# Supplementary material for: Functional classification of rice flanking sequence tagged genes using MapMan terms and global understanding on metabolic and regulatory pathways affected by dxr mutant having defects in light response
Source: Rice (N Y). 2016 Apr 14;9:17. doi: 10.1186/s12284-016-0089-2 (PMC4830809; doi:10.1186/s12284-016-0089-2)
Supplement: Additional file 1: Table S1. — Summary of rice FST genes and number of related gene-indexed mutants collected from IRFGC and our Ds insertional mutants. (XLSX 1494 kb) [file 12284_2016_89_MOESM1_ESM.xlsx]

## Sheet: Sheet1
Table S1. Summary of rice FST genes and number of related gene-indexed mutants.
RGAP_Locus_ID	DJ-Ds-seq	Indica-Ds-seq	RTIM-Tos17	Cirad-T-DNA	Csiro-Ds	Gsnu-Ds	Ostid-Ds	PFG_FSTs-T-DNA	ZJU-T-DNA	Rmd-T-DNA	Ship-T-DNA	Trim-T-DNA	Ucd-Ds/Dspm
LOC_Os01g01010	0	0	0	1	0	0	0	4	0	2	0	0	0
LOC_Os01g01019	0	0	0	0	0	0	0	1	0	0	0	0	0
LOC_Os01g01030	1	3	0	1	0	0	0	4	0	0	0	0	0
LOC_Os01g01040	0	0	0	0	0	0	0	2	0	0	0	0	0
LOC_Os01g01050	0	0	0	0	0	0	0	1	0	2	0	1	1
LOC_Os01g01060	0	0	0	0	0	0	0	3	0	0	0	1	0
LOC_Os01g01070	0	0	1	0	0	0	0	4	0	1	0	0	0
LOC_Os01g01080	0	0	0	0	0	0	0	5	0	0	0	2	0
LOC_Os01g01110	0	0	0	0	0	0	0	3	0	0	0	1	0
LOC_Os01g01115	0	1	0	1	0	0	0	0	0	0	0	0	0
LOC_Os01g01120	0	0	0	0	0	0	0	3	0	0	0	0	0
LOC_Os01g01130	0	0	0	1	0	0	0	3	0	0	0	0	0
LOC_Os01g01150	0	0	0	0	0	0	0	1	0	0	2	0	0
LOC_Os01g01160	0	0	0	0	0	0	0	0	0	1	0	0	0
LOC_Os01g01170	3	2	0	1	0	0	0	1	0	0	0	0	0
LOC_Os01g01180	0	0	0	0	0	0	0	0	2	0	0	0	0
LOC_Os01g01190	0	5	0	0	0	1	0	0	0	0	1	0	8
LOC_Os01g01210	0	0	0	0	0	0	0	2	0	0	0	0	0
LOC_Os01g01230	0	0	0	0	0	0	0	0	0	0	0	0	1
LOC_Os01g01260	0	0	0	0	0	0	0	1	0	0	0	0	0
LOC_Os01g01280	0	0	0	0	0	0	0	0	0	0	0	1	1
LOC_Os01g01290	0	0	0	3	0	0	0	4	0	0	0	0	0
LOC_Os01g01295	0	0	0	0	0	0	0	3	0	0	0	0	0
LOC_Os01g01302	0	0	0	0	0	0	0	3	0	0	0	0	0
LOC_Os01g01307	0	0	0	0	0	0	0	1	0	0	0	0	0
LOC_Os01g01312	0	0	0	0	0	0	0	5	0	0	0	0	0
LOC_Os01g01330	0	0	0	0	0	0	0	1	0	0	0	0	0
LOC_Os01g01340	0	0	0	0	0	0	0	0	0	2	0	0	0
LOC_Os01g01360	0	0	0	0	0	0	0	1	0	0	0	0	0
LOC_Os01g01369	0	0	0	0	0	0	0	3	0	0	3	0	0
LOC_Os01g01380	0	1	0	0	0	0	0	1	0	0	0	0	0
LOC_Os01g01390	0	1	0	0	0	0	0	0	0	0	1	1	0
LOC_Os01g01400	0	3	0	1	0	0	0	3	0	7	0	0	2
LOC_Os01g01410	1	4	0	0	0	0	0	3	0	1	8	0	0
LOC_Os01g01420	0	1	0	5	0	0	0	2	2	7	0	0	0
LOC_Os01g01430	1	1	0	0	0	0	0	5	0	0	0	0	1
LOC_Os01g01450	0	11	0	2	0	0	0	1	0	0	0	0	0
LOC_Os01g01470	0	4	0	0	0	0	0	1	0	0	0	0	0
LOC_Os01g01500	0	0	0	0	0	0	0	0	0	0	0	1	0
LOC_Os01g01520	0	4	0	1	0	0	0	2	0	0	1	1	1
LOC_Os01g01550	0	1	0	0	0	0	0	0	0	0	0	0	0
LOC_Os01g01570	0	2	0	0	0	0	0	0	0	0	0	0	0
LOC_Os01g01590	0	1	0	0	0	0	0	1	0	1	0	0	0
LOC_Os01g01600	0	10	2	2	1	0	0	1	0	2	0	0	0
LOC_Os01g01610	37	58	0	0	0	0	0	0	2	0	1	1	0
LOC_Os01g01620	0	20	1	3	0	0	1	2	0	2	0	0	0
LOC_Os01g01640	0	6	0	0	0	0	0	1	0	0	0	0	1
LOC_Os01g01650	1	3	0	0	0	0	0	0	0	0	0	0	0
LOC_Os01g01660	0	2	0	0	0	0	0	0	0	0	0	1	0
LOC_Os01g01670	0	2	0	0	0	0	0	2	0	1	0	0	0
LOC_Os01g01680	0	5	0	1	0	0	0	1	0	0	0	0	0
LOC_Os01g01689	0	2	0	1	0	0	0	7	0	1	0	0	0
LOC_Os01g01710	0	0	0	1	0	0	0	7	0	0	0	1	0
LOC_Os01g01720	0	1	0	0	0	0	0	0	0	0	0	0	0
LOC_Os01g01740	0	0	2	0	0	0	0	0	0	2	0	1	0
LOC_Os01g01760	0	0	0	0	0	0	0	0	0	5	0	0	0
LOC_Os01g01770	0	0	0	0	0	0	0	1	0	0	0	0	0
LOC_Os01g01780	0	0	0	1	0	0	0	2	0	0	0	0	0
LOC_Os01g01790	0	0	0	0	0	0	0	1	0	2	0	0	0
LOC_Os01g01800	0	0	0	0	0	0	0	1	0	0	0	0	0
LOC_Os01g01830	0	0	1	1	0	0	0	0	0	1	0	0	0
LOC_Os01g01840	0	0	0	0	0	0	0	3	0	0	0	2	3
LOC_Os01g01870	0	1	1	0	0	0	0	3	0	1	0	0	0
LOC_Os01g01880	0	0	0	2	0	0	0	3	0	0	0	0	0
LOC_Os01g01890	2	1	0	0	0	0	0	1	0	0	0	0	0
LOC_Os01g01900	0	0	0	0	0	0	0	2	0	0	0	0	0
LOC_Os01g01910	2	2	0	0	0	0	0	3	0	0	0	1	0
LOC_Os01g01920	0	1	0	0	0	0	0	3	0	4	0	1	0
LOC_Os01g01950	1	0	0	0	0	0	0	1	0	1	0	0	0
LOC_Os01g01960	0	0	0	0	0	0	0	5	0	0	0	0	0
LOC_Os01g01970	0	0	0	3	0	0	0	1	0	0	0	0	0
LOC_Os01g01980	0	1	0	0	0	0	0	0	0	0	0	0	0
LOC_Os01g02000	6	2	3	1	0	0	0	5	0	2	0	0	0
LOC_Os01g02010	0	0	0	1	0	0	0	0	0	0	0	0	0
LOC_Os01g02020	0	0	0	0	0	0	0	0	0	2	0	0	0
LOC_Os01g02040	0	2	0	0	0	0	0	1	0	0	0	0	0
LOC_Os01g02050	0	0	12	4	0	0	0	4	0	0	0	0	0
LOC_Os01g02060	0	0	2	0	0	0	0	1	0	2	1	0	2
LOC_Os01g02090	0	0	0	0	0	0	0	6	0	0	0	0	0
LOC_Os01g02110	0	0	0	0	0	0	0	2	0	0	0	0	0
LOC_Os01g02120	0	0	0	0	0	0	0	1	0	0	0	0	0
LOC_Os01g02150	0	0	0	0	0	0	0	2	0	0	0	0	0
LOC_Os01g02160	0	0	0	0	0	0	0	0	0	0	0	1	0
LOC_Os01g02170	0	0	0	0	0	0	0	4	0	0	0	0	0
LOC_Os01g02180	0	0	0	0	0	0	0	1	0	1	0	0	0
LOC_Os01g02190	0	4	0	0	0	0	0	0	0	0	0	0	0
LOC_Os01g02200	0	0	0	0	0	0	0	2	0	0	0	0	0
LOC_Os01g02220	0	0	0	0	0	0	0	1	0	0	0	0	0
LOC_Os01g02250	0	0	0	0	0	0	0	4	0	1	0	0	0
LOC_Os01g02270	0	0	0	0	0	0	0	1	0	0	0	0	0
LOC_Os01g02290	0	0	4	0	0	0	0	3	0	1	0	1	0
LOC_Os01g02300	0	0	6	8	0	0	0	4	0	3	0	1	1
LOC_Os01g02310	1	4	0	0	0	0	0	0	0	0	0	0	0
LOC_Os01g02320	0	0	0	0	0	0	0	1	0	0	0	0	0
LOC_Os01g02334	0	0	0	0	0	0	0	3	0	0	0	0	0
LOC_Os01g02350	0	1	0	0	0	0	0	2	0	0	0	0	0
LOC_Os01g02360	0	0	0	0	0	0	0	1	0	0	0	0	0
LOC_Os01g02370	0	1	0	0	0	0	0	0	0	0	0	0	0
LOC_Os01g02390	0	0	0	2	0	0	0	9	0	1	0	1	0
LOC_Os01g02400	0	0	0	0	0	0	0	1	0	0	0	0	0
LOC_Os01g02410	4	2	0	0	0	0	0	1	0	1	0	0	0
LOC_Os01g02420	0	0	0	1	0	0	0	0	0	0	0	0	0
LOC_Os01g02430	2	0	0	0	0	0	0	6	0	0	0	0	0
LOC_Os01g02440	4	0	1	2	0	0	0	4	0	2	0	0	0
LOC_Os01g02450	2	0	0	0	0	0	0	0	0	2	0	0	0
LOC_Os01g02460	0	0	2	2	0	0	0	0	0	1	0	0	1
LOC_Os01g02490	2	0	0	0	0	0	0	1	0	0	0	0	0
LOC_Os01g02500	0	0	0	1	0	0	0	2	0	0	0	0	0
LOC_Os01g02530	0	0	0	0	0	0	0	2	0	0	0	1	0
LOC_Os01g02540	0	0	0	0	0	0	0	1	0	0	0	0	0
LOC_Os01g02550	3	3	0	1	0	0	0	1	0	0	0	0	0
LOC_Os01g02560	6	0	1	0	0	0	0	4	0	1	0	0	2
LOC_Os01g02570	9	1	3	6	0	0	0	0	0	0	0	0	0
LOC_Os01g02580	5	0	0	0	0	0	0	1	0	2	0	0	0
LOC_Os01g02590	2	0	3	0	0	0	0	2	0	1	0	0	0
LOC_Os01g02600	0	0	0	0	0	0	0	2	0	2	0	0	0
LOC_Os01g02610	1	0	0	0	0	0	0	0	0	0	0	0	0
LOC_Os01g02629	0	0	0	0	0	0	0	0	2	0	0	0	0
LOC_Os01g02680	3	1	0	3	0	0	0	1	0	0	0	0	0
LOC_Os01g02690	0	0	0	0	0	0	0	0	0	0	0	2	0
LOC_Os01g02700	3	0	12	0	0	0	0	1	0	0	0	0	0
LOC_Os01g02710	3	3	10	0	0	0	0	0	0	0	0	0	0
LOC_Os01g02720	0	0	0	0	0	0	0	2	0	0	0	0	0
LOC_Os01g02730	2	2	0	0	0	0	0	3	0	0	0	0	0
LOC_Os01g02740	4	0	0	0	0	0	0	5	0	0	0	0	0
LOC_Os01g02750	0	1	0	0	0	0	0	1	0	1	0	0	0
LOC_Os01g02760	0	4	5	7	0	0	0	6	0	0	0	0	0
LOC_Os01g02770	0	1	0	0	0	0	0	0	0	0	0	0	0
LOC_Os01g02780	3	0	0	1	0	0	0	0	0	2	0	0	0
LOC_Os01g02790	3	0	0	1	0	0	0	2	0	0	0	0	0
LOC_Os01g02800	1	2	2	9	0	0	0	1	0	3	0	0	2
LOC_Os01g02810	2	0	3	1	0	0	0	0	0	0	0	0	0
LOC_Os01g02830	0	0	0	4	0	0	0	1	2	0	0	0	0
LOC_Os01g02840	0	0	1	6	0	0	0	0	0	1	0	0	0
LOC_Os01g02850	0	1	1	2	0	0	0	0	0	0	0	0	0
LOC_Os01g02860	0	2	11	20	0	0	0	1	0	5	0	0	0
LOC_Os01g02870	4	0	6	2	0	0	0	2	0	2	0	0	0
LOC_Os01g02880	0	0	0	1	0	0	0	3	0	0	1	0	0
LOC_Os01g02884	0	0	0	0	0	0	0	1	0	0	1	0	0
LOC_Os01g02890	0	0	8	1	0	0	0	1	0	6	0	0	0
LOC_Os01g02900	0	0	1	0	0	0	0	1	0	0	0	0	0
LOC_Os01g02910	2	0	0	0	0	0	0	5	0	0	0	0	0
LOC_Os01g02920	1	0	0	0	0	0	0	2	0	0	0	0	0
LOC_Os01g02930	0	0	1	0	0	0	0	3	0	3	1	0	0
LOC_Os01g02940	0	0	0	0	0	0	0	1	0	2	0	1	0
LOC_Os01g02950	0	0	0	0	0	0	0	0	0	1	0	0	1
LOC_Os01g02960	0	0	0	0	0	0	0	1	0	2	0	4	0
LOC_Os01g02980	0	3	0	0	0	0	0	5	0	0	0	0	1
LOC_Os01g03010	1	0	0	0	0	0	0	0	0	0	0	0	0
LOC_Os01g03020	0	0	0	1	0	0	0	1	0	0	0	0	0
LOC_Os01g03030	0	0	0	0	0	0	0	1	0	0	0	0	0
LOC_Os01g03040	1	0	0	0	0	0	0	1	0	0	0	0	0
LOC_Os01g03050	0	0	0	0	0	0	0	3	0	1	0	0	0
LOC_Os01g03060	0	0	0	0	0	0	0	1	0	1	0	0	0
LOC_Os01g03070	0	0	0	0	0	0	0	2	0	0	0	0	0
LOC_Os01g03100	0	0	0	0	0	0	0	5	0	0	0	0	0
LOC_Os01g03110	0	0	0	0	0	0	0	5	0	0	0	0	0
LOC_Os01g03144	0	0	1	1	0	0	0	2	0	0	0	0	0
LOC_Os01g03160	1	0	0	0	0	0	0	5	0	0	0	0	0
LOC_Os01g03170	2	2	0	0	0	0	0	0	0	0	0	0	0
LOC_Os01g03180	0	1	0	0	0	0	0	0	0	1	0	0	0
LOC_Os01g03190	0	0	0	0	0	0	0	1	0	0	0	0	0
LOC_Os01g03220	0	0	0	0	0	0	0	0	0	0	0	1	0
LOC_Os01g03240	0	0	0	1	0	0	0	0	0	0	0	0	0
LOC_Os01g03250	0	0	0	0	0	0	0	0	0	0	2	0	0
LOC_Os01g03260	0	0	0	0	0	0	0	1	0	0	2	0	3
LOC_Os01g03270	0	0	0	0	0	0	0	1	0	0	0	0	0
LOC_Os01g03290	0	0	0	0	0	0	0	0	0	0	0	1	0
LOC_Os01g03310	0	1	0	0	0	0	0	0	0	0	0	0	0
LOC_Os01g03320	0	0	0	0	0	0	0	0	0	1	0	0	2
LOC_Os01g03340	2	0	0	0	0	0	0	0	0	0	0	0	0
LOC_Os01g03370	0	0	0	0	0	0	0	0	0	0	0	0	1
LOC_Os01g03380	0	1	0	0	0	0	0	2	0	0	0	0	0
LOC_Os01g03390	1	0	0	0	0	0	0	0	0	0	0	0	0
LOC_Os01g03400	2	0	0	0	0	0	0	0	0	0	0	0	0
LOC_Os01g03410	0	1	0	0	0	0	0	0	0	0	0	0	0
LOC_Os01g03420	0	0	0	0	0	0	0	3	0	0	0	0	0
LOC_Os01g03429	2	0	0	2	0	0	0	0	0	0	0	0	0
LOC_Os01g03452	0	0	0	0	0	0	0	1	0	0	0	0	0
LOC_Os01g03480	2	0	0	0	0	0	0	6	0	0	0	1	0
LOC_Os01g03500	0	0	0	0	0	0	0	1	0	0	0	0	0
LOC_Os01g03510	0	0	0	0	0	0	0	1	0	0	0	0	0
LOC_Os01g03549	1	0	0	0	0	0	0	1	0	0	0	0	0
LOC_Os01g03570	1	0	0	0	0	0	0	0	0	0	0	0	1
LOC_Os01g03630	1	1	0	0	0	0	0	1	0	0	0	0	0
LOC_Os01g03640	1	2	0	0	0	0	0	2	0	0	0	0	1
LOC_Os01g03650	0	0	0	0	0	0	0	2	0	1	0	0	0
LOC_Os01g03660	1	0	0	0	0	0	0	4	0	0	0	0	0
LOC_Os01g03680	1	0	0	0	0	0	0	0	0	0	0	0	0
LOC_Os01g03690	0	0	0	0	0	0	0	5	0	0	0	0	0
LOC_Os01g03710	0	0	0	0	0	0	0	2	0	0	0	0	0
LOC_Os01g03720	0	0	0	0	0	0	0	0	0	0	0	0	2
LOC_Os01g03730	0	0	0	0	0	0	0	2	0	0	0	0	0
LOC_Os01g03740	0	0	0	0	0	0	0	7	0	0	0	0	0
LOC_Os01g03760	0	0	0	0	0	0	0	3	0	0	0	0	0
LOC_Os01g03800	0	0	0	0	0	0	0	1	0	0	0	0	0
LOC_Os01g03810	0	0	0	0	0	0	0	0	0	1	0	1	0
LOC_Os01g03830	0	0	0	0	0	0	0	1	0	0	0	0	0
LOC_Os01g03840	0	0	0	0	0	0	0	2	0	0	0	0	0
LOC_Os01g03870	2	0	1	1	0	0	1	2	0	2	1	0	0
LOC_Os01g03890	0	0	0	0	0	0	0	2	0	0	0	0	0
LOC_Os01g03900	0	0	0	0	0	0	0	3	0	0	0	0	0
LOC_Os01g03914	0	0	0	2	0	0	0	9	0	1	0	0	1
LOC_Os01g03930	0	0	0	1	0	0	0	0	0	0	0	0	0
LOC_Os01g03940	0	0	0	0	0	0	0	0	0	1	0	0	0
LOC_Os01g03950	0	0	0	0	0	0	0	6	0	1	0	0	0
LOC_Os01g03960	0	0	0	0	0	0	0	1	0	0	0	0	0
LOC_Os01g03980	0	0	0	0	0	0	0	1	0	0	0	0	0
LOC_Os01g04005	0	0	0	0	0	0	0	0	0	0	0	0	2
LOC_Os01g04020	0	0	0	0	0	0	0	2	0	0	0	0	0
LOC_Os01g04030	0	0	0	0	0	0	0	1	0	2	0	0	0
LOC_Os01g04040	1	0	0	0	0	0	0	1	0	0	0	1	0
LOC_Os01g04050	0	0	0	2	0	0	0	1	0	0	0	0	0
LOC_Os01g04070	1	0	3	3	0	0	0	7	0	1	0	1	2
LOC_Os01g04080	0	0	0	0	3	1	0	0	0	0	0	0	0
LOC_Os01g04090	0	0	0	0	0	0	0	2	0	0	0	0	0
LOC_Os01g04100	0	0	0	0	0	0	0	0	0	0	0	2	0
LOC_Os01g04130	0	0	0	0	0	0	0	1	0	0	0	0	0
LOC_Os01g04150	1	0	0	0	0	0	0	0	0	0	0	0	0
LOC_Os01g04160	2	0	0	0	0	0	0	2	0	0	0	0	0
LOC_Os01g04170	0	0	0	0	0	0	0	2	0	0	0	0	0
LOC_Os01g04180	0	0	0	2	0	0	0	7	0	0	0	0	0
LOC_Os01g04190	0	0	0	0	0	0	0	2	0	0	0	0	0
LOC_Os01g04200	0	0	0	0	0	0	0	0	0	0	3	0	0
LOC_Os01g04210	1	0	0	2	0	0	0	1	0	0	0	0	1
LOC_Os01g04220	2	0	0	0	0	2	0	7	0	2	0	0	0
LOC_Os01g04230	0	0	0	0	0	0	0	2	0	0	0	1	0
LOC_Os01g04250	1	0	0	0	0	0	0	1	0	0	0	0	0
LOC_Os01g04260	1	0	0	0	0	0	0	1	0	0	6	1	0
LOC_Os01g04280	1	2	0	0	0	0	0	1	0	0	0	0	0
LOC_Os01g04290	2	0	0	0	0	1	0	3	0	1	0	0	0
LOC_Os01g04300	2	1	0	0	0	0	0	1	0	1	0	0	0
LOC_Os01g04330	0	0	0	0	0	0	0	4	0	0	0	0	0
LOC_Os01g04340	1	0	0	0	0	0	0	1	0	0	0	0	0
LOC_Os01g04350	2	0	0	0	0	0	0	0	0	0	0	0	0
LOC_Os01g04360	1	0	0	0	0	0	0	1	0	1	0	1	0
LOC_Os01g04370	1	0	0	0	0	0	0	0	0	0	0	0	0
LOC_Os01g04390	3	0	0	0	0	0	0	1	0	0	0	0	0
LOC_Os01g04409	0	0	0	3	0	0	2	11	0	1	0	1	0
LOC_Os01g04440	6	1	0	0	0	0	0	8	0	0	0	1	0
LOC_Os01g04450	3	0	1	0	0	0	0	1	0	1	0	0	0
LOC_Os01g04460	0	0	0	0	0	0	0	1	0	0	0	0	0
LOC_Os01g04470	2	0	0	0	0	0	0	3	0	1	0	0	0
LOC_Os01g04480	0	0	0	1	0	0	0	3	0	1	0	1	0
LOC_Os01g04490	0	0	0	3	0	0	0	9	0	1	0	1	0
LOC_Os01g04520	3	2	0	0	0	0	0	0	0	0	0	2	0
LOC_Os01g04530	2	0	0	0	0	0	0	0	0	0	0	0	0
LOC_Os01g04540	1	0	1	0	0	0	0	0	0	0	0	0	0
LOC_Os01g04550	0	0	0	0	0	0	0	1	0	0	0	0	0
LOC_Os01g04560	0	0	0	0	0	0	0	1	0	0	0	0	0
LOC_Os01g04570	0	0	0	0	0	0	0	2	0	0	0	0	0
LOC_Os01g04580	2	0	0	2	0	0	0	11	0	1	0	0	0
LOC_Os01g04590	0	0	0	0	0	0	0	1	0	2	2	0	0
LOC_Os01g04600	0	0	5	0	0	0	0	1	0	0	0	0	0
LOC_Os01g04610	0	0	0	0	0	0	0	4	0	0	0	0	0
LOC_Os01g04620	0	0	0	0	0	0	0	1	0	0	0	0	0
LOC_Os01g04630	0	0	0	1	0	0	0	5	0	0	0	0	0
LOC_Os01g04640	0	0	6	0	0	0	0	1	0	0	0	0	0
LOC_Os01g04650	0	0	0	0	0	0	0	1	0	0	0	0	0
LOC_Os01g04660	0	0	0	1	0	0	0	0	0	0	0	0	0
LOC_Os01g04670	0	0	0	0	0	0	0	1	0	0	0	0	0
LOC_Os01g04680	0	0	0	0	0	0	0	2	0	0	0	0	0
LOC_Os01g04710	0	0	0	0	0	0	0	6	0	0	0	1	0
LOC_Os01g04720	0	0	0	0	0	0	0	1	0	0	0	0	0
LOC_Os01g04740	0	0	0	0	0	0	0	1	0	0	0	0	0
LOC_Os01g04780	0	0	0	0	0	0	0	1	0	0	0	0	0
LOC_Os01g04790	0	0	0	0	0	0	0	1	0	0	0	0	0
LOC_Os01g04814	0	0	0	0	0	0	0	2	0	0	0	0	0
LOC_Os01g04830	0	0	0	0	0	0	0	0	0	0	0	1	0
LOC_Os01g04840	0	0	0	0	0	0	0	0	0	1	0	1	0
LOC_Os01g04870	0	0	0	0	0	0	0	2	0	0	0	0	0
LOC_Os01g04880	0	0	0	0	0	0	0	0	0	0	0	1	0
LOC_Os01g04900	0	0	13	14	0	0	0	5	0	2	0	0	0
LOC_Os01g04910	0	0	0	0	0	0	0	3	0	1	0	0	0
LOC_Os01g04920	0	0	11	6	0	0	0	0	0	3	0	5	0
LOC_Os01g04930	0	0	1	0	0	0	0	0	0	0	0	0	0
LOC_Os01g04950	1	0	1	0	0	0	0	0	0	0	0	0	0
LOC_Os01g04990	0	0	0	0	0	0	0	1	0	0	0	1	0
LOC_Os01g05000	1	0	0	0	0	0	0	2	0	0	0	0	0
LOC_Os01g05010	0	0	0	0	0	0	0	1	0	2	0	0	0
LOC_Os01g05040	3	1	4	0	0	0	0	0	0	0	0	0	0
LOC_Os01g05050	1	1	6	0	0	0	0	0	0	4	0	0	0
LOC_Os01g05060	0	0	0	1	0	0	0	3	0	0	0	0	0
LOC_Os01g05070	0	0	0	0	0	0	0	1	0	0	0	0	0
LOC_Os01g05080	0	0	2	0	0	0	0	0	0	0	0	0	0
LOC_Os01g05090	0	0	0	0	0	0	0	2	0	1	0	0	0
LOC_Os01g05100	0	0	1	1	0	0	0	3	0	0	0	0	0
LOC_Os01g05120	1	0	0	0	0	0	0	2	0	0	0	0	0
LOC_Os01g05130	0	0	0	0	0	0	0	0	0	0	1	0	0
LOC_Os01g05150	1	0	0	0	0	0	0	1	0	0	0	0	0
LOC_Os01g05180	0	0	0	0	0	0	0	1	0	1	0	0	0
LOC_Os01g05200	0	1	0	0	0	0	0	0	0	1	0	0	0
LOC_Os01g05220	1	0	0	0	0	0	0	0	0	0	1	0	0
LOC_Os01g05250	2	0	0	0	0	0	0	0	0	1	0	0	0
LOC_Os01g05260	1	0	0	0	0	0	0	1	0	0	0	0	0
LOC_Os01g05289	0	0	0	2	0	0	0	0	0	0	0	0	0
LOC_Os01g05350	6	1	0	0	0	0	0	0	0	0	0	0	0
LOC_Os01g05360	0	0	0	0	0	0	0	2	0	0	0	0	0
LOC_Os01g05370	0	0	0	0	0	0	0	3	0	0	0	0	1
LOC_Os01g05380	0	0	0	0	0	0	0	2	0	0	0	0	0
LOC_Os01g05390	0	0	0	0	0	0	0	0	0	0	0	1	0
LOC_Os01g05400	0	0	0	0	0	0	0	1	0	0	0	0	0
LOC_Os01g05420	0	0	0	0	0	0	0	1	0	0	0	0	0
LOC_Os01g05430	0	0	0	0	0	0	0	1	0	0	0	0	0
LOC_Os01g05440	0	0	0	1	0	0	0	0	0	0	0	0	1
LOC_Os01g05460	0	0	0	1	0	0	0	0	0	1	0	0	0
LOC_Os01g05470	0	0	0	0	0	0	0	1	0	0	0	0	3
LOC_Os01g05480	0	2	16	15	0	0	0	2	0	0	0	0	0
LOC_Os01g05490	0	0	4	0	0	0	0	2	0	1	0	0	0
LOC_Os01g05500	0	0	0	0	0	0	0	4	0	0	0	0	0
LOC_Os01g05510	0	0	0	1	0	0	0	3	0	0	0	0	0
LOC_Os01g05530	0	0	0	0	0	0	0	2	0	2	0	0	0
LOC_Os01g05540	0	0	0	0	0	0	0	0	0	0	0	1	0
LOC_Os01g05560	0	0	0	0	0	0	0	0	0	0	0	1	0
LOC_Os01g05580	2	0	0	0	0	0	0	0	0	0	0	0	1
LOC_Os01g05585	0	0	0	0	0	0	0	0	0	1	0	0	0
LOC_Os01g05600	0	0	0	3	0	0	0	0	0	0	0	0	0
LOC_Os01g05620	0	0	6	5	0	0	0	0	0	0	0	2	0
LOC_Os01g05640	0	0	2	0	0	0	0	1	0	0	0	0	0
LOC_Os01g05650	0	0	0	0	0	0	0	2	0	1	0	1	0
LOC_Os01g05660	1	1	17	0	0	0	0	5	0	3	0	1	0
LOC_Os01g05670	0	0	2	0	0	0	0	6	0	1	0	0	0
LOC_Os01g05680	0	0	0	0	0	0	0	1	0	0	0	0	0
LOC_Os01g05694	0	0	2	0	0	0	0	3	0	7	0	0	0
LOC_Os01g05710	0	0	0	1	0	0	0	2	0	1	0	0	0
LOC_Os01g05720	0	0	9	7	0	0	0	1	0	3	0	0	0
LOC_Os01g05730	0	0	1	4	0	0	0	0	0	0	0	0	0
LOC_Os01g05744	0	0	0	1	0	0	0	0	0	1	0	0	0
LOC_Os01g05760	0	0	0	1	0	0	0	0	0	0	0	0	0
LOC_Os01g05770	0	0	0	1	0	0	0	1	0	1	0	0	0
LOC_Os01g05780	1	1	11	11	0	0	0	0	0	9	0	0	0
LOC_Os01g05790	0	0	0	0	0	0	0	2	0	0	0	0	0
LOC_Os01g05800	1	0	0	1	0	0	0	2	0	3	0	0	0
LOC_Os01g05810	1	0	0	0	0	0	0	0	0	1	0	0	0
LOC_Os01g05820	1	2	0	0	0	0	0	2	0	0	0	1	0
LOC_Os01g05830	0	0	0	7	0	0	0	2	0	0	0	0	1
LOC_Os01g05840	0	0	6	8	1	0	0	0	0	7	0	0	0
LOC_Os01g05850	0	0	2	0	0	0	0	0	0	0	0	0	0
LOC_Os01g05860	1	2	1	0	0	0	0	0	0	0	0	0	0
LOC_Os01g05870	2	2	21	10	0	0	0	2	0	0	0	1	1
LOC_Os01g05880	1	0	0	0	0	0	0	2	0	0	0	0	0
LOC_Os01g05890	0	0	0	0	0	0	0	1	0	0	0	0	0
LOC_Os01g05900	1	0	0	0	0	0	0	2	0	0	0	0	0
LOC_Os01g05940	0	0	0	1	0	0	0	5	0	3	0	0	0
LOC_Os01g05960	2	0	5	11	0	0	0	4	0	1	0	1	0
LOC_Os01g05980	1	1	23	39	0	0	0	0	0	0	0	0	3
LOC_Os01g06000	0	0	1	0	0	0	0	1	0	0	0	0	0
LOC_Os01g06010	0	0	0	0	0	0	0	0	0	0	0	1	0
LOC_Os01g06020	0	0	0	0	0	0	0	4	0	0	0	0	0
LOC_Os01g06030	0	0	0	0	0	0	0	0	0	0	0	0	4
LOC_Os01g06040	1	0	0	0	0	0	0	0	0	0	0	0	0
LOC_Os01g06060	0	0	0	0	0	0	0	0	0	0	0	1	0
LOC_Os01g06070	0	0	0	0	0	0	0	1	0	0	2	0	0
LOC_Os01g06080	1	0	0	0	0	0	0	1	0	0	0	0	0
LOC_Os01g06120	0	0	0	0	0	0	0	0	0	0	0	0	1
LOC_Os01g06130	0	0	2	3	0	0	0	0	0	1	0	0	0
LOC_Os01g06140	0	0	1	0	0	0	0	1	0	0	0	0	0
LOC_Os01g06150	0	0	0	1	0	0	0	3	0	0	0	0	0
LOC_Os01g06180	0	0	0	0	0	0	0	1	0	0	0	0	0
LOC_Os01g06210	0	0	0	0	0	0	0	1	0	0	0	0	0
LOC_Os01g06220	0	0	0	0	0	0	0	4	0	0	0	1	0
LOC_Os01g06230	0	0	0	0	0	0	0	1	0	0	0	0	0
LOC_Os01g06240	0	0	1	1	0	0	0	6	0	0	0	0	0
LOC_Os01g06250	0	1	0	0	0	0	0	4	0	0	0	0	0
LOC_Os01g06260	0	1	0	0	0	0	0	0	0	3	0	0	0
LOC_Os01g06270	0	0	0	0	0	0	0	1	0	0	0	0	0
LOC_Os01g06280	0	0	0	0	0	0	0	2	0	0	0	0	0
LOC_Os01g06290	0	0	0	0	1	0	0	1	0	1	0	0	0
LOC_Os01g06320	13	0	0	1	0	0	0	0	0	0	0	0	0
LOC_Os01g06340	0	0	0	0	0	1	0	0	0	0	0	0	0
LOC_Os01g06350	1	0	0	0	0	0	0	0	0	0	0	0	0
LOC_Os01g06360	6	0	0	0	0	0	0	0	0	0	0	0	0
LOC_Os01g06370	0	0	0	0	0	0	0	1	0	0	0	0	0
LOC_Os01g06380	5	0	0	0	0	0	0	0	0	0	0	0	0
LOC_Os01g06390	1	1	0	0	0	0	0	0	0	0	0	0	0
LOC_Os01g06400	1	0	0	0	0	0	0	0	0	0	0	0	0
LOC_Os01g06410	1	0	0	0	0	0	0	0	0	0	0	0	0
LOC_Os01g06430	0	0	0	0	0	0	0	1	0	0	0	0	0
LOC_Os01g06440	13	1	0	0	0	0	0	2	0	0	0	0	0
LOC_Os01g06450	7	0	0	0	0	0	0	1	0	0	0	0	0
LOC_Os01g06454	0	0	0	0	0	0	0	3	0	0	0	0	0
LOC_Os01g06460	0	0	0	1	0	0	0	8	0	0	0	0	0
LOC_Os01g06490	0	0	9	6	0	0	0	5	0	2	0	0	0
LOC_Os01g06500	0	2	4	6	0	0	0	2	0	0	0	0	2
LOC_Os01g06510	0	0	0	3	0	0	0	2	0	0	0	0	0
LOC_Os01g06520	0	0	0	1	0	0	0	0	0	0	0	0	0
LOC_Os01g06530	0	0	1	1	0	0	0	0	0	0	0	0	0
LOC_Os01g06540	1	0	0	0	0	0	0	1	0	0	0	1	0
LOC_Os01g06580	0	0	0	0	0	0	0	0	0	0	0	0	1
LOC_Os01g06590	0	0	0	0	0	0	0	1	0	2	0	1	0
LOC_Os01g06600	3	0	0	0	0	0	0	3	0	0	0	0	0
LOC_Os01g06610	0	0	0	0	0	0	0	1	0	0	0	0	0
LOC_Os01g06620	0	0	0	0	0	0	0	1	0	0	0	0	0
LOC_Os01g06630	0	0	0	0	0	0	0	1	0	0	0	0	1
LOC_Os01g06640	0	0	0	0	0	0	0	2	0	1	0	0	1
LOC_Os01g06660	1	0	0	1	0	0	0	2	0	1	0	1	0
LOC_Os01g06670	3	1	9	4	0	0	0	3	0	1	0	0	2
LOC_Os01g06680	1	0	0	1	0	0	1	0	0	1	0	0	0
LOC_Os01g06690	0	1	0	0	0	0	0	1	0	0	0	0	0
LOC_Os01g06720	4	5	7	2	0	0	0	2	0	0	0	0	0
LOC_Os01g06730	0	2	1	1	0	1	0	0	0	1	0	0	0
LOC_Os01g06750	0	0	0	1	0	0	0	2	0	0	0	0	0
LOC_Os01g06790	2	0	2	0	0	0	0	2	0	9	0	1	0
LOC_Os01g06800	0	0	0	0	0	0	0	0	0	0	0	1	0
LOC_Os01g06820	1	0	0	0	0	0	0	1	0	0	0	0	0
LOC_Os01g06836	0	0	0	0	0	0	0	2	0	1	0	0	0
LOC_Os01g06870	1	1	0	1	0	0	0	0	0	0	0	0	1
LOC_Os01g06876	5	0	0	0	0	0	0	0	0	0	0	0	1
LOC_Os01g06882	3	0	0	0	0	0	0	0	0	0	0	0	6
LOC_Os01g06890	1	0	0	1	0	0	0	3	0	0	0	0	0
LOC_Os01g06900	0	0	0	0	0	0	0	5	0	0	0	0	0
LOC_Os01g06920	0	0	0	0	0	0	0	1	0	1	0	0	0
LOC_Os01g06940	0	0	0	0	0	0	0	1	0	0	0	0	0
LOC_Os01g06960	0	0	0	0	0	0	0	1	0	1	0	0	0
LOC_Os01g06980	0	0	0	0	0	0	0	1	0	0	0	0	0
LOC_Os01g06990	0	0	0	0	0	0	0	0	0	0	1	0	0
LOC_Os01g07020	0	0	0	0	0	0	0	1	0	0	0	0	0
LOC_Os01g07040	0	0	2	0	0	0	0	0	0	0	0	0	0
LOC_Os01g07050	1	0	0	0	0	0	0	0	0	0	0	0	0
LOC_Os01g07060	4	0	0	0	0	0	0	0	0	0	0	0	2
LOC_Os01g07070	0	0	0	0	0	0	0	1	0	0	0	1	0
LOC_Os01g07080	0	0	0	1	0	0	0	0	0	0	0	0	0
LOC_Os01g07090	1	0	0	0	0	0	0	1	0	0	0	0	0
LOC_Os01g07100	0	0	0	0	0	0	0	2	0	0	0	0	0
LOC_Os01g07110	0	0	1	0	0	0	0	1	0	0	1	1	0
LOC_Os01g07120	0	0	0	1	0	0	0	2	0	0	0	0	0
LOC_Os01g07130	0	0	0	0	0	0	0	1	0	0	0	0	0
LOC_Os01g07140	0	0	0	0	0	0	0	2	0	0	0	2	0
LOC_Os01g07160	0	0	0	0	0	0	0	5	0	0	0	1	1
LOC_Os01g07170	0	0	0	0	0	0	0	3	0	0	0	3	0
LOC_Os01g07180	0	0	0	1	0	0	0	1	0	0	0	0	0
LOC_Os01g07200	0	0	1	1	0	0	0	2	0	0	0	0	1
LOC_Os01g07212	1	0	1	2	0	0	0	1	0	0	0	0	0
LOC_Os01g07280	1	0	0	0	0	0	0	7	0	2	0	0	0
LOC_Os01g07300	1	0	0	0	0	0	0	0	0	0	0	0	0
LOC_Os01g07310	0	0	0	0	0	0	0	1	0	0	1	0	0
LOC_Os01g07320	0	0	0	0	0	0	0	1	0	0	0	0	0
LOC_Os01g07330	0	0	0	0	0	0	0	0	0	0	0	0	1
LOC_Os01g07340	0	0	0	0	0	0	0	3	0	0	0	0	0
LOC_Os01g07360	0	0	5	0	0	0	0	4	0	0	0	0	0
LOC_Os01g07370	0	0	2	0	0	0	0	0	0	0	0	0	0
LOC_Os01g07376	0	0	0	0	0	0	0	9	0	0	0	0	0
LOC_Os01g07382	0	0	0	0	0	0	0	1	0	0	0	0	0
LOC_Os01g07390	0	0	0	0	0	0	0	2	0	0	0	0	0
LOC_Os01g07400	0	0	0	0	0	0	0	2	0	0	2	0	0
LOC_Os01g07410	0	0	0	0	0	0	0	4	0	0	0	0	0
LOC_Os01g07420	0	0	1	0	0	0	0	1	0	1	0	0	0
LOC_Os01g07430	0	0	0	0	0	0	0	2	0	0	0	0	0
LOC_Os01g07450	0	0	0	0	0	0	0	0	0	0	0	0	2
LOC_Os01g07480	1	0	0	0	0	0	0	0	0	0	0	0	1
LOC_Os01g07490	0	0	0	0	0	0	0	3	0	0	0	0	0
LOC_Os01g07500	0	0	0	0	0	0	0	1	0	0	0	0	0
LOC_Os01g07510	0	0	0	0	0	0	0	0	0	8	0	0	0
LOC_Os01g07520	0	0	0	0	0	0	0	6	0	0	0	1	0
LOC_Os01g07530	0	0	0	0	0	0	0	2	0	0	0	0	0
LOC_Os01g07540	0	0	0	1	0	0	0	1	0	0	0	1	0
LOC_Os01g07550	0	0	0	0	0	0	0	4	0	0	0	0	0
LOC_Os01g07560	0	0	0	0	0	0	0	0	0	0	0	2	0
LOC_Os01g07570	0	0	0	0	0	0	0	1	0	1	0	0	0
LOC_Os01g07590	0	0	0	0	0	0	0	1	0	1	0	0	0
LOC_Os01g07600	1	0	0	0	0	0	0	2	0	0	0	2	0
LOC_Os01g07630	0	0	2	2	0	0	0	4	0	3	0	0	0
LOC_Os01g07640	1	0	3	0	0	0	0	1	0	2	0	0	0
LOC_Os01g07660	0	0	2	5	0	0	0	0	0	0	0	0	1
LOC_Os01g07670	1	0	0	0	0	0	0	1	0	0	0	0	1
LOC_Os01g07700	0	0	0	0	0	0	0	3	0	0	0	0	0
LOC_Os01g07710	0	0	0	0	0	0	0	0	0	1	0	0	0
LOC_Os01g07720	0	0	0	0	0	0	0	0	0	0	0	2	0
LOC_Os01g07730	8	0	0	0	0	0	0	4	0	1	0	0	0
LOC_Os01g07740	1	0	0	0	0	0	0	1	0	0	0	0	0
LOC_Os01g07750	0	0	0	0	0	0	0	0	0	0	7	0	0
LOC_Os01g07760	0	0	0	0	0	0	0	2	0	0	0	0	0
LOC_Os01g07770	1	0	1	1	0	0	0	0	0	0	0	0	0
LOC_Os01g07790	0	0	0	0	0	0	0	8	0	0	0	0	0
LOC_Os01g07800	0	0	0	0	0	0	0	1	0	0	0	0	0
LOC_Os01g07810	0	0	0	0	0	0	0	0	0	0	0	1	0
LOC_Os01g07840	0	0	0	0	0	0	0	0	0	0	0	0	1
LOC_Os01g07860	0	0	0	0	0	0	0	0	0	0	0	1	0
LOC_Os01g07870	1	0	0	0	0	0	0	5	0	0	0	0	0
LOC_Os01g07880	0	0	0	0	0	0	0	1	0	0	0	2	0
LOC_Os01g07920	0	0	0	3	0	0	0	2	0	1	0	0	0
LOC_Os01g07930	0	0	0	0	0	0	0	3	0	0	0	0	0
LOC_Os01g07950	0	0	0	1	0	0	0	0	0	1	0	0	0
LOC_Os01g07960	0	0	0	1	0	0	0	0	0	1	0	0	0
LOC_Os01g07980	0	0	0	2	0	0	0	4	0	0	0	0	0
LOC_Os01g08000	0	0	0	0	0	0	0	1	0	0	0	0	0
LOC_Os01g08010	0	0	3	0	0	0	0	2	0	1	0	0	0
LOC_Os01g08020	0	1	16	4	0	0	0	9	0	5	0	1	3
LOC_Os01g08090	0	0	2	2	0	0	0	3	0	0	0	0	1
LOC_Os01g08100	0	0	0	1	0	0	0	3	0	2	0	0	0
LOC_Os01g08110	1	0	3	0	0	0	0	0	0	0	0	0	0
LOC_Os01g08130	0	0	0	0	0	0	0	0	0	0	0	0	1
LOC_Os01g08140	0	0	0	0	0	0	0	2	0	0	0	0	0
LOC_Os01g08150	3	1	0	0	0	1	0	0	0	0	0	0	1
LOC_Os01g08160	7	0	0	0	0	0	0	0	0	0	0	0	1
LOC_Os01g08180	0	0	0	0	0	0	0	8	0	0	0	0	1
LOC_Os01g08190	0	0	0	0	0	0	0	10	0	0	0	0	0
LOC_Os01g08200	0	0	0	2	0	0	0	0	0	0	0	1	0
LOC_Os01g08260	0	1	1	2	0	0	0	1	0	0	0	0	0
LOC_Os01g08270	0	0	0	2	0	0	0	3	0	0	0	0	0
LOC_Os01g08280	1	0	0	0	0	0	0	4	0	0	0	0	0
LOC_Os01g08290	0	0	0	0	0	0	0	2	0	0	0	1	0
LOC_Os01g08310	0	0	0	0	0	0	0	1	0	0	0	0	0
LOC_Os01g08320	0	0	0	1	0	0	0	1	0	0	0	0	0
LOC_Os01g08340	0	0	1	0	0	0	0	2	0	0	0	1	0
LOC_Os01g08350	0	0	0	0	0	0	0	2	0	0	0	0	0
LOC_Os01g08360	1	0	0	0	0	0	0	4	0	0	0	0	1
LOC_Os01g08370	0	0	1	2	0	0	0	0	0	0	0	0	0
LOC_Os01g08380	1	0	0	0	0	0	0	4	0	0	0	0	1
LOC_Os01g08390	0	0	0	0	0	0	0	0	0	1	0	0	0
LOC_Os01g08410	0	0	0	0	0	0	0	0	0	0	0	1	0
LOC_Os01g08420	0	0	0	1	0	0	0	2	0	0	0	0	0
LOC_Os01g08430	0	0	0	0	0	0	0	0	0	1	0	0	0
LOC_Os01g08440	0	0	0	0	0	0	0	1	0	0	0	0	0
LOC_Os01g08450	0	0	1	0	0	0	0	2	0	0	0	0	0
LOC_Os01g08460	0	0	4	1	0	0	0	4	0	4	0	0	0
LOC_Os01g08464	0	0	0	0	0	0	0	3	0	0	0	0	0
LOC_Os01g08480	0	0	0	0	0	0	0	1	0	2	0	0	0
LOC_Os01g08490	0	0	0	0	0	0	0	1	0	0	0	0	0
LOC_Os01g08510	0	0	0	0	0	0	0	2	0	0	0	0	0
LOC_Os01g08520	0	0	0	0	0	0	0	1	0	0	0	0	0
LOC_Os01g08530	0	0	0	0	0	0	0	0	0	1	0	0	0
LOC_Os01g08540	0	0	2	1	0	0	0	6	0	4	0	0	2
LOC_Os01g08550	0	0	1	1	0	0	0	0	0	0	0	0	2
LOC_Os01g08560	0	0	0	0	0	0	0	2	0	0	1	0	0
LOC_Os01g08570	0	0	0	0	0	0	0	1	0	0	0	0	2
LOC_Os01g08580	0	0	0	0	0	0	0	1	0	0	0	0	0
LOC_Os01g08600	0	0	0	0	0	0	0	0	0	3	0	0	0
LOC_Os01g08610	0	0	0	0	0	0	0	1	0	0	0	0	1
LOC_Os01g08620	0	0	0	0	0	0	0	1	0	0	0	0	0
LOC_Os01g08630	5	0	0	4	0	0	1	0	0	0	0	0	0
LOC_Os01g08640	0	0	0	0	0	0	0	1	0	0	0	0	0
LOC_Os01g08650	0	0	1	5	0	0	0	2	0	0	0	1	0
LOC_Os01g08680	0	0	1	0	0	1	0	0	0	0	0	0	0
LOC_Os01g08700	0	0	2	0	0	0	0	3	0	0	0	0	0
LOC_Os01g08710	0	1	0	2	0	0	0	9	0	1	2	1	0
LOC_Os01g08730	0	0	0	0	0	0	0	1	0	0	0	0	0
LOC_Os01g08740	0	0	0	1	0	0	1	2	0	0	0	0	0
LOC_Os01g08750	0	0	0	0	0	0	0	4	0	1	0	0	0
LOC_Os01g08780	2	0	0	1	0	0	1	2	0	0	0	1	0
LOC_Os01g08820	0	0	0	0	0	0	0	2	0	0	0	0	0
LOC_Os01g08850	1	0	0	0	0	0	0	4	0	1	0	0	0
LOC_Os01g08880	0	0	0	0	0	0	0	1	0	0	0	0	0
LOC_Os01g08890	0	0	1	0	0	0	0	0	0	1	0	0	0
LOC_Os01g08930	0	0	0	0	0	0	0	2	0	0	0	0	0
LOC_Os01g08940	0	0	0	0	0	0	0	1	0	0	0	0	0
LOC_Os01g08980	0	0	0	0	0	0	0	1	0	0	0	0	0
LOC_Os01g08990	0	0	0	0	0	0	0	2	0	3	0	0	0
LOC_Os01g09000	0	0	0	0	0	0	0	3	0	0	0	0	0
LOC_Os01g09010	0	0	0	0	0	0	0	14	0	9	0	1	0
LOC_Os01g09020	0	0	0	0	0	0	0	2	0	0	0	0	0
LOC_Os01g09030	0	0	0	0	0	0	0	1	0	1	0	1	0
LOC_Os01g09100	0	0	0	0	0	0	0	3	0	0	0	0	0
LOC_Os01g09120	0	0	0	1	0	0	0	4	0	0	0	0	0
LOC_Os01g09130	1	0	0	0	0	0	0	2	0	0	0	0	0
LOC_Os01g09180	0	0	0	0	0	0	0	2	0	0	0	0	0
LOC_Os01g09190	0	0	0	0	0	0	0	0	0	0	0	1	0
LOC_Os01g09200	0	0	0	1	0	0	0	1	0	2	1	1	0
LOC_Os01g09220	0	0	0	0	0	0	0	2	0	0	0	0	0
LOC_Os01g09230	2	0	0	0	0	0	0	1	0	1	0	0	0
LOC_Os01g09240	0	0	0	0	0	0	0	1	0	0	0	0	0
LOC_Os01g09246	1	0	0	0	0	0	0	3	0	0	0	0	0
LOC_Os01g09252	0	0	0	2	0	0	0	2	2	0	0	0	0
LOC_Os01g09260	0	0	0	0	0	0	0	1	0	0	0	0	0
LOC_Os01g09270	0	0	0	0	0	0	0	0	0	1	0	0	0
LOC_Os01g09280	0	0	2	0	0	0	0	0	0	2	0	0	0
LOC_Os01g09300	0	0	0	4	0	0	0	2	0	0	0	0	0
LOC_Os01g09310	0	0	0	0	0	0	0	2	0	0	0	0	0
LOC_Os01g09330	0	0	0	2	0	0	0	1	0	2	0	0	0
LOC_Os01g09340	1	0	0	0	0	0	0	2	0	1	0	0	0
LOC_Os01g09360	0	0	0	0	0	0	0	4	0	0	0	0	0
LOC_Os01g09370	1	0	0	0	0	0	0	0	0	0	0	0	0
LOC_Os01g09384	0	0	1	0	0	0	0	1	0	4	0	0	0
LOC_Os01g09410	0	0	0	0	0	0	0	1	0	0	0	0	0
LOC_Os01g09420	0	0	0	0	0	0	0	0	0	1	0	0	0
LOC_Os01g09430	2	0	0	0	0	0	0	0	0	1	0	0	0
LOC_Os01g09460	0	0	3	1	0	0	0	1	0	0	0	0	0
LOC_Os01g09480	0	0	0	0	0	0	0	1	0	0	4	0	0
LOC_Os01g09500	0	0	2	4	0	0	0	0	0	1	0	0	1
LOC_Os01g09510	0	0	0	0	0	0	0	1	2	0	1	0	0
LOC_Os01g09540	0	0	0	0	0	0	0	1	0	0	0	0	0
LOC_Os01g09550	4	1	12	2	0	0	0	4	0	4	0	0	3
LOC_Os01g09560	0	0	0	0	0	0	0	2	0	0	0	2	0
LOC_Os01g09570	0	0	0	0	0	0	0	2	0	3	0	0	0
LOC_Os01g09580	0	0	2	3	0	0	0	0	0	0	0	0	0
LOC_Os01g09590	0	0	0	0	0	0	0	0	0	0	0	1	3
LOC_Os01g09640	2	0	0	0	0	0	0	1	0	2	22	0	0
LOC_Os01g09660	0	0	0	0	0	0	0	1	0	0	0	0	0
LOC_Os01g09670	0	0	0	0	0	0	0	4	0	0	0	0	0
LOC_Os01g09700	0	0	0	1	0	0	1	5	0	0	0	0	1
LOC_Os01g09710	0	0	0	0	0	0	0	0	0	1	0	1	0
LOC_Os01g09720	0	0	0	0	0	0	0	0	0	0	0	0	1
LOC_Os01g09740	0	0	0	0	0	0	0	0	0	0	0	1	0
LOC_Os01g09750	0	0	0	0	0	0	0	2	0	0	0	0	0
LOC_Os01g09760	1	0	1	0	0	0	0	1	0	1	0	0	0
LOC_Os01g09770	1	0	0	0	0	0	0	5	0	1	0	0	0
LOC_Os01g09790	0	0	0	0	0	0	0	1	0	0	0	0	0
LOC_Os01g09800	0	0	0	0	0	0	0	2	0	2	0	0	0
LOC_Os01g09810	0	0	0	0	0	0	0	0	0	0	0	1	0
LOC_Os01g09830	0	0	0	0	0	0	0	2	0	0	0	0	0
LOC_Os01g09850	0	0	0	0	0	0	0	1	0	0	0	0	0
LOC_Os01g09860	0	0	0	0	0	0	0	1	0	1	0	0	0
LOC_Os01g09880	0	0	0	0	0	0	0	3	0	0	0	1	0
LOC_Os01g09890	0	0	0	0	0	0	0	1	0	3	0	0	0
LOC_Os01g09900	0	0	0	0	0	0	0	1	0	0	1	0	0
LOC_Os01g09930	0	0	0	0	0	0	0	1	0	0	1	0	0
LOC_Os01g09940	1	0	0	0	0	0	0	0	0	0	0	0	1
LOC_Os01g09950	0	0	0	0	0	0	0	2	0	0	0	0	0
LOC_Os01g09980	0	0	0	0	0	0	0	0	0	0	0	1	0
LOC_Os01g09990	2	0	0	0	0	0	0	0	0	0	0	0	0
LOC_Os01g10000	0	0	0	3	0	0	0	5	0	0	0	0	0
LOC_Os01g10020	0	0	0	0	0	0	0	1	0	0	0	0	0
LOC_Os01g10030	0	0	0	0	0	0	0	0	0	0	0	1	0
LOC_Os01g10040	0	0	0	0	0	0	0	10	0	8	1	0	1
LOC_Os01g10060	0	0	0	0	0	0	0	0	0	2	2	0	0
LOC_Os01g10070	0	0	0	0	0	0	0	2	0	2	0	1	0
LOC_Os01g10080	0	0	0	0	0	0	0	2	0	0	0	0	0
LOC_Os01g10090	0	0	0	0	0	0	0	4	0	0	0	0	0
LOC_Os01g10100	0	0	0	2	0	0	0	0	0	0	0	0	0
LOC_Os01g10110	0	0	0	0	0	0	0	5	0	0	0	0	2
LOC_Os01g10130	0	0	0	1	0	0	0	1	0	0	0	0	0
LOC_Os01g10150	3	0	0	0	0	0	0	0	0	0	0	0	0
LOC_Os01g10200	0	0	0	0	0	0	0	1	0	1	0	0	0
LOC_Os01g10230	0	0	0	0	0	0	0	0	0	0	0	1	0
LOC_Os01g10250	0	0	0	0	0	0	0	3	0	1	0	2	0
LOC_Os01g10260	0	0	0	1	0	0	0	0	0	0	0	0	2
LOC_Os01g10270	0	0	0	0	0	0	0	1	0	0	0	0	0
LOC_Os01g10280	0	0	0	0	0	0	0	0	0	1	0	0	0
LOC_Os01g10290	0	0	0	0	0	0	0	2	0	0	0	0	0
LOC_Os01g10300	0	0	0	0	0	0	0	1	0	0	0	0	0
LOC_Os01g10320	4	2	1	1	0	0	1	0	0	1	0	0	0
LOC_Os01g10340	0	0	0	0	0	0	0	6	0	1	0	0	0
LOC_Os01g10370	0	0	0	0	0	0	0	2	0	0	0	0	0
LOC_Os01g10400	0	0	1	1	0	0	0	0	0	2	0	0	0
LOC_Os01g10430	0	0	0	0	0	0	0	0	0	0	0	1	0
LOC_Os01g10440	0	0	0	0	0	0	0	0	0	0	5	0	0
LOC_Os01g10450	0	0	1	0	0	0	0	0	0	0	0	0	0
LOC_Os01g10480	0	0	0	0	0	0	0	1	0	0	0	0	0
LOC_Os01g10504	0	0	1	1	1	0	1	0	0	0	0	0	1
LOC_Os01g10520	0	0	0	0	0	0	0	5	0	0	0	0	5
LOC_Os01g10530	0	0	0	0	0	0	0	5	0	0	0	0	1
LOC_Os01g10580	1	0	0	0	0	0	0	2	0	0	0	0	0
LOC_Os01g10600	1	0	0	2	0	0	0	4	0	2	0	0	0
LOC_Os01g10610	0	0	0	1	0	0	0	1	0	0	0	0	0
LOC_Os01g10630	0	0	0	0	0	0	0	0	0	0	0	1	0
LOC_Os01g10680	0	0	0	1	0	0	0	1	0	1	0	0	0
LOC_Os01g10690	0	0	1	0	0	0	0	1	0	3	1	0	0
LOC_Os01g10700	1	0	14	7	0	0	0	0	0	4	0	0	1
LOC_Os01g10710	2	0	12	9	0	0	0	3	0	1	0	0	0
LOC_Os01g10750	0	0	0	0	0	0	0	1	0	0	0	0	0
LOC_Os01g10760	2	0	0	0	0	0	0	1	0	0	0	0	0
LOC_Os01g10770	0	0	0	0	0	0	0	1	0	0	0	0	0
LOC_Os01g10780	0	0	0	0	0	0	0	0	0	1	0	0	1
LOC_Os01g10790	0	0	0	0	0	0	0	0	0	1	0	0	0
LOC_Os01g10800	1	0	0	0	0	0	0	1	0	0	0	0	0
LOC_Os01g10810	1	0	1	0	0	0	0	2	0	0	0	0	0
LOC_Os01g10820	0	0	0	2	0	0	0	0	0	0	0	0	0
LOC_Os01g10830	0	0	0	0	0	0	0	4	0	0	0	0	0
LOC_Os01g10840	0	0	0	0	0	0	0	8	0	0	0	0	2
LOC_Os01g10860	0	0	0	0	0	0	0	0	0	0	0	1	0
LOC_Os01g10870	0	0	0	2	0	0	0	0	0	0	0	0	0
LOC_Os01g10890	0	0	0	1	0	1	0	6	0	0	0	0	0
LOC_Os01g10900	1	2	8	26	0	0	1	0	0	0	0	0	3
LOC_Os01g10910	0	0	0	0	0	0	0	0	0	1	0	0	0
LOC_Os01g10920	0	0	0	2	0	0	0	3	0	0	0	0	1
LOC_Os01g10930	0	0	0	0	0	0	0	1	0	0	0	0	0
LOC_Os01g10950	0	0	0	0	0	0	0	1	0	0	0	0	0
LOC_Os01g10960	3	0	0	0	0	0	0	1	0	0	0	0	0
LOC_Os01g10970	0	0	0	1	0	0	0	2	0	2	0	0	0
LOC_Os01g10980	0	0	0	0	0	0	0	0	0	0	0	0	1
LOC_Os01g11000	0	0	0	0	0	0	0	2	0	0	0	0	0
LOC_Os01g11010	0	0	0	0	0	0	0	1	0	0	0	0	0
LOC_Os01g11020	0	0	0	0	0	0	0	3	0	0	0	0	0
LOC_Os01g11040	0	0	0	0	0	0	0	5	0	0	0	0	0
LOC_Os01g11054	1	1	1	1	0	0	1	3	0	0	0	0	4
LOC_Os01g11070	1	0	0	0	0	0	0	2	0	0	0	0	0
LOC_Os01g11110	0	0	0	0	0	0	0	5	0	0	0	0	0
LOC_Os01g11120	0	0	0	0	0	0	0	0	0	0	0	1	0
LOC_Os01g11130	0	0	1	1	0	0	0	0	0	0	0	0	0
LOC_Os01g11140	0	0	0	0	0	0	0	0	0	0	0	0	1
LOC_Os01g11150	1	0	0	0	0	0	0	2	0	0	1	0	7
LOC_Os01g11160	0	0	0	0	0	0	0	0	0	1	0	0	0
LOC_Os01g11170	0	0	0	1	0	0	0	2	0	0	0	0	0
LOC_Os01g11200	1	0	0	0	0	0	0	4	0	0	0	0	0
LOC_Os01g11210	1	0	0	0	0	0	0	0	0	0	0	0	0
LOC_Os01g11220	1	0	0	0	0	0	0	1	0	1	0	1	0
LOC_Os01g11230	0	0	0	1	0	0	0	1	0	0	0	0	0
LOC_Os01g11240	5	0	0	0	0	0	0	3	0	0	0	0	0
LOC_Os01g11250	0	0	0	2	0	0	0	2	0	0	0	0	0
LOC_Os01g11270	1	0	0	0	0	0	0	2	0	0	0	0	1
LOC_Os01g11280	1	0	0	1	0	0	0	0	0	0	0	0	1
LOC_Os01g11300	0	0	0	0	0	0	0	0	0	0	0	0	1
LOC_Os01g11330	0	0	0	0	0	0	0	3	0	0	0	1	0
LOC_Os01g11340	0	0	0	0	0	0	0	2	0	0	0	0	0
LOC_Os01g11360	0	0	0	0	0	0	0	0	0	0	0	1	0
LOC_Os01g11370	0	0	0	0	0	0	0	11	0	1	0	0	0
LOC_Os01g11400	0	0	0	0	0	0	0	3	0	0	0	0	0
LOC_Os01g11414	0	1	2	7	0	0	0	2	0	1	0	0	1
LOC_Os01g11430	0	0	1	0	0	0	0	0	0	0	0	0	0
LOC_Os01g11450	0	0	0	0	0	0	0	1	0	0	0	0	0
LOC_Os01g11460	0	0	0	0	0	0	0	1	0	0	0	0	0
LOC_Os01g11470	0	0	0	0	0	0	0	1	0	0	0	0	0
LOC_Os01g11480	0	0	0	0	0	0	0	1	0	0	0	0	0
LOC_Os01g11490	0	0	0	0	0	0	0	0	0	0	0	2	0
LOC_Os01g11500	0	0	0	1	0	0	0	0	0	0	0	0	0
LOC_Os01g11510	3	0	0	1	0	0	0	0	0	0	0	0	1
LOC_Os01g11520	0	0	0	0	0	0	0	1	0	0	0	0	0
LOC_Os01g11550	1	0	0	0	0	0	0	0	0	0	0	0	2
LOC_Os01g11570	1	0	1	0	0	0	0	0	0	0	0	0	0
LOC_Os01g11590	0	0	0	0	0	0	0	2	0	0	0	0	0
LOC_Os01g11620	0	0	0	0	0	0	0	5	0	1	0	0	0
LOC_Os01g11650	1	0	0	0	0	0	0	7	0	0	0	1	0
LOC_Os01g11660	0	0	0	0	0	0	0	0	0	1	0	0	0
LOC_Os01g11670	1	0	0	0	0	0	0	0	0	0	0	1	0
LOC_Os01g11700	0	0	0	0	0	0	0	1	0	0	0	0	1
LOC_Os01g11710	0	0	0	0	0	0	0	1	0	0	0	1	0
LOC_Os01g11740	2	0	0	0	0	0	0	12	0	0	0	0	0
LOC_Os01g11750	4	0	0	0	0	0	0	1	0	0	0	0	0
LOC_Os01g11760	1	0	0	0	0	0	0	0	0	2	0	0	0
LOC_Os01g11790	1	0	1	0	0	0	0	4	0	0	0	0	0
LOC_Os01g11810	1	0	0	1	0	0	0	0	0	0	0	0	1
LOC_Os01g11820	0	0	0	0	0	0	0	3	0	0	0	0	0
LOC_Os01g11830	0	0	0	0	0	0	0	0	0	1	0	0	0
LOC_Os01g11850	1	0	2	2	0	0	0	3	0	0	0	0	0
LOC_Os01g11860	1	0	0	1	0	0	0	12	0	4	0	0	0
LOC_Os01g11870	0	0	0	0	0	0	0	1	0	0	0	0	0
LOC_Os01g11880	0	0	0	0	0	0	0	2	0	0	0	0	0
LOC_Os01g11900	0	0	0	0	0	0	0	1	0	0	0	0	0
LOC_Os01g11910	0	0	0	0	0	0	0	1	0	0	0	0	0
LOC_Os01g11920	0	0	0	0	0	0	0	6	0	0	0	0	3
LOC_Os01g11940	0	0	0	0	0	0	0	3	0	1	0	0	0
LOC_Os01g11946	0	0	0	2	0	0	0	0	0	0	0	0	0
LOC_Os01g11952	0	0	0	2	0	0	0	3	0	0	0	1	0
LOC_Os01g11960	1	0	0	0	0	0	0	1	0	0	0	0	0
LOC_Os01g11980	0	0	0	1	0	0	0	2	0	0	0	1	0
LOC_Os01g11990	5	0	0	2	0	0	0	2	0	0	0	0	0
LOC_Os01g12000	1	0	0	0	0	0	0	0	0	0	0	1	0
LOC_Os01g12010	1	0	0	0	0	0	0	1	0	0	0	0	0
LOC_Os01g12030	0	0	0	0	0	0	0	0	0	0	0	0	1
LOC_Os01g12060	0	0	0	0	0	0	0	2	0	0	0	0	0
LOC_Os01g12070	4	0	0	1	0	0	0	5	0	0	0	0	0
LOC_Os01g12080	0	0	0	0	0	0	0	1	0	2	0	0	0
LOC_Os01g12090	0	0	0	0	0	0	0	3	0	0	0	0	0
LOC_Os01g12100	0	0	0	0	0	0	0	3	0	0	0	0	0
LOC_Os01g12110	0	0	0	0	0	0	0	2	0	0	0	0	0
LOC_Os01g12130	3	0	0	2	0	0	0	0	0	0	0	0	0
LOC_Os01g12150	0	0	0	0	0	0	0	1	0	0	0	0	1
LOC_Os01g12160	0	1	0	1	0	0	1	0	0	0	0	0	0
LOC_Os01g12170	1	0	0	0	0	0	0	1	0	0	0	0	1
LOC_Os01g12180	0	0	0	0	0	0	0	1	0	0	0	0	0
LOC_Os01g12190	0	0	0	0	0	0	0	0	0	0	0	1	1
LOC_Os01g12200	0	0	0	0	0	0	0	2	0	0	0	0	0
LOC_Os01g12210	0	0	0	2	0	0	0	0	0	0	0	0	0
LOC_Os01g12220	0	0	1	3	0	0	0	0	0	1	0	0	0
LOC_Os01g12230	1	0	0	1	0	0	0	1	0	0	0	0	0
LOC_Os01g12240	1	0	1	7	0	0	0	3	0	2	0	0	0
LOC_Os01g12250	0	0	2	3	0	0	0	2	0	2	0	0	0
LOC_Os01g12260	0	0	1	3	0	0	0	2	0	0	0	0	0
LOC_Os01g12270	2	0	0	0	0	0	0	0	0	0	0	0	0
LOC_Os01g12280	0	0	0	0	0	0	0	2	0	0	0	1	0
LOC_Os01g12304	0	0	3	0	0	0	0	1	0	1	0	0	0
LOC_Os01g12330	0	0	0	0	0	0	0	0	0	0	0	0	1
LOC_Os01g12340	4	0	2	1	0	0	0	15	0	0	0	0	0
LOC_Os01g12360	0	0	0	0	0	0	0	1	0	0	0	0	0
LOC_Os01g12374	1	0	0	0	0	0	0	1	0	0	0	1	0
LOC_Os01g12381	0	0	0	0	0	0	0	1	0	0	0	1	0
LOC_Os01g12390	0	0	0	0	0	0	0	4	0	0	0	2	0
LOC_Os01g12400	0	0	0	0	0	0	0	3	0	0	0	0	0
LOC_Os01g12410	0	0	0	0	0	0	0	4	0	0	0	0	0
LOC_Os01g12420	1	0	0	0	0	0	0	7	0	1	0	0	2
LOC_Os01g12430	1	0	0	0	0	0	0	2	0	0	0	0	0
LOC_Os01g12460	0	0	0	0	0	0	0	0	0	1	0	0	0
LOC_Os01g12470	0	0	0	0	0	0	0	3	0	0	0	1	0
LOC_Os01g12480	0	0	0	0	0	0	0	0	0	0	0	1	0
LOC_Os01g12490	0	0	0	1	0	0	0	1	0	2	0	0	0
LOC_Os01g12520	1	0	0	0	0	0	0	2	0	0	0	0	0
LOC_Os01g12530	0	0	0	1	0	0	0	6	0	0	2	0	0
LOC_Os01g12540	0	0	0	0	0	0	0	1	0	0	0	0	0
LOC_Os01g12550	0	0	0	0	0	0	0	2	0	0	0	0	0
LOC_Os01g12560	0	0	0	0	0	0	0	1	0	0	0	0	0
LOC_Os01g12570	0	0	0	0	0	0	0	1	0	0	0	0	0
LOC_Os01g12590	0	0	0	0	0	0	0	1	0	0	0	0	0
LOC_Os01g12640	0	0	0	0	0	0	0	1	0	0	0	0	0
LOC_Os01g12650	0	0	0	0	0	0	0	1	0	0	0	0	0
LOC_Os01g12660	0	0	1	0	0	0	0	1	0	0	0	0	0
LOC_Os01g12670	0	0	0	0	0	0	0	1	0	0	0	0	0
LOC_Os01g12680	0	0	1	0	0	0	0	0	0	5	0	0	0
LOC_Os01g12690	0	0	0	0	0	0	0	1	0	0	0	0	0
LOC_Os01g12700	1	0	0	0	0	0	0	2	0	0	0	0	0
LOC_Os01g12710	0	0	3	0	0	0	0	5	0	1	0	0	0
LOC_Os01g12720	4	0	4	1	0	0	0	2	0	1	0	0	0
LOC_Os01g12730	0	0	0	0	0	0	0	1	0	0	0	1	0
LOC_Os01g12740	0	0	0	0	0	0	0	2	0	1	0	0	0
LOC_Os01g12750	0	3	0	0	0	0	0	4	0	2	0	0	0
LOC_Os01g12760	1	0	0	0	0	0	0	0	0	0	0	0	0
LOC_Os01g12770	1	0	0	0	0	0	0	0	0	0	0	0	0
LOC_Os01g12790	6	0	0	2	0	1	0	5	0	0	0	0	0
LOC_Os01g12800	0	0	0	0	0	0	0	4	0	0	0	1	0
LOC_Os01g12810	0	0	1	0	0	0	0	0	0	1	0	0	0
LOC_Os01g12820	0	0	1	1	1	0	0	0	0	0	0	1	0
LOC_Os01g12830	0	0	0	0	0	0	0	1	0	3	0	0	0
LOC_Os01g12840	0	0	2	0	0	0	0	0	0	0	0	0	0
LOC_Os01g12860	0	0	1	3	0	0	0	1	0	1	0	0	2
LOC_Os01g12870	0	0	0	0	0	0	0	1	0	1	0	1	0
LOC_Os01g12880	0	0	0	0	0	0	0	2	0	0	0	1	0
LOC_Os01g12890	0	0	2	0	0	0	0	1	0	0	0	1	0
LOC_Os01g12900	1	0	0	0	0	0	0	0	0	0	0	1	0
LOC_Os01g12910	1	0	2	0	0	0	0	3	0	1	0	0	0
LOC_Os01g12920	0	1	0	0	0	0	0	0	0	0	0	0	0
LOC_Os01g12930	5	0	1	1	0	0	0	4	0	0	0	0	1
LOC_Os01g12950	0	0	0	0	0	0	0	2	0	0	0	0	0
LOC_Os01g13000	0	0	0	0	0	0	0	3	2	0	0	0	1
LOC_Os01g13020	0	0	0	0	0	0	0	0	0	1	0	0	0
LOC_Os01g13050	0	0	0	0	0	0	0	1	0	0	0	0	0
LOC_Os01g13060	0	0	0	1	0	0	0	0	0	0	1	0	0
LOC_Os01g13070	2	0	0	0	0	0	0	2	0	0	0	0	0
LOC_Os01g13090	0	0	2	0	0	0	0	0	0	0	0	0	0
LOC_Os01g13100	1	1	0	0	0	0	0	2	0	1	0	0	0
LOC_Os01g13120	0	0	0	0	0	0	0	2	0	0	0	0	0
LOC_Os01g13130	0	0	0	0	0	0	0	0	0	0	0	0	1
LOC_Os01g13140	1	0	0	0	0	0	0	1	0	0	0	0	0
LOC_Os01g13150	0	0	0	3	0	0	0	0	0	0	0	1	0
LOC_Os01g13170	0	0	0	0	0	0	0	1	0	3	0	0	0
LOC_Os01g13190	0	0	0	0	0	0	0	4	0	0	0	0	0
LOC_Os01g13200	0	0	0	0	0	0	0	1	0	0	0	0	0
LOC_Os01g13210	0	0	0	0	0	0	0	3	0	0	0	0	0
LOC_Os01g13229	0	0	3	1	0	0	0	2	0	1	0	0	0
LOC_Os01g13260	2	0	0	0	0	0	0	0	0	0	0	1	1
LOC_Os01g13270	3	0	0	0	0	0	0	1	0	0	0	0	1
LOC_Os01g13280	0	0	1	0	0	0	0	4	0	3	0	0	0
LOC_Os01g13285	0	0	0	0	0	0	0	2	0	0	0	0	0
LOC_Os01g13310	0	0	0	0	0	0	0	0	0	1	0	0	0
LOC_Os01g13330	1	0	0	0	0	0	0	0	0	0	0	0	0
LOC_Os01g13340	0	0	0	0	0	0	0	1	0	0	0	0	0
LOC_Os01g13350	0	0	0	0	0	0	0	2	0	0	0	0	0
LOC_Os01g13370	1	0	0	0	0	0	0	0	0	0	0	0	0
LOC_Os01g13380	0	0	0	0	0	0	0	2	0	0	0	0	0
LOC_Os01g13390	0	0	0	0	0	0	0	2	0	0	0	0	0
LOC_Os01g13404	0	0	0	0	0	0	0	0	0	0	0	1	0
LOC_Os01g13420	0	0	0	0	0	0	0	1	0	0	0	0	0
LOC_Os01g13430	0	0	0	0	0	0	0	2	0	0	0	0	0
LOC_Os01g13450	0	0	0	0	0	0	0	0	0	1	0	0	0
LOC_Os01g13500	0	0	0	0	0	0	0	1	0	0	0	0	0
LOC_Os01g13520	0	0	0	0	0	0	0	2	0	0	0	0	0
LOC_Os01g13530	0	0	0	0	0	0	0	4	0	0	0	0	0
LOC_Os01g13550	0	0	0	0	0	0	0	1	0	0	0	0	0
LOC_Os01g13600	0	3	0	0	0	0	0	0	0	1	0	0	1
LOC_Os01g13610	0	0	0	1	0	0	0	2	0	0	0	0	0
LOC_Os01g13680	0	0	0	0	0	0	0	0	0	0	0	0	1
LOC_Os01g13700	0	0	0	0	0	0	0	1	0	0	1	0	0
LOC_Os01g13710	1	0	0	0	0	0	0	2	0	2	0	0	0
LOC_Os01g13730	0	0	0	0	0	0	0	3	0	0	0	0	0
LOC_Os01g13740	0	0	0	0	0	0	0	2	0	1	0	0	0
LOC_Os01g13770	0	0	0	0	0	0	0	2	0	2	0	0	0
LOC_Os01g13800	2	0	0	0	0	0	0	3	0	0	0	0	0
LOC_Os01g13810	1	0	1	1	0	0	0	1	0	1	0	0	1
LOC_Os01g13820	0	0	0	0	0	0	0	2	0	0	0	0	0
LOC_Os01g13830	5	0	0	0	0	0	0	0	0	0	0	1	1
LOC_Os01g13860	1	0	0	0	0	0	0	0	0	0	0	0	0
LOC_Os01g13870	0	0	0	0	0	0	0	0	0	0	0	0	2
LOC_Os01g13890	0	0	0	0	0	0	0	1	0	0	0	0	0
LOC_Os01g13940	0	0	0	0	0	0	0	2	0	0	0	0	0
LOC_Os01g14000	0	0	0	0	0	0	0	1	0	0	0	0	0
LOC_Os01g14030	0	0	0	0	0	0	0	1	0	0	0	0	1
LOC_Os01g14040	0	0	0	0	0	0	0	0	0	0	3	0	0
LOC_Os01g14080	2	1	3	0	0	0	0	0	0	0	0	0	0
LOC_Os01g14090	0	0	2	0	0	0	0	2	0	0	0	0	2
LOC_Os01g14100	0	0	2	0	0	0	0	2	0	0	0	0	0
LOC_Os01g14110	0	0	0	0	0	0	0	2	0	0	0	0	0
LOC_Os01g14130	0	0	0	1	0	0	0	0	0	0	0	0	0
LOC_Os01g14170	4	0	0	0	0	0	0	2	0	0	0	0	0
LOC_Os01g14180	1	0	0	1	0	0	0	2	0	0	0	0	0
LOC_Os01g14200	1	0	0	0	0	0	0	2	0	0	0	1	0
LOC_Os01g14210	4	1	0	0	0	0	0	0	0	0	0	0	0
LOC_Os01g14220	0	1	0	0	0	2	0	0	0	0	0	1	0
LOC_Os01g14230	0	0	0	0	0	0	0	0	0	0	0	0	1
LOC_Os01g14270	5	0	0	0	0	0	0	2	0	0	0	0	2
LOC_Os01g14280	0	3	0	0	0	0	0	0	0	0	0	0	0
LOC_Os01g14290	0	0	0	0	0	0	0	1	0	0	0	0	0
LOC_Os01g14300	1	0	0	0	0	0	0	0	0	0	0	0	0
LOC_Os01g14310	1	1	0	2	0	1	0	1	0	0	0	0	0
LOC_Os01g14320	1	0	0	0	0	0	0	1	0	0	0	0	0
LOC_Os01g14340	4	0	1	2	0	0	1	0	0	0	0	0	0
LOC_Os01g14360	1	0	0	0	0	0	0	0	0	0	0	0	0
LOC_Os01g14370	0	0	0	0	0	0	0	2	0	0	0	0	0
LOC_Os01g14400	0	0	0	0	0	0	0	0	0	0	0	0	1
LOC_Os01g14420	0	0	1	0	0	0	0	4	0	0	0	0	0
LOC_Os01g14430	0	0	0	0	0	0	0	1	0	0	0	0	0
LOC_Os01g14440	0	0	0	0	0	0	0	4	0	0	0	0	0
LOC_Os01g14510	3	0	0	0	0	0	0	1	0	0	0	1	0
LOC_Os01g14514	0	0	0	0	0	0	0	0	0	2	0	0	0
LOC_Os01g14520	0	0	0	0	0	1	0	0	0	0	0	0	0
LOC_Os01g14530	0	0	0	0	0	0	0	0	0	1	0	0	1
LOC_Os01g14590	0	0	0	0	0	0	0	2	0	1	0	0	0
LOC_Os01g14650	0	0	0	0	0	0	0	1	0	0	0	0	0
LOC_Os01g14670	0	0	0	0	0	0	0	2	0	1	0	0	0
LOC_Os01g14690	0	0	0	1	0	0	0	0	0	0	0	0	0
LOC_Os01g14700	0	0	0	0	0	0	0	1	0	0	0	0	0
LOC_Os01g14720	0	0	0	1	0	0	0	0	0	0	0	0	0
LOC_Os01g14750	0	0	0	0	0	0	0	1	0	0	0	0	0
LOC_Os01g14770	2	0	16	5	0	0	0	3	0	2	0	0	0
LOC_Os01g14790	0	0	0	0	0	0	0	2	0	0	0	0	0
LOC_Os01g14800	0	0	0	2	0	0	0	3	0	0	0	0	0
LOC_Os01g14810	0	0	0	1	0	0	0	8	0	0	0	0	0
LOC_Os01g14820	0	0	0	0	0	0	0	0	0	1	0	0	0
LOC_Os01g14830	0	0	0	0	0	0	0	5	0	1	0	0	0
LOC_Os01g14840	0	0	0	0	0	0	0	2	0	0	0	0	0
LOC_Os01g14860	0	0	0	0	0	0	0	0	0	4	2	0	0
LOC_Os01g14870	0	0	0	0	0	0	0	1	0	0	0	1	0
LOC_Os01g14900	0	0	0	0	0	0	0	2	0	0	0	0	0
LOC_Os01g14920	0	0	0	0	0	0	0	0	0	1	0	0	0
LOC_Os01g14926	0	0	0	3	0	0	0	1	0	0	0	0	0
LOC_Os01g14932	0	0	0	0	0	0	0	3	0	1	0	1	0
LOC_Os01g14950	0	0	0	3	0	0	0	4	0	0	0	2	0
LOC_Os01g15000	0	0	2	1	0	0	0	2	0	0	0	0	0
LOC_Os01g15010	0	0	0	0	0	0	0	2	0	0	0	1	0
LOC_Os01g15020	0	0	0	0	0	0	0	3	0	1	0	1	0
LOC_Os01g15029	0	0	0	0	0	0	0	1	0	0	0	0	0
LOC_Os01g15039	0	0	0	0	0	0	0	0	0	0	0	1	0
LOC_Os01g15090	0	0	0	0	0	0	0	2	0	0	0	0	0
LOC_Os01g15100	0	0	0	0	0	0	0	2	0	0	0	0	2
LOC_Os01g15110	0	0	0	0	0	0	0	1	0	0	0	0	0
LOC_Os01g15120	0	0	0	0	0	0	0	3	0	0	0	0	0
LOC_Os01g15130	2	0	0	0	0	0	0	0	0	0	0	0	0
LOC_Os01g15180	0	0	0	0	0	0	0	1	0	0	0	0	0
LOC_Os01g15260	0	0	0	0	0	0	0	1	0	0	0	0	0
LOC_Os01g15290	0	0	0	0	0	0	0	0	0	0	0	1	0
LOC_Os01g15300	0	0	1	4	0	0	0	3	0	1	0	0	0
LOC_Os01g15310	0	0	0	2	0	0	0	0	0	4	0	1	0
LOC_Os01g15330	0	0	0	0	0	0	0	1	0	0	0	0	0
LOC_Os01g15390	0	0	0	0	0	0	0	1	0	0	0	0	0
LOC_Os01g15399	0	0	0	0	0	0	0	2	0	2	4	0	0
LOC_Os01g15460	0	0	0	1	0	0	1	0	0	0	0	0	0
LOC_Os01g15470	0	0	0	0	0	0	0	2	0	0	0	0	0
LOC_Os01g15480	0	0	0	0	0	0	0	0	0	1	0	0	0
LOC_Os01g15490	0	0	0	0	0	0	0	5	0	0	0	1	0
LOC_Os01g15520	0	0	4	0	0	0	0	1	0	3	0	0	0
LOC_Os01g15530	0	0	0	0	0	0	0	1	0	0	0	0	0
LOC_Os01g15540	0	0	0	0	0	0	0	3	0	0	0	0	0
LOC_Os01g15550	0	0	0	0	0	0	0	2	0	0	0	0	0
LOC_Os01g15560	2	0	0	0	0	0	0	0	0	0	0	0	4
LOC_Os01g15580	0	0	0	1	0	0	0	1	0	0	0	0	0
LOC_Os01g15600	0	0	0	1	0	0	0	1	0	0	0	0	0
LOC_Os01g15610	0	0	0	0	0	0	0	1	0	0	0	0	0
LOC_Os01g15640	0	0	0	0	0	0	0	3	0	0	0	0	0
LOC_Os01g15660	0	0	0	0	0	0	0	0	0	0	0	1	0
LOC_Os01g15700	0	0	0	0	0	0	0	1	0	0	0	0	0
LOC_Os01g15740	0	0	0	0	0	0	0	2	0	1	4	1	0
LOC_Os01g15790	0	0	0	0	0	0	0	5	0	0	0	0	0
LOC_Os01g15810	0	0	3	0	0	0	0	1	0	1	0	0	0
LOC_Os01g15830	1	0	0	0	0	0	0	0	0	0	0	0	0
LOC_Os01g15850	0	0	0	0	0	0	0	0	0	0	0	1	0
LOC_Os01g15860	0	0	0	0	1	0	0	0	0	0	0	0	0
LOC_Os01g15900	0	0	0	0	0	0	0	2	0	0	0	0	0
LOC_Os01g15910	1	0	2	2	0	0	0	0	0	1	0	0	0
LOC_Os01g15950	0	0	0	0	0	0	0	0	0	0	0	1	0
LOC_Os01g15960	0	0	0	1	0	0	0	0	0	0	0	0	0
LOC_Os01g15970	0	0	0	0	0	0	0	0	0	1	0	0	0
LOC_Os01g15979	1	0	0	0	0	0	0	3	0	0	0	0	0
LOC_Os01g16040	0	0	0	0	0	0	0	0	0	0	0	2	0
LOC_Os01g16080	0	0	0	1	0	0	0	1	0	0	2	0	0
LOC_Os01g16100	1	0	0	0	0	0	0	0	0	0	0	0	0
LOC_Os01g16140	0	0	0	0	0	0	0	2	0	0	0	0	0
LOC_Os01g16146	0	0	1	0	0	0	0	4	0	1	0	1	0
LOC_Os01g16152	0	0	0	0	0	0	0	1	0	0	0	0	0
LOC_Os01g16170	0	0	0	0	0	0	0	2	0	1	0	0	0
LOC_Os01g16190	0	0	0	0	0	0	0	5	0	0	0	0	0
LOC_Os01g16220	0	0	0	0	0	0	0	3	0	0	0	0	0
LOC_Os01g16240	0	0	1	0	0	0	0	3	0	1	0	0	0
LOC_Os01g16260	0	0	0	0	0	0	0	1	0	0	0	0	0
LOC_Os01g16290	0	0	0	0	0	0	0	1	0	0	0	1	0
LOC_Os01g16310	0	0	0	1	0	0	0	3	0	0	0	0	0
LOC_Os01g16320	0	0	0	0	0	0	0	1	0	0	0	0	0
LOC_Os01g16330	0	0	0	0	0	0	0	0	0	1	0	0	0
LOC_Os01g16340	0	0	0	0	0	0	0	3	0	0	0	0	0
LOC_Os01g16350	0	0	0	0	0	0	0	0	0	0	0	1	0
LOC_Os01g16360	0	0	0	0	0	0	0	2	0	1	0	1	0
LOC_Os01g16370	0	0	4	0	0	0	0	2	0	1	0	0	0
LOC_Os01g16380	0	0	1	0	0	0	0	0	0	0	0	0	1
LOC_Os01g16390	4	0	2	2	0	0	0	0	0	0	0	0	0
LOC_Os01g16400	4	1	0	1	0	0	0	5	0	0	0	0	4
LOC_Os01g16430	0	0	0	0	0	0	0	3	0	1	0	1	0
LOC_Os01g16450	1	1	0	0	0	0	0	2	0	0	0	0	3
LOC_Os01g16460	0	0	0	0	0	0	0	1	0	0	0	0	1
LOC_Os01g16480	0	0	0	0	0	0	0	2	0	0	0	0	0
LOC_Os01g16510	0	0	0	0	0	0	0	2	0	1	0	0	0
LOC_Os01g16530	0	0	0	0	0	0	0	3	0	0	0	1	0
LOC_Os01g16540	0	0	0	1	0	0	0	2	0	0	0	0	0
LOC_Os01g16550	0	0	0	0	0	0	0	2	0	0	0	0	0
LOC_Os01g16600	0	0	0	0	0	0	0	0	0	1	1	0	0
LOC_Os01g16650	0	0	0	0	0	0	0	0	0	0	0	1	0
LOC_Os01g16660	1	0	1	0	0	0	0	0	0	0	0	0	0
LOC_Os01g16700	0	0	0	0	0	0	0	0	0	1	0	0	0
LOC_Os01g16714	0	0	0	1	0	0	1	0	0	0	0	0	0
LOC_Os01g16740	0	0	0	0	0	0	0	0	0	1	0	0	0
LOC_Os01g16750	0	0	0	0	0	0	0	1	0	0	0	1	0
LOC_Os01g16810	0	0	0	0	0	0	0	3	0	0	0	0	0
LOC_Os01g16850	0	0	1	0	0	0	0	0	0	0	0	1	0
LOC_Os01g16860	0	0	0	2	0	0	0	1	0	0	0	1	0
LOC_Os01g16870	0	0	0	0	0	0	0	0	0	0	0	0	1
LOC_Os01g16890	0	0	0	0	0	0	0	4	0	0	0	0	0
LOC_Os01g16900	0	0	0	0	0	0	0	0	0	1	0	0	0
LOC_Os01g16910	0	0	0	0	0	0	0	3	0	0	0	0	0
LOC_Os01g16960	0	0	0	0	0	0	0	2	0	0	0	0	0
LOC_Os01g16970	0	0	0	1	0	0	0	1	0	0	0	1	0
LOC_Os01g17000	0	0	0	0	0	0	0	1	0	0	1	3	0
LOC_Os01g17010	0	0	0	0	0	0	0	0	0	0	2	1	0
LOC_Os01g17020	1	0	0	0	0	0	0	0	0	0	0	1	0
LOC_Os01g17040	0	0	0	0	0	0	0	1	0	0	0	0	0
LOC_Os01g17060	0	0	0	0	0	0	0	1	0	0	0	0	0
LOC_Os01g17065	0	0	0	1	0	0	0	1	0	0	0	0	0
LOC_Os01g17070	0	0	1	0	0	0	0	2	0	0	0	0	0
LOC_Os01g17100	0	0	0	0	0	0	0	1	0	0	0	0	0
LOC_Os01g17110	0	0	0	0	0	0	0	1	0	0	0	0	0
LOC_Os01g17130	0	0	0	0	0	0	0	2	0	0	0	0	0
LOC_Os01g17150	1	0	0	0	0	0	0	1	0	0	0	0	0
LOC_Os01g17160	1	0	1	0	0	0	0	0	0	2	0	0	0
LOC_Os01g17170	0	0	0	1	0	0	0	0	0	0	0	0	0
LOC_Os01g17180	0	0	0	0	0	0	0	5	0	0	0	0	0
LOC_Os01g17190	0	0	0	0	0	0	0	0	0	0	0	1	0
LOC_Os01g17214	0	0	3	1	0	0	0	4	0	0	0	6	0
LOC_Os01g17240	0	0	0	1	0	0	0	0	0	1	0	0	0
LOC_Os01g17250	0	0	0	0	0	0	0	1	0	0	0	0	0
LOC_Os01g17260	0	0	0	1	0	0	0	1	0	0	0	0	0
LOC_Os01g17300	0	0	0	0	0	0	0	0	0	8	0	0	0
LOC_Os01g17320	0	0	0	0	0	0	0	3	0	1	1	0	1
LOC_Os01g17330	0	0	0	0	0	0	0	2	0	1	0	0	0
LOC_Os01g17390	0	0	1	0	0	0	0	1	0	0	0	0	0
LOC_Os01g17396	0	0	2	0	0	0	0	4	0	0	1	0	0
LOC_Os01g17402	2	0	0	1	0	0	0	2	0	0	4	1	0
LOC_Os01g17420	1	0	0	0	0	0	0	0	0	0	0	0	0
LOC_Os01g17430	0	0	0	0	0	0	0	3	0	0	0	0	0
LOC_Os01g17440	1	0	0	0	0	0	0	0	0	0	0	1	0
LOC_Os01g17470	1	0	0	0	0	0	0	2	0	1	0	0	0
LOC_Os01g17980	1	0	0	0	0	0	0	0	0	0	0	0	0
LOC_Os01g18050	0	0	0	0	0	0	0	2	0	0	0	0	0
LOC_Os01g18060	0	0	0	2	0	0	0	6	0	0	0	0	0
LOC_Os01g18070	0	0	0	0	0	0	0	2	0	1	0	0	0
LOC_Os01g18080	0	0	0	0	0	0	0	1	0	0	0	0	10
LOC_Os01g18090	0	0	0	0	0	0	0	0	0	0	0	1	0
LOC_Os01g18100	0	0	0	0	0	0	0	1	0	0	0	0	0
LOC_Os01g18110	1	0	0	0	0	0	0	0	0	0	0	0	0
LOC_Os01g18120	0	0	0	0	0	0	0	3	0	1	0	0	0
LOC_Os01g18130	2	0	0	0	0	0	0	0	0	2	0	0	0
LOC_Os01g18150	0	0	0	0	0	0	0	0	0	0	3	0	0
LOC_Os01g18200	0	0	0	0	0	0	0	0	0	1	0	0	0
LOC_Os01g18210	0	0	0	0	0	0	0	0	0	0	0	2	0
LOC_Os01g18220	1	0	0	0	0	0	0	0	0	0	0	2	0
LOC_Os01g18240	0	0	0	0	0	0	0	3	2	6	0	0	0
LOC_Os01g18260	0	0	0	0	0	0	0	1	0	0	0	0	0
LOC_Os01g18270	0	0	0	0	0	0	0	1	0	0	1	0	0
LOC_Os01g18280	1	0	0	0	0	0	0	2	0	2	0	0	0
LOC_Os01g18310	0	0	0	0	0	0	0	4	0	0	0	0	0
LOC_Os01g18320	0	0	0	1	0	0	0	1	0	0	0	0	0
LOC_Os01g18330	0	0	0	0	0	0	0	0	0	1	0	0	0
LOC_Os01g18360	0	0	0	0	0	0	0	2	0	1	0	0	0
LOC_Os01g18370	0	0	0	0	0	0	0	0	0	0	0	0	1
LOC_Os01g18390	0	0	0	1	0	0	0	1	0	6	0	0	1
LOC_Os01g18400	0	0	0	0	0	0	0	6	0	0	0	0	0
LOC_Os01g18410	0	0	0	0	0	0	0	2	0	0	0	0	0
LOC_Os01g18420	0	0	0	0	0	0	0	1	0	0	0	0	0
LOC_Os01g18490	0	0	0	0	0	0	0	0	0	0	0	1	0
LOC_Os01g18530	0	1	0	0	0	0	0	2	0	0	0	0	0
LOC_Os01g18584	1	0	0	0	0	0	0	2	0	0	0	0	0
LOC_Os01g18610	0	0	0	0	0	0	0	1	0	0	0	0	0
LOC_Os01g18620	0	0	0	0	0	0	0	0	0	0	0	1	0
LOC_Os01g18630	0	0	1	0	0	0	0	2	0	1	0	0	0
LOC_Os01g18640	0	0	0	0	0	0	0	1	0	0	0	0	0
LOC_Os01g18660	0	0	0	0	0	0	0	0	0	1	0	1	0
LOC_Os01g18670	1	0	0	0	0	0	0	6	0	0	0	0	0
LOC_Os01g18680	0	0	0	0	0	0	0	1	0	0	0	0	0
LOC_Os01g18710	0	0	0	0	0	0	0	3	0	2	0	0	0
LOC_Os01g18744	0	0	0	1	0	0	0	5	0	0	0	0	0
LOC_Os01g18780	0	0	0	0	0	0	0	1	0	0	0	0	0
LOC_Os01g18800	3	0	0	0	0	0	0	4	0	0	0	0	0
LOC_Os01g18830	0	0	0	1	0	0	1	0	0	0	0	0	0
LOC_Os01g18840	0	0	2	0	0	0	0	0	0	0	0	0	0
LOC_Os01g18860	0	0	0	0	0	0	0	3	0	0	0	1	0
LOC_Os01g18870	0	0	0	0	0	0	0	4	0	0	0	0	0
LOC_Os01g18890	0	0	0	0	0	0	0	2	0	0	0	0	0
LOC_Os01g18930	0	0	0	0	0	0	0	1	0	1	0	0	0
LOC_Os01g18950	0	0	0	0	0	0	0	1	0	0	0	0	0
LOC_Os01g18970	0	0	0	0	0	1	0	0	0	0	0	0	0
LOC_Os01g19020	0	0	0	1	0	0	1	0	0	0	0	0	0
LOC_Os01g19110	0	0	0	0	0	0	0	1	0	0	0	0	0
LOC_Os01g19120	0	0	1	0	0	0	0	1	0	0	0	0	0
LOC_Os01g19130	0	0	0	0	0	0	0	2	0	0	0	1	0
LOC_Os01g19150	0	0	0	0	0	0	0	0	0	1	0	0	0
LOC_Os01g19170	0	0	0	1	0	0	0	0	0	0	0	0	1
LOC_Os01g19220	1	0	0	0	0	0	0	1	0	0	0	0	0
LOC_Os01g19270	0	0	0	0	0	0	0	1	0	0	0	0	0
LOC_Os01g19280	1	0	0	0	0	0	0	0	0	0	0	0	0
LOC_Os01g19290	1	0	0	0	0	0	0	1	0	0	0	1	0
LOC_Os01g19310	0	0	0	0	0	0	0	0	0	1	0	1	1
LOC_Os01g19320	2	0	0	0	0	0	0	0	0	0	0	0	0
LOC_Os01g19330	0	0	0	0	0	0	0	2	0	0	0	0	1
LOC_Os01g19370	0	0	0	0	0	0	0	0	0	0	0	0	2
LOC_Os01g19390	1	0	0	1	0	0	0	3	0	0	0	0	0
LOC_Os01g19400	0	0	0	0	0	0	0	2	0	0	0	0	0
LOC_Os01g19410	0	0	0	0	0	0	0	5	0	0	0	1	0
LOC_Os01g19420	1	0	0	0	0	0	0	0	0	0	0	0	0
LOC_Os01g19440	2	0	0	0	0	0	0	0	0	0	0	0	0
LOC_Os01g19450	0	0	0	0	0	0	0	1	0	1	0	0	0
LOC_Os01g19470	0	0	0	0	0	0	0	3	0	0	0	0	0
LOC_Os01g19480	1	0	0	1	0	0	1	7	0	0	0	0	0
LOC_Os01g19490	1	0	0	0	0	0	0	4	0	0	0	0	0
LOC_Os01g19500	0	0	0	0	0	0	0	0	0	0	0	0	4
LOC_Os01g19529	0	0	0	0	0	0	0	1	0	0	0	3	0
LOC_Os01g19548	0	0	0	0	0	0	0	1	0	0	0	0	0
LOC_Os01g19590	0	0	0	0	0	0	0	1	0	0	0	0	0
LOC_Os01g19610	0	0	0	0	0	0	0	0	0	0	0	0	2
LOC_Os01g19630	0	0	0	0	0	0	0	1	0	0	0	0	0
LOC_Os01g19660	0	0	0	0	0	0	0	1	0	0	0	0	0
LOC_Os01g19670	0	0	0	0	0	0	0	1	0	0	0	0	0
LOC_Os01g19680	0	0	0	0	0	0	0	0	0	1	0	0	0
LOC_Os01g19694	0	0	0	1	0	1	0	2	0	0	0	0	0
LOC_Os01g19740	1	0	0	0	0	0	0	0	0	0	0	0	0
LOC_Os01g19750	1	0	0	0	0	0	0	0	0	0	0	0	0
LOC_Os01g19760	0	0	0	1	0	0	0	2	0	0	0	0	0
LOC_Os01g19770	1	0	0	0	0	0	0	0	0	0	0	0	0
LOC_Os01g19800	0	0	0	0	0	0	0	3	0	1	0	0	0
LOC_Os01g19820	0	0	0	0	0	0	0	3	0	0	0	0	0
LOC_Os01g19850	0	0	0	2	0	0	0	2	0	1	0	0	0
LOC_Os01g19870	0	0	0	0	0	0	0	2	0	0	0	0	0
LOC_Os01g19920	0	0	0	0	0	0	0	1	0	0	0	0	0
LOC_Os01g19940	1	0	0	1	0	0	0	1	0	1	0	0	0
LOC_Os01g19970	0	0	0	3	0	0	1	6	0	1	0	1	0
LOC_Os01g20030	0	0	0	0	0	0	0	1	0	0	0	0	0
LOC_Os01g20110	0	0	0	1	0	0	0	0	0	1	0	0	0
LOC_Os01g20120	0	0	0	0	0	0	0	7	0	0	0	0	0
LOC_Os01g20150	0	0	0	0	0	0	0	0	0	1	0	0	0
LOC_Os01g20160	0	0	0	0	0	0	0	3	0	0	0	0	0
LOC_Os01g20200	0	0	0	0	0	0	0	0	0	1	0	0	0
LOC_Os01g20700	1	0	0	0	0	0	0	0	0	0	0	0	1
LOC_Os01g20740	0	0	0	1	0	0	0	0	0	0	0	0	0
LOC_Os01g20770	0	0	0	0	0	0	0	2	0	0	0	0	0
LOC_Os01g20780	0	0	0	0	0	0	0	2	0	0	0	0	0
LOC_Os01g20830	0	0	0	0	0	0	0	1	2	0	1	0	0
LOC_Os01g20840	0	0	0	0	0	0	0	0	0	1	0	0	0
LOC_Os01g20860	0	0	0	0	0	0	0	2	0	1	1	0	0
LOC_Os01g20880	0	0	0	0	0	0	0	1	0	1	0	0	0
LOC_Os01g20900	0	0	0	0	0	0	0	5	0	0	0	0	0
LOC_Os01g20920	0	0	0	0	0	0	0	5	0	0	0	0	0
LOC_Os01g20930	0	0	0	0	0	0	0	7	0	0	0	0	0
LOC_Os01g20940	0	0	0	1	0	0	0	0	0	0	0	0	0
LOC_Os01g20980	0	0	0	0	0	0	0	1	0	0	0	0	0
LOC_Os01g20990	0	0	0	0	0	0	0	0	0	0	0	0	8
LOC_Os01g21034	4	0	0	0	0	1	0	9	0	0	0	0	0
LOC_Os01g21050	0	0	0	0	0	0	0	2	0	0	0	0	0
LOC_Os01g21060	1	0	0	0	0	0	0	2	0	0	0	0	0
LOC_Os01g21070	0	0	0	0	0	0	0	1	0	0	0	0	0
LOC_Os01g21110	0	0	0	0	0	0	0	1	0	0	0	0	0
LOC_Os01g21120	0	0	0	0	0	0	0	3	0	0	0	0	0
LOC_Os01g21144	0	0	0	0	0	0	0	3	0	0	0	0	0
LOC_Os01g21170	0	0	0	0	0	0	0	3	0	0	0	0	0
LOC_Os01g21180	0	0	0	0	0	0	0	1	0	0	0	0	0
LOC_Os01g21220	0	0	0	0	0	0	0	1	0	0	0	0	0
LOC_Os01g21240	0	0	0	0	0	1	0	0	0	0	0	0	0
LOC_Os01g21250	0	0	0	0	0	0	0	1	0	0	0	0	0
LOC_Os01g21260	0	0	0	2	0	0	0	0	0	0	0	0	0
LOC_Os01g21300	0	0	0	0	0	0	0	2	0	2	1	0	0
LOC_Os01g21310	0	0	0	0	0	0	0	2	0	0	0	0	0
LOC_Os01g21380	0	0	0	0	0	0	0	0	0	1	0	0	0
LOC_Os01g21420	1	0	0	0	0	0	0	2	0	1	0	0	0
LOC_Os01g21440	0	0	0	0	0	0	0	2	0	2	0	0	0
LOC_Os01g21450	1	0	0	0	0	0	0	4	0	0	0	1	0
LOC_Os01g21560	0	0	0	2	0	0	0	3	0	0	0	0	0
LOC_Os01g21585	0	0	0	0	0	0	0	1	0	0	0	0	0
LOC_Os01g21620	1	0	0	0	0	0	0	0	0	0	0	0	0
LOC_Os01g21630	0	0	0	0	0	0	0	1	0	0	0	0	0
LOC_Os01g21640	0	0	0	0	0	0	0	0	0	1	0	0	0
LOC_Os01g21650	0	0	0	0	0	0	0	0	0	0	0	0	1
LOC_Os01g21670	0	0	0	0	0	0	0	0	0	0	0	0	1
LOC_Os01g21700	0	0	0	0	0	0	0	1	0	0	0	0	0
LOC_Os01g21710	0	0	0	0	0	0	0	2	0	0	0	0	0
LOC_Os01g21720	0	0	0	0	0	0	0	1	0	0	0	0	0
LOC_Os01g21740	2	0	0	0	0	0	0	0	0	0	0	0	0
LOC_Os01g21760	0	0	0	0	0	0	0	2	0	0	0	0	0
LOC_Os01g21820	0	0	0	2	0	0	0	2	0	1	0	0	0
LOC_Os01g21860	0	0	0	0	0	0	0	1	0	2	0	0	0
LOC_Os01g21900	0	0	0	2	0	0	0	0	0	0	0	0	0
LOC_Os01g21940	0	0	0	0	0	0	0	1	0	0	1	0	0
LOC_Os01g21970	0	0	2	0	0	0	0	0	0	2	0	0	0
LOC_Os01g21990	5	0	1	1	0	0	0	1	0	0	0	0	0
LOC_Os01g22010	0	0	0	0	0	0	0	1	0	0	0	1	0
LOC_Os01g22039	0	0	0	0	0	0	0	3	0	1	0	0	0
LOC_Os01g22070	0	0	0	0	0	0	0	2	0	0	0	0	1
LOC_Os01g22080	0	0	0	0	0	0	0	1	0	0	0	1	0
LOC_Os01g22100	0	0	0	1	0	0	0	0	0	0	0	2	0
LOC_Os01g22150	0	0	0	0	0	0	0	2	0	0	0	0	0
LOC_Os01g22190	0	0	0	0	0	1	0	0	0	0	0	0	0
LOC_Os01g22209	0	0	1	0	0	0	0	0	0	0	0	0	1
LOC_Os01g22220	0	0	0	0	0	0	0	0	0	0	0	0	2
LOC_Os01g22230	0	0	0	0	0	0	0	1	0	0	0	0	3
LOC_Os01g22249	2	0	0	0	0	0	0	4	0	0	0	0	0
LOC_Os01g22336	1	0	0	0	0	0	0	1	0	0	0	0	0
LOC_Os01g22352	0	0	0	0	0	0	0	0	0	0	0	0	1
LOC_Os01g22370	0	0	1	0	0	0	0	3	0	1	0	0	0
LOC_Os01g22390	0	0	0	0	0	0	0	8	0	0	0	0	1
LOC_Os01g22450	1	0	1	0	0	0	0	0	0	0	0	0	0
LOC_Os01g22480	0	0	0	0	0	0	0	1	0	0	0	0	0
LOC_Os01g22510	0	0	0	0	0	0	0	0	0	0	1	0	0
LOC_Os01g22520	0	0	0	1	0	0	0	2	0	0	0	0	0
LOC_Os01g22550	1	0	0	0	0	0	0	6	0	0	0	0	0
LOC_Os01g22600	0	0	0	0	0	0	0	2	0	0	0	1	0
LOC_Os01g22640	2	0	0	0	0	0	0	1	0	0	0	0	0
LOC_Os01g22650	0	0	0	0	0	0	0	1	0	0	0	0	0
LOC_Os01g22660	0	0	0	0	0	0	0	6	0	1	0	0	0
LOC_Os01g22680	0	0	0	0	0	0	0	2	0	0	0	0	0
LOC_Os01g22730	0	0	0	0	0	0	0	1	0	0	0	0	0
LOC_Os01g22770	0	0	0	0	0	0	0	1	0	0	0	0	0
LOC_Os01g22794	0	0	0	0	0	0	0	1	0	0	0	0	0
LOC_Os01g22870	0	0	0	0	0	0	0	1	0	0	0	3	0
LOC_Os01g22900	0	0	0	1	0	0	0	1	0	0	0	0	0
LOC_Os01g22910	0	0	0	0	0	0	0	2	0	0	0	0	0
LOC_Os01g22954	0	0	1	0	0	0	0	1	0	0	0	0	0
LOC_Os01g22980	0	0	2	0	0	0	0	0	0	0	1	0	0
LOC_Os01g22990	0	0	0	1	0	0	0	2	0	0	0	0	0
LOC_Os01g23020	0	0	0	0	0	0	0	0	0	1	0	0	0
LOC_Os01g23040	0	0	0	0	0	0	0	2	0	0	0	0	0
LOC_Os01g23070	0	0	0	0	0	0	0	0	0	0	0	0	1
LOC_Os01g23080	0	0	0	0	0	0	0	1	0	0	0	0	0
LOC_Os01g23100	0	0	0	0	0	0	0	1	0	0	0	0	0
LOC_Os01g23120	0	0	0	0	0	0	0	1	0	0	0	0	0
LOC_Os01g23210	0	0	0	0	0	0	0	2	0	0	0	0	0
LOC_Os01g23270	0	0	0	0	0	0	0	0	0	0	0	0	2
LOC_Os01g23380	0	0	0	0	0	0	0	2	0	0	0	0	0
LOC_Os01g23510	0	0	0	0	0	0	0	1	0	0	0	0	0
LOC_Os01g23520	0	0	0	0	0	0	0	2	0	0	0	0	0
LOC_Os01g23530	0	0	0	0	0	0	0	2	0	0	0	0	0
LOC_Os01g23580	0	0	0	0	0	0	0	7	0	3	0	0	0
LOC_Os01g23590	0	0	0	0	0	0	0	5	0	0	0	0	0
LOC_Os01g23600	0	0	0	0	0	0	0	1	0	0	0	0	0
LOC_Os01g23610	0	0	0	1	0	0	0	0	0	0	0	0	0
LOC_Os01g23620	0	0	0	0	0	0	0	4	0	0	0	0	0
LOC_Os01g23630	0	0	0	0	0	0	0	2	0	2	0	0	0
LOC_Os01g23640	0	0	0	0	0	0	0	18	0	0	0	0	0
LOC_Os01g23670	0	0	0	0	0	0	0	0	0	0	0	0	1
LOC_Os01g23680	0	0	0	0	0	0	0	4	0	0	0	0	0
LOC_Os01g23705	0	0	0	0	0	0	0	3	0	0	0	0	0
LOC_Os01g23710	3	0	0	0	0	0	0	3	0	0	0	0	0
LOC_Os01g23730	0	0	0	0	0	0	0	2	0	0	0	0	0
LOC_Os01g23740	0	0	0	0	0	0	0	5	0	0	0	0	0
LOC_Os01g23750	3	0	0	0	0	0	0	0	0	0	0	0	0
LOC_Os01g23760	0	0	0	0	0	0	0	0	0	0	0	2	1
LOC_Os01g23770	2	0	0	0	0	0	0	0	0	0	0	0	0
LOC_Os01g23780	0	0	0	0	0	0	0	1	0	0	0	0	0
LOC_Os01g23790	0	0	0	0	0	0	0	1	0	0	0	0	0
LOC_Os01g23800	0	0	0	0	0	0	0	1	0	0	0	0	0
LOC_Os01g23810	0	0	0	1	0	0	0	0	0	0	0	0	0
LOC_Os01g23850	0	0	0	0	0	0	0	1	0	0	0	0	0
LOC_Os01g23960	0	0	0	1	0	0	0	1	0	0	0	0	0
LOC_Os01g23970	0	0	0	0	0	0	0	0	0	1	0	0	2
LOC_Os01g23980	0	0	0	0	0	0	0	1	0	0	0	0	0
LOC_Os01g24010	0	0	0	0	0	0	0	3	0	0	0	1	2
LOC_Os01g24020	0	0	0	0	0	0	0	2	0	0	0	0	0
LOC_Os01g24030	0	0	0	0	0	0	0	3	0	0	0	0	0
LOC_Os01g24050	0	0	0	0	0	0	0	4	0	0	0	0	0
LOC_Os01g24060	0	0	0	0	0	0	0	1	0	0	0	0	0
LOC_Os01g24070	0	0	2	1	0	0	1	2	0	0	0	0	0
LOC_Os01g24080	1	0	1	4	0	0	0	1	0	0	0	0	0
LOC_Os01g24090	0	0	1	1	0	0	1	1	0	1	0	0	0
LOC_Os01g24120	0	0	1	0	0	0	0	1	0	0	0	0	0
LOC_Os01g24130	0	0	0	0	0	0	0	0	0	0	0	0	1
LOC_Os01g24160	0	0	0	0	0	0	0	1	0	0	0	0	0
LOC_Os01g24240	2	0	0	0	0	0	0	2	0	0	0	1	0
LOC_Os01g24270	0	0	0	0	0	0	0	0	0	1	0	0	0
LOC_Os01g24294	0	0	0	0	0	0	0	1	0	1	0	0	0
LOC_Os01g24330	0	0	0	0	0	0	0	1	0	0	0	0	0
LOC_Os01g24340	0	0	0	0	0	0	0	1	0	0	0	0	0
LOC_Os01g24410	0	0	0	0	0	0	0	0	0	0	0	0	1
LOC_Os01g24420	1	0	0	0	0	0	0	0	0	0	0	0	0
LOC_Os01g24470	1	0	2	2	0	0	0	0	0	0	0	0	0
LOC_Os01g24480	0	0	0	0	0	0	0	1	0	0	0	0	0
LOC_Os01g24490	1	0	0	0	0	0	0	0	0	5	0	0	0
LOC_Os01g24500	0	0	0	1	0	0	0	1	0	0	0	2	0
LOC_Os01g24550	0	0	0	0	0	0	0	0	0	0	0	0	3
LOC_Os01g24560	0	0	0	0	0	0	0	0	0	0	0	0	2
LOC_Os01g24680	0	0	0	0	0	0	0	0	0	1	0	0	0
LOC_Os01g24690	0	0	0	0	0	0	0	2	0	0	0	0	0
LOC_Os01g24700	0	0	0	1	0	0	0	0	0	0	0	0	0
LOC_Os01g24710	0	0	0	0	0	0	0	0	0	0	0	0	1
LOC_Os01g24750	0	0	0	0	0	0	0	1	0	1	0	1	0
LOC_Os01g24780	1	0	0	1	0	0	0	0	0	0	0	0	0
LOC_Os01g24800	0	0	0	0	0	0	0	1	0	0	0	0	0
LOC_Os01g24820	1	0	1	0	0	0	0	1	0	2	0	0	0
LOC_Os01g24840	1	0	0	0	0	0	0	0	0	0	0	0	0
LOC_Os01g24860	0	0	0	0	0	0	0	1	0	0	0	0	0
LOC_Os01g24880	0	0	0	0	0	0	0	4	0	3	0	0	0
LOC_Os01g24920	0	0	0	0	0	0	0	1	0	0	0	0	0
LOC_Os01g24940	0	0	0	1	0	0	1	8	0	1	0	0	0
LOC_Os01g24960	0	0	0	0	0	0	0	0	0	0	0	1	0
LOC_Os01g24980	1	0	0	0	0	0	0	1	0	0	0	0	0
LOC_Os01g25010	1	0	0	0	0	0	0	0	0	0	0	1	0
LOC_Os01g25030	0	0	0	0	0	0	0	0	0	0	0	0	2
LOC_Os01g25040	0	0	0	0	0	0	0	2	0	0	0	0	0
LOC_Os01g25065	0	0	0	0	0	0	0	1	0	0	0	0	0
LOC_Os01g25090	0	0	0	0	0	0	0	1	0	0	0	0	0
LOC_Os01g25100	0	0	0	0	0	0	0	3	0	0	0	0	0
LOC_Os01g25110	1	0	0	0	0	0	0	0	0	0	0	1	0
LOC_Os01g25150	0	0	0	0	0	0	0	0	0	0	0	0	1
LOC_Os01g25189	0	0	0	0	0	0	0	2	0	0	0	0	0
LOC_Os01g25250	0	0	0	0	0	0	0	0	0	1	0	0	0
LOC_Os01g25270	0	0	0	0	0	0	0	1	0	2	0	0	0
LOC_Os01g25280	1	0	0	0	0	0	0	1	0	0	0	0	0
LOC_Os01g25290	0	0	0	0	0	0	0	1	0	0	0	0	0
LOC_Os01g25300	0	0	0	0	0	0	0	2	0	0	0	0	0
LOC_Os01g25320	0	0	0	0	0	0	0	3	0	2	0	0	0
LOC_Os01g25330	0	0	0	0	0	0	0	2	0	1	0	1	0
LOC_Os01g25360	0	0	0	0	0	0	0	1	0	0	0	0	0
LOC_Os01g25370	0	0	0	0	0	0	0	2	0	1	0	0	0
LOC_Os01g25386	0	0	4	2	0	0	0	16	0	3	1	0	1
LOC_Os01g25450	0	0	0	0	0	0	0	2	0	0	0	0	1
LOC_Os01g25470	0	0	0	0	0	0	0	2	0	0	0	0	0
LOC_Os01g25510	0	0	0	0	0	0	0	2	0	0	0	0	1
LOC_Os01g25530	0	0	0	0	0	0	0	0	0	2	0	0	0
LOC_Os01g25600	0	0	1	0	0	0	0	0	0	1	0	0	0
LOC_Os01g25630	6	1	3	0	0	0	0	0	0	0	0	0	2
LOC_Os01g25720	1	0	7	9	0	0	0	2	0	0	0	0	0
LOC_Os01g25740	1	0	13	10	0	0	0	0	0	257	1	0	0
LOC_Os01g25760	0	0	0	1	0	0	0	1	0	0	0	0	0
LOC_Os01g25770	0	0	0	0	0	0	0	0	0	0	0	0	2
LOC_Os01g25810	0	0	5	0	0	0	0	2	0	3	0	0	0
LOC_Os01g25820	0	0	7	2	0	0	0	2	0	0	0	1	0
LOC_Os01g25839	0	0	0	0	0	0	0	1	0	0	0	0	0
LOC_Os01g25860	0	0	0	0	0	0	0	1	0	0	0	0	0
LOC_Os01g25910	0	0	0	0	0	0	0	2	0	0	0	0	0
LOC_Os01g25920	0	0	0	0	0	0	0	0	0	1	14	0	0
LOC_Os01g25990	0	0	1	5	0	0	0	4	0	1	0	0	0
LOC_Os01g26000	0	0	0	0	0	0	0	7	0	1	0	0	0
LOC_Os01g26020	0	0	0	0	0	0	0	1	0	0	0	0	0
LOC_Os01g26039	2	0	6	1	0	0	0	1	0	1	0	0	0
LOC_Os01g26060	0	0	0	0	0	0	0	2	0	0	0	0	0
LOC_Os01g26070	0	0	0	0	0	0	0	3	0	0	0	0	0
LOC_Os01g26080	0	0	0	0	0	0	0	4	0	0	0	0	0
LOC_Os01g26120	2	0	1	1	0	0	0	0	0	0	0	0	0
LOC_Os01g26160	0	0	0	0	0	0	0	1	0	0	1	0	0
LOC_Os01g26270	0	0	0	0	0	0	0	1	0	0	1	0	0
LOC_Os01g26300	0	0	0	0	0	0	0	4	0	0	0	0	0
LOC_Os01g26320	0	0	0	0	0	0	0	0	0	0	0	0	1
LOC_Os01g26370	0	0	0	0	0	0	0	1	0	0	0	1	0
LOC_Os01g26390	0	0	0	0	0	0	0	1	0	1	0	0	0
LOC_Os01g26980	0	0	0	1	0	0	0	0	0	0	0	0	0
LOC_Os01g27000	0	0	0	0	0	0	0	1	0	0	0	0	0
LOC_Os01g27010	0	0	0	0	0	0	0	1	0	0	0	0	0
LOC_Os01g27040	0	0	0	1	0	0	0	0	0	0	0	0	0
LOC_Os01g27120	0	0	0	0	0	0	0	0	0	0	1	0	0
LOC_Os01g27130	0	0	0	1	0	0	0	0	0	1	0	0	0
LOC_Os01g27160	0	0	0	2	0	0	1	3	0	2	0	0	0
LOC_Os01g27170	1	0	0	0	0	0	0	3	0	0	0	0	1
LOC_Os01g27180	0	0	0	0	0	0	0	2	0	0	0	0	0
LOC_Os01g27190	0	0	0	0	0	0	0	1	0	0	0	0	0
LOC_Os01g27210	2	0	0	0	0	0	0	0	0	1	1	0	0
LOC_Os01g27240	0	0	0	0	1	0	0	0	0	0	0	0	0
LOC_Os01g27340	0	0	0	2	0	0	0	2	0	0	0	0	1
LOC_Os01g27360	0	0	0	2	0	0	0	2	0	0	0	0	0
LOC_Os01g27370	0	0	0	0	0	0	0	3	0	0	0	0	0
LOC_Os01g27380	1	0	0	0	0	0	0	0	0	0	0	0	0
LOC_Os01g27449	0	0	0	0	0	0	0	0	0	0	0	0	1
LOC_Os01g27480	0	0	0	0	0	0	0	1	0	0	0	0	0
LOC_Os01g27490	0	0	0	0	0	0	0	1	0	0	0	0	0
LOC_Os01g27520	0	0	0	0	0	0	0	7	0	0	0	0	0
LOC_Os01g27600	2	0	0	0	0	0	0	1	0	0	0	0	1
LOC_Os01g27630	0	0	2	0	0	0	0	0	0	0	0	0	0
LOC_Os01g27640	0	0	0	0	0	0	0	1	0	0	0	0	0
LOC_Os01g27680	3	0	1	0	0	0	0	1	0	0	0	0	0
LOC_Os01g27690	2	0	0	0	0	0	0	2	0	0	0	0	0
LOC_Os01g27700	4	1	1	0	0	0	0	1	0	0	0	0	0
LOC_Os01g27720	0	0	0	0	0	0	0	3	0	0	0	0	0
LOC_Os01g27730	0	0	0	0	0	0	0	3	0	0	0	0	0
LOC_Os01g27740	0	0	0	0	0	0	0	1	0	0	0	0	0
LOC_Os01g27750	0	0	0	0	0	0	0	1	0	0	6	1	0
LOC_Os01g27760	0	0	0	0	0	0	0	1	0	0	0	0	0
LOC_Os01g27770	0	0	0	0	0	0	0	2	0	0	0	0	0
LOC_Os01g27880	0	0	0	0	0	0	0	3	0	1	0	0	0
LOC_Os01g27890	0	0	0	0	0	0	0	1	0	0	0	0	0
LOC_Os01g27990	0	0	0	0	0	0	0	1	0	0	0	0	0
LOC_Os01g28000	0	0	0	0	0	0	0	2	0	0	0	0	0
LOC_Os01g28030	0	0	0	0	0	0	0	1	0	0	0	1	0
LOC_Os01g28130	0	0	0	2	0	0	0	0	0	0	0	0	0
LOC_Os01g28230	0	0	0	0	0	0	0	0	0	0	0	0	1
LOC_Os01g28290	0	0	0	3	0	0	0	0	0	0	0	0	0
LOC_Os01g28400	0	0	0	0	0	0	0	1	0	0	0	0	0
LOC_Os01g28450	0	0	0	0	0	0	0	1	0	0	0	0	0
LOC_Os01g28474	0	0	0	0	0	1	0	0	0	1	0	0	2
LOC_Os01g28540	0	0	0	0	0	0	0	0	0	0	1	0	0
LOC_Os01g28550	0	0	0	0	0	0	0	1	0	0	0	0	0
LOC_Os01g28580	0	0	0	0	0	0	0	2	0	0	0	0	0
LOC_Os01g28600	0	0	1	0	0	0	0	0	0	0	0	0	0
LOC_Os01g28660	2	0	0	2	0	0	0	2	0	0	1	0	0
LOC_Os01g28680	0	0	0	1	0	0	0	2	0	1	0	0	0
LOC_Os01g28690	0	0	0	0	0	0	0	0	0	0	0	0	10
LOC_Os01g28710	0	0	0	0	0	0	0	0	0	0	0	0	1
LOC_Os01g28720	0	0	0	0	0	0	0	0	0	0	0	0	1
LOC_Os01g28740	0	0	0	0	0	0	0	2	0	0	0	0	0
LOC_Os01g28810	0	0	0	0	0	0	0	0	0	0	0	0	6
LOC_Os01g28830	0	0	0	0	0	0	0	0	0	0	0	0	1
LOC_Os01g28840	0	0	0	0	0	0	0	0	0	2	0	0	0
LOC_Os01g29050	0	0	0	0	0	0	0	1	0	0	0	1	0
LOC_Os01g29060	0	0	0	0	0	0	0	1	0	0	0	0	0
LOC_Os01g29150	0	0	0	0	0	0	0	1	0	0	0	0	0
LOC_Os01g29180	0	1	0	0	0	0	0	1	0	1	0	0	0
LOC_Os01g29190	0	0	0	0	0	0	0	1	0	0	0	0	0
LOC_Os01g29210	0	0	0	1	0	0	0	1	0	0	0	0	0
LOC_Os01g29230	0	0	0	0	0	0	0	4	0	0	0	0	0
LOC_Os01g29250	0	0	0	0	0	0	0	1	0	0	0	1	0
LOC_Os01g29340	0	0	0	0	0	1	0	2	0	0	0	0	0
LOC_Os01g29350	0	0	0	0	0	0	0	0	0	0	0	1	0
LOC_Os01g29409	0	0	0	0	0	0	0	3	0	1	3	0	0
LOC_Os01g29430	0	0	0	0	0	0	0	4	0	0	0	0	0
LOC_Os01g29450	2	0	0	0	0	0	0	3	0	0	0	0	0
LOC_Os01g29469	0	0	0	0	0	0	0	2	0	0	0	0	0
LOC_Os01g29507	0	0	0	0	0	0	0	0	0	0	0	1	0
LOC_Os01g29600	0	0	0	0	0	0	0	1	0	0	0	0	0
LOC_Os01g29610	0	0	0	0	0	0	0	1	0	0	0	0	0
LOC_Os01g29640	0	0	0	0	0	0	0	2	0	0	0	0	0
LOC_Os01g29670	0	0	0	0	0	0	0	2	0	0	0	0	0
LOC_Os01g29690	0	0	0	0	0	0	0	1	0	0	0	0	0
LOC_Os01g29710	1	0	0	0	0	0	0	0	0	0	0	0	0
LOC_Os01g29740	0	0	1	0	0	0	0	0	0	1	0	0	0
LOC_Os01g29750	0	0	0	0	0	0	0	2	0	0	0	0	0
LOC_Os01g29820	0	0	0	1	0	0	0	0	0	0	0	0	0
LOC_Os01g29840	0	0	0	0	0	0	0	2	0	0	0	0	0
LOC_Os01g29860	1	0	0	0	0	0	0	0	0	0	0	0	1
LOC_Os01g29870	0	0	0	0	0	0	0	2	0	1	0	0	0
LOC_Os01g29890	0	0	0	2	0	0	0	1	0	0	0	0	0
LOC_Os01g29900	0	0	0	0	0	0	0	0	0	1	0	0	0
LOC_Os01g29910	0	0	0	0	0	0	0	2	0	0	0	0	0
LOC_Os01g30956	0	0	0	0	0	0	0	8	0	0	0	0	0
LOC_Os01g31120	0	0	0	0	0	0	0	1	0	0	0	0	0
LOC_Os01g31210	0	0	0	0	0	0	0	1	0	0	0	0	0
LOC_Os01g31220	0	0	0	0	0	0	0	2	0	0	0	0	0
LOC_Os01g31260	0	0	0	0	0	0	0	1	0	0	0	0	0
LOC_Os01g31270	0	0	0	0	0	0	0	1	0	0	0	1	2
LOC_Os01g31350	0	0	0	0	0	0	0	4	0	1	0	0	0
LOC_Os01g31360	0	0	0	0	0	0	0	2	0	0	0	0	0
LOC_Os01g31370	0	0	0	0	0	0	0	3	0	0	0	0	0
LOC_Os01g31450	0	0	0	0	0	0	0	0	0	1	0	0	0
LOC_Os01g31470	1	0	0	0	0	0	0	3	0	0	0	0	0
LOC_Os01g31480	0	0	0	0	0	0	0	2	0	0	0	0	0
LOC_Os01g31494	0	0	1	0	0	0	0	0	0	1	0	0	0
LOC_Os01g31570	0	0	0	0	0	0	0	0	0	1	0	1	0
LOC_Os01g31580	0	0	0	0	0	0	0	2	0	0	0	0	0
LOC_Os01g31629	1	0	0	1	0	0	0	3	0	1	0	0	0
LOC_Os01g31680	0	0	0	1	0	0	0	1	0	0	0	0	0
LOC_Os01g31690	1	0	0	0	0	0	0	2	0	0	0	1	0
LOC_Os01g31730	0	0	0	0	0	0	0	0	0	0	0	0	1
LOC_Os01g31760	0	0	0	0	0	0	0	2	0	0	0	0	1
LOC_Os01g31770	0	0	0	0	0	0	0	1	0	0	0	1	0
LOC_Os01g31830	0	0	0	0	0	0	0	1	0	0	0	0	0
LOC_Os01g31870	0	0	0	0	0	0	0	1	0	1	0	0	0
LOC_Os01g31930	4	0	0	0	0	0	0	0	0	0	0	0	0
LOC_Os01g31940	3	0	0	0	0	0	0	0	0	0	0	0	0
LOC_Os01g31980	0	0	0	0	0	0	0	2	0	0	0	0	0
LOC_Os01g32000	0	0	0	0	0	0	0	0	0	1	0	0	0
LOC_Os01g32010	0	0	0	0	0	0	0	1	0	0	0	0	0
LOC_Os01g32120	1	0	0	0	0	0	0	2	0	0	0	0	0
LOC_Os01g32130	0	0	0	0	0	0	0	4	0	1	0	0	0
LOC_Os01g32160	0	0	0	0	0	0	0	2	0	0	5	0	0
LOC_Os01g32170	0	0	0	0	0	0	0	1	0	0	0	0	0
LOC_Os01g32184	0	0	0	1	0	0	0	3	0	0	0	0	0
LOC_Os01g32259	0	0	0	1	0	0	0	2	0	0	0	1	0
LOC_Os01g32280	0	0	0	1	0	0	0	0	0	0	0	0	0
LOC_Os01g32300	0	0	0	1	0	0	0	2	0	0	0	0	0
LOC_Os01g32350	0	0	0	0	0	0	0	1	0	0	0	0	0
LOC_Os01g32364	0	0	0	0	0	0	0	1	0	0	0	0	0
LOC_Os01g32470	0	0	0	0	0	0	0	1	0	0	0	0	0
LOC_Os01g32490	0	0	0	0	0	0	0	1	0	0	0	0	0
LOC_Os01g32574	0	0	0	0	0	0	0	0	0	5	0	0	0
LOC_Os01g32630	0	0	0	2	0	0	0	0	0	0	0	0	0
LOC_Os01g32640	0	0	0	0	0	0	0	1	0	0	0	0	0
LOC_Os01g32660	0	0	0	0	0	0	0	0	0	1	0	0	0
LOC_Os01g32670	0	0	0	0	0	0	0	0	0	0	0	0	1
LOC_Os01g32710	0	0	0	0	0	0	0	0	0	0	0	1	0
LOC_Os01g32720	0	0	0	0	0	0	0	1	0	0	0	1	0
LOC_Os01g32730	0	0	0	3	0	0	0	1	0	0	0	0	0
LOC_Os01g32740	0	0	0	0	0	0	0	1	0	0	0	0	0
LOC_Os01g32750	0	0	0	0	0	0	0	1	0	0	0	0	0
LOC_Os01g32780	0	0	0	2	0	0	0	0	0	0	0	0	0
LOC_Os01g32800	0	0	0	0	0	0	0	3	0	0	0	1	0
LOC_Os01g32830	0	0	0	0	0	0	0	3	0	0	0	2	0
LOC_Os01g32840	0	0	0	0	0	0	0	1	0	2	0	0	0
LOC_Os01g32849	1	0	0	0	0	0	0	0	0	0	0	0	0
LOC_Os01g32860	0	0	0	0	0	0	0	1	0	1	0	0	0
LOC_Os01g32870	0	0	0	1	0	0	0	1	0	0	0	0	0
LOC_Os01g32880	0	0	0	0	0	0	0	1	0	0	0	0	0
LOC_Os01g32890	0	0	0	0	0	0	0	1	0	0	0	0	0
LOC_Os01g32900	0	0	0	0	0	0	0	1	0	0	0	0	0
LOC_Os01g32920	0	0	0	0	0	0	0	1	0	0	0	0	0
LOC_Os01g32964	0	0	0	0	0	0	0	3	0	0	0	0	0
LOC_Os01g33000	0	0	0	3	0	0	0	1	0	0	0	0	0
LOC_Os01g33030	0	0	0	2	0	0	0	4	0	0	0	0	0
LOC_Os01g33040	0	0	4	2	0	0	0	1	0	0	0	0	0
LOC_Os01g33050	0	0	0	0	0	0	0	3	0	2	0	0	0
LOC_Os01g33060	1	0	0	0	0	0	0	6	0	0	1	0	0
LOC_Os01g33080	0	1	0	1	0	0	0	1	0	0	0	0	0
LOC_Os01g33090	1	0	0	0	0	0	0	1	0	0	0	0	0
LOC_Os01g33110	0	0	0	1	0	0	0	3	0	0	0	0	0
LOC_Os01g33160	0	0	0	0	0	0	0	4	0	1	0	0	0
LOC_Os01g33190	0	0	0	0	0	0	0	1	0	0	0	0	0
LOC_Os01g33220	0	0	0	5	0	0	0	1	0	0	0	0	0
LOC_Os01g33260	3	0	0	4	0	0	0	3	0	11	0	0	0
LOC_Os01g33300	0	0	0	0	0	0	0	4	0	0	0	0	0
LOC_Os01g33324	0	0	0	0	0	0	0	2	0	0	0	0	0
LOC_Os01g33350	0	0	0	0	0	0	0	1	0	0	0	0	0
LOC_Os01g33400	0	0	0	0	0	0	0	1	0	0	0	0	0
LOC_Os01g33410	0	0	4	0	0	0	0	0	0	0	0	0	0
LOC_Os01g33420	0	0	5	0	0	0	0	1	0	2	0	0	0
LOC_Os01g33450	0	0	0	0	0	0	0	2	0	0	0	0	0
LOC_Os01g33460	0	0	0	0	0	0	0	1	0	0	0	0	0
LOC_Os01g33470	0	0	0	0	0	0	0	0	0	0	4	0	0
LOC_Os01g33490	0	0	0	0	0	0	0	0	0	0	0	1	0
LOC_Os01g33514	0	0	0	0	0	0	0	1	0	0	0	0	0
LOC_Os01g33520	0	0	1	1	0	0	0	0	0	0	0	0	0
LOC_Os01g33530	0	0	0	1	0	0	0	0	0	0	0	0	0
LOC_Os01g33540	0	0	0	0	0	0	0	3	0	0	1	0	0
LOC_Os01g33550	0	0	0	0	0	0	0	0	0	1	0	0	0
LOC_Os01g33650	2	0	0	0	0	0	0	0	0	0	0	0	0
LOC_Os01g33670	0	0	1	0	0	0	0	0	0	0	0	0	0
LOC_Os01g33684	0	0	0	0	0	0	0	1	0	0	0	0	0
LOC_Os01g33710	0	0	0	0	0	0	0	1	0	0	0	0	0
LOC_Os01g33750	1	0	0	1	0	0	0	2	0	0	0	0	2
LOC_Os01g33762	6	0	0	0	0	0	0	1	0	0	0	0	0
LOC_Os01g33764	0	0	0	1	0	0	0	1	0	0	0	0	0
LOC_Os01g33784	0	0	0	1	0	0	0	2	0	0	0	0	0
LOC_Os01g33800	0	0	0	0	0	0	0	2	0	0	0	0	0
LOC_Os01g33840	0	0	0	0	0	0	0	1	0	0	0	0	0
LOC_Os01g33869	0	0	0	2	0	0	0	4	0	0	0	1	0
LOC_Os01g33930	0	0	1	0	0	0	0	4	0	1	0	0	0
LOC_Os01g33940	0	0	0	1	0	0	0	0	0	0	0	0	0
LOC_Os01g33950	0	0	4	8	0	0	1	5	0	1	0	0	0
LOC_Os01g33990	0	0	0	0	0	0	0	2	0	0	0	0	0
LOC_Os01g34010	1	0	2	0	1	0	0	1	0	0	0	0	1
LOC_Os01g34050	0	0	0	0	0	0	0	2	0	0	0	0	0
LOC_Os01g34060	0	0	0	0	0	0	0	0	0	0	0	1	0
LOC_Os01g34080	0	0	0	2	0	0	0	0	0	0	0	0	0
LOC_Os01g34100	0	0	0	0	0	0	0	3	0	0	0	0	0
LOC_Os01g34140	0	0	0	0	0	0	0	0	0	2	0	0	0
LOC_Os01g34190	0	0	0	1	0	0	0	2	0	0	0	0	0
LOC_Os01g34200	0	0	0	0	0	0	0	1	0	0	0	0	0
LOC_Os01g34330	0	0	0	0	0	0	0	8	2	0	0	0	0
LOC_Os01g34350	0	0	0	0	0	0	0	2	0	1	0	0	0
LOC_Os01g34374	0	0	0	0	0	0	0	1	0	0	0	0	0
LOC_Os01g34390	0	0	0	0	0	0	0	0	0	1	1	0	0
LOC_Os01g34410	0	0	0	0	0	0	0	3	0	0	0	0	0
LOC_Os01g34430	0	0	0	0	0	0	0	1	0	0	0	0	0
LOC_Os01g34450	2	0	0	0	0	0	0	0	0	0	0	0	0
LOC_Os01g34460	0	0	0	0	0	0	0	1	0	0	0	0	0
LOC_Os01g34470	0	0	0	0	0	0	0	1	0	0	0	0	0
LOC_Os01g34480	0	0	0	0	0	0	0	1	0	0	0	0	0
LOC_Os01g34490	0	0	0	0	0	0	0	0	0	3	0	0	0
LOC_Os01g34570	0	0	0	0	0	0	0	0	0	1	0	0	0
LOC_Os01g34580	0	0	0	0	0	0	0	0	0	1	1	0	0
LOC_Os01g34610	0	0	0	1	0	0	1	24	0	0	0	0	0
LOC_Os01g34670	0	0	0	0	0	0	0	3	0	0	0	0	0
LOC_Os01g34680	0	0	0	0	0	0	0	1	0	0	0	0	0
LOC_Os01g34690	0	0	0	1	0	0	0	2	2	0	1	0	0
LOC_Os01g34700	0	0	0	0	0	0	0	2	0	1	0	0	0
LOC_Os01g34710	0	0	0	0	0	0	0	1	0	0	0	0	0
LOC_Os01g34780	0	0	0	0	0	0	0	6	0	0	0	0	0
LOC_Os01g34790	1	0	0	0	0	0	0	1	0	0	0	0	0
LOC_Os01g34830	0	0	0	0	0	0	0	0	0	0	0	0	1
LOC_Os01g34840	0	0	0	0	0	0	0	2	0	0	0	0	0
LOC_Os01g34850	0	0	2	2	0	0	0	0	0	0	0	0	0
LOC_Os01g34860	0	0	3	2	0	0	0	0	0	1	0	0	0
LOC_Os01g34870	0	0	0	3	0	0	0	0	0	0	0	0	0
LOC_Os01g34880	0	0	1	1	0	0	0	0	0	0	0	0	0
LOC_Os01g34890	0	0	1	1	0	0	0	4	0	0	0	0	0
LOC_Os01g34920	1	0	0	0	0	0	0	3	0	0	0	0	1
LOC_Os01g34930	0	0	0	0	0	0	0	1	0	0	0	0	0
LOC_Os01g34970	0	0	2	0	0	0	0	0	0	0	0	0	0
LOC_Os01g35040	0	0	0	0	0	0	0	3	0	0	0	1	0
LOC_Os01g35050	0	0	0	0	0	0	0	0	0	2	0	1	0
LOC_Os01g35090	0	0	0	0	0	0	0	1	0	0	0	0	0
LOC_Os01g35100	0	0	0	0	0	0	0	1	0	0	0	0	0
LOC_Os01g35170	0	0	0	0	0	0	0	2	0	0	0	0	0
LOC_Os01g35184	0	0	0	0	0	0	0	3	0	0	0	0	0
LOC_Os01g35230	0	0	0	0	0	0	0	3	0	0	0	1	0
LOC_Os01g35300	0	0	0	0	0	0	0	0	0	0	0	1	0
LOC_Os01g35380	0	0	0	0	0	0	0	1	0	0	0	0	0
LOC_Os01g35560	0	0	0	0	0	0	0	1	0	0	0	0	0
LOC_Os01g35590	0	0	0	0	0	0	0	2	0	0	0	0	0
LOC_Os01g35610	0	0	0	0	0	0	0	2	0	1	3	1	0
LOC_Os01g35650	0	0	0	0	0	0	0	0	0	1	0	0	0
LOC_Os01g35700	0	0	0	0	0	0	0	1	0	0	0	0	0
LOC_Os01g35720	0	0	0	0	0	0	0	2	0	0	0	0	0
LOC_Os01g35740	0	0	0	0	0	0	0	1	0	0	0	0	0
LOC_Os01g35820	0	0	0	0	0	0	0	1	0	0	0	0	0
LOC_Os01g35830	0	0	0	0	0	0	0	0	0	2	0	0	0
LOC_Os01g35840	0	0	0	0	0	0	0	1	0	0	0	0	0
LOC_Os01g35950	0	0	0	0	0	0	0	1	0	0	0	0	0
LOC_Os01g35990	0	0	0	0	0	0	0	2	0	0	0	0	0
LOC_Os01g36040	0	0	0	0	0	0	0	1	0	0	0	0	0
LOC_Os01g36070	1	0	0	0	0	0	0	2	0	0	0	0	0
LOC_Os01g36080	0	0	0	0	0	0	0	3	0	0	1	2	0
LOC_Os01g36090	0	0	0	0	0	0	0	1	0	0	0	0	0
LOC_Os01g36100	0	0	0	0	0	0	0	0	0	2	0	0	0
LOC_Os01g36200	0	0	0	0	0	0	0	1	0	0	0	0	0
LOC_Os01g36229	0	0	0	0	0	0	0	1	0	0	0	0	0
LOC_Os01g36240	0	0	0	0	0	0	0	2	0	0	0	0	1
LOC_Os01g36250	0	0	0	0	0	0	0	0	0	0	0	1	0
LOC_Os01g36260	0	0	0	3	0	0	0	0	0	0	0	0	0
LOC_Os01g36270	0	0	1	0	0	0	0	0	0	0	0	1	0
LOC_Os01g36370	0	0	0	0	0	0	0	5	0	0	0	0	0
LOC_Os01g36390	0	0	0	0	0	0	0	2	0	0	0	0	0
LOC_Os01g36420	14	0	0	0	0	0	0	0	0	0	0	0	0
LOC_Os01g36460	0	0	1	0	0	0	0	0	0	0	0	0	0
LOC_Os01g36480	0	0	0	0	0	0	0	1	0	0	0	0	0
LOC_Os01g36550	2	0	5	5	0	0	0	0	0	2	0	0	0
LOC_Os01g36560	0	0	8	0	0	0	0	0	0	3	0	0	0
LOC_Os01g36580	2	0	4	2	0	0	0	0	0	1	0	0	0
LOC_Os01g36590	0	0	0	2	0	0	0	4	0	1	0	0	0
LOC_Os01g36640	0	0	0	0	0	0	0	0	0	1	0	0	0
LOC_Os01g36660	3	0	0	0	0	0	0	12	0	0	0	1	0
LOC_Os01g36670	1	0	0	1	0	0	0	0	0	1	0	0	0
LOC_Os01g36710	0	0	0	0	0	0	0	1	0	0	0	1	0
LOC_Os01g36720	1	0	0	0	0	0	0	0	0	0	0	0	0
LOC_Os01g36760	0	0	0	0	0	0	0	1	0	0	0	1	0
LOC_Os01g36766	0	0	0	0	0	0	0	1	0	0	0	0	0
LOC_Os01g36790	0	0	0	0	0	0	0	7	0	0	0	0	0
LOC_Os01g36830	0	0	0	0	0	0	0	2	0	0	0	0	0
LOC_Os01g36840	0	0	0	0	0	0	0	4	0	0	0	0	0
LOC_Os01g36860	0	0	0	0	0	1	0	0	0	0	0	0	0
LOC_Os01g36870	0	0	0	0	0	0	0	1	0	0	0	0	0
LOC_Os01g36920	0	0	0	1	0	0	0	1	0	0	0	0	0
LOC_Os01g36930	0	0	0	1	0	0	0	7	0	0	0	0	0
LOC_Os01g36940	0	0	0	0	0	0	0	2	0	1	0	0	0
LOC_Os01g36950	0	0	0	0	0	0	0	5	0	0	0	0	0
LOC_Os01g36970	0	0	0	0	0	0	0	1	0	0	0	0	0
LOC_Os01g36984	0	0	0	0	0	0	0	1	0	0	0	0	0
LOC_Os01g37020	1	0	0	0	0	0	0	0	0	1	0	0	0
LOC_Os01g37040	0	0	0	0	0	0	0	1	0	0	0	0	0
LOC_Os01g37050	0	0	0	0	0	0	0	0	0	1	0	0	0
LOC_Os01g37060	0	0	0	0	0	0	0	3	0	0	0	0	0
LOC_Os01g37090	0	0	0	0	0	0	0	1	0	0	0	0	0
LOC_Os01g37100	0	0	0	0	0	0	0	0	0	0	0	0	4
LOC_Os01g37110	0	0	1	0	0	0	0	0	0	0	0	0	0
LOC_Os01g37130	0	0	0	0	0	0	0	0	0	1	0	0	0
LOC_Os01g37260	0	0	0	0	0	0	0	1	0	0	0	0	0
LOC_Os01g37280	1	0	0	0	0	0	0	0	0	0	0	1	0
LOC_Os01g37340	0	0	0	0	0	0	0	2	0	0	0	0	0
LOC_Os01g37350	0	0	0	0	0	0	0	0	0	0	0	1	0
LOC_Os01g37470	0	0	0	3	0	0	0	0	0	0	0	0	0
LOC_Os01g37480	1	0	0	0	0	0	0	0	0	0	0	0	0
LOC_Os01g37490	0	0	0	0	0	0	0	3	0	0	0	0	0
LOC_Os01g37500	0	0	1	0	0	0	0	0	0	0	0	0	0
LOC_Os01g37530	0	0	0	0	0	0	0	0	0	1	0	0	0
LOC_Os01g37580	0	0	0	2	0	0	0	2	0	0	0	0	0
LOC_Os01g37590	0	0	0	0	0	1	0	0	0	0	0	0	0
LOC_Os01g37600	1	1	4	3	0	0	0	0	0	0	0	0	0
LOC_Os01g37630	0	0	0	0	0	0	0	0	0	0	0	1	0
LOC_Os01g37690	1	5	0	0	0	0	0	5	0	0	0	0	0
LOC_Os01g37700	0	1	0	0	0	0	0	1	0	0	5	0	0
LOC_Os01g37750	1	0	0	0	0	0	0	0	0	0	0	0	0
LOC_Os01g37760	0	0	0	0	0	0	0	1	0	0	0	0	0
LOC_Os01g37770	0	0	1	0	0	0	0	3	0	0	0	0	0
LOC_Os01g37780	0	0	0	0	0	0	0	1	0	0	0	0	0
LOC_Os01g37800	0	0	0	0	0	0	0	0	0	0	0	1	0
LOC_Os01g37810	0	0	0	0	0	0	0	5	0	0	0	0	0
LOC_Os01g37820	0	0	0	0	0	0	0	2	0	0	0	0	0
LOC_Os01g37825	0	0	0	0	0	0	0	1	0	0	0	2	0
LOC_Os01g37832	0	0	0	0	0	0	0	3	0	1	0	1	0
LOC_Os01g37837	0	0	0	0	0	0	0	1	0	0	0	0	0
LOC_Os01g37842	0	0	0	0	0	0	0	1	0	1	0	0	0
LOC_Os01g37850	0	1	0	0	0	0	0	1	0	0	0	0	0
LOC_Os01g37860	5	1	4	6	0	1	0	2	0	2	0	0	2
LOC_Os01g37920	0	0	0	0	0	0	0	0	0	0	0	0	1
LOC_Os01g37960	0	0	0	1	0	0	0	0	0	0	0	0	0
LOC_Os01g37980	0	0	0	0	0	0	0	1	0	3	0	0	0
LOC_Os01g38058	0	0	0	0	0	0	0	1	0	0	0	0	0
LOC_Os01g38090	0	0	0	0	0	0	0	0	0	0	0	0	1
LOC_Os01g38110	0	0	0	0	0	0	0	5	0	0	0	0	0
LOC_Os01g38120	1	0	0	0	0	0	0	1	0	0	0	0	0
LOC_Os01g38130	8	0	0	0	0	0	0	0	0	0	0	0	0
LOC_Os01g38140	1	0	3	6	0	0	0	3	0	1	0	0	1
LOC_Os01g38170	0	0	0	0	0	0	0	0	0	1	0	0	1
LOC_Os01g38180	0	0	0	0	0	0	0	2	0	1	0	0	0
LOC_Os01g38229	0	0	0	0	0	0	0	10	0	1	0	1	0
LOC_Os01g38244	0	0	0	0	0	0	0	3	0	0	0	0	0
LOC_Os01g38359	0	0	0	0	0	0	0	3	0	0	0	0	1
LOC_Os01g38380	0	0	0	0	0	0	0	1	0	0	0	0	1
LOC_Os01g38420	0	0	0	0	0	0	0	1	0	0	0	0	0
LOC_Os01g38480	0	0	0	0	0	0	0	8	0	0	0	0	0
LOC_Os01g38500	1	0	0	2	0	0	0	1	0	1	0	0	0
LOC_Os01g38520	0	0	0	0	0	0	0	3	0	0	0	0	0
LOC_Os01g38530	0	0	0	0	0	0	0	2	0	0	0	0	0
LOC_Os01g38580	0	0	0	0	0	0	0	1	0	0	0	0	0
LOC_Os01g38610	2	0	0	0	0	0	0	0	0	0	0	0	0
LOC_Os01g38620	0	0	0	0	0	0	0	1	0	0	0	0	0
LOC_Os01g38660	0	0	0	0	0	0	0	1	0	0	0	0	0
LOC_Os01g38670	8	0	0	0	0	0	0	0	0	0	0	0	0
LOC_Os01g38680	1	1	0	0	0	0	0	0	0	0	0	0	0
LOC_Os01g38690	1	0	0	0	0	0	0	1	0	0	0	0	0
LOC_Os01g38700	4	0	0	0	0	0	0	1	0	0	0	0	0
LOC_Os01g38710	1	0	0	0	0	0	0	0	0	0	0	0	0
LOC_Os01g38720	0	0	0	0	0	0	0	0	0	1	0	0	0
LOC_Os01g38730	0	0	0	0	0	0	0	1	0	0	0	0	1
LOC_Os01g38740	0	0	0	0	0	0	0	1	0	0	0	0	0
LOC_Os01g38760	0	0	0	0	0	0	0	1	0	1	0	0	0
LOC_Os01g38780	0	0	0	0	0	0	0	0	0	0	0	0	2
LOC_Os01g38840	0	0	0	0	0	0	0	3	0	0	0	0	0
LOC_Os01g38850	0	1	0	0	0	0	0	0	0	0	0	0	0
LOC_Os01g38880	1	0	0	0	0	0	0	0	0	0	0	0	1
LOC_Os01g38890	3	0	0	0	0	0	0	2	0	0	0	0	0
LOC_Os01g38900	1	0	0	0	0	0	0	0	0	0	0	0	0
LOC_Os01g38910	0	0	0	0	0	0	0	1	0	0	0	0	0
LOC_Os01g38930	0	0	0	0	0	0	0	1	0	0	0	0	0
LOC_Os01g38980	0	0	0	1	0	0	0	3	0	0	0	0	2
LOC_Os01g38990	0	0	0	0	0	0	0	1	0	0	0	0	0
LOC_Os01g39000	0	1	2	2	0	0	0	0	0	1	0	0	0
LOC_Os01g39010	3	0	0	0	0	0	0	0	0	0	0	0	0
LOC_Os01g39020	0	0	1	0	0	0	0	0	0	0	0	0	0
LOC_Os01g39070	0	0	0	6	0	0	0	0	0	0	0	0	0
LOC_Os01g39080	0	0	0	0	0	0	0	1	0	0	0	0	0
LOC_Os01g39100	0	0	0	0	0	0	0	4	0	0	0	0	0
LOC_Os01g39134	0	0	0	0	0	0	0	1	0	0	0	0	0
LOC_Os01g39170	1	1	0	0	0	0	0	1	0	0	0	0	0
LOC_Os01g39260	0	0	0	0	0	0	0	4	0	0	0	0	0
LOC_Os01g39270	2	0	0	0	0	0	0	3	0	0	0	0	0
LOC_Os01g39310	0	0	0	0	0	0	0	1	0	2	0	0	0
LOC_Os01g39330	0	0	0	0	0	0	0	5	0	0	0	0	0
LOC_Os01g39350	0	0	0	0	0	0	0	3	0	0	0	0	0
LOC_Os01g39370	0	0	0	0	0	0	0	1	0	0	0	0	0
LOC_Os01g39380	0	0	0	0	0	0	0	2	0	0	0	0	0
LOC_Os01g39385	0	0	0	0	0	0	0	0	0	1	0	0	0
LOC_Os01g39430	0	0	0	0	0	0	0	0	0	0	0	0	5
LOC_Os01g39480	0	0	0	0	0	0	0	1	0	0	0	0	0
LOC_Os01g39490	0	0	0	0	0	1	0	0	0	0	0	0	0
LOC_Os01g39560	0	0	0	0	0	0	0	2	0	4	0	1	2
LOC_Os01g39580	0	0	0	0	0	0	0	1	0	0	0	0	0
LOC_Os01g39590	0	0	0	0	0	0	0	1	0	0	0	0	0
LOC_Os01g39600	1	0	0	0	0	0	0	4	0	0	0	0	0
LOC_Os01g39630	0	0	0	0	0	0	0	1	0	0	0	0	0
LOC_Os01g39640	1	0	0	0	0	0	0	0	0	0	0	0	11
LOC_Os01g39650	0	0	3	4	0	0	0	1	0	1	0	0	0
LOC_Os01g39670	0	0	0	0	0	0	0	3	0	0	0	0	0
LOC_Os01g39680	0	0	0	0	0	1	0	1	0	0	0	0	0
LOC_Os01g39730	1	0	0	0	0	0	0	0	0	0	0	0	0
LOC_Os01g39780	0	0	0	0	0	0	0	1	0	0	0	0	0
LOC_Os01g39800	0	0	0	1	0	0	0	3	0	0	0	0	0
LOC_Os01g39810	0	0	0	0	0	0	0	2	0	0	0	0	0
LOC_Os01g39830	0	0	0	1	0	0	0	2	0	1	2	0	0
LOC_Os01g39840	1	0	0	0	0	0	0	0	0	0	0	0	0
LOC_Os01g39860	0	0	0	0	0	0	0	1	0	0	0	0	0
LOC_Os01g39890	0	0	0	0	0	0	0	3	0	0	0	1	0
LOC_Os01g39930	0	0	0	0	0	0	0	1	0	0	0	0	0
LOC_Os01g39960	1	1	0	0	2	0	0	4	0	0	1	0	2
LOC_Os01g39970	2	0	0	0	0	0	0	3	0	0	0	0	0
LOC_Os01g39980	1	0	0	0	0	0	0	3	0	0	0	0	1
LOC_Os01g39990	0	0	0	2	0	0	0	0	0	0	0	0	0
LOC_Os01g40020	0	0	0	0	0	0	0	8	0	0	0	0	0
LOC_Os01g40030	4	0	1	0	0	0	0	2	0	0	0	0	5
LOC_Os01g40050	0	0	0	0	0	0	0	2	0	0	0	1	0
LOC_Os01g40070	1	0	0	0	0	0	0	1	0	0	0	0	0
LOC_Os01g40080	0	0	0	0	0	0	0	1	0	0	0	0	0
LOC_Os01g40094	0	0	0	0	0	0	0	1	0	0	0	0	0
LOC_Os01g40120	3	0	1	0	0	0	0	2	0	0	0	0	1
LOC_Os01g40130	2	0	0	0	0	0	0	0	0	0	0	0	0
LOC_Os01g40140	0	0	0	0	0	0	0	0	0	0	0	0	6
LOC_Os01g40170	1	0	1	3	0	1	0	3	0	0	0	0	0
LOC_Os01g40190	0	0	0	0	0	0	0	1	0	0	1	0	0
LOC_Os01g40200	0	0	0	0	0	0	0	2	0	0	0	1	0
LOC_Os01g40210	0	0	0	0	0	0	0	0	0	1	0	0	0
LOC_Os01g40220	0	0	0	0	0	0	0	1	0	0	0	0	1
LOC_Os01g40230	1	0	0	0	0	0	0	1	0	0	0	0	0
LOC_Os01g40240	0	0	0	0	0	0	0	4	0	0	0	0	0
LOC_Os01g40250	0	0	0	1	0	0	0	0	0	0	0	0	0
LOC_Os01g40280	1	0	2	0	0	0	0	6	0	0	0	0	3
LOC_Os01g40290	0	0	0	0	0	0	0	1	0	0	0	0	1
LOC_Os01g40310	0	0	0	0	0	0	0	1	0	0	0	0	0
LOC_Os01g40330	0	0	0	1	0	0	0	4	0	0	0	0	0
LOC_Os01g40340	1	0	0	0	0	0	0	0	0	0	0	0	0
LOC_Os01g40370	0	0	0	0	0	0	0	2	0	0	0	0	0
LOC_Os01g40390	0	0	0	1	0	0	0	0	0	0	0	0	1
LOC_Os01g40400	2	0	0	0	0	0	0	0	0	0	0	0	0
LOC_Os01g40430	2	0	0	0	0	0	0	3	0	0	0	0	0
LOC_Os01g40450	0	0	0	1	0	0	0	2	0	0	0	0	0
LOC_Os01g40460	0	0	0	0	0	0	0	1	0	0	0	0	0
LOC_Os01g40499	3	0	0	0	0	0	0	5	0	3	7	0	1
LOC_Os01g40550	1	0	0	0	0	0	0	0	0	0	0	0	0
LOC_Os01g40570	0	0	0	0	0	0	0	2	0	0	0	0	0
LOC_Os01g40590	0	0	0	0	0	0	0	4	0	2	0	0	0
LOC_Os01g40600	0	0	0	0	0	0	0	2	0	0	0	0	0
LOC_Os01g40610	0	0	0	1	0	0	1	0	0	0	0	0	0
LOC_Os01g40620	0	0	0	0	0	0	0	4	0	0	0	0	0
LOC_Os01g40630	2	0	0	0	0	0	0	2	0	0	0	0	1
LOC_Os01g40640	0	0	0	0	0	0	0	1	0	0	0	0	0
LOC_Os01g40650	0	0	0	0	0	0	0	1	0	0	0	0	0
LOC_Os01g40660	0	0	0	0	0	0	0	4	0	1	0	0	0
LOC_Os01g40670	0	0	0	0	0	0	0	2	0	0	0	0	0
LOC_Os01g40680	1	0	0	0	0	0	0	0	0	0	0	0	0
LOC_Os01g40710	0	0	0	0	0	0	0	2	0	0	0	0	0
LOC_Os01g40720	1	0	0	0	0	0	0	3	0	0	0	0	0
LOC_Os01g40740	2	0	0	0	0	0	0	0	0	0	0	0	0
LOC_Os01g40760	0	0	0	0	0	0	0	0	0	0	0	1	0
LOC_Os01g40770	0	0	0	0	0	0	0	0	0	0	0	1	0
LOC_Os01g40810	0	0	0	0	0	0	0	1	0	0	0	0	0
LOC_Os01g40820	0	0	0	0	0	0	0	0	0	0	0	1	0
LOC_Os01g40830	0	0	0	1	0	0	0	3	0	5	0	0	1
LOC_Os01g40840	0	0	0	0	0	0	0	0	0	0	0	1	0
LOC_Os01g40860	1	0	0	0	0	0	0	5	0	1	0	0	3
LOC_Os01g40870	0	0	0	0	0	0	0	1	0	0	0	0	0
LOC_Os01g40890	0	0	0	0	0	0	0	1	0	0	0	0	0
LOC_Os01g40920	2	0	0	1	0	0	0	0	0	0	0	0	0
LOC_Os01g40930	0	0	0	0	0	1	0	1	0	0	0	0	0
LOC_Os01g40940	0	0	0	0	0	0	0	0	0	3	0	1	0
LOC_Os01g40950	1	0	0	0	0	0	0	0	0	1	0	0	0
LOC_Os01g40970	0	0	0	2	0	0	0	7	0	0	0	0	0
LOC_Os01g40980	0	0	0	0	0	0	0	4	0	0	0	1	0
LOC_Os01g40990	0	0	0	0	0	0	0	4	0	1	0	0	0
LOC_Os01g41000	0	0	0	0	0	0	0	1	0	0	0	0	0
LOC_Os01g41020	0	0	1	0	0	0	0	6	0	2	0	0	0
LOC_Os01g41040	2	0	0	0	0	0	0	0	0	0	0	0	0
LOC_Os01g41050	0	0	0	0	1	0	0	0	0	3	0	0	0
LOC_Os01g41080	0	0	0	0	0	0	0	0	0	5	0	0	0
LOC_Os01g41110	0	0	0	0	0	0	0	0	0	1	0	0	0
LOC_Os01g41120	0	0	0	0	0	0	0	2	0	0	0	0	0
LOC_Os01g41160	2	0	0	0	0	0	0	0	0	0	0	0	0
LOC_Os01g41170	0	0	0	0	0	0	0	2	0	0	0	0	0
LOC_Os01g41200	1	0	0	0	0	0	0	0	0	0	0	0	0
LOC_Os01g41210	0	0	0	0	0	0	0	3	0	0	0	0	0
LOC_Os01g41220	0	0	0	0	0	0	0	1	0	0	0	0	0
LOC_Os01g41230	0	0	0	0	0	0	0	0	0	0	0	1	0
LOC_Os01g41240	0	0	0	0	0	0	0	0	0	0	0	1	0
LOC_Os01g41250	0	0	0	0	0	0	0	2	0	0	0	0	0
LOC_Os01g41260	0	0	0	0	0	0	0	3	0	0	0	0	0
LOC_Os01g41270	3	0	0	0	0	0	0	8	0	0	0	0	0
LOC_Os01g41280	5	2	1	0	0	0	0	2	0	0	0	0	0
LOC_Os01g41290	1	0	1	1	0	0	0	0	0	0	0	0	1
LOC_Os01g41310	1	0	1	1	0	0	0	1	0	0	0	1	10
LOC_Os01g41350	0	0	0	0	0	0	0	2	0	0	0	0	0
LOC_Os01g41360	1	0	0	0	0	0	0	0	0	0	0	0	0
LOC_Os01g41410	0	0	0	1	0	0	0	2	0	0	0	0	0
LOC_Os01g41420	1	0	0	0	0	0	0	54	0	1	2	0	0
LOC_Os01g41430	0	0	1	0	0	0	0	3	0	0	0	0	0
LOC_Os01g41460	0	0	0	0	0	0	0	1	0	0	0	0	0
LOC_Os01g41510	1	0	0	0	0	0	0	0	0	0	0	0	0
LOC_Os01g41522	0	0	0	0	0	0	0	1	0	0	0	0	0
LOC_Os01g41530	0	0	0	0	0	0	0	2	0	0	0	0	0
LOC_Os01g41560	0	1	0	0	0	0	0	0	0	1	0	0	0
LOC_Os01g41565	0	0	0	0	0	0	0	2	0	1	2	0	1
LOC_Os01g41580	0	0	0	0	0	0	0	1	0	0	0	0	0
LOC_Os01g41600	0	0	0	0	0	0	0	1	0	1	0	0	1
LOC_Os01g41610	0	0	0	0	0	0	0	2	0	0	0	0	0
LOC_Os01g41630	0	0	0	1	0	0	0	0	0	0	3	0	0
LOC_Os01g41640	0	0	0	0	0	0	0	2	0	0	0	0	0
LOC_Os01g41660	0	0	0	1	0	0	0	1	0	0	0	0	0
LOC_Os01g41710	1	0	0	0	0	0	0	3	0	0	0	1	0
LOC_Os01g41720	0	0	0	0	0	0	0	1	0	0	0	0	0
LOC_Os01g41730	0	0	4	0	0	0	0	1	0	0	0	0	0
LOC_Os01g41750	0	0	1	0	0	0	0	0	0	0	0	0	0
LOC_Os01g41770	1	0	1	1	0	0	1	0	0	1	0	0	0
LOC_Os01g41790	4	0	0	0	0	0	0	0	0	0	0	0	1
LOC_Os01g41810	0	0	0	0	0	0	0	1	0	0	0	0	0
LOC_Os01g41860	0	0	0	6	0	0	0	3	0	0	0	0	0
LOC_Os01g41870	0	0	0	0	0	0	0	4	0	0	0	0	0
LOC_Os01g41880	0	0	0	0	0	0	0	1	0	0	0	0	0
LOC_Os01g41890	0	0	0	0	0	0	0	0	0	1	0	0	0
LOC_Os01g41900	4	0	0	0	0	0	0	1	0	0	0	1	0
LOC_Os01g41910	0	0	0	1	0	0	0	2	0	2	0	0	0
LOC_Os01g41920	0	0	0	0	0	0	0	2	0	0	0	0	0
LOC_Os01g41930	0	0	0	0	0	0	0	2	0	2	0	0	0
LOC_Os01g41950	1	0	1	0	0	0	0	0	0	0	0	0	0
LOC_Os01g41960	10	0	13	1	0	0	0	1	0	4	0	0	0
LOC_Os01g41970	2	0	1	0	0	0	0	0	0	0	0	0	0
LOC_Os01g41980	0	0	1	0	0	0	0	0	0	0	0	0	0
LOC_Os01g42010	0	0	0	0	0	0	0	1	0	0	0	0	3
LOC_Os01g42020	0	0	0	0	0	0	0	2	0	0	0	0	0
LOC_Os01g42024	0	0	0	0	0	0	0	3	0	0	0	0	0
LOC_Os01g42030	1	0	0	0	0	0	0	2	0	0	0	0	0
LOC_Os01g42040	0	0	5	0	0	0	0	0	0	0	0	0	0
LOC_Os01g42060	0	0	16	37	0	0	0	0	0	4	0	0	0
LOC_Os01g42070	2	0	7	3	0	0	0	1	0	2	0	0	1
LOC_Os01g42080	0	0	0	0	0	0	0	1	0	0	0	1	0
LOC_Os01g42090	2	0	0	0	0	0	0	0	0	0	0	0	1
LOC_Os01g42110	0	0	0	0	0	0	0	1	0	0	0	0	0
LOC_Os01g42130	0	0	0	1	0	0	0	0	0	0	0	0	0
LOC_Os01g42140	1	0	0	0	0	0	0	2	0	0	0	0	0
LOC_Os01g42150	2	0	0	0	0	0	0	2	0	0	0	0	0
LOC_Os01g42160	0	0	0	0	0	0	0	0	0	2	0	0	0
LOC_Os01g42190	1	0	0	0	0	0	0	0	0	1	0	0	0
LOC_Os01g42220	0	0	0	0	0	0	0	1	0	0	0	1	0
LOC_Os01g42234	0	0	0	1	0	1	0	19	0	3	0	0	0
LOC_Os01g42260	0	0	0	0	0	0	0	3	0	1	3	0	1
LOC_Os01g42270	0	0	0	0	0	0	0	3	0	0	0	0	0
LOC_Os01g42280	3	0	0	0	0	0	0	0	0	0	0	0	0
LOC_Os01g42294	1	0	0	1	0	0	0	9	0	1	0	0	0
LOC_Os01g42310	3	0	0	0	0	0	0	0	0	0	0	0	0
LOC_Os01g42330	2	0	0	4	0	0	0	0	0	0	0	0	0
LOC_Os01g42340	2	0	0	0	0	0	0	1	0	0	3	0	0
LOC_Os01g42350	1	0	23	25	0	0	1	7	0	3	0	0	0
LOC_Os01g42370	4	0	29	4	0	0	0	1	0	16	0	0	1
LOC_Os01g42380	2	0	0	3	0	0	0	2	0	0	0	1	0
LOC_Os01g42410	0	0	0	1	0	0	0	1	0	0	0	0	0
LOC_Os01g42420	0	0	0	0	0	0	0	0	0	0	0	0	1
LOC_Os01g42430	0	0	0	0	0	0	0	0	0	0	0	2	0
LOC_Os01g42470	0	0	0	2	0	0	0	0	0	0	0	0	0
LOC_Os01g42490	0	0	0	0	0	0	0	4	0	0	0	0	0
LOC_Os01g42500	0	0	0	0	0	0	0	1	0	1	0	0	0
LOC_Os01g42520	1	0	0	0	0	0	0	3	0	1	0	1	0
LOC_Os01g42540	0	0	0	0	0	0	0	3	0	0	0	0	0
LOC_Os01g42550	0	0	0	0	0	0	0	3	0	0	0	0	0
LOC_Os01g42560	0	0	0	0	0	0	0	1	0	0	0	0	0
LOC_Os01g42610	0	0	0	0	0	0	0	1	0	3	0	0	0
LOC_Os01g42630	0	0	0	0	0	0	0	1	0	0	0	0	0
LOC_Os01g42650	0	0	0	0	0	0	0	3	0	0	0	0	0
LOC_Os01g42670	0	0	1	0	0	0	0	0	0	1	0	0	0
LOC_Os01g42690	2	0	0	2	0	0	0	3	0	3	0	0	0
LOC_Os01g42710	0	0	0	0	0	0	0	2	0	0	0	1	0
LOC_Os01g42720	0	0	0	0	0	0	0	4	0	0	0	0	0
LOC_Os01g42730	1	0	0	0	0	0	0	2	0	0	0	1	0
LOC_Os01g42760	0	0	0	0	0	2	0	0	0	0	0	0	0
LOC_Os01g42790	0	0	0	0	0	0	0	1	0	0	0	0	0
LOC_Os01g42800	0	0	0	0	0	0	0	2	0	0	1	0	0
LOC_Os01g42810	0	0	0	0	0	0	0	5	0	0	0	1	1
LOC_Os01g42830	0	0	0	0	0	0	0	1	0	0	0	0	0
LOC_Os01g42840	0	0	0	0	0	0	0	2	0	0	0	0	0
LOC_Os01g42850	0	0	0	0	0	0	0	3	0	1	0	1	0
LOC_Os01g42860	0	0	0	1	0	0	0	1	0	0	0	0	0
LOC_Os01g42880	1	0	0	0	0	0	0	0	0	0	0	0	0
LOC_Os01g42900	1	0	0	0	0	0	0	2	0	0	0	0	0
LOC_Os01g42909	0	0	0	1	0	0	0	0	0	0	0	0	0
LOC_Os01g42950	1	0	0	0	0	0	0	0	0	2	0	0	0
LOC_Os01g42960	0	0	0	0	0	0	0	2	0	0	0	0	0
LOC_Os01g42970	0	0	0	0	0	0	0	0	0	1	0	0	0
LOC_Os01g42990	1	0	0	0	0	0	0	1	0	0	0	0	0
LOC_Os01g43010	0	0	0	0	0	0	0	2	0	0	0	0	0
LOC_Os01g43020	0	0	0	0	0	0	0	1	0	0	0	1	0
LOC_Os01g43030	0	0	0	1	0	0	1	0	0	0	0	0	0
LOC_Os01g43040	0	0	0	0	0	0	0	4	0	0	0	0	0
LOC_Os01g43060	0	0	1	0	0	0	0	0	0	0	0	0	0
LOC_Os01g43070	0	0	2	0	0	0	0	1	0	0	0	0	0
LOC_Os01g43080	0	0	0	0	0	0	0	2	0	0	0	0	0
LOC_Os01g43090	0	0	0	0	0	0	0	6	0	0	0	0	0
LOC_Os01g43100	0	0	1	0	0	0	0	0	0	0	0	0	0
LOC_Os01g43110	2	0	0	0	0	0	0	1	0	0	0	0	0
LOC_Os01g43120	0	0	1	2	0	0	0	0	0	0	0	0	0
LOC_Os01g43130	0	0	0	1	0	0	0	0	0	1	0	0	0
LOC_Os01g43140	1	0	0	0	0	0	0	3	0	0	0	0	0
LOC_Os01g43160	0	0	0	0	0	0	0	4	0	0	0	0	0
LOC_Os01g43170	0	0	0	0	0	0	0	4	0	0	0	0	0
LOC_Os01g43180	0	0	0	0	0	0	0	0	0	0	0	0	1
LOC_Os01g43210	0	0	0	0	0	0	0	1	0	0	0	0	1
LOC_Os01g43220	0	0	0	0	0	0	0	1	0	0	0	0	0
LOC_Os01g43230	0	0	0	0	0	0	0	0	0	1	0	0	0
LOC_Os01g43250	0	0	0	0	0	0	0	1	0	0	0	0	0
LOC_Os01g43320	0	0	0	0	0	0	0	4	0	0	0	0	0
LOC_Os01g43330	0	0	0	0	0	0	0	0	0	0	0	2	0
LOC_Os01g43340	1	0	0	0	0	0	0	0	0	0	0	0	0
LOC_Os01g43350	0	2	0	0	0	0	0	2	0	0	0	0	0
LOC_Os01g43360	1	0	0	0	0	0	0	0	0	0	0	0	0
LOC_Os01g43370	0	0	0	0	0	0	0	2	0	0	0	0	0
LOC_Os01g43372	0	0	0	0	0	0	0	2	0	0	0	0	0
LOC_Os01g43380	0	0	1	3	0	0	0	1	0	0	0	2	0
LOC_Os01g43390	0	0	0	0	0	0	0	0	0	0	0	1	0
LOC_Os01g43400	0	0	0	0	0	0	0	2	0	0	0	0	0
LOC_Os01g43410	0	0	0	0	0	0	0	1	0	0	0	0	0
LOC_Os01g43420	0	0	0	0	0	0	0	1	0	0	0	0	0
LOC_Os01g43430	0	0	0	0	0	0	0	1	0	0	0	0	0
LOC_Os01g43460	1	0	0	1	0	0	1	0	0	1	0	0	1
LOC_Os01g43480	2	0	1	4	0	1	0	5	0	1	0	0	0
LOC_Os01g43490	0	0	0	1	0	0	0	3	0	0	0	0	0
LOC_Os01g43500	0	0	0	0	0	0	0	3	0	0	0	2	0
LOC_Os01g43510	4	0	0	0	0	0	0	0	0	0	0	0	0
LOC_Os01g43520	0	0	0	2	0	0	0	1	0	0	0	0	0
LOC_Os01g43550	1	0	0	0	0	0	0	6	0	0	0	1	0
LOC_Os01g43560	1	0	0	0	0	0	0	0	0	0	0	0	0
LOC_Os01g43570	0	0	0	0	0	0	0	0	0	1	0	0	0
LOC_Os01g43580	0	0	0	0	0	0	0	2	0	0	0	0	0
LOC_Os01g43590	0	0	0	0	0	0	0	1	0	0	0	0	0
LOC_Os01g43610	1	0	0	0	0	0	0	3	0	0	0	0	0
LOC_Os01g43620	1	0	0	0	0	0	0	13	0	0	0	0	0
LOC_Os01g43650	0	0	0	1	0	0	1	0	0	0	0	0	1
LOC_Os01g43690	0	0	0	1	0	0	1	2	0	0	0	0	1
LOC_Os01g43700	3	0	2	6	0	0	0	0	0	0	0	0	2
LOC_Os01g43710	0	0	0	1	0	0	0	2	0	0	0	0	4
LOC_Os01g43720	0	0	2	0	0	0	0	1	0	0	0	0	0
LOC_Os01g43740	3	0	0	0	0	0	0	1	0	1	0	0	0
LOC_Os01g43750	0	0	0	0	0	0	0	1	0	0	0	0	0
LOC_Os01g43760	0	2	0	0	0	0	0	1	0	0	0	0	0
LOC_Os01g43774	9	0	0	1	0	0	1	1	0	1	0	0	2
LOC_Os01g43820	0	0	0	0	0	0	0	1	0	0	0	0	0
LOC_Os01g43844	2	0	0	0	0	0	0	4	0	0	0	0	0
LOC_Os01g43851	2	0	2	1	0	0	0	0	0	0	0	0	0
LOC_Os01g43860	0	0	0	0	0	0	0	0	0	0	0	1	0
LOC_Os01g43870	0	0	0	0	0	0	0	1	0	0	0	0	0
LOC_Os01g43890	0	0	0	0	0	0	0	2	0	0	0	0	0
LOC_Os01g43910	2	0	0	0	0	0	0	1	0	0	0	0	0
LOC_Os01g43940	2	0	0	0	0	0	0	0	0	0	0	0	1
LOC_Os01g43970	0	0	0	0	0	0	0	1	0	0	0	0	0
LOC_Os01g43980	0	0	0	0	0	0	0	0	0	2	0	0	0
LOC_Os01g43990	0	0	0	0	0	0	0	1	0	0	0	0	0
LOC_Os01g44040	0	0	0	1	0	0	0	1	0	2	0	0	0
LOC_Os01g44050	0	0	0	0	0	0	0	0	0	2	0	1	0
LOC_Os01g44069	1	0	0	0	0	0	0	7	0	2	1	1	0
LOC_Os01g44090	0	0	0	0	0	0	0	3	0	0	0	0	0
LOC_Os01g44110	0	0	0	0	0	0	0	2	0	0	0	0	0
LOC_Os01g44120	0	0	0	0	0	0	0	1	0	0	0	1	0
[truncated: 27,626 more rows]
