# Supplementary material for: Functional classification of rice flanking sequence tagged genes using MapMan terms and global understanding on metabolic and regulatory pathways affected by dxr mutant having defects in light response
Source: Rice (N Y). 2016 Apr 14;9:17. doi: 10.1186/s12284-016-0089-2 (PMC4830809; doi:10.1186/s12284-016-0089-2)
Supplement: Additional file 2: Table S2. — List of differentially expressed genes (DEGs) of Agrobacterium infected rice embryogenic calli at 1 h, 6 h, 12 h and 24 h for japonica rice cultivar Nipponbare and indica rice cultivar Zhenshan 97. (XLSX 1579 kb) [file 12284_2016_89_MOESM2_ESM.xlsx]

## Sheet: Sheet1
Table S2. List of DEGs of Agrobacterium infected Nippnbare and Zhenshan 97 embryonic calli at different time points
Nipponbare							Zhenshan 97
Locus_id	Affymetrix probe id	log2 Fold change	p-value	Time period			Locus_id	Affymetrix probe id	log2 Fold change	p-value	Time period
LOC_Os05g35500	Os.10175.1.S1_at	2.58879	0.0495967	1hr			LOC_Os03g50890	AFFX-Os-TrpnX-3_at	2.57791	0.0328033	1hr
LOC_Os01g69870	Os.10214.1.S1_at	-1.24459	0.00491639	1hr			0	AFFX-r2-TagQ-3_at	1.01433	0.00283197	1hr
LOC_Os07g02800	Os.10333.1.S1_at	-1.33693	0.00838328	1hr			LOC_Os10g31640	Os.10013.1.S1_at	1.62154	0.0489013	1hr
LOC_Os01g61060	Os.10716.1.S1_at	2.85251	0.0265741	1hr			LOC_Os04g45900	Os.10024.1.S1_at	2.23358	0.00339112	1hr
LOC_Os06g30750	Os.11282.1.S1_at	-1.05725	0.00589354	1hr			LOC_Os12g43130	Os.10025.1.S1_a_at	1.54428	0.0140282	1hr
LOC_Os06g47200	Os.11393.1.S1_at	1.36528	0.0407453	1hr			LOC_Os07g44550	Os.10029.1.S1_at	-6.71476	0.00123064	1hr
LOC_Os08g17820	Os.11522.2.S1_at	-1.00942	0.0264452	1hr			LOC_Os02g22480	Os.10041.1.S1_at	1.45076	0.00825324	1hr
LOC_Os02g42020	Os.11610.1.S1_at	1.11624	0.0420558	1hr			LOC_Os05g31620	Os.10058.1.S1_at	2.51729	0.0113769	1hr
LOC_Os02g20170	Os.11772.1.S1_at	1.43888	0.0023217	1hr			LOC_Os07g39470	Os.10061.1.S1_at	1.77481	0.000939758	1hr
LOC_Os03g61150	Os.11897.1.S1_at	-1.84802	0.0142993	1hr			LOC_Os05g14010	Os.10063.1.S1_at	-1.43154	0.00408283	1hr
LOC_Os10g36000	Os.11939.1.S1_at	-1.01774	0.0493052	1hr			LOC_Os12g44300	Os.10071.1.S1_at	-1.78524	0.0473255	1hr
LOC_Os04g37904	Os.12049.1.S1_at	1.49881	0.0467506	1hr			LOC_Os01g05830	Os.10096.1.S1_at	1.26209	0.0261082	1hr
LOC_Os02g49870	Os.12058.1.S1_at	2.603	0.0463535	1hr			LOC_Os04g58700	Os.10107.1.S1_at	-1.13484	0.0251299	1hr
LOC_Os09g30340	Os.12127.2.S1_x_at	-5.61281	0.00652712	1hr			LOC_Os04g58700	Os.10107.2.S1_x_at	-1.00905	0.0112546	1hr
LOC_Os02g57280	Os.12129.1.S1_a_at	-3.23102	0.0100372	1hr			LOC_Os12g40890	Os.10109.1.S1_at	-1.20457	0.0257474	1hr
LOC_Os01g59920	Os.12243.1.S1_at	-1.55794	0.00768964	1hr			LOC_Os05g51670	Os.10131.1.S1_a_at	2.00504	0.0130568	1hr
LOC_Os11g44810	Os.12735.1.S1_at	-3.42635	0.00510227	1hr			LOC_Os05g51670	Os.10131.3.A1_at	2.63571	0.0190799	1hr
LOC_Os04g55920	Os.12830.1.S1_at	1.08237	0.0287751	1hr			LOC_Os09g36300	Os.10132.1.S1_at	1.24891	0.0110783	1hr
LOC_Os07g37250	Os.13481.1.S1_at	-1.33957	0.00930063	1hr			LOC_Os03g59320	Os.10146.1.S1_at	3.5145	0.0320504	1hr
LOC_Os07g37250	Os.13481.1.S1_s_at	-1.76494	6.64e-05	1hr			LOC_Os04g32460	Os.10149.1.S1_x_at	-1.08032	0.0251487	1hr
LOC_Os01g38510	Os.13624.1.S1_at	1.14277	0.0395431	1hr			LOC_Os10g32540	Os.10154.1.S1_at	-1.40279	0.00911695	1hr
0	Os.14003.1.A1_x_at	-1.02172	0.0246035	1hr			LOC_Os02g41510	Os.10172.1.S1_at	2.44954	0.038161	1hr
LOC_Os02g44820	Os.14076.1.S1_s_at	-1.02607	0.00756037	1hr			LOC_Os05g35500	Os.10175.1.S1_at	2.42262	0.00362147	1hr
LOC_Os09g17049	Os.14086.1.S1_s_at	-1.05112	0.0167056	1hr			LOC_Os05g35500	Os.10175.2.A1_at	2.23133	0.000730688	1hr
LOC_Os05g46490	Os.14093.1.S1_at	-1.29071	0.00626446	1hr			LOC_Os08g32170	Os.10186.1.S1_s_at	-1.09659	0.0342622	1hr
LOC_Os08g44840	Os.14153.2.S1_x_at	-1.7929	0.00270552	1hr			LOC_Os11g24060	Os.10197.1.S1_at	1.86321	0.0246062	1hr
LOC_Os12g15222	Os.14164.1.S1_at	-1.26371	0.0127744	1hr			LOC_Os08g05620	Os.10200.1.S1_at	-1.88249	0.0264056	1hr
LOC_Os08g09270	Os.14496.1.S1_at	-1.68644	0.0277763	1hr			LOC_Os01g42710	Os.1021.1.S1_at	-1.28224	0.0295621	1hr
LOC_Os12g16280	Os.14533.1.S1_a_at	-1.67652	0.00945623	1hr			LOC_Os02g01510	Os.10215.1.S1_at	1.62306	0.00698516	1hr
LOC_Os07g48980	Os.1479.1.S1_at	1.37706	0.0401141	1hr			LOC_Os06g06460	Os.10246.3.S1_at	-2.2555	0.000194709	1hr
LOC_Os10g36860	Os.14817.1.S1_a_at	-1.5599	0.00530038	1hr			LOC_Os06g06510	Os.10246.4.S1_x_at	-1.37327	0.000541377	1hr
LOC_Os05g06710	Os.15072.1.S1_at	1.98202	0.0252553	1hr			LOC_Os01g15810	Os.10270.1.S1_at	-2.39272	0.000752355	1hr
LOC_Os12g09584	Os.15307.1.S1_at	-1.36851	0.0120762	1hr			LOC_Os02g51080	Os.10275.1.S1_at	-2.10303	0.00908813	1hr
LOC_Os10g35460	Os.15633.1.S1_at	3.41024	0.00184103	1hr			LOC_Os07g42510	Os.10293.1.S1_at	2.5832	0.000237219	1hr
LOC_Os10g35460	Os.15633.1.S2_at	3.06748	0.0117325	1hr			LOC_Os01g52790	Os.10346.1.S1_at	1.34331	0.00217564	1hr
LOC_Os12g36100	Os.15688.1.S1_at	2.5914	0.0413063	1hr			LOC_Os03g08320	Os.10356.1.S1_at	2.98004	0.0225007	1hr
LOC_Os04g42620	Os.15713.1.S1_a_at	1.13702	0.0180207	1hr			LOC_Os07g41410	Os.10373.1.S1_at	-2.27467	0.0137843	1hr
LOC_Os01g55720	Os.16746.1.S1_at	-1.26303	0.00990113	1hr			LOC_Os03g10950	Os.10384.1.S1_at	1.61324	0.0084053	1hr
0	Os.17028.1.S1_at	-3.98987	0.0303724	1hr			LOC_Os03g55430	Os.10390.1.S1_at	1.61697	0.00140034	1hr
LOC_Os03g60910	Os.17149.1.S1_at	-1.73354	0.0336569	1hr			LOC_Os01g62190	Os.10411.1.S1_at	2.44989	0.0122829	1hr
LOC_Os03g60910	Os.17149.2.S1_x_at	-1.5345	0.0125697	1hr			LOC_Os03g57349	Os.10425.1.S1_at	-1.29775	0.0210483	1hr
LOC_Os02g48190	Os.17323.2.S1_at	1.65267	0.0106891	1hr			LOC_Os02g14170	Os.10428.1.S1_at	-3.50248	0.0256065	1hr
0	Os.17327.1.S1_at	-3.86125	0.0356184	1hr			0	Os.1043.1.S1_at	1.47559	0.0345193	1hr
LOC_Os06g41930	Os.17768.1.S1_at	-1.10196	0.0299643	1hr			LOC_Os07g35280	Os.10444.1.S1_at	2.237	0.0102353	1hr
LOC_Os07g48090	Os.17787.1.S1_at	1.69445	0.0403888	1hr			LOC_Os03g13720	Os.10452.1.S1_at	-1.25109	0.0201134	1hr
LOC_Os07g07654	Os.17804.1.S1_at	-1.0077	0.0136479	1hr			LOC_Os08g27840	Os.10454.1.S1_a_at	-2.31899	0.0327283	1hr
LOC_Os02g51730	Os.18041.1.S1_at	2.17624	0.0176823	1hr			LOC_Os12g25690	Os.10473.1.S1_at	1.07904	0.0143527	1hr
LOC_Os05g37950	Os.18125.1.S1_at	-2.30313	0.00401768	1hr			LOC_Os03g04690	Os.10491.1.S1_at	-1.9612	0.00435132	1hr
LOC_Os02g46640	Os.18397.1.S1_at	-1.05678	0.00240838	1hr			LOC_Os08g01880	Os.10492.1.S1_at	1.51912	0.00348281	1hr
LOC_Os08g36630	Os.18654.2.S1_at	1.5557	0.0399155	1hr			LOC_Os01g14140	Os.10494.1.S1_at	-1.27467	0.0043541	1hr
0	Os.19366.1.S2_at	-1.69109	0.020953	1hr			LOC_Os05g39610	Os.10500.1.S1_at	1.19665	0.0181018	1hr
LOC_Os07g37180	Os.19619.1.S1_at	1.7358	0.0109639	1hr			LOC_Os07g28614	Os.10502.1.S1_at	-1.72155	0.000755925	1hr
LOC_Os05g01210	Os.20502.1.S1_x_at	-1.00437	0.00653218	1hr			LOC_Os12g03070	Os.10524.2.S1_at	-2.73301	0.0376676	1hr
LOC_Os02g15900	Os.20857.1.S1_at	-1.27326	0.00409758	1hr			LOC_Os09g39430	Os.10528.1.S1_s_at	-1.28998	0.0451638	1hr
LOC_Os03g56250	Os.21066.1.S1_at	1.57712	0.0227296	1hr			LOC_Os07g40480	Os.10536.1.S1_at	-2.44273	0.0102167	1hr
LOC_Os02g36490	Os.21243.1.S1_at	-1.31231	7.9e-06	1hr			LOC_Os11g35350	Os.10539.1.S1_at	2.33941	0.035859	1hr
LOC_Os06g51320	Os.21805.1.S1_s_at	2.09999	0.00706765	1hr			LOC_Os01g64000	Os.10541.1.S1_at	1.06418	0.00372378	1hr
LOC_Os06g51084	Os.22169.2.S1_at	-1.73022	0.00267339	1hr			LOC_Os02g55130	Os.10548.1.S1_s_at	-1.0584	0.0454315	1hr
LOC_Os03g20370	Os.2226.1.S1_at	1.99463	0.00642588	1hr			LOC_Os02g55130	Os.10548.2.S1_at	3.00456	0.0385288	1hr
LOC_Os03g17580	Os.2244.1.S1_at	-1.53321	0.000220169	1hr			LOC_Os10g02770	Os.10574.1.S1_at	-1.46859	0.00993397	1hr
LOC_Os10g10080	Os.22635.1.S1_s_at	1.64919	0.0217278	1hr			LOC_Os06g04010	Os.10575.1.S1_at	-1.02047	0.000599203	1hr
LOC_Os09g07150	Os.22820.1.A1_at	-3.18158	0.0120546	1hr			LOC_Os08g02700	Os.10579.1.S1_at	2.96489	0.00461045	1hr
LOC_Os03g50210	Os.22831.1.S1_at	2.0287	0.0372401	1hr			LOC_Os08g02300	Os.10581.1.S1_x_at	1.765	0.0114921	1hr
0	Os.22840.1.A1_at	3.26311	0.000366072	1hr			LOC_Os06g05100	Os.10585.1.A1_at	-1.16804	0.0002291	1hr
LOC_Os10g39710	Os.23008.1.S1_at	-1.32469	0.0464603	1hr			LOC_Os04g50790	Os.10591.1.S1_at	1.52226	0.0309271	1hr
LOC_Os07g02940	Os.23172.1.S1_x_at	2.43902	0.0072611	1hr			LOC_Os01g48190	Os.10606.1.S1_a_at	1.44374	0.00232886	1hr
LOC_Os07g02990	Os.23216.2.S1_x_at	2.46073	0.0216685	1hr			LOC_Os01g73970	Os.10616.1.S1_a_at	1.29998	0.0114859	1hr
LOC_Os05g03830	Os.23217.1.S1_s_at	1.03288	0.0485957	1hr			LOC_Os01g73970	Os.10616.2.S1_x_at	1.33254	0.00452325	1hr
LOC_Os03g20550	Os.23243.2.S2_at	1.29793	0.0102081	1hr			LOC_Os05g44770	Os.10619.1.S1_at	2.1227	0.00782693	1hr
LOC_Os10g38020	Os.23271.2.A1_x_at	1.95784	0.0107408	1hr			LOC_Os05g44760	Os.10619.1.S2_at	2.1068	0.00352972	1hr
LOC_Os01g55860	Os.23683.1.A1_at	1.0097	0.0210865	1hr			LOC_Os09g39760	Os.10654.1.S1_s_at	2.43803	0.0223229	1hr
0	Os.23699.1.A1_at	-2.44062	0.0436102	1hr			LOC_Os02g08100	Os.10669.1.S1_at	1.52473	0.00663548	1hr
0	Os.23947.1.A1_at	-3.33141	0.0085953	1hr			LOC_Os05g05480	Os.10700.1.S1_at	-1.27407	0.000475793	1hr
LOC_Os03g49464	Os.24106.3.S1_at	1.18834	0.0256838	1hr			LOC_Os03g52630	Os.10701.1.S1_at	-1.25099	0.015362	1hr
0	Os.24359.1.S1_at	-1.21958	0.0215438	1hr			LOC_Os01g03040	Os.1071.1.S1_at	-1.21286	0.00166768	1hr
LOC_Os07g48970	Os.24428.1.S1_at	-1.05558	0.0427756	1hr			LOC_Os01g61060	Os.10716.1.S1_at	3.41505	0.000972023	1hr
LOC_Os08g35960	Os.24503.2.S1_at	-1.0713	0.0357139	1hr			LOC_Os04g48200	Os.10723.1.S1_at	3.08049	0.00398833	1hr
0	Os.24942.3.S1_x_at	-3.14236	0.00343883	1hr			LOC_Os04g52100	Os.10727.1.S1_at	-1.13709	0.021435	1hr
LOC_Os01g07890	Os.25117.1.A1_at	-1.51766	0.00616879	1hr			LOC_Os01g62110	Os.10760.1.S1_at	-3.47999	0.00239605	1hr
LOC_Os01g25530	Os.25255.1.S1_at	-1.09434	0.0193223	1hr			LOC_Os06g06250	Os.10772.1.S1_at	-1.32762	0.00635108	1hr
LOC_Os03g08070	Os.26448.1.A1_at	-1.41177	0.00122137	1hr			LOC_Os06g06250	Os.10772.1.S1_x_at	-1.30331	0.00628716	1hr
LOC_Os04g40630	Os.26472.1.S1_at	-1.31948	0.00766661	1hr			LOC_Os10g34470	Os.10785.3.S1_at	-1.09706	0.00998305	1hr
LOC_Os07g47400	Os.26494.1.S1_at	-1.55679	0.0264416	1hr			LOC_Os04g39080	Os.10790.1.A1_at	1.07661	0.0371347	1hr
LOC_Os11g37759	Os.26510.1.S1_at	-1.5243	3.63e-05	1hr			LOC_Os03g16010	Os.10798.1.S1_at	-1.32438	0.0124927	1hr
LOC_Os04g49370	Os.26511.1.S1_at	-3.05778	0.00110217	1hr			LOC_Os03g43590	Os.10813.1.S1_at	1.07775	0.00885404	1hr
LOC_Os02g04010	Os.26853.1.A1_at	1.45221	0.00270723	1hr			LOC_Os10g06540	Os.10819.1.S1_x_at	-1.10803	0.0191835	1hr
LOC_Os07g44290	Os.26927.1.S1_at	1.06163	0.0491979	1hr			LOC_Os11g04480	Os.10842.1.S1_x_at	1.18716	8.49337e-06	1hr
0	Os.27137.1.S1_at	-1.20138	0.0104073	1hr			LOC_Os11g04480	Os.10842.2.S1_at	1.67916	0.00219631	1hr
LOC_Os04g39950	Os.27211.1.S1_at	-1.6883	0.000773213	1hr			LOC_Os03g60370	Os.10845.1.S1_s_at	1.07452	0.0432538	1hr
LOC_Os01g68650	Os.27232.1.S1_at	1.04439	0.0376407	1hr			0	Os.10847.1.A1_at	1.91306	0.0195449	1hr
LOC_Os03g06680	Os.27254.1.S1_s_at	-3.05138	0.000377857	1hr			LOC_Os02g47850	Os.10852.1.S1_s_at	-1.12631	0.0102512	1hr
LOC_Os06g07600	Os.27290.1.A1_at	-2.51106	0.0028611	1hr			LOC_Os09g37270	Os.10858.1.S1_at	-1.23461	0.00760032	1hr
0	Os.27333.2.S1_x_at	-1.03012	0.00552967	1hr			LOC_Os04g44320	Os.10860.2.S1_at	2.02878	0.000526525	1hr
LOC_Os04g51300	Os.27519.1.S1_at	-1.22262	0.00671108	1hr			LOC_Os11g08100	Os.10861.1.S1_at	1.23685	0.0415249	1hr
LOC_Os03g10060	Os.28094.1.S1_s_at	-1.51248	0.0256689	1hr			LOC_Os07g09420	Os.10872.1.S1_at	2.08504	0.00966305	1hr
LOC_Os01g53470	Os.28576.1.S1_at	4.88166	0.0311292	1hr			LOC_Os01g72880	Os.10900.1.S1_at	-1.32898	0.0383214	1hr
LOC_Os07g01810	Os.29959.1.S1_at	-2.13601	0.0052338	1hr			LOC_Os11g16390	Os.10906.1.S1_at	-1.19517	0.00323663	1hr
0	Os.29966.1.S1_x_at	-2.87134	0.0266283	1hr			LOC_Os03g13960	Os.10924.1.S1_at	-1.40961	0.0104437	1hr
LOC_Os01g09100	Os.29979.1.S1_at	2.05546	0.0449674	1hr			LOC_Os02g41670	Os.10930.1.S1_at	4.75804	0.0287541	1hr
LOC_Os01g55110	Os.30433.1.S1_at	-1.65082	0.00317819	1hr			LOC_Os03g58650	Os.10983.1.S1_at	-1.45204	0.00186742	1hr
LOC_Os01g57240	Os.30597.1.S1_at	1.82108	0.0329688	1hr			LOC_Os03g48840	Os.10994.1.S1_at	-1.09385	0.0191239	1hr
LOC_Os01g49260	Os.31524.2.S1_at	1.76025	0.0164261	1hr			LOC_Os03g56070	Os.11015.1.S1_at	-2.42545	0.00190719	1hr
LOC_Os01g52710	Os.32160.1.S1_a_at	1.69797	0.00799158	1hr			LOC_Os05g34260	Os.11032.1.S1_at	-1.16032	0.00851908	1hr
LOC_Os10g37830	Os.3246.2.S1_at	-1.03083	0.0254603	1hr			LOC_Os05g48870	Os.11036.1.S1_at	-1.41283	0.0185524	1hr
LOC_Os10g11200	Os.32642.1.S1_at	3.07629	0.0337298	1hr			LOC_Os04g01740	Os.11039.1.S1_s_at	3.08224	0.00682349	1hr
LOC_Os01g06670	Os.32879.1.S2_at	2.2066	0.0343319	1hr			LOC_Os04g01740	Os.11039.2.S1_x_at	2.20182	0.00976336	1hr
LOC_Os02g20970	Os.33238.1.S1_x_at	1.63307	0.0297736	1hr			LOC_Os11g26890	Os.11041.1.S1_s_at	-1.81671	0.0103757	1hr
LOC_Os03g32790	Os.33676.3.S1_x_at	-1.06028	0.0122175	1hr			LOC_Os05g07690	Os.11045.1.S1_s_at	1.07277	0.01774	1hr
0	Os.34120.1.S1_at	1.42399	0.0231755	1hr			LOC_Os08g36440	Os.11053.1.S1_s_at	1.49419	0.0135621	1hr
LOC_Os01g70180	Os.34126.1.S1_at	1.19327	0.00212221	1hr			LOC_Os02g22380	Os.11058.1.S1_x_at	1.02258	0.00167166	1hr
LOC_Os01g07360	Os.34142.1.S1_at	2.79153	0.0189444	1hr			0	Os.11062.1.S1_at	2.17237	0.000657155	1hr
LOC_Os01g26970	Os.34167.1.S1_at	-1.45071	0.00892199	1hr			LOC_Os03g19600	Os.11065.1.A1_at	-1.95308	0.0124381	1hr
LOC_Os07g43970	Os.34315.1.S1_at	2.62351	0.00634242	1hr			LOC_Os01g55520	Os.11073.1.S1_at	-1.40046	0.0418231	1hr
0	Os.34876.1.S1_at	-1.13653	0.0197447	1hr			LOC_Os12g43550	Os.11076.1.S1_at	1.16237	0.0246895	1hr
LOC_Os01g59350	Os.35049.1.S1_a_at	-1.3219	0.00111246	1hr			LOC_Os05g34240	Os.11096.2.S1_x_at	-1.81994	0.0319192	1hr
LOC_Os01g23870	Os.35110.1.S1_a_at	-1.07679	0.026321	1hr			LOC_Os08g40910	Os.11112.1.S1_s_at	2.67138	0.00586212	1hr
LOC_Os03g09060	Os.35677.1.S1_at	-1.50843	0.00124803	1hr			LOC_Os10g35840	Os.11129.1.S1_at	2.24295	0.0165126	1hr
LOC_Os01g63220	Os.35890.1.S1_at	-1.41982	0.0138495	1hr			LOC_Os03g06700	Os.11154.2.S1_x_at	-1.41894	0.0140678	1hr
LOC_Os02g44890	Os.36087.1.A1_at	-1.2861	0.000466055	1hr			LOC_Os01g54920	Os.11171.2.S1_x_at	-1.14374	0.0101211	1hr
LOC_Os01g47130	Os.36215.1.S1_at	1.02383	0.016029	1hr			LOC_Os02g57400	Os.11176.1.S1_at	2.53171	0.00751118	1hr
LOC_Os01g13170	Os.3627.1.S1_a_at	-1.34903	0.0327725	1hr			LOC_Os06g18000	Os.11183.1.S1_at	1.2245	0.033722	1hr
LOC_Os07g02440	Os.36995.1.S1_at	-2.71606	0.00413889	1hr			LOC_Os06g18000	Os.11183.1.S1_s_at	2.67503	0.00572378	1hr
LOC_Os04g09350	Os.37024.1.S1_s_at	-1.68196	0.00739722	1hr			LOC_Os06g47650	Os.11189.1.S1_at	1.97142	0.0171021	1hr
LOC_Os05g24160	Os.3740.3.S1_s_at	-1.42974	0.0435315	1hr			LOC_Os06g04790	Os.11192.1.S1_at	2.78708	0.0381331	1hr
*	Os.3749.1.S1_at	-2.35976	0.00452233	1hr			LOC_Os08g35190	Os.11194.1.S1_at	-1.48613	0.010093	1hr
0	Os.37642.1.S1_at	-1.63349	0.00697651	1hr			LOC_Os07g17330	Os.11195.1.S1_at	1.97724	0.000534062	1hr
LOC_Os01g43844	Os.37668.1.S1_at	1.8092	0.0151893	1hr			LOC_Os09g30414	Os.11197.2.S1_x_at	1.28719	0.0459408	1hr
LOC_Os04g52260	Os.38235.2.S1_x_at	1.56031	0.0102275	1hr			LOC_Os01g69830	Os.11203.1.S1_at	1.12745	0.00769555	1hr
LOC_Os01g38530	Os.38249.2.S1_at	-1.52739	0.00367459	1hr			LOC_Os12g37610	Os.11210.1.S1_at	-1.23598	0.0208708	1hr
LOC_Os03g06850	Os.38278.2.S1_at	-1.93393	0.0108282	1hr			LOC_Os07g18750	Os.11212.1.S1_at	-1.8419	0.00625987	1hr
0	Os.38770.1.S1_at	1.23668	0.0437313	1hr			LOC_Os01g40630	Os.11222.2.S1_x_at	1.34361	0.0223594	1hr
LOC_Os02g43820	Os.38982.1.S1_at	1.5345	0.0180739	1hr			LOC_Os03g18560	Os.11237.1.S1_at	2.90542	0.000194221	1hr
0	Os.39898.1.A1_x_at	1.65267	0.0452763	1hr			LOC_Os02g05199	Os.11239.1.S2_at	-1.65387	0.00271035	1hr
LOC_Os03g55990	Os.39943.1.S1_s_at	-1.64076	0.00730534	1hr			LOC_Os01g45200	Os.11247.1.S1_at	1.56496	0.00260699	1hr
0	Os.39997.1.S1_x_at	-1.325	0.0352576	1hr			LOC_Os03g55980	Os.11256.1.S1_at	2.052	0.0200816	1hr
0	Os.40002.1.S1_s_at	1.86955	0.0167403	1hr			LOC_Os07g45360	Os.11258.1.S2_at	-2.08856	0.0248202	1hr
0	Os.40288.1.S1_at	-2.39315	0.0126975	1hr			LOC_Os05g31670	Os.11260.1.S1_at	2.88308	0.0376315	1hr
LOC_Os10g40824	Os.4087.1.S1_at	1.28369	0.0330113	1hr			LOC_Os04g32920	Os.11262.2.S1_x_at	1.33234	0.00302303	1hr
0	Os.41891.1.S1_at	-1.59052	0.0095323	1hr			LOC_Os01g24020	Os.11283.1.S1_at	-1.19981	0.0321075	1hr
LOC_Os06g06980	Os.4198.1.S1_x_at	1.48891	0.0496123	1hr			LOC_Os06g44170	Os.11290.1.S1_at	1.76314	0.00187916	1hr
0	Os.4407.2.S1_at	1.14658	0.0198891	1hr			LOC_Os09g11460	Os.11296.1.S1_a_at	-1.44098	0.00612511	1hr
LOC_Os03g56590	Os.45014.1.S1_at	-1.12836	0.00263943	1hr			LOC_Os01g72170	Os.11303.1.S1_s_at	-1.20605	0.0187864	1hr
LOC_Os01g22390	Os.45678.1.S1_at	-1.03778	0.0102717	1hr			LOC_Os01g72170	Os.11303.2.S1_at	-2.51578	0.0177463	1hr
0	Os.45721.1.S1_x_at	-3.77267	0.00165691	1hr			LOC_Os12g29400	Os.11305.1.S1_at	2.71028	0.0498366	1hr
0	Os.45902.1.A1_at	2.94556	0.0300684	1hr			LOC_Os05g04490	Os.11309.1.S1_x_at	3.5294	0.00052947	1hr
LOC_Os10g02930	Os.46070.2.S1_at	1.21872	0.0214387	1hr			LOC_Os08g10500	Os.11331.1.S1_at	2.32394	0.0254083	1hr
LOC_Os10g03100	Os.46475.1.S1_at	1.09659	0.0411027	1hr			LOC_Os02g37320	Os.11333.1.S1_s_at	2.68841	0.019834	1hr
0	Os.4652.1.S1_at	-1.6958	0.038737	1hr			LOC_Os04g33450	Os.11335.1.S1_at	-1.95604	0.029488	1hr
LOC_Os10g27450	Os.46531.1.S1_at	-1.21081	0.0083803	1hr			LOC_Os01g69050	Os.11338.1.S1_at	1.2761	0.0250921	1hr
LOC_Os08g36060	Os.46578.1.S1_at	-1.4233	0.0240166	1hr			0	Os.11343.1.S1_at	-1.16171	0.0375615	1hr
LOC_Os10g20350	Os.46698.2.S1_x_at	2.90828	0.00227945	1hr			LOC_Os05g36290	Os.11355.1.S1_at	1.13389	0.0102631	1hr
LOC_Os10g30770	Os.46784.1.S1_x_at	2.2208	0.00412091	1hr			LOC_Os02g52210	Os.11365.1.S1_at	2.92593	0.00495533	1hr
LOC_Os10g39870	Os.46896.1.S1_at	1.45542	0.00114567	1hr			LOC_Os01g63420	Os.11384.1.S1_at	-1.09146	0.0264606	1hr
0	Os.46928.1.S1_x_at	-1.25103	0.0212203	1hr			LOC_Os01g68060	Os.11396.1.S1_at	1.20312	0.0188638	1hr
LOC_Os05g27320	Os.47571.1.A1_at	-1.01787	0.0427985	1hr			LOC_Os10g05980	Os.11398.1.S1_at	2.27001	0.0186131	1hr
LOC_Os09g31040	Os.4784.1.S1_at	2.17594	0.00440376	1hr			LOC_Os04g57550	Os.11407.1.S1_at	2.36099	0.0110163	1hr
LOC_Os06g11210	Os.47914.1.S1_at	2.16666	0.0327541	1hr			LOC_Os02g26810	Os.11417.1.S1_at	4.03963	0.00315229	1hr
LOC_Os06g39230	Os.47977.1.A1_at	1.89826	0.0274645	1hr			LOC_Os03g58170	Os.11421.1.S1_at	1.43202	0.00314134	1hr
LOC_Os03g50140	Os.48351.1.S1_at	-1.68125	0.0419345	1hr			LOC_Os02g02880	Os.11422.1.S1_at	-1.54004	0.0118621	1hr
LOC_Os10g41749	Os.49139.1.S1_at	2.02704	0.0354317	1hr			0	Os.11432.1.S1_s_at	-1.54169	0.000231948	1hr
LOC_Os09g33460	Os.49632.1.S1_a_at	-1.31283	0.00463179	1hr			0	Os.11432.1.S1_x_at	-1.01181	0.013804	1hr
LOC_Os03g17230	Os.49763.1.S1_s_at	1.72886	0.0410445	1hr			LOC_Os03g11060	Os.11435.1.S1_at	-1.22122	0.0438443	1hr
LOC_Os03g18910	Os.49999.1.S1_x_at	2.10938	0.0320786	1hr			LOC_Os01g65630	Os.11443.1.S1_a_at	-1.56052	0.0279952	1hr
0	Os.50086.1.S1_at	-1.30182	0.00492485	1hr			LOC_Os03g15720	Os.11444.1.S1_at	1.39286	0.0131319	1hr
LOC_Os05g49730	Os.50134.1.S1_at	1.02773	0.0152325	1hr			LOC_Os07g46490	Os.11460.1.S1_at	-1.19313	0.00893791	1hr
0	Os.50263.1.S1_at	-2.35623	0.0120178	1hr			LOC_Os03g41510	Os.11464.1.S1_at	-1.08994	0.0120101	1hr
LOC_Os12g29740	Os.50295.1.S1_at	-1.36744	0.0233573	1hr			LOC_Os11g33120	Os.11468.1.S1_at	2.60338	0.00166535	1hr
LOC_Os10g26150	Os.50366.1.S1_x_at	-1.97197	0.0239589	1hr			LOC_Os02g41580	Os.11473.1.A1_at	-1.46056	0.00398809	1hr
0	Os.5047.1.S1_at	2.47301	0.00559512	1hr			LOC_Os02g51350	Os.11474.1.S1_at	1.79809	0.00498976	1hr
LOC_Os07g18070	Os.50491.1.S1_at	-2.32362	0.0223698	1hr			LOC_Os06g10230	Os.11476.1.S1_at	-1.14269	0.0413682	1hr
LOC_Os04g46680	Os.50594.1.S1_at	-1.14274	0.00186123	1hr			LOC_Os03g03020	Os.1148.1.S1_at	-1.77178	0.00932009	1hr
0	Os.50681.1.S1_x_at	-1.39635	0.00705704	1hr			LOC_Os03g19290	Os.11491.1.S1_at	1.15813	0.0258632	1hr
0	Os.50691.1.A1_at	3.20613	0.00959768	1hr			LOC_Os05g12580	Os.11520.1.S1_at	-1.95887	0.0095025	1hr
LOC_Os03g48104	Os.50749.1.A1_at	-1.10069	0.00692352	1hr			LOC_Os04g31820	Os.11530.1.S1_at	-1.58852	0.00638888	1hr
LOC_Os07g17560	Os.50801.1.S1_at	-2.47951	0.0203228	1hr			LOC_Os04g41900	Os.11538.1.S1_at	-1.42561	0.00102348	1hr
LOC_Os06g46754	Os.50821.1.S1_at	-1.58308	0.0260084	1hr			LOC_Os12g02080	Os.11549.1.S1_at	3.09344	0.0197942	1hr
0	Os.50863.1.S1_at	2.4712	0.0361672	1hr			LOC_Os01g16450	Os.11558.1.S1_at	-1.07094	0.0425635	1hr
LOC_Os05g41450	Os.51018.1.S1_at	-1.19975	0.00126431	1hr			LOC_Os02g34590	Os.11567.1.S2_a_at	-1.23996	0.00857863	1hr
0	Os.51167.1.S1_at	3.08561	0.0111862	1hr			LOC_Os11g47970	Os.11573.2.A2_a_at	1.14093	0.021414	1hr
LOC_Os03g37954	Os.51289.1.S1_at	-1.04438	0.0467318	1hr			LOC_Os11g47970	Os.11573.7.A1_x_at	2.646	0.010975	1hr
0	Os.5142.1.S1_at	-2.5719	0.0445373	1hr			LOC_Os03g08999	Os.11584.2.S1_x_at	1.37082	0.00591233	1hr
LOC_Os08g41990	Os.51459.1.S1_at	3.31361	0.00490986	1hr			0	Os.11587.2.S1_x_at	1.20504	0.0360542	1hr
LOC_Os03g45619	Os.51541.1.S1_at	-2.48393	0.013945	1hr			0	Os.11611.1.S1_at	-1.30088	0.0228755	1hr
LOC_Os10g34083	Os.51635.1.A1_at	-1.50782	0.00456488	1hr			0	Os.11633.3.S1_at	3.88537	0.00424053	1hr
LOC_Os05g45860	Os.51679.1.S1_at	1.39721	0.0170308	1hr			LOC_Os06g05130	Os.11639.1.S1_at	2.9263	0.00719517	1hr
LOC_Os06g38430	Os.51681.1.S1_at	-1.4221	0.0365461	1hr			LOC_Os01g47760	Os.11657.1.S1_at	2.00403	0.0397048	1hr
LOC_Os11g06780	Os.51809.1.S1_at	2.82619	0.0204919	1hr			LOC_Os09g36200	Os.11666.1.S1_s_at	1.54846	0.0434828	1hr
LOC_Os01g34100	Os.51860.1.S1_at	1.24844	0.0242204	1hr			LOC_Os02g02390	Os.11671.1.S1_at	-1.16085	0.00414299	1hr
LOC_Os08g41280	Os.5193.1.S1_at	3.01457	0.0164071	1hr			LOC_Os12g41650	Os.11675.1.A1_at	-4.17433	0.000696838	1hr
LOC_Os01g43080	Os.52056.1.S1_at	1.58184	0.0192	1hr			LOC_Os05g03190	Os.11677.1.S1_x_at	-1.05691	0.00548613	1hr
LOC_Os02g50280	Os.52130.1.S1_at	-1.67672	0.00676786	1hr			LOC_Os05g21180	Os.11730.1.S1_at	1.57701	0.0125808	1hr
0	Os.52132.1.S2_at	-1.51687	0.0175004	1hr			LOC_Os03g08860	Os.11749.1.S1_at	1.44848	0.0141267	1hr
LOC_Os08g30370	Os.52363.1.S1_x_at	-1.42471	0.021697	1hr			LOC_Os03g48660	Os.11757.1.S1_at	1.85875	0.0219534	1hr
LOC_Os02g13370	Os.52377.1.S1_at	-1.82357	0.000732781	1hr			LOC_Os03g48660	Os.11757.2.S1_at	1.76707	0.0127972	1hr
0	Os.52381.1.S1_at	-2.04994	0.00920653	1hr			LOC_Os08g45030	Os.11762.1.S2_x_at	1.39022	0.000118015	1hr
LOC_Os10g43040	Os.5240.1.S1_at	-1.06322	0.0300808	1hr			LOC_Os07g36170	Os.11766.1.S1_at	1.74088	0.0211081	1hr
LOC_Os04g03740	Os.52487.1.S1_at	-3.61872	0.00253962	1hr			LOC_Os05g27730	Os.11773.1.S1_at	1.64995	0.0304063	1hr
LOC_Os09g34340	Os.52532.1.S1_x_at	-1.42684	0.00567814	1hr			LOC_Os01g53920	Os.11775.1.S2_at	4.42085	0.0184254	1hr
LOC_Os04g43800	Os.52536.1.S1_at	3.60308	0.0179609	1hr			LOC_Os02g34600	Os.11782.1.S1_at	1.53183	0.00146413	1hr
0	Os.52673.1.S1_at	-1.62158	0.00640425	1hr			LOC_Os01g70120	Os.11784.1.S1_at	3.24718	0.00240589	1hr
LOC_Os04g55420	Os.52699.1.S1_at	1.56584	0.0167781	1hr			LOC_Os03g63950	Os.11795.1.S1_a_at	-1.02411	0.0112292	1hr
LOC_Os05g36340	Os.52777.1.S1_s_at	-2.42072	0.0195708	1hr			LOC_Os01g50100	Os.11800.1.S1_at	3.93999	0.00189218	1hr
LOC_Os11g11240	Os.52908.1.S1_at	-1.98328	0.0256167	1hr			LOC_Os01g50100	Os.11800.1.S1_s_at	3.37859	0.00269067	1hr
LOC_Os03g04500	Os.52933.1.S1_at	2.03467	0.0225304	1hr			LOC_Os07g01710	Os.11806.1.S1_at	-1.279	0.00203274	1hr
LOC_Os04g33360	Os.52990.2.S1_at	1.25265	0.0264001	1hr			LOC_Os07g01710	Os.11806.2.S1_x_at	-1.59156	0.0226863	1hr
0	Os.53134.1.S1_at	-1.76534	0.0475488	1hr			LOC_Os04g37490	Os.11816.1.S1_at	2.30924	0.0132811	1hr
LOC_Os06g05400	Os.53135.1.S1_at	1.69095	0.0265984	1hr			LOC_Os10g26680	Os.11818.1.S1_at	1.00809	0.00246403	1hr
LOC_Os10g42610	Os.5318.1.S1_a_at	-1.43338	0.0144872	1hr			LOC_Os07g01760	Os.11824.1.S1_x_at	-1.03604	0.0133902	1hr
LOC_Os07g20130	Os.53221.1.S1_at	-3.11295	0.016038	1hr			LOC_Os04g20164	Os.11835.3.S1_x_at	-1.40513	0.0240852	1hr
LOC_Os03g60220	Os.53258.1.S1_at	3.24628	0.00909148	1hr			LOC_Os04g20164	Os.11835.4.S1_x_at	-1.42942	0.00935934	1hr
LOC_Os01g72710	Os.53589.1.S1_at	1.84587	0.0271894	1hr			LOC_Os06g40120	Os.11840.1.S1_at	-2.1256	0.0052032	1hr
LOC_Os06g14870	Os.53606.1.S1_at	-1.5023	0.0147706	1hr			LOC_Os04g49110	Os.11843.1.S1_at	1.23038	0.000707127	1hr
0	Os.53644.1.S1_at	-2.14284	0.047006	1hr			LOC_Os03g11900	Os.11851.1.S1_at	2.89119	0.00299923	1hr
LOC_Os05g18524	Os.53723.1.A1_s_at	-1.22167	0.00486549	1hr			LOC_Os01g04920	Os.11870.1.S1_at	-3.00755	0.00394362	1hr
LOC_Os11g09850	Os.53740.1.S1_s_at	-1.1875	0.000371765	1hr			LOC_Os02g29380	Os.11879.1.S1_at	-1.07359	0.0408558	1hr
LOC_Os01g56670	Os.5378.1.S1_at	-1.91618	0.0279652	1hr			LOC_Os08g06010	Os.11885.1.S1_at	-1.01183	0.0467627	1hr
LOC_Os04g33760	Os.53796.1.S1_at	-1.08423	0.00195236	1hr			LOC_Os02g39330	Os.11894.1.S1_at	4.06674	0.000624283	1hr
LOC_Os03g17800	Os.53801.1.S1_at	1.72318	0.00762025	1hr			LOC_Os02g37930	Os.11900.1.S1_at	2.23976	0.00387716	1hr
LOC_Os03g30000	Os.53812.1.S1_at	1.07771	0.0237696	1hr			0	Os.11905.1.S1_at	-2.76906	0.000742987	1hr
LOC_Os07g44290	Os.54134.1.S1_at	-1.9388	0.00478234	1hr			LOC_Os01g50350	Os.11906.1.S1_at	6.06222	0.0439719	1hr
LOC_Os04g56420	Os.54165.1.S1_at	3.67528	0.00550568	1hr			LOC_Os09g25580	Os.11912.1.S1_at	1.15597	0.0400516	1hr
LOC_Os04g03740	Os.54596.1.S1_x_at	-1.5351	0.0354086	1hr			LOC_Os01g70790	Os.11919.1.S1_at	2.09933	0.0073977	1hr
LOC_Os07g07530	Os.54674.1.S1_at	-1.06414	0.0446016	1hr			LOC_Os04g43070	Os.1193.1.S1_at	1.98392	0.00416188	1hr
0	Os.54747.1.S2_at	-1.69551	0.0321449	1hr			LOC_Os02g32520	Os.11935.1.S1_at	2.02184	0.0489599	1hr
LOC_Os01g59680	Os.54928.1.S1_at	1.44058	0.0144122	1hr			LOC_Os10g36000	Os.11939.1.S1_at	-1.18969	0.0477169	1hr
LOC_Os04g45020	Os.54935.2.S1_at	1.0198	0.0337648	1hr			LOC_Os08g29660	Os.11945.1.S1_at	2.20657	0.0245144	1hr
LOC_Os02g34260	Os.55316.1.S1_at	3.0141	0.0271987	1hr			LOC_Os02g11070	Os.11952.1.S1_at	4.59332	0.0290503	1hr
LOC_Os03g25680	Os.55337.1.S1_at	3.14847	0.0300109	1hr			LOC_Os09g29210	Os.11962.3.S1_x_at	-1.10367	0.00275216	1hr
LOC_Os09g12630	Os.55367.1.S1_at	3.14796	0.0298809	1hr			LOC_Os04g02910	Os.11963.1.S1_at	2.28939	0.00404239	1hr
LOC_Os12g40750	Os.55396.1.S1_at	-1.66211	0.0466243	1hr			LOC_Os04g02910	Os.11963.1.S2_at	1.66126	0.0182934	1hr
0	Os.55398.1.S1_at	-1.29488	0.00756738	1hr			LOC_Os09g20240	Os.11970.1.S1_at	-1.87254	0.00583423	1hr
0	Os.55483.1.S1_at	-3.25307	0.0071047	1hr			LOC_Os09g20240	Os.11970.2.S1_x_at	-1.15619	0.036117	1hr
LOC_Os07g34280	Os.55961.1.S1_at	2.60356	0.00941932	1hr			0	Os.11986.3.S1_at	2.8442	0.0246962	1hr
LOC_Os09g16760	Os.56077.1.S1_x_at	-1.50646	0.000957626	1hr			LOC_Os01g55799	Os.11990.1.S2_at	1.08193	0.00555464	1hr
LOC_Os06g34430	Os.56371.1.S1_at	-1.5854	0.0211115	1hr			LOC_Os03g24930	Os.12007.1.S1_at	-2.46701	0.0242166	1hr
0	Os.56453.1.S1_at	2.25476	0.048336	1hr			LOC_Os10g25290	Os.12012.1.S1_at	2.3846	0.0199712	1hr
0	Os.56472.1.S1_at	-1.06538	0.0329353	1hr			LOC_Os08g35480	Os.12022.1.S1_at	1.17046	0.000328877	1hr
0	Os.56802.1.S1_at	-2.09302	3.9e-06	1hr			LOC_Os06g43900	Os.12024.1.S1_at	-2.15878	0.00363979	1hr
0	Os.56838.1.S1_at	-2.04505	0.00682473	1hr			LOC_Os01g67480	Os.12030.1.S1_at	2.06667	0.00226898	1hr
LOC_Os04g57870	Os.56969.1.S1_at	1.71145	0.00633041	1hr			LOC_Os02g50130	Os.12035.1.S1_at	1.13073	0.0458398	1hr
0	Os.57138.1.S1_at	-1.2269	0.0484049	1hr			LOC_Os01g65700	Os.12038.1.S1_at	3.0822	0.00916283	1hr
LOC_Os08g42800	Os.57182.1.S1_at	4.05435	0.0293644	1hr			LOC_Os01g44120	Os.12043.1.S1_at	2.45006	0.00777003	1hr
LOC_Os01g71960	Os.57379.1.S1_at	-1.06872	0.0312087	1hr			LOC_Os08g03350	Os.12048.1.S1_at	1.59639	0.00793313	1hr
0	Os.57520.1.S1_at	-2.65789	0.00194265	1hr			LOC_Os04g37904	Os.12049.1.S1_at	1.65958	0.000504692	1hr
LOC_Os03g63540	Os.5927.1.S1_at	1.56364	0.0257259	1hr			LOC_Os05g32220	Os.12053.1.S1_at	-1.03228	0.00341752	1hr
LOC_Os04g57230	Os.5935.1.S1_at	-1.0145	0.0175172	1hr			LOC_Os02g11859	Os.12063.1.S1_at	3.14024	0.0284033	1hr
LOC_Os04g52370	Os.6313.1.S1_at	-1.28584	0.0423087	1hr			LOC_Os01g64630	Os.12067.1.S1_x_at	1.02692	0.00442727	1hr
LOC_Os05g45020	Os.6318.1.S1_at	-1.24346	0.00277229	1hr			LOC_Os01g64630	Os.12067.2.S1_at	1.30128	0.00823029	1hr
LOC_Os06g37560	Os.6322.1.S1_at	-1.66812	0.0191395	1hr			LOC_Os04g39350	Os.12082.1.S1_at	2.90968	0.0147556	1hr
0	Os.7074.1.S1_at	-1.00465	0.00122876	1hr			LOC_Os12g01530	Os.12096.3.S1_a_at	1.39666	0.0260088	1hr
LOC_Os12g36060	Os.7149.1.S1_at	-1.58295	0.0103648	1hr			0	Os.12108.1.S1_at	2.02017	0.0114244	1hr
LOC_Os04g33040	Os.7294.1.S1_at	-1.00094	0.0304471	1hr			LOC_Os09g26620	Os.12111.1.S1_at	-2.6033	0.00977668	1hr
LOC_Os12g32650	Os.7337.1.S1_at	1.16845	0.00125289	1hr			LOC_Os06g09900	Os.12115.1.S1_at	-1.97866	2.60077e-05	1hr
LOC_Os02g52000	Os.7344.1.S1_at	1.28023	0.0263883	1hr			LOC_Os01g64470	Os.12119.1.S1_at	3.72467	0.00164656	1hr
LOC_Os03g40540	Os.7370.1.S1_at	1.61481	0.00168447	1hr			LOC_Os04g54430	Os.12125.1.S1_at	-1.15517	0.00063428	1hr
0	Os.7376.1.S1_at	-1.40781	0.0150306	1hr			LOC_Os08g39450	Os.12139.1.S1_at	2.59567	0.00609079	1hr
LOC_Os02g56900	Os.7664.1.S1_at	1.044	0.00213861	1hr			LOC_Os09g08390	Os.12140.1.S1_a_at	1.10854	0.0386332	1hr
LOC_Os02g12480	Os.7929.1.S1_a_at	2.14299	0.0132881	1hr			LOC_Os02g47470	Os.12145.1.S1_at	1.86933	0.0111456	1hr
LOC_Os02g12480	Os.7929.2.S1_a_at	1.81395	0.041925	1hr			LOC_Os10g42299	Os.12162.1.S1_at	1.47859	0.0398712	1hr
LOC_Os01g47330	Os.7971.2.S1_s_at	-1.78525	0.00217944	1hr			LOC_Os11g10750	Os.12187.1.S1_at	-1.30158	0.0328061	1hr
LOC_Os09g32169	Os.7975.1.S1_at	-1.77936	0.00292892	1hr			LOC_Os02g33450	Os.12196.1.S1_at	-1.03282	0.00945571	1hr
LOC_Os03g08310	Os.8088.1.S1_at	4.10804	0.0268169	1hr			LOC_Os01g66120	Os.12199.1.S1_at	1.49105	0.0157756	1hr
LOC_Os03g11590	Os.8125.1.S1_x_at	1.24726	0.00963944	1hr			LOC_Os09g27750	Os.12201.1.S1_at	-1.00411	0.00878082	1hr
LOC_Os02g46030	Os.8149.1.S1_at	-2.30983	0.0123847	1hr			LOC_Os07g31840	Os.12207.1.S1_at	-1.12164	0.00661453	1hr
LOC_Os05g06720	Os.8555.1.S1_at	3.10853	0.00354254	1hr			LOC_Os07g43770	Os.12208.1.S1_at	-2.27433	0.000410944	1hr
LOC_Os01g63060	Os.8957.1.S1_at	1.59633	0.0268379	1hr			LOC_Os01g12900	Os.12209.1.S1_a_at	-1.36937	0.04179	1hr
LOC_Os10g38340	Os.9013.1.S1_at	1.18571	0.0223348	1hr			LOC_Os01g09570	Os.12230.1.S1_a_at	1.6514	0.0258957	1hr
LOC_Os09g27960	Os.9325.1.S1_at	1.54794	0.0155776	1hr			LOC_Os10g40730	Os.12234.1.S1_s_at	-1.14755	0.00921431	1hr
LOC_Os12g44060	Os.9556.1.S2_at	-1.47531	0.01247	1hr			LOC_Os02g52010	Os.12240.1.S1_at	1.05504	0.000555451	1hr
LOC_Os07g41310	Os.9592.1.S1_at	1.95119	0.0137788	1hr			LOC_Os03g14050	Os.12241.2.S1_at	1.80063	0.00559045	1hr
LOC_Os07g22940	OsAffx.10041.1.S1_at	-2.99829	0.00663458	1hr			LOC_Os05g39140	Os.12242.1.S1_at	-1.04721	0.000357097	1hr
0	OsAffx.10176.1.S1_at	-1.7788	0.0466124	1hr			LOC_Os07g39680	Os.12248.1.S1_at	1.31266	0.0191224	1hr
LOC_Os01g66840	OsAffx.1083.1.S1_at	2.68175	0.0153389	1hr			LOC_Os03g12670	Os.12264.2.S1_at	1.28796	0.0375132	1hr
0	OsAffx.11144.1.S1_at	1.18502	0.000463355	1hr			LOC_Os08g13920	Os.12288.1.S1_at	1.65291	0.00141796	1hr
0	OsAffx.11163.1.S1_at	-2.34521	0.0368383	1hr			LOC_Os01g62480	Os.12346.1.S1_at	-3.79991	0.00282732	1hr
LOC_Os01g47262	OsAffx.11501.1.S1_x_at	-1.09677	0.0376285	1hr			LOC_Os04g50970	Os.12352.1.S1_at	-1.74894	0.0081787	1hr
LOC_Os01g65940	OsAffx.11748.1.S1_at	-1.27051	0.00896798	1hr			LOC_Os09g28600	Os.12364.1.S1_at	-2.35385	0.00439493	1hr
LOC_Os02g10580	OsAffx.11976.1.S1_at	-2.82316	0.00342103	1hr			0	Os.12384.1.S1_at	-1.12927	0.0284731	1hr
LOC_Os02g10670	OsAffx.11978.1.S1_at	-2.21172	0.0238488	1hr			LOC_Os09g36800	Os.12414.1.S1_at	1.02522	0.0133871	1hr
LOC_Os02g24910	OsAffx.12179.1.S1_at	-3.37888	0.023738	1hr			LOC_Os09g02180	Os.12415.1.S1_at	1.94639	0.0496577	1hr
LOC_Os02g51920	OsAffx.12604.1.S1_at	-2.82189	0.0227925	1hr			LOC_Os01g72360	Os.12498.2.S1_at	6.12565	0.00292595	1hr
LOC_Os03g35360	OsAffx.13187.1.A1_at	-1.87692	0.0316745	1hr			LOC_Os01g02060	Os.12560.1.S1_s_at	-2.30297	0.00558057	1hr
0	OsAffx.13434.1.S1_at	1.22383	0.012057	1hr			LOC_Os01g45914	Os.12629.1.S1_at	2.41283	0.00320242	1hr
LOC_Os03g60540	OsAffx.13562.1.S1_at	1.09747	0.013134	1hr			LOC_Os11g26790	Os.12633.1.S1_s_at	1.49854	0.030226	1hr
LOC_Os04g04980	OsAffx.13673.1.S1_x_at	1.39812	0.0243408	1hr			LOC_Os04g46180	Os.12637.1.S1_at	-1.24403	0.000488228	1hr
LOC_Os04g23100	OsAffx.13933.1.S1_at	-2.22476	0.00833919	1hr			0	Os.12652.1.S1_at	1.20848	0.0288237	1hr
LOC_Os04g37904	OsAffx.14179.1.S1_s_at	1.63304	0.0462616	1hr			LOC_Os07g38120	Os.12666.1.S1_at	2.49041	0.000468344	1hr
LOC_Os04g41540	OsAffx.14232.1.S1_x_at	2.97876	0.00657816	1hr			LOC_Os05g50810	Os.12678.1.S1_at	1.47667	0.0043576	1hr
LOC_Os04g45130	OsAffx.14273.1.S1_at	2.11084	0.0135386	1hr			LOC_Os05g02020	Os.12684.1.S1_at	1.55837	0.0293591	1hr
LOC_Os05g41166	OsAffx.15054.1.S1_x_at	3.43429	0.0398786	1hr			LOC_Os05g16824	Os.12686.1.S1_at	3.97989	0.00442887	1hr
LOC_Os05g51390	OsAffx.15193.1.S1_at	2.5541	0.0207224	1hr			LOC_Os10g31950	Os.12690.1.S1_at	1.24783	0.0211322	1hr
LOC_Os06g05540	OsAffx.15274.1.S1_at	-2.64263	0.00296012	1hr			LOC_Os06g21590	Os.12713.1.S1_at	1.18215	0.021055	1hr
0	OsAffx.15295.1.S1_at	4.10513	0.0374394	1hr			LOC_Os01g13030	Os.12733.3.S1_x_at	-1.05459	0.0169443	1hr
LOC_Os02g27830	OsAffx.16407.2.S1_x_at	-1.78774	0.0120636	1hr			LOC_Os11g44810	Os.12735.1.S1_at	-1.64612	0.0357706	1hr
LOC_Os07g27980	OsAffx.16446.1.S1_at	2.55459	0.0306812	1hr			LOC_Os01g54510	Os.12746.1.S1_at	2.13056	0.00129766	1hr
LOC_Os07g39210	OsAffx.16631.1.S1_at	2.32774	0.00642197	1hr			LOC_Os07g34570	Os.12767.1.S1_a_at	-1.15683	0.0176821	1hr
LOC_Os08g34980	OsAffx.17340.1.S1_at	-2.08954	0.0417071	1hr			LOC_Os07g41070	Os.12775.1.S1_at	2.4293	0.0263617	1hr
LOC_Os08g35590	OsAffx.17348.1.S1_at	-1.64274	0.00509061	1hr			0	Os.12811.2.S1_at	1.78531	0.00154707	1hr
LOC_Os08g37050	OsAffx.17370.1.S1_at	1.4599	0.0306718	1hr			LOC_Os05g28210	Os.12812.1.S1_at	1.02238	0.0187748	1hr
LOC_Os07g01790	OsAffx.17581.1.S1_at	1.65122	0.0457339	1hr			LOC_Os06g41730	Os.12814.2.S1_at	1.07144	0.0013423	1hr
LOC_Os09g19330	OsAffx.17779.1.S1_at	3.73734	0.0108584	1hr			LOC_Os05g44120	Os.12822.1.S1_at	1.6035	0.00441985	1hr
LOC_Os09g23740	OsAffx.17864.1.S1_x_at	-1.15261	0.0436274	1hr			LOC_Os04g16450	Os.12823.1.S1_at	-1.89978	0.0235006	1hr
LOC_Os09g26190	OsAffx.17904.1.S1_s_at	-2.37793	0.0111266	1hr			LOC_Os09g35700	Os.12835.1.S1_at	1.3659	0.00253981	1hr
LOC_Os10g03440	OsAffx.18105.1.S1_at	2.52898	0.0244026	1hr			LOC_Os07g40450	Os.12844.1.A1_a_at	-1.04483	0.00248266	1hr
LOC_Os10g21870	OsAffx.18337.1.S1_at	-2.61884	0.00970867	1hr			LOC_Os03g08500	Os.12889.1.S1_x_at	-1.12674	0.0028724	1hr
0	OsAffx.18607.1.S1_at	1.18868	0.0491506	1hr			LOC_Os10g42660	Os.12915.1.S1_at	-1.56917	0.000655811	1hr
LOC_Os11g01630	OsAffx.18625.4.S1_x_at	-2.38261	0.00421569	1hr			LOC_Os02g08420	Os.12948.1.S1_at	2.29848	0.00787742	1hr
LOC_Os11g08170	OsAffx.18745.1.S1_at	1.93134	0.0126458	1hr			LOC_Os03g22800	Os.12964.1.A1_s_at	-1.13704	0.0176885	1hr
0	OsAffx.19059.1.S1_at	-2.63566	0.0146709	1hr			LOC_Os01g68320	Os.12967.4.S1_x_at	1.31648	0.00540101	1hr
LOC_Os12g32890	OsAffx.19941.1.S1_at	-2.23149	0.0042872	1hr			LOC_Os06g11730	Os.12968.1.S1_at	-2.43764	0.0265161	1hr
LOC_Os12g37790	OsAffx.20004.1.S1_at	-2.5634	0.0326751	1hr			LOC_Os11g29380	Os.12974.1.S1_at	-1.77334	7.18114e-05	1hr
LOC_Os12g42930	OsAffx.20095.1.S1_at	1.23734	0.00422091	1hr			LOC_Os06g11210	Os.12978.1.S1_at	1.28945	0.0417681	1hr
0	OsAffx.21055.1.S1_at	2.61056	0.0333084	1hr			LOC_Os08g39850	Os.13008.1.S1_at	3.12165	0.0113164	1hr
LOC_Os07g43600	OsAffx.21305.1.S1_at	1.03362	0.0031225	1hr			LOC_Os08g39850	Os.13008.2.S1_at	1.11715	0.0332137	1hr
LOC_Os01g40160	OsAffx.21423.1.S1_at	2.57806	0.0117442	1hr			LOC_Os08g39850	Os.13008.2.S1_x_at	1.65088	0.0329242	1hr
LOC_Os01g66820	OsAffx.21802.1.S1_at	2.61532	0.00308178	1hr			LOC_Os01g27880	Os.13071.1.S1_at	-1.02256	0.0462145	1hr
0	OsAffx.22342.1.S1_at	-1.99661	0.0482038	1hr			LOC_Os11g02240	Os.1310.1.S1_a_at	-1.02472	0.0232188	1hr
0	OsAffx.22426.1.S1_at	-1.9741	0.0484754	1hr			LOC_Os02g02410	Os.1311.1.S1_at	1.1152	0.0489897	1hr
0	OsAffx.22622.1.S1_at	-1.0858	0.0220808	1hr			LOC_Os08g01380	Os.1314.1.S1_at	1.61051	0.0472071	1hr
LOC_Os07g32710	OsAffx.22999.1.S1_at	1.86926	0.00226046	1hr			LOC_Os01g01295	Os.13236.1.S1_at	1.28082	0.0119983	1hr
0	OsAffx.23064.1.S1_at	-1.37945	0.00100341	1hr			LOC_Os04g51580	Os.13490.1.S1_at	1.37244	0.0151869	1hr
LOC_Os01g55140	OsAffx.2336.2.S1_at	-1.05592	0.0435504	1hr			LOC_Os05g49970	Os.13493.1.S1_s_at	-1.67736	0.00900102	1hr
LOC_Os01g27380	OsAffx.23416.1.S1_s_at	-3.68623	0.0076471	1hr			LOC_Os03g13810	Os.13497.1.S1_at	1.9466	0.0268409	1hr
LOC_Os02g42560	OsAffx.2376.1.S1_at	-1.22582	0.0222058	1hr			LOC_Os02g38800	Os.13531.1.S1_x_at	-1.09418	0.00318666	1hr
0	OsAffx.23789.1.S1_at	-2.55794	0.0334588	1hr			LOC_Os03g06940	Os.13559.1.S1_at	-1.64968	0.00364367	1hr
0	OsAffx.23818.1.S1_at	1.9775	0.0319954	1hr			LOC_Os08g23780	Os.13608.1.S1_at	-1.05895	0.00745538	1hr
LOC_Os02g14640	OsAffx.24255.1.S1_at	-2.01366	0.00989387	1hr			LOC_Os08g02840	Os.13618.1.S1_at	-1.57215	0.00179135	1hr
LOC_Os02g17150	OsAffx.24287.1.S1_at	1.91705	0.00906048	1hr			LOC_Os01g38510	Os.13624.1.S1_at	1.20934	0.00201106	1hr
LOC_Os02g26794	OsAffx.24440.1.S1_s_at	2.08128	0.00017503	1hr			LOC_Os03g26860	Os.13630.1.S1_at	1.28926	0.00734133	1hr
LOC_Os02g35510	OsAffx.24585.1.S1_at	-2.5908	0.0052837	1hr			0	Os.13684.1.S1_at	-2.03134	0.0158758	1hr
LOC_Os02g43770	OsAffx.24712.1.S1_at	2.92877	0.0492591	1hr			LOC_Os02g55560	Os.13743.1.S1_at	3.08864	0.0152035	1hr
LOC_Os11g35830	OsAffx.24712.2.S1_at	1.36804	0.0124775	1hr			LOC_Os03g11540	Os.1376.1.S1_at	-2.02327	0.000401056	1hr
LOC_Os02g56320	OsAffx.24892.1.S1_x_at	2.1973	0.0333345	1hr			LOC_Os01g51920	Os.13835.2.S1_a_at	2.55085	0.0289126	1hr
LOC_Os03g16560	OsAffx.25110.1.S1_at	2.13451	0.0285264	1hr			LOC_Os01g51920	Os.13835.2.S3_a_at	3.11767	0.0108051	1hr
LOC_Os04g29110	OsAffx.26223.1.S1_at	-2.13292	0.0108098	1hr			LOC_Os03g55470	Os.13860.1.A1_at	-1.82838	2.65456e-05	1hr
LOC_Os04g30490	OsAffx.26254.1.S1_at	2.73172	0.0118929	1hr			LOC_Os07g42400	Os.13876.1.S1_at	-1.7339	0.0475585	1hr
LOC_Os04g32170	OsAffx.26280.1.S1_at	1.23681	0.0239577	1hr			0	Os.13892.1.S1_at	1.47965	0.0335832	1hr
LOC_Os04g36830	OsAffx.26357.1.S1_at	1.86688	0.0295021	1hr			LOC_Os05g07720	Os.13941.1.S1_s_at	2.04214	0.0114425	1hr
LOC_Os04g51800	OsAffx.26564.2.S1_at	2.27366	0.00142932	1hr			LOC_Os01g71420	Os.13966.1.S1_at	-3.60724	0.00565476	1hr
LOC_Os05g09480	OsAffx.26801.1.S1_x_at	2.339	0.00484776	1hr			LOC_Os01g71420	Os.13966.1.S1_x_at	-4.38876	0.0316219	1hr
LOC_Os05g12110	OsAffx.26847.1.S1_at	2.33343	0.0419734	1hr			LOC_Os04g58810	Os.140.3.S1_x_at	1.89893	0.0195788	1hr
LOC_Os05g16900	OsAffx.26928.1.S1_at	1.26502	0.0280074	1hr			LOC_Os01g70110	Os.14047.1.S1_a_at	3.04184	0.0261649	1hr
LOC_Os02g21710	OsAffx.2709.1.S1_at	-2.24962	0.0373701	1hr			LOC_Os01g70110	Os.14047.1.S1_at	2.809	0.0195643	1hr
LOC_Os05g31590	OsAffx.27107.1.S1_at	-3.02304	0.0282672	1hr			0	Os.14047.2.S1_x_at	2.95606	0.0122957	1hr
LOC_Os05g31874	OsAffx.27111.1.S1_at	-2.81389	0.025071	1hr			LOC_Os09g29940	Os.14071.1.S1_at	1.61585	0.0216955	1hr
LOC_Os05g34730	OsAffx.27165.1.S1_at	4.73778	0.0160237	1hr			LOC_Os02g44710	Os.14092.1.S1_at	-1.73585	0.0219101	1hr
LOC_Os05g38350	OsAffx.27222.1.S1_at	2.92827	0.000488851	1hr			LOC_Os11g05380	Os.14105.1.S1_at	2.75964	0.0263182	1hr
LOC_Os05g38350	OsAffx.27222.1.S1_x_at	3.48246	0.000182424	1hr			LOC_Os06g05630	Os.14118.1.S1_at	2.5253	0.0208996	1hr
0	OsAffx.27225.1.S1_s_at	-1.1312	0.0115607	1hr			LOC_Os08g44840	Os.14153.2.S1_x_at	-1.19879	0.0237494	1hr
LOC_Os05g49920	OsAffx.27388.1.S1_at	-1.00841	0.0448467	1hr			0	Os.14173.1.S1_at	-1.39675	0.0100483	1hr
LOC_Os06g02660	OsAffx.27424.1.S1_at	-2.09471	0.00705558	1hr			LOC_Os05g34270	Os.14199.1.S1_at	1.95428	0.00194219	1hr
LOC_Os06g07460	OsAffx.27492.1.S1_at	-2.02649	0.0199767	1hr			LOC_Os01g74530	Os.14216.1.S1_a_at	-1.35848	0.02036	1hr
0	OsAffx.27752.1.S1_s_at	2.03028	0.0483209	1hr			LOC_Os01g74530	Os.14216.1.S1_at	-1.67731	0.0181126	1hr
0	OsAffx.28297.1.S1_at	-2.98568	0.00729431	1hr			LOC_Os01g32130	Os.1423.1.S1_at	-1.01704	0.0121635	1hr
LOC_Os07g06730	OsAffx.28310.2.S1_x_at	-1.67227	0.0250988	1hr			LOC_Os03g05320	Os.14245.1.S1_s_at	-1.10877	0.0275668	1hr
LOC_Os07g38240	OsAffx.28811.1.S1_at	1.15455	0.0167991	1hr			LOC_Os03g08250	Os.14248.1.S1_at	-2.25219	0.00193228	1hr
LOC_Os08g04370	OsAffx.29026.1.A1_at	2.71026	0.0261811	1hr			0	Os.14266.1.S1_at	2.32723	0.0143074	1hr
LOC_Os09g09850	OsAffx.29784.1.S1_at	-3.33552	0.0237106	1hr			LOC_Os01g64560	Os.14287.1.S1_a_at	-1.04521	0.000692901	1hr
LOC_Os09g12440	OsAffx.29817.1.S1_at	2.80059	0.00927098	1hr			LOC_Os09g38759	Os.14296.1.S1_at	-1.30924	0.0171418	1hr
LOC_Os02g46930	OsAffx.2983.1.S1_x_at	2.69793	0.0075485	1hr			LOC_Os08g42470	Os.14318.1.S1_at	-2.3124	0.00318821	1hr
LOC_Os10g14900	OsAffx.302.1.S1_at	-1.21534	0.0176905	1hr			LOC_Os08g40090	Os.14329.1.S1_at	-1.46901	0.000537037	1hr
0	OsAffx.30681.1.S1_x_at	2.06568	0.0434157	1hr			LOC_Os08g16914	Os.14348.1.S1_x_at	-1.33945	0.0366015	1hr
LOC_Os11g16970	OsAffx.31010.1.S1_at	-3.39071	0.0027754	1hr			LOC_Os02g12730	Os.14358.1.S1_at	-1.31129	0.0156278	1hr
LOC_Os11g24310	OsAffx.31108.1.S1_at	2.0297	0.0474353	1hr			LOC_Os07g09140	Os.14360.1.S1_x_at	-1.13005	0.0156694	1hr
LOC_Os11g27480	OsAffx.31163.1.S1_at	-1.02389	0.0212261	1hr			LOC_Os03g04220	Os.14372.1.S1_at	-2.77438	0.0342304	1hr
LOC_Os11g29050	OsAffx.31195.1.S1_s_at	-2.41504	0.00295615	1hr			LOC_Os03g28300	Os.14381.2.S1_x_at	-1.73576	0.0333579	1hr
LOC_Os11g32070	OsAffx.31260.1.S1_at	2.81149	0.00502698	1hr			LOC_Os01g06590	Os.1438.1.S1_at	1.41351	0.0328913	1hr
LOC_Os11g39550	OsAffx.31389.1.S1_at	2.92671	0.0121306	1hr			LOC_Os09g24970	Os.14393.1.S1_x_at	1.21055	0.049537	1hr
LOC_Os05g15380	OsAffx.31445.1.S1_x_at	-1.17968	0.00978347	1hr			LOC_Os09g24970	Os.14393.2.S1_at	1.91953	0.000643063	1hr
LOC_Os12g30810	OsAffx.31950.1.S1_at	1.12206	0.0484198	1hr			LOC_Os08g01890	Os.14407.1.S1_at	1.39215	0.0342225	1hr
LOC_Os12g31630	OsAffx.31965.1.S1_at	-2.63557	0.00813116	1hr			LOC_Os06g50360	Os.14409.1.S1_at	-1.62136	0.003726	1hr
LOC_Os03g18960	OsAffx.3273.1.S1_at	3.48988	0.0437192	1hr			LOC_Os03g49380	Os.14415.1.S1_a_at	2.12551	0.00197292	1hr
LOC_Os03g61829	OsAffx.3667.1.S1_at	-3.1448	0.0296554	1hr			LOC_Os08g28170	Os.14457.1.S1_at	-1.15596	0.0395397	1hr
0	OsAffx.3724.2.A1_at	2.22848	0.0116713	1hr			LOC_Os01g07170	Os.14483.1.S1_x_at	-1.01167	0.0028564	1hr
LOC_Os05g11200	OsAffx.4298.1.S1_at	-2.56923	0.0404663	1hr			LOC_Os08g09270	Os.14496.1.S1_at	-1.65447	0.00371928	1hr
LOC_Os05g49580	OsAffx.4666.1.S1_at	2.61157	0.00630018	1hr			LOC_Os03g60730	Os.14508.1.S1_at	-1.10063	0.0342823	1hr
LOC_Os07g23880	OsAffx.5420.1.S1_x_at	-1.10515	0.00755044	1hr			LOC_Os07g14350	Os.14558.1.S1_at	-1.15601	0.000268269	1hr
LOC_Os07g24130	OsAffx.5427.1.S1_at	-2.45492	0.0371321	1hr			LOC_Os01g10950	Os.14564.1.S1_at	-3.25728	0.00481027	1hr
LOC_Os07g39860	OsAffx.5581.1.S1_at	2.85749	0.0121852	1hr			LOC_Os03g41229	Os.14571.1.S1_at	-1.38506	0.0240863	1hr
LOC_Os08g01260	OsAffx.5675.1.S1_at	2.33953	0.0147517	1hr			LOC_Os04g51970	Os.14574.1.S1_at	2.43188	9.5675e-05	1hr
LOC_Os08g43070	OsAffx.6120.1.S1_x_at	1.16752	0.0339845	1hr			LOC_Os06g39260	Os.14592.1.S1_at	1.2696	0.0255069	1hr
LOC_Os09g14440	OsAffx.6269.1.S1_at	3.18556	0.00334038	1hr			LOC_Os03g49640	Os.14595.1.S1_at	1.07347	0.0116354	1hr
LOC_Os09g21880	OsAffx.6362.1.S1_at	-2.77024	0.0393481	1hr			LOC_Os07g34260	Os.14616.1.S1_at	3.44452	0.00437643	1hr
LOC_Os09g38768	OsAffx.6520.1.S1_x_at	-3.00545	0.000306514	1hr			LOC_Os11g37130	Os.14640.1.S1_at	-1.2786	0.0469083	1hr
0	OsAffx.655.1.S1_at	-2.56449	0.00906914	1hr			LOC_Os03g54100	Os.14641.1.S1_at	1.02739	0.000861806	1hr
0	OsAffx.6883.1.S1_x_at	-1.59658	0.0242366	1hr			LOC_Os05g11840	Os.14645.3.S1_at	2.27407	0.0385252	1hr
LOC_Os11g06460	OsAffx.7016.1.S1_at	-1.909	0.0498854	1hr			LOC_Os05g30750	Os.14652.1.S1_at	-1.24872	0.0167892	1hr
LOC_Os11g14360	OsAffx.7107.1.S1_at	-2.04785	0.00423085	1hr			LOC_Os11g27540	Os.14658.1.S1_x_at	-1.19143	0.0446184	1hr
LOC_Os11g38210	OsAffx.7335.1.S1_at	4.84073	0.0248554	1hr			LOC_Os09g23660	Os.14666.2.S1_x_at	1.20272	0.0251464	1hr
LOC_Os11g39690	OsAffx.7359.1.S1_at	-2.91279	0.00456003	1hr			LOC_Os05g51540	Os.14691.1.S1_at	-1.36747	0.000176735	1hr
LOC_Os11g42530	OsAffx.7388.1.S1_at	-1.96522	0.0479065	1hr			LOC_Os04g45090	Os.14694.1.S1_at	1.60721	0.0467504	1hr
LOC_Os12g16480	OsAffx.7611.1.S1_at	1.15063	0.00561677	1hr			0	Os.14750.1.S1_at	-3.12373	0.0115876	1hr
LOC_Os12g16550	OsAffx.7613.1.S1_at	-2.84733	0.01525	1hr			LOC_Os03g63074	Os.14750.1.S1_x_at	-1.25036	0.00247606	1hr
LOC_Os12g18550	OsAffx.7632.1.S1_at	-1.92425	0.0337642	1hr			LOC_Os03g12064	Os.14776.2.A1_at	1.69581	0.0290601	1hr
0	OsAffx.764.1.S1_at	-2.05336	0.044672	1hr			LOC_Os04g39170	Os.14783.1.S1_at	1.14352	0.00713838	1hr
LOC_Os12g23330	OsAffx.7673.1.S1_at	-2.64392	0.0261691	1hr			LOC_Os02g49360	Os.14816.1.S1_at	-1.1617	0.0251079	1hr
LOC_Os12g37290	OsAffx.7820.1.S1_at	2.46906	0.0143512	1hr			LOC_Os10g36860	Os.14817.1.S1_a_at	-1.8353	0.0456642	1hr
LOC_Os10g40890	OsAffx.7914.1.S1_at	-3.13673	0.0125821	1hr			LOC_Os05g51150	Os.14820.1.S2_s_at	-1.10877	0.0205435	1hr
0	OsAffx.8157.1.A1_at	-2.17088	0.0106635	1hr			LOC_Os03g20090	Os.14823.1.S1_s_at	1.46858	0.0416095	1hr
0	OsAffx.8668.1.S1_at	-3.10192	0.00365699	1hr			0	Os.14828.2.A1_at	1.14131	0.0409824	1hr
0	OsAffx.8981.1.S1_at	-2.61642	0.047866	1hr			0	Os.14834.1.S1_at	1.61505	0.00589723	1hr
LOC_Os01g65340	OsAffx.9633.1.S1_at	-2.09407	0.0164414	1hr			LOC_Os09g27420	Os.14842.1.S1_at	-1.07069	0.0337119	1hr
0	OsAffx.9728.1.S1_at	1.76619	0.0443631	1hr			LOC_Os06g48040	Os.14848.1.S1_at	1.69234	0.000302358	1hr
LOC_Os08g01320	Os.15790.1.S1_at	-1.80737	0.00230582	1hr			LOC_Os05g36360	Os.14854.1.S1_at	1.54945	0.00199502	1hr
LOC_Os07g43010	Os.15811.1.S1_at	1.79169	0.0170061	1hr			LOC_Os01g67570	Os.14855.1.S1_at	-1.48628	0.0134532	1hr
LOC_Os03g37984	Os.15816.1.S1_a_at	-1.04297	0.0070339	1hr			LOC_Os04g33220	Os.14872.1.S1_at	-1.01362	0.00300415	1hr
LOC_Os05g39760	Os.15830.1.S1_at	-1.28515	0.0213332	1hr			LOC_Os06g35560	Os.14895.1.S1_at	1.53735	0.0424572	1hr
0	Os.15838.1.A1_at	1.8646	0.0132964	1hr			LOC_Os01g10280	Os.14917.2.S1_x_at	-1.10434	0.019781	1hr
LOC_Os11g05290	Os.15841.1.S1_a_at	-1.46662	0.0488766	1hr			LOC_Os03g03440	Os.14926.2.S1_x_at	1.01714	0.00750035	1hr
LOC_Os02g45690	Os.15867.1.A1_at	-2.38315	0.0104176	1hr			LOC_Os04g08740	Os.14934.1.S1_at	-1.08078	0.0215307	1hr
LOC_Os09g28580	Os.15898.1.S1_at	-1.41036	0.047495	1hr			LOC_Os07g38090	Os.14948.1.S1_at	1.74563	0.00806011	1hr
LOC_Os09g23350	Os.15914.1.S1_at	-1.78651	0.0041576	1hr			LOC_Os08g39730	Os.14951.1.S1_at	4.81668	0.00122284	1hr
LOC_Os04g41960	Os.15917.1.S1_at	3.20295	0.00715687	1hr			LOC_Os01g04409	Os.14959.1.S1_at	2.13555	0.00638931	1hr
LOC_Os04g41960	Os.15917.2.A1_at	2.2723	0.0165986	1hr			LOC_Os08g40850	Os.14971.1.S1_at	-1.40396	0.00170841	1hr
0	Os.15920.1.S1_at	-1.19413	0.0494685	1hr			LOC_Os04g37670	Os.14998.1.S1_at	2.68021	0.000461911	1hr
0	Os.15922.1.S1_at	-2.13399	0.0136656	1hr			LOC_Os01g43160	Os.15014.1.S1_at	-1.05009	0.0105493	1hr
LOC_Os01g13360	Os.15937.1.S1_at	3.23948	0.0231778	1hr			LOC_Os06g50220	Os.15039.1.S1_at	2.09257	0.00624856	1hr
LOC_Os03g48150	Os.15951.1.S1_at	-1.09417	0.0113721	1hr			LOC_Os10g07229	Os.15058.1.S1_at	-1.46306	0.0444021	1hr
LOC_Os02g05880	Os.15979.1.A1_at	-1.33129	0.0230424	1hr			LOC_Os02g51470	Os.15071.2.S1_s_at	-1.26609	0.00861819	1hr
LOC_Os05g04180	Os.16028.1.S1_at	-1.11365	0.00233705	1hr			LOC_Os05g06710	Os.15072.1.S1_at	1.41456	0.00419807	1hr
LOC_Os05g47820	Os.16042.1.S1_at	-1.02464	0.0393867	1hr			LOC_Os04g07260	Os.15125.1.S1_at	3.438	0.0230653	1hr
LOC_Os11g45290	Os.16043.1.S1_at	-1.75183	0.0206084	1hr			LOC_Os03g11530	Os.15126.1.S1_at	-1.37234	0.00669752	1hr
LOC_Os01g70400	Os.16047.1.S1_at	-1.27954	0.0213028	1hr			LOC_Os01g52050	Os.15135.1.S1_at	-1.42515	0.00429639	1hr
0	Os.16052.1.S1_at	-1.16549	0.00455687	1hr			LOC_Os03g52970	Os.15137.1.S1_at	-1.46647	0.0306582	1hr
LOC_Os01g31680	Os.1606.2.S1_a_at	-1.40582	0.0220087	1hr			LOC_Os04g31030	Os.15175.1.S1_at	2.05309	0.00508947	1hr
0	Os.16080.1.S1_at	2.98773	0.00926391	1hr			LOC_Os05g48390	Os.15185.1.S1_s_at	-1.07246	0.00961657	1hr
LOC_Os06g30280	Os.16112.1.S1_s_at	1.842	0.0280237	1hr			LOC_Os01g37130	Os.15194.1.S1_at	-1.26948	0.00101185	1hr
LOC_Os10g35670	Os.16128.1.A1_at	-1.39797	0.0135479	1hr			LOC_Os08g01120	Os.15223.1.S1_a_at	-1.23466	0.00138583	1hr
LOC_Os10g35670	Os.16128.2.S1_at	-1.25432	2.74534e-05	1hr			LOC_Os03g04240	Os.15269.1.S1_at	-1.75795	0.000826948	1hr
LOC_Os02g48080	Os.16139.1.S1_at	3.57805	0.0021538	1hr			LOC_Os07g46920	Os.15281.1.S1_at	4.94181	0.0426677	1hr
LOC_Os03g62590	Os.16157.1.S1_at	-2.46495	0.0162193	1hr			LOC_Os07g46920	Os.15281.1.S1_x_at	4.19339	0.0148771	1hr
LOC_Os02g10630	Os.16187.1.S1_at	-1.79671	0.00566654	1hr			LOC_Os07g48280	Os.15284.1.S1_at	2.19196	0.0383548	1hr
LOC_Os11g05490	Os.16214.1.S1_at	1.817	0.0456611	1hr			LOC_Os03g06120	Os.15302.1.S1_at	-1.0206	0.047125	1hr
LOC_Os10g37710	Os.16221.1.S1_at	2.65026	0.0368064	1hr			LOC_Os02g10780	Os.15304.1.A1_at	-2.84976	0.00628272	1hr
LOC_Os04g45480	Os.16317.1.S1_at	1.99639	0.0222541	1hr			LOC_Os02g31867	Os.15317.1.A1_at	2.84294	0.0255474	1hr
LOC_Os03g37830	Os.16325.1.S1_at	3.9147	0.0249526	1hr			LOC_Os06g02130	Os.15324.1.S1_at	1.0449	0.00165326	1hr
LOC_Os01g52630	Os.16429.1.S1_at	-1.12561	0.00782263	1hr			LOC_Os01g34060	Os.15338.1.S1_a_at	-1.05257	0.0362145	1hr
LOC_Os12g01830	Os.16506.1.A1_at	-1.31588	0.0343389	1hr			LOC_Os06g08400	Os.15350.1.S1_x_at	1.48011	0.00525179	1hr
LOC_Os07g06830	Os.16540.1.S1_at	2.08016	0.0399879	1hr			LOC_Os01g55360	Os.15356.1.S1_at	1.60248	0.0120035	1hr
LOC_Os02g16670	Os.16612.1.S1_at	-1.01309	0.0304472	1hr			LOC_Os11g05552	Os.15363.1.S1_at	-1.40036	0.00245868	1hr
LOC_Os11g03540	Os.16683.1.S1_at	1.55911	0.0172823	1hr			0	Os.15390.1.S1_at	-1.96033	0.0283146	1hr
LOC_Os10g35800	Os.16692.1.S1_x_at	-2.01598	0.00476629	1hr			LOC_Os09g08160	Os.15391.1.S1_at	-1.90122	0.0499392	1hr
LOC_Os10g35800	Os.16692.2.S1_at	-1.68544	0.0476008	1hr			LOC_Os02g56330	Os.15413.1.S1_at	1.15155	0.0207041	1hr
LOC_Os12g01940	Os.16743.2.A1_at	-1.32148	0.0287667	1hr			LOC_Os05g50800	Os.15417.1.S1_at	-1.49111	0.0221083	1hr
LOC_Os11g01880	Os.16743.3.S1_x_at	-1.13772	0.00974107	1hr			LOC_Os01g50622	Os.15428.1.S1_at	-1.07409	0.0167192	1hr
LOC_Os01g55720	Os.16746.1.S1_at	-1.26303	0.00990113	1hr			LOC_Os12g37360	Os.15435.1.S1_at	1.05419	0.0476908	1hr
LOC_Os01g55720	Os.16746.1.S1_x_at	-1.53295	0.00134892	1hr			LOC_Os08g15460	Os.15436.1.S2_at	-1.05691	0.00287605	1hr
0	Os.16866.1.S1_at	-2.72378	0.0337514	1hr			LOC_Os01g31110	Os.15474.1.S1_x_at	-1.04341	0.0209266	1hr
LOC_Os08g20544	Os.16867.1.S1_at	-1.68564	0.00356026	1hr			LOC_Os12g28250	Os.15521.2.S1_at	-3.30985	0.000656367	1hr
LOC_Os08g19610	Os.16882.2.S1_at	-1.46929	0.0417735	1hr			LOC_Os05g43300	Os.15545.1.S1_at	1.13841	0.0354511	1hr
LOC_Os08g19610	Os.16882.3.S1_x_at	-1.4674	0.0474745	1hr			LOC_Os01g11600	Os.15557.1.S1_at	2.34195	0.0230063	1hr
LOC_Os03g50870	Os.16884.1.S1_at	1.08396	0.00461059	1hr			LOC_Os02g39840	Os.15564.1.S1_at	-1.00197	0.0315642	1hr
LOC_Os04g50110	Os.16906.1.S1_at	-1.01388	0.0404919	1hr			LOC_Os03g52070	Os.15597.1.S1_a_at	1.22043	0.0145082	1hr
LOC_Os03g61200	Os.16964.1.S1_x_at	-1.12216	0.00305097	1hr			LOC_Os03g18550	Os.15618.1.S1_a_at	1.67736	0.0151608	1hr
LOC_Os02g35830	Os.16973.1.S1_at	1.43106	0.0225359	1hr			LOC_Os10g35460	Os.15633.1.S1_at	2.64352	0.00137642	1hr
0	Os.16995.1.S1_at	-2.50251	0.0477292	1hr			LOC_Os10g35460	Os.15633.1.S2_at	2.41231	0.00245827	1hr
LOC_Os03g24950	Os.16999.1.A1_at	-1.92508	0.00260063	1hr			LOC_Os08g35210	Os.15679.1.S1_s_at	-1.33598	0.0454949	1hr
LOC_Os01g64110	Os.170.1.S1_at	3.45403	0.00933035	1hr			LOC_Os05g01970	Os.15723.1.S1_a_at	-1.64681	0.0112897	1hr
LOC_Os08g29570	Os.17020.1.S1_x_at	3.58246	0.0313925	1hr			LOC_Os03g64050	Os.15725.1.S1_at	-1.37434	0.00386039	1hr
0	Os.17028.1.S1_at	-3.98987	0.0303724	1hr			LOC_Os02g47310	Os.15731.1.S1_at	-1.1682	0.0440881	1hr
LOC_Os01g03820	Os.17030.1.S1_at	1.35269	0.0304254	1hr			LOC_Os07g36180	Os.15739.1.S1_s_at	-1.20003	0.0130435	1hr
LOC_Os03g17440	Os.17031.1.S1_at	1.07615	0.000138178	1hr			LOC_Os09g31490	Os.15746.1.S1_at	-1.61014	0.0386227	1hr
LOC_Os09g36320	Os.17034.1.S1_at	1.89534	6.08338e-05	1hr			0	Os.15747.1.A1_at	1.18323	0.00199841	1hr
LOC_Os05g03620	Os.17036.1.S1_x_at	1.17453	0.0309914	1hr			LOC_Os02g39710	Os.15757.1.S1_at	-1.19424	3.18717e-05	1hr
LOC_Os01g23910	Os.17037.1.S2_a_at	-1.00656	0.00127013	1hr			LOC_Os02g56490	Os.15769.1.S1_at	-1.22137	0.00231273	1hr
LOC_Os01g12280	Os.17038.2.S1_x_at	-1.15315	0.0300014	1hr			LOC_Os01g51250	Os.1577.2.S1_x_at	1.45603	0.000865726	1hr
LOC_Os05g37690	Os.17042.1.S1_at	-1.22601	0.041193	1hr			LOC_Os09g39440	Os.15779.1.S1_at	-1.55198	0.00573753	1hr
LOC_Os04g57540	Os.17130.1.S1_at	1.10562	0.00575937	1hr			LOC_Os02g08220	Os.15780.1.S1_at	-1.59219	0.0191405	1hr
LOC_Os03g60910	Os.17149.1.S1_at	-1.73354	0.0336569	1hr			LOC_Os03g12236	Os.15781.1.S1_at	-1.0927	0.0290315	1hr
LOC_Os03g60910	Os.17149.2.S1_x_at	-1.5345	0.0125697	1hr			LOC_Os04g58910	Os.15783.1.S2_at	-1.01485	0.00735277	1hr
LOC_Os04g01780	Os.17160.1.S1_at	-1.43049	0.00426357	1hr			LOC_Os12g08920	Os.15789.1.S1_at	-2.87377	0.0171331	1hr
LOC_Os02g08120	Os.17215.1.S1_at	-1.07487	0.0123242	1hr			LOC_Os12g08920	Os.15789.1.S1_x_at	-4.44168	0.000309881	1hr
LOC_Os02g55970	Os.17247.1.S1_at	3.25785	0.0154485	1hr			LOC_Os06g07040	Os.15798.1.S1_at	1.99979	0.0178622	1hr
LOC_Os03g29540	Os.17294.1.S1_a_at	-2.67348	0.0044751	1hr			LOC_Os02g49950	Os.15803.1.S1_at	-1.43191	0.00524689	1hr
LOC_Os06g08140	Os.17303.1.S1_at	1.49721	0.000289249	1hr			0	Os.15809.1.S1_at	-1.20298	0.0479245	1hr
LOC_Os06g36170	Os.17308.1.S1_at	-1.24951	0.000363494	1hr			LOC_Os07g43010	Os.15811.1.S1_at	1.36955	0.0151893	1hr
LOC_Os02g48190	Os.17323.2.S1_at	1.65267	0.0106891	1hr			LOC_Os03g07530	Os.15812.1.S1_at	1.20253	0.00225255	1hr
0	Os.17327.1.S1_at	-3.86125	0.0356184	1hr			0	Os.15838.1.A1_at	3.26664	0.00158667	1hr
LOC_Os03g22780	Os.17351.1.A1_at	-1.15404	0.0138906	1hr			LOC_Os11g05290	Os.15841.1.S1_a_at	-1.12597	0.0153452	1hr
LOC_Os12g31860	Os.17405.1.S1_a_at	-2.81685	0.00513231	1hr			0	Os.15844.1.A1_at	-3.04199	0.00711657	1hr
LOC_Os04g48270	Os.17446.2.S1_at	-2.60395	0.000334885	1hr			LOC_Os02g37610	Os.15853.1.S1_at	-1.14164	0.044193	1hr
0	Os.17455.1.S1_at	-2.57236	0.0192383	1hr			0	Os.15887.1.S1_at	2.03541	0.0239089	1hr
LOC_Os01g49320	Os.17479.1.S1_at	2.74622	0.0200499	1hr			LOC_Os01g38100	Os.15891.1.A1_s_at	-1.02804	0.0214123	1hr
LOC_Os05g07300	Os.17486.1.S1_at	2.78741	0.00231728	1hr			LOC_Os01g73170	Os.15894.1.A1_a_at	-1.58964	0.0247521	1hr
0	Os.17490.1.A1_at	-1.70844	0.00244475	1hr			LOC_Os01g73170	Os.15894.1.A2_at	-2.49053	0.0474436	1hr
LOC_Os12g16080	Os.17496.1.S1_at	2.06808	0.0109252	1hr			LOC_Os01g56880	Os.15904.1.S1_at	-1.10953	0.00344028	1hr
LOC_Os06g05060	Os.17510.1.S1_s_at	-1.25476	0.0120478	1hr			LOC_Os09g23350	Os.15914.1.S1_at	-1.27646	0.000455715	1hr
LOC_Os05g48790	Os.17546.1.S2_at	-1.95459	0.0318892	1hr			LOC_Os04g41960	Os.15917.1.S1_at	3.61737	0.0235749	1hr
LOC_Os07g36800	Os.17560.1.A1_at	-1.2341	0.0334838	1hr			LOC_Os04g41960	Os.15917.2.A1_at	2.92228	0.0082596	1hr
LOC_Os04g47410	Os.17565.1.S1_at	-1.05278	0.00871365	1hr			0	Os.15920.1.S1_at	-1.19771	0.0389478	1hr
LOC_Os09g21370	Os.17577.1.S1_x_at	-1.07417	0.00671504	1hr			LOC_Os01g53670	Os.15939.1.S2_at	1.4024	0.043706	1hr
LOC_Os03g13860	Os.17582.1.S1_at	1.2367	0.0388525	1hr			LOC_Os10g35730	Os.15944.1.S1_a_at	-1.19412	0.0159945	1hr
LOC_Os08g41470	Os.17601.1.S1_at	2.99882	0.00221848	1hr			LOC_Os10g35730	Os.15944.2.S1_x_at	-1.14426	0.00319947	1hr
LOC_Os09g31220	Os.17611.1.S1_at	-1.23747	0.0155565	1hr			LOC_Os02g05880	Os.15979.1.A1_at	-1.08903	0.00144351	1hr
LOC_Os03g43720	Os.17652.1.S2_s_at	-1.24327	0.0333155	1hr			LOC_Os07g38250	Os.15996.1.S1_at	2.18478	0.0137297	1hr
LOC_Os06g14190	Os.17665.1.S1_x_at	1.59446	0.0433954	1hr			LOC_Os02g01060	Os.16004.1.S1_at	-1.83808	0.00819229	1hr
LOC_Os06g14190	Os.17665.2.S1_at	1.88949	0.0380197	1hr			LOC_Os03g25500	Os.16030.1.S1_x_at	1.40523	0.0138125	1hr
LOC_Os06g03810	Os.17677.1.S1_at	3.48101	0.0252322	1hr			LOC_Os01g70400	Os.16047.1.S1_at	-1.31943	0.000817611	1hr
LOC_Os04g52330	Os.17679.1.S1_at	-1.94468	0.0071002	1hr			LOC_Os02g15740	Os.16163.1.S1_at	2.02405	0.0404986	1hr
LOC_Os10g35140	Os.17692.1.S1_at	-1.7841	0.000643907	1hr			LOC_Os01g04910	Os.1617.1.S1_at	-1.21271	0.0304543	1hr
LOC_Os01g22900	Os.17741.1.S1_at	-1.02199	0.0319704	1hr			0	Os.16181.1.S1_at	2.83744	0.0401336	1hr
LOC_Os09g39680	Os.17754.1.S1_at	-1.27964	0.000816648	1hr			LOC_Os01g74590	Os.16203.1.S1_at	2.71969	0.0407412	1hr
LOC_Os04g32110	Os.17761.1.S1_a_at	1.80705	0.0175092	1hr			LOC_Os10g37710	Os.16221.1.S1_at	1.79607	0.0054457	1hr
LOC_Os04g32110	Os.17761.2.S1_x_at	1.18997	0.0104687	1hr			LOC_Os03g18380	Os.16227.1.S1_at	-1.08545	0.032497	1hr
LOC_Os06g41930	Os.17768.1.S1_at	-1.10196	0.0299643	1hr			LOC_Os09g37520	Os.16267.1.S1_at	-1.64892	0.00177501	1hr
LOC_Os04g58410	Os.17778.1.S1_at	-1.39093	0.00602318	1hr			LOC_Os02g17780	Os.16326.1.S1_at	-3.00311	0.0169637	1hr
LOC_Os07g48090	Os.17787.1.S1_at	1.69445	0.0403888	1hr			0	Os.16343.1.S1_at	-2.94078	0.0070087	1hr
LOC_Os07g07654	Os.17804.1.S1_at	-1.0077	0.0136479	1hr			LOC_Os09g32100	Os.16365.1.S1_at	-5.38213	0.0167227	1hr
0	Os.17812.1.S1_at	-1.76269	0.0391943	1hr			LOC_Os03g21380	Os.16401.1.S1_at	3.1299	0.000802253	1hr
LOC_Os11g04210	Os.17868.1.S1_at	2.28052	0.0485038	1hr			LOC_Os06g07820	Os.16410.1.S1_s_at	-1.14077	0.00775716	1hr
LOC_Os03g59240	Os.17885.1.S1_s_at	-1.33106	0.000848903	1hr			LOC_Os03g11360	Os.16437.1.S1_at	1.04231	0.00737945	1hr
LOC_Os12g36910	Os.17887.1.S1_at	2.14151	0.0103922	1hr			LOC_Os03g16870	Os.16498.1.S1_at	-1.26397	0.00905237	1hr
LOC_Os05g46340	Os.17889.2.S1_at	-2.27772	0.0197508	1hr			LOC_Os12g01830	Os.16506.1.A1_at	-1.20794	0.000666678	1hr
LOC_Os03g14990	Os.17891.1.S1_at	2.2256	0.0419047	1hr			0	Os.16518.1.S1_at	1.49266	0.0148801	1hr
LOC_Os12g08260	Os.17909.1.S1_a_at	-1.45303	0.0266885	1hr			LOC_Os08g02354	Os.16539.1.S1_at	3.74713	0.0394394	1hr
LOC_Os06g17290	Os.17915.1.S1_at	-1.6463	0.0424674	1hr			LOC_Os07g06830	Os.16540.1.S1_at	2.66317	0.0456099	1hr
LOC_Os07g13234	Os.17937.1.S1_a_at	-1.86898	0.00874667	1hr			LOC_Os01g23590	Os.16549.1.S1_at	2.84884	0.0230932	1hr
LOC_Os03g03590	Os.17941.1.S1_s_at	1.08821	0.0203685	1hr			LOC_Os11g03680	Os.16604.1.S1_at	-1.07301	0.0167191	1hr
0	Os.17966.1.A1_x_at	2.23526	0.0156174	1hr			LOC_Os10g30280	Os.16605.1.S1_at	-2.29501	0.000907583	1hr
LOC_Os04g48800	Os.17990.1.S1_at	-1.76948	0.00274277	1hr			LOC_Os10g30280	Os.16605.2.S1_x_at	-1.62733	0.00962068	1hr
LOC_Os01g03660	Os.18008.1.S1_at	-1.34479	0.0106949	1hr			0	Os.16615.1.S1_at	-1.31063	0.0299788	1hr
LOC_Os04g11980	Os.18013.1.S1_x_at	-1.01209	0.0308636	1hr			0	Os.16627.1.S1_at	-1.43941	0.00219536	1hr
LOC_Os02g51730	Os.18041.1.S1_at	2.17624	0.0176823	1hr			LOC_Os01g07300	Os.1665.1.S1_a_at	2.40901	0.00782229	1hr
LOC_Os01g54930	Os.18072.1.S1_x_at	-1.00443	0.0130016	1hr			LOC_Os01g07300	Os.1665.2.S1_x_at	2.23232	0.000611746	1hr
0	Os.18073.1.S1_at	-1.20978	0.0211579	1hr			LOC_Os03g49430	Os.16659.1.S1_at	-1.4052	0.00696205	1hr
LOC_Os02g02424	Os.18086.1.A1_at	1.05315	0.00260992	1hr			LOC_Os11g03540	Os.16683.1.S1_at	1.76567	0.0434728	1hr
LOC_Os11g14130	Os.18092.1.S1_at	-1.33384	0.0107914	1hr			LOC_Os10g35800	Os.16692.1.S1_x_at	-1.41502	0.0249913	1hr
LOC_Os08g16930	Os.18111.1.S1_at	1.36759	0.00677435	1hr			LOC_Os07g42940	Os.16704.1.S1_at	1.24791	0.0317466	1hr
LOC_Os04g11524	Os.18124.1.S1_x_at	-1.17931	0.00410362	1hr			0	Os.16718.1.S1_at	2.06991	0.0268207	1hr
LOC_Os05g37950	Os.18125.1.S1_at	-2.30313	0.00401768	1hr			LOC_Os06g08080	Os.167.1.S1_at	-1.24894	0.00352241	1hr
0	Os.18129.1.S1_at	1.57654	0.0165618	1hr			LOC_Os07g31884	Os.16724.1.S1_at	1.72777	0.00948253	1hr
LOC_Os04g51809	Os.18137.2.S1_at	-1.00352	0.0420487	1hr			LOC_Os07g16364	Os.16761.1.S2_at	-1.73188	0.0267517	1hr
LOC_Os03g57660	Os.18145.1.S1_x_at	-1.22404	0.037715	1hr			LOC_Os05g07860	Os.16765.1.S1_at	-1.0567	0.0421447	1hr
LOC_Os03g03550	Os.18178.1.S1_at	2.59764	0.0172708	1hr			LOC_Os01g07420	Os.1678.1.S1_at	-1.96786	0.0391546	1hr
LOC_Os03g02980	Os.18211.1.S1_at	-1.25288	0.00337482	1hr			LOC_Os03g62110	Os.16788.1.S1_at	-1.00419	0.00576141	1hr
LOC_Os03g02980	Os.18211.2.S1_x_at	-1.53841	0.0247562	1hr			0	Os.16805.1.S1_at	-1.31967	0.00842184	1hr
LOC_Os07g32590	Os.18234.1.S1_at	-1.0848	0.019431	1hr			LOC_Os09g09980	Os.16809.1.S1_at	-1.5361	0.0116613	1hr
LOC_Os01g71040	Os.18275.1.S1_at	-1.75019	0.0173816	1hr			LOC_Os08g20544	Os.16867.1.S1_at	-1.05362	0.0246606	1hr
LOC_Os04g57350	Os.18279.1.S1_at	2.40893	0.0479552	1hr			LOC_Os06g20820	Os.16879.1.S1_at	3.4857	0.00956967	1hr
LOC_Os07g38950	Os.18307.1.S1_at	-1.28026	0.0039324	1hr			LOC_Os05g01690	Os.16880.1.S1_at	1.11113	0.00204766	1hr
0	Os.18311.1.S1_at	-1.17651	0.00719373	1hr			LOC_Os03g05900	Os.16891.1.S1_at	-1.05664	0.0342203	1hr
LOC_Os03g04000	Os.18327.1.S1_at	3.29719	0.0103844	1hr			LOC_Os05g32140	Os.16894.1.S1_at	-2.04063	0.0050879	1hr
LOC_Os08g34150	Os.18335.2.S1_x_at	-1.07237	0.0384899	1hr			LOC_Os11g47530	Os.169.1.S1_at	1.67438	0.0335092	1hr
LOC_Os01g29840	Os.18337.1.S1_at	2.71588	0.0352327	1hr			LOC_Os03g61200	Os.16964.1.S1_x_at	-1.42026	0.0024405	1hr
LOC_Os01g29840	Os.18337.1.S1_x_at	-2.80617	0.00294138	1hr			LOC_Os01g07560	Os.16980.1.S1_s_at	-1.9804	0.00234976	1hr
LOC_Os05g23130	Os.18342.1.S1_at	1.16195	0.049035	1hr			LOC_Os01g32720	Os.17016.1.S1_at	-1.04235	0.0402565	1hr
LOC_Os02g58670	Os.18354.1.S1_at	-1.53306	0.0223665	1hr			LOC_Os01g64110	Os.170.1.S1_at	3.44796	0.00341011	1hr
LOC_Os04g58160	Os.18359.1.S1_at	-1.54984	0.00249325	1hr			LOC_Os08g29570	Os.17020.1.S1_x_at	4.10544	0.0159203	1hr
0	Os.18378.1.S1_at	-3.28253	0.00534474	1hr			LOC_Os01g03820	Os.17030.1.S1_at	1.16995	0.000269516	1hr
LOC_Os01g70970	Os.18382.1.S1_at	-1.65002	0.04984	1hr			LOC_Os09g36320	Os.17034.1.S1_at	1.52739	0.00673691	1hr
LOC_Os02g46640	Os.18397.1.S1_at	-1.05678	0.00240838	1hr			LOC_Os05g03620	Os.17036.1.S1_x_at	1.7854	0.0228454	1hr
0	Os.18403.1.S1_at	-1.66671	0.0219804	1hr			LOC_Os05g37690	Os.17042.1.S1_at	-1.13615	0.0267893	1hr
LOC_Os05g49750	Os.18409.1.S1_at	1.16966	0.0131238	1hr			LOC_Os02g05692	Os.17069.1.A1_at	-1.30138	0.00876812	1hr
0	Os.18410.1.S1_at	-2.40484	0.00102357	1hr			LOC_Os09g25500	Os.17086.1.S1_at	1.96489	0.00504941	1hr
LOC_Os07g06880	Os.18428.1.S1_at	-1.30504	0.0257117	1hr			LOC_Os03g18030	Os.17112.1.S1_at	3.2597	0.0268583	1hr
LOC_Os02g40664	Os.18434.1.S1_at	1.51965	0.0393935	1hr			LOC_Os03g18030	Os.17112.2.S1_at	3.92438	0.0126862	1hr
LOC_Os01g66590	Os.18459.2.S1_x_at	1.05139	0.00348961	1hr			LOC_Os01g47070	Os.171.1.S1_at	2.25175	0.0264344	1hr
LOC_Os03g30950	Os.18462.1.S1_at	1.9018	0.0224371	1hr			LOC_Os04g57540	Os.17130.1.S1_at	1.56322	0.000607071	1hr
LOC_Os11g09010	Os.18467.1.S1_at	2.20804	0.00544325	1hr			LOC_Os03g43990	Os.17133.1.S1_at	-1.65518	0.00291658	1hr
LOC_Os06g42164	Os.18482.1.S1_at	-1.23264	0.00298823	1hr			LOC_Os01g13800	Os.17143.1.S1_at	-1.41906	0.0100479	1hr
LOC_Os09g32670	Os.18486.1.S1_at	1.49131	0.0250216	1hr			LOC_Os04g59000	Os.17144.1.A1_at	-1.3466	0.00889418	1hr
LOC_Os07g05110	Os.18494.1.S1_at	-1.57476	0.0468335	1hr			LOC_Os03g60910	Os.17149.2.S1_x_at	-1.00559	0.00954312	1hr
LOC_Os05g34670	Os.18517.1.S1_at	1.52578	0.0119729	1hr			LOC_Os04g01780	Os.17160.1.S1_s_at	-1.18517	0.000187939	1hr
0	Os.18524.2.S1_at	-1.02882	0.0414188	1hr			LOC_Os02g32970	Os.17164.1.S1_s_at	1.58898	0.021411	1hr
LOC_Os06g01320	Os.18567.1.S1_x_at	-1.20174	0.00266806	1hr			LOC_Os02g36940	Os.17177.1.S1_at	1.41134	0.0201468	1hr
LOC_Os11g03900	Os.18609.1.S1_at	1.59294	0.0135854	1hr			LOC_Os05g44070	Os.17189.1.S1_at	-1.18335	0.00702909	1hr
LOC_Os03g20440	Os.18622.1.S1_at	1.90733	0.026179	1hr			LOC_Os11g36150	Os.17190.1.A1_s_at	1.2106	0.0118121	1hr
LOC_Os03g04530	Os.18623.1.S1_at	-2.83585	0.0288911	1hr			LOC_Os11g02630	Os.17196.1.A1_s_at	-1.76964	0.0389884	1hr
LOC_Os11g26190	Os.18630.1.S1_at	2.40928	0.0175228	1hr			LOC_Os02g55970	Os.17247.1.S1_at	3.10959	0.0229181	1hr
LOC_Os09g20000	Os.18640.1.S1_at	2.57274	0.0218508	1hr			LOC_Os02g55970	Os.17247.2.S1_at	1.98268	0.0265119	1hr
LOC_Os03g31690	Os.18649.1.A1_s_at	3.23441	0.0354718	1hr			LOC_Os01g53250	Os.17257.1.S1_x_at	-1.03556	0.000113795	1hr
LOC_Os11g05330	Os.18650.1.S1_at	1.06549	0.0201243	1hr			LOC_Os05g39730	Os.17275.1.S1_at	1.80365	0.000577251	1hr
LOC_Os08g36630	Os.18654.1.S1_x_at	1.79985	0.0194807	1hr			LOC_Os03g29540	Os.17294.1.S1_a_at	-2.5592	0.0183378	1hr
LOC_Os08g36630	Os.18654.2.S1_at	1.5557	0.0399155	1hr			LOC_Os04g46880	Os.17299.1.S1_at	-1.69869	0.00135026	1hr
LOC_Os09g20990	Os.18678.1.S1_at	-1.86066	0.00178217	1hr			LOC_Os03g03200	Os.17325.1.S1_at	3.12738	0.00836864	1hr
LOC_Os02g47420	Os.18687.1.S1_a_at	-1.00649	0.0142844	1hr			0	Os.17334.2.S1_x_at	1.16114	0.0252536	1hr
LOC_Os11g04020	Os.18707.1.S1_at	-1.74504	0.0147728	1hr			0	Os.17364.2.A1_x_at	-2.23953	0.00440443	1hr
LOC_Os01g70200	Os.18736.1.S1_at	2.77475	0.0133192	1hr			LOC_Os09g02214	Os.17380.1.S1_x_at	-1.00548	0.0021446	1hr
LOC_Os04g39230	Os.18755.1.S1_at	1.21301	0.0329398	1hr			LOC_Os03g42070	Os.17403.1.S1_a_at	-1.92864	0.00396243	1hr
LOC_Os07g12640	Os.18760.1.A1_at	-1.39259	0.0452744	1hr			LOC_Os01g17214	Os.17416.1.S1_at	5.05174	0.0300424	1hr
LOC_Os06g43270	Os.18776.1.S1_at	-1.44426	0.0358365	1hr			LOC_Os10g09850	Os.17419.1.S1_at	1.66396	0.0398937	1hr
LOC_Os03g05470	Os.18786.1.S1_at	2.72213	0.047704	1hr			LOC_Os11g24050	Os.17435.1.S1_s_at	-1.47343	0.0120299	1hr
LOC_Os02g53860	Os.18825.1.S1_at	-2.81068	0.00168266	1hr			LOC_Os02g48100	Os.17476.1.S1_at	-1.09275	0.00510701	1hr
LOC_Os02g51910	Os.18839.1.S1_at	-1.30955	0.00637363	1hr			LOC_Os01g49320	Os.17479.1.S1_at	2.04945	0.00349626	1hr
LOC_Os10g30860	Os.18850.1.S1_at	-1.21416	0.00633272	1hr			LOC_Os05g07300	Os.17486.1.S1_at	2.7045	2.91729e-06	1hr
LOC_Os04g02050	Os.18856.1.S1_at	2.43874	0.000522319	1hr			0	Os.17491.1.S1_at	3.2102	0.00691845	1hr
0	Os.18939.1.S1_s_at	-1.06136	0.00489297	1hr			LOC_Os01g63290	Os.17497.1.S1_a_at	-1.27347	0.0264772	1hr
LOC_Os06g51260	Os.18955.1.S1_at	-1.28743	0.0247767	1hr			LOC_Os02g50490	Os.17509.1.S1_at	2.24252	0.0304024	1hr
0	Os.19007.1.S1_at	1.29443	0.0428075	1hr			LOC_Os05g45590	Os.17535.1.S1_at	-1.14289	0.00715418	1hr
LOC_Os06g15700	Os.19036.1.S1_at	-1.0715	0.00657082	1hr			LOC_Os09g26670	Os.17536.1.S1_at	-3.71571	0.000714299	1hr
LOC_Os06g28050	Os.19061.1.S1_at	-3.02856	0.0128433	1hr			LOC_Os05g48790	Os.17546.1.S2_at	2.18978	7.49988e-06	1hr
0	Os.19105.1.S1_at	-1.30057	0.00711709	1hr			LOC_Os04g44340	Os.17549.1.S1_at	-1.72882	0.0143789	1hr
LOC_Os05g08850	Os.19107.1.S1_s_at	1.1373	0.040441	1hr			LOC_Os08g37760	Os.17554.1.S1_at	2.05044	0.00756381	1hr
LOC_Os01g62850	Os.19137.1.S1_at	1.25175	0.00639724	1hr			LOC_Os02g38140	Os.17598.1.S1_at	2.24127	0.00220838	1hr
0	Os.19168.1.S1_at	-3.09692	0.0061763	1hr			LOC_Os08g41470	Os.17601.1.S1_at	3.41687	0.000595047	1hr
LOC_Os08g38570	Os.19179.1.S1_at	-1.07712	0.00362056	1hr			LOC_Os02g17534	Os.17619.1.S1_at	2.1555	0.00464344	1hr
0	Os.19234.1.S1_at	-1.27253	0.000468064	1hr			LOC_Os06g14190	Os.17665.1.S1_x_at	1.02776	0.0430438	1hr
LOC_Os03g10890	Os.19285.2.S1_at	-2.40427	0.0393569	1hr			LOC_Os07g48880	Os.17676.1.S1_at	-1.22063	0.00749032	1hr
LOC_Os03g60650	Os.19321.1.S1_at	1.95617	0.041408	1hr			LOC_Os06g03810	Os.17677.1.S1_at	2.91498	0.0237054	1hr
LOC_Os07g34940	Os.19326.1.S1_at	2.18633	0.0419464	1hr			LOC_Os05g39410	Os.17718.1.S1_at	2.0218	0.0399671	1hr
LOC_Os07g01720	Os.19340.1.S1_at	-1.01553	0.0117463	1hr			LOC_Os04g32110	Os.17761.1.S1_a_at	1.77166	0.00745549	1hr
0	Os.19366.1.S2_at	-1.69109	0.020953	1hr			LOC_Os04g32110	Os.17761.2.S1_x_at	1.39294	0.0258478	1hr
0	Os.19366.3.A1_x_at	-1.26009	0.0163153	1hr			LOC_Os12g05420	Os.17763.1.S1_at	1.32186	0.00553375	1hr
0	Os.19366.4.A1_a_at	-1.55709	0.00967757	1hr			LOC_Os05g42100	Os.17764.1.S1_at	-2.10018	0.0306264	1hr
LOC_Os08g34780	Os.19375.1.S1_at	3.84809	0.0181684	1hr			LOC_Os04g58410	Os.17778.1.S1_at	-1.29547	0.00019725	1hr
LOC_Os03g63710	Os.19388.1.S1_at	1.29569	0.00772151	1hr			LOC_Os08g25430	Os.17809.1.S1_at	-1.13552	0.0251633	1hr
LOC_Os06g08440	Os.19406.1.S1_at	-1.17875	0.0210845	1hr			LOC_Os02g42620	Os.17824.1.S1_at	2.10014	0.0250479	1hr
LOC_Os03g20870	Os.19480.1.S1_at	-1.08313	0.0378456	1hr			LOC_Os02g04690	Os.17826.1.A1_at	-2.2398	0.0365045	1hr
LOC_Os01g72380	Os.19497.1.S1_at	2.99217	0.0428077	1hr			LOC_Os02g39820	Os.17834.1.S1_at	-1.02532	0.002247	1hr
LOC_Os12g07880	Os.19541.1.S1_at	-1.34157	0.00709408	1hr			LOC_Os11g04210	Os.17868.1.S1_at	2.02727	0.0108893	1hr
LOC_Os05g07940	Os.19587.1.S1_at	-1.29829	0.0206435	1hr			LOC_Os04g54940	Os.17881.1.S1_at	-1.01179	0.0459068	1hr
LOC_Os02g02520	Os.19594.1.A1_at	-1.30396	0.0139229	1hr			LOC_Os03g59240	Os.17885.1.S1_s_at	-1.46122	0.00260398	1hr
0	Os.19597.1.S1_at	-2.94368	0.0154559	1hr			LOC_Os12g36910	Os.17887.1.S1_at	2.6744	0.000439735	1hr
LOC_Os09g39210	Os.19603.1.S1_at	-1.01234	0.00398462	1hr			LOC_Os05g46340	Os.17889.2.S1_at	-2.95964	0.000307094	1hr
LOC_Os10g32300	Os.19611.3.S1_at	-2.23906	0.000634727	1hr			LOC_Os03g16950	Os.17918.1.S1_at	1.5566	0.0241309	1hr
LOC_Os07g37180	Os.19619.1.S1_at	1.7358	0.0109639	1hr			LOC_Os02g58320	Os.17922.1.S1_at	-1.53606	0.0134604	1hr
LOC_Os10g10170	Os.19627.1.S1_a_at	-1.40757	0.00412321	1hr			LOC_Os09g23899	Os.17958.1.S1_at	2.08234	0.0308006	1hr
LOC_Os12g41250	Os.19628.1.S1_a_at	-1.32066	0.0247407	1hr			LOC_Os04g48800	Os.17990.1.S1_at	-1.3208	0.0206891	1hr
LOC_Os06g04070	Os.19800.1.S1_at	1.58593	0.0204972	1hr			LOC_Os04g58600	Os.18048.1.S1_at	-1.04643	0.0289878	1hr
LOC_Os03g43440	Os.19815.1.S1_at	2.14007	0.00176046	1hr			LOC_Os02g50640	Os.18057.1.A1_at	-1.83689	0.000432593	1hr
LOC_Os01g56930	Os.19849.1.S1_at	2.12091	0.020962	1hr			LOC_Os02g39410	Os.18058.1.S1_x_at	-1.14567	0.035606	1hr
LOC_Os01g34850	Os.19896.2.S1_x_at	-3.3336	0.00151736	1hr			LOC_Os04g30210	Os.18061.1.S1_at	-1.05501	0.0391834	1hr
LOC_Os01g09450	Os.19952.1.S1_at	1.00078	0.00556117	1hr			LOC_Os08g35870	Os.18069.1.S1_at	-1.69766	0.031201	1hr
LOC_Os09g06740	Os.20026.1.S1_at	-1.22847	0.00712019	1hr			0	Os.18073.1.S1_at	-1.46898	0.00501563	1hr
0	Os.20038.1.S1_at	1.12986	0.0362533	1hr			0	Os.18078.1.S1_at	4.06965	0.034037	1hr
LOC_Os08g34879	Os.20063.1.S1_at	-1.55437	0.0294935	1hr			LOC_Os11g14130	Os.18092.1.S1_at	-1.21834	0.00763871	1hr
LOC_Os06g30380	Os.20068.1.S1_at	-1.07967	0.00306931	1hr			LOC_Os01g18360	Os.18169.1.S1_at	-1.17554	0.0408241	1hr
0	Os.20074.1.S1_at	-1.09323	0.038349	1hr			LOC_Os03g03550	Os.18178.1.S1_at	1.31532	0.019509	1hr
LOC_Os03g09900	Os.20151.1.S1_at	2.53892	0.020287	1hr			LOC_Os02g58210	Os.18195.1.S1_at	-1.48215	0.000464048	1hr
LOC_Os03g02860	Os.20163.1.S1_at	-1.7304	0.0103006	1hr			LOC_Os01g72610	Os.18229.1.S1_at	1.34278	0.00605815	1hr
LOC_Os02g54650	Os.20201.1.S1_at	1.23717	0.0024888	1hr			LOC_Os07g32590	Os.18234.1.S1_at	-1.2255	0.0145022	1hr
LOC_Os02g12350	Os.20204.2.S1_a_at	1.03566	0.00147746	1hr			LOC_Os04g37550	Os.18235.1.S1_at	2.14395	0.0380495	1hr
LOC_Os02g41840	Os.20206.1.S1_at	-2.15441	0.00129673	1hr			LOC_Os01g48900	Os.18255.1.S1_at	1.57977	0.0345831	1hr
LOC_Os11g29210	Os.20242.1.S1_at	3.16972	0.0361109	1hr			0	Os.18262.1.S1_at	-1.56083	0.0419204	1hr
LOC_Os01g09620	Os.20244.1.S1_at	-2.02769	0.000442508	1hr			LOC_Os04g57350	Os.18279.1.S1_at	2.95422	0.0137311	1hr
LOC_Os05g03174	Os.20262.1.S1_at	1.47907	0.0178449	1hr			LOC_Os03g12730	Os.18287.1.S1_at	-1.61087	0.00149969	1hr
LOC_Os01g41120	Os.20265.1.S1_x_at	1.69359	0.000351226	1hr			LOC_Os08g16810	Os.18297.1.S1_at	-2.18114	0.00453677	1hr
LOC_Os01g41120	Os.20265.2.S1_at	2.10873	0.0197032	1hr			LOC_Os01g06920	Os.18302.1.S1_at	1.37917	0.00848431	1hr
LOC_Os03g53520	Os.20269.1.S1_at	-1.63495	0.0234068	1hr			LOC_Os03g04000	Os.18327.1.S1_at	1.47541	0.0372347	1hr
LOC_Os04g44600	Os.20306.1.S1_at	4.05731	0.0106105	1hr			LOC_Os11g08090	Os.18349.1.A1_s_at	-1.064	0.00895406	1hr
LOC_Os11g09329	Os.20320.1.S1_at	1.10498	0.0157536	1hr			LOC_Os09g29170	Os.18351.1.S1_at	1.51427	0.00439551	1hr
LOC_Os06g40080	Os.20352.1.S1_at	-1.07886	0.023922	1hr			LOC_Os01g49640	Os.18388.1.S1_at	-1.17456	0.0266896	1hr
0	Os.20379.1.S1_at	-1.17359	0.0288156	1hr			LOC_Os05g43770	Os.18433.1.S1_at	-1.03748	0.00672894	1hr
LOC_Os02g25860	Os.20396.1.A1_s_at	2.10555	0.0170366	1hr			LOC_Os02g40664	Os.18434.1.S1_at	2.38101	0.0100108	1hr
LOC_Os04g44980	Os.20408.1.S1_at	1.11005	0.0283542	1hr			LOC_Os10g26520	Os.18446.1.S1_at	-1.24356	0.00124652	1hr
LOC_Os01g18120	Os.20420.1.S1_at	3.24986	0.0113754	1hr			LOC_Os02g21640	Os.18455.1.S1_at	-5.02331	0.00101298	1hr
LOC_Os03g21560	Os.20465.1.S1_at	-2.2738	0.0081527	1hr			LOC_Os01g57150	Os.18458.1.S1_at	-2.20724	0.00317491	1hr
LOC_Os09g27660	Os.20476.2.S1_a_at	-2.24659	0.000411764	1hr			LOC_Os03g30950	Os.18462.1.S1_at	1.39378	0.00551672	1hr
LOC_Os02g56150	Os.20495.1.S1_x_at	-2.71976	0.00450863	1hr			LOC_Os09g32670	Os.18486.1.S1_at	1.39852	0.00785001	1hr
LOC_Os05g01210	Os.20502.1.S1_x_at	-1.00437	0.00653218	1hr			LOC_Os01g02390	Os.1849.1.S1_at	2.15663	0.0406837	1hr
LOC_Os12g12880	Os.20504.1.A1_at	-1.6399	0.00782628	1hr			LOC_Os12g39370	Os.18505.1.S1_at	-1.24972	0.0184807	1hr
0	Os.20522.1.S1_at	-2.73097	0.0339926	1hr			LOC_Os03g22040	Os.18531.1.S1_at	-1.90573	0.00140071	1hr
LOC_Os06g02500	Os.20570.1.S1_x_at	-1.47349	0.00337704	1hr			LOC_Os03g64030	Os.18556.1.S1_x_at	-1.27812	2.73945e-05	1hr
LOC_Os03g29184	Os.20608.1.S1_at	-3.20149	0.00204354	1hr			LOC_Os02g47130	Os.18563.1.S1_x_at	-1.75135	0.000371068	1hr
LOC_Os01g34930	Os.20616.2.S1_at	-1.03092	0.013428	1hr			LOC_Os01g37490	Os.18566.1.S1_at	-2.49851	0.000666348	1hr
LOC_Os08g01360	Os.20625.2.S1_x_at	-1.05898	0.00502809	1hr			LOC_Os03g38010	Os.18577.1.S1_at	-1.06616	0.0413366	1hr
LOC_Os03g57110	Os.20638.1.S1_at	-1.62372	0.00769808	1hr			LOC_Os12g41230	Os.18579.1.S1_at	-1.07978	0.00547836	1hr
LOC_Os03g57110	Os.20638.1.S2_at	-1.39715	0.0445681	1hr			LOC_Os01g07260	Os.18583.1.S1_at	-2.55496	0.00462504	1hr
LOC_Os02g08540	Os.20642.1.S1_at	1.71217	0.0216595	1hr			LOC_Os01g07260	Os.18583.2.S1_at	-1.7836	0.0390902	1hr
LOC_Os01g11550	Os.2066.2.S1_x_at	-1.07197	0.0354882	1hr			LOC_Os01g07260	Os.18583.2.S1_x_at	-1.47156	0.00181658	1hr
LOC_Os04g52060	Os.20706.1.S1_at	-1.2156	0.00794848	1hr			LOC_Os03g57970	Os.18599.1.S1_at	-1.52103	0.0464571	1hr
LOC_Os01g54030	Os.20712.2.A1_at	1.1839	0.0485342	1hr			LOC_Os11g03900	Os.18609.1.S1_at	1.88738	0.00449205	1hr
LOC_Os05g10754	Os.20722.1.S1_a_at	-1.92055	0.0405367	1hr			LOC_Os04g36050	Os.18612.1.S1_x_at	-1.1412	0.00673561	1hr
LOC_Os05g10754	Os.20722.2.S1_a_at	-1.82625	0.024361	1hr			LOC_Os03g20440	Os.18622.1.S1_at	1.89058	0.00477591	1hr
LOC_Os05g10754	Os.20722.3.A1_a_at	-1.68132	0.0131377	1hr			LOC_Os11g26190	Os.18630.1.S1_at	-3.90033	0.000547413	1hr
LOC_Os01g72970	Os.20750.1.S1_at	1.305	0.0485943	1hr			LOC_Os04g43710	Os.18633.1.S1_at	-3.50837	0.00179974	1hr
LOC_Os06g43930	Os.20764.1.S1_s_at	-3.61358	0.00176246	1hr			0	Os.18648.1.S1_at	-2.42065	0.00908814	1hr
LOC_Os01g19260	Os.2081.1.S1_at	2.76429	0.0180309	1hr			LOC_Os08g36630	Os.18654.1.S1_x_at	2.8686	0.00920816	1hr
LOC_Os04g46860	Os.20826.1.S1_at	-1.17778	0.0395492	1hr			LOC_Os06g44280	Os.18683.1.S1_at	-1.85328	0.0347618	1hr
0	Os.20851.1.A1_x_at	-3.13181	0.025736	1hr			LOC_Os02g47420	Os.18687.1.S1_a_at	-1.17819	0.000862431	1hr
LOC_Os02g15900	Os.20857.1.S1_at	-1.27326	0.00409758	1hr			LOC_Os02g43290	Os.18692.1.S1_at	1.23977	0.0153106	1hr
LOC_Os02g32370	Os.20910.1.S1_at	1.24501	0.0451597	1hr			LOC_Os08g01610	Os.18706.1.S1_at	1.07243	0.0233234	1hr
LOC_Os02g13300	Os.20931.1.S1_s_at	2.21915	0.0203495	1hr			LOC_Os08g01610	Os.18706.1.S1_x_at	1.39923	0.00435914	1hr
LOC_Os01g56180	Os.20980.1.S1_at	1.75369	0.01087	1hr			LOC_Os08g40940	Os.18712.1.S1_at	6.8701	0.0140003	1hr
LOC_Os11g05394	Os.21031.1.S1_at	-1.38281	0.0357998	1hr			LOC_Os05g30010	Os.18742.1.A1_at	-1.71969	0.00247373	1hr
LOC_Os05g34110	Os.21034.1.S1_at	-1.1965	0.00403527	1hr			LOC_Os01g56320	Os.18743.1.S1_at	-1.64852	0.00136887	1hr
LOC_Os03g56250	Os.21066.1.S1_at	1.57712	0.0227296	1hr			LOC_Os07g12640	Os.18760.1.A1_at	-1.98628	0.000123566	1hr
0	Os.21180.1.S1_at	-3.04205	0.0170642	1hr			LOC_Os03g62180	Os.18773.1.S1_at	1.36182	0.0172699	1hr
LOC_Os01g48820	Os.21192.2.S1_at	-2.02317	0.036637	1hr			LOC_Os02g47570	Os.18777.1.S1_at	2.18556	0.00168607	1hr
LOC_Os01g48820	Os.21192.3.S1_x_at	-1.235	0.0190062	1hr			LOC_Os03g05470	Os.18786.1.S1_at	2.8812	0.0012538	1hr
LOC_Os10g27980	Os.21193.2.S1_x_at	-3.41858	0.019349	1hr			0	Os.1880.1.A1_at	1.22733	0.00782213	1hr
LOC_Os06g02120	Os.21199.1.S1_s_at	-1.14488	0.0377613	1hr			LOC_Os01g50840	Os.1880.2.S1_a_at	1.49008	0.0150128	1hr
LOC_Os03g38230	Os.21210.1.S1_at	-1.10427	0.0133803	1hr			LOC_Os02g53860	Os.18825.1.S1_at	-1.95253	0.00342328	1hr
LOC_Os01g70740	Os.21222.1.S1_s_at	-1.47515	0.00750396	1hr			LOC_Os12g37840	Os.18879.1.S2_at	-1.56053	0.0224862	1hr
LOC_Os12g07190	Os.21230.1.S1_at	1.07228	0.0486341	1hr			LOC_Os01g72530	Os.18922.2.S1_at	2.54299	0.0359784	1hr
LOC_Os02g36490	Os.21243.1.S1_at	-1.31231	7.90179e-06	1hr			LOC_Os10g23180	Os.18932.1.S1_at	-2.13751	0.0363274	1hr
0	Os.21255.3.S1_at	-2.04308	0.00128891	1hr			0	Os.18939.1.S1_at	-2.17589	0.0104054	1hr
0	Os.21255.3.S1_x_at	-2.53914	0.0252177	1hr			LOC_Os08g09760	Os.18985.1.S1_at	-1.03239	0.0264406	1hr
LOC_Os08g37780	Os.21267.1.S1_at	-1.05771	0.00387066	1hr			LOC_Os02g01100	Os.18993.2.S1_at	-1.26837	0.0373869	1hr
LOC_Os01g54350	Os.2128.1.S1_at	1.67839	0.0144223	1hr			LOC_Os05g31890	Os.19001.1.S1_at	2.41585	0.0303506	1hr
LOC_Os03g13600	Os.21282.1.S1_at	-1.42812	0.0184312	1hr			0	Os.19007.1.S1_at	1.21715	0.00841372	1hr
LOC_Os05g25974	Os.21300.2.S1_at	1.31974	0.0204956	1hr			0	Os.19069.1.S2_x_at	-1.09796	0.013445	1hr
LOC_Os01g54370	Os.2131.1.S1_s_at	1.0861	0.0320113	1hr			LOC_Os01g62850	Os.19137.1.S1_at	1.05789	0.00056394	1hr
LOC_Os04g32370	Os.21317.1.S1_at	1.26069	0.0172865	1hr			LOC_Os05g45890	Os.19143.1.S1_at	-1.04524	0.0252461	1hr
LOC_Os09g06770	Os.21319.1.S1_at	-3.77185	3.16935e-05	1hr			LOC_Os06g45590	Os.19152.1.S1_at	-1.66178	0.00754529	1hr
LOC_Os01g54400	Os.2135.1.S1_at	1.31013	0.000209222	1hr			LOC_Os01g37870	Os.19155.1.S1_at	-1.22406	0.0268953	1hr
LOC_Os02g24080	Os.21394.1.S1_at	2.91863	0.00904224	1hr			LOC_Os03g59480	Os.19198.1.S1_at	-1.26624	0.00706703	1hr
0	Os.21395.1.S1_at	4.15758	0.00169716	1hr			LOC_Os09g20480	Os.19228.1.S1_at	2.22051	0.04845	1hr
LOC_Os02g35630	Os.21406.1.A1_at	-1.08517	0.0226645	1hr			LOC_Os03g07580	Os.19264.1.S1_at	-1.10282	0.0230878	1hr
LOC_Os07g13600	Os.21424.1.S1_at	-1.07964	9.32804e-05	1hr			LOC_Os01g72860	Os.19279.1.S1_at	1.14833	0.0200017	1hr
LOC_Os03g16130	Os.21451.1.S1_a_at	-1.20925	0.00877681	1hr			LOC_Os01g72860	Os.19279.2.S1_x_at	1.58962	0.0114442	1hr
LOC_Os03g16130	Os.21451.3.S1_x_at	-1.02881	0.00370708	1hr			LOC_Os04g47970	Os.19300.1.S1_at	1.8402	0.000151481	1hr
LOC_Os01g42880	Os.21615.1.S1_at	1.62	0.0135168	1hr			LOC_Os02g49650	Os.19315.1.S1_s_at	1.76097	0.0181185	1hr
LOC_Os09g39940	Os.21629.1.S1_at	1.71249	0.0493161	1hr			LOC_Os03g60650	Os.19321.1.S1_at	2.27466	0.000381365	1hr
LOC_Os01g55240	Os.21634.1.S1_at	3.08889	0.0154516	1hr			LOC_Os07g34940	Os.19326.1.S1_at	2.30216	0.0139626	1hr
LOC_Os01g04620	Os.21801.1.S1_at	-2.47748	0.0364129	1hr			LOC_Os01g41220	Os.19344.1.S1_at	1.013	0.00112924	1hr
LOC_Os06g24190	Os.21803.1.S1_at	-2.03512	0.000466279	1hr			LOC_Os12g05990	Os.19369.1.S1_at	1.12266	0.00310585	1hr
LOC_Os06g51320	Os.21805.1.S1_s_at	2.09999	0.00706765	1hr			LOC_Os01g48440	Os.19374.2.S1_x_at	1.51781	0.022539	1hr
0	Os.21806.1.S1_at	2.24062	0.000470758	1hr			LOC_Os08g34780	Os.19375.1.S1_at	2.94216	0.0143046	1hr
LOC_Os06g07560	Os.21847.1.S1_at	2.25671	0.00856946	1hr			LOC_Os01g52730	Os.19385.1.S1_at	2.91233	0.0478394	1hr
LOC_Os02g39200	Os.21852.1.S1_at	1.49787	0.0456808	1hr			LOC_Os03g56320	Os.19413.1.S1_at	-1.21493	0.0278395	1hr
0	Os.21858.1.S1_at	1.98302	0.010259	1hr			LOC_Os02g53450	Os.19414.1.S1_a_at	-2.29234	0.0458305	1hr
0	Os.21858.2.S1_x_at	1.9616	0.0311705	1hr			LOC_Os09g12550	Os.19423.1.S1_at	-1.01996	0.0018594	1hr
LOC_Os01g10080	Os.2196.1.S1_a_at	-1.03131	0.00810443	1hr			LOC_Os04g57850	Os.19444.1.S1_at	1.92711	0.00975241	1hr
LOC_Os10g41770	Os.22029.1.S1_a_at	-2.11016	0.00869468	1hr			LOC_Os09g38340	Os.19512.3.S1_x_at	-1.89144	0.00209852	1hr
LOC_Os06g51084	Os.22169.1.S2_at	-2.94751	0.0172308	1hr			LOC_Os03g51930	Os.19523.1.S1_at	1.84801	0.019136	1hr
LOC_Os06g51084	Os.22169.2.S1_at	-1.73022	0.00267339	1hr			0	Os.19576.1.A1_at	1.56354	0.00804397	1hr
LOC_Os12g05260	Os.2218.1.S1_at	2.16322	0.0250376	1hr			LOC_Os10g32300	Os.19611.3.S1_at	-1.13888	0.0291422	1hr
LOC_Os07g38530	Os.2221.1.S1_a_at	-1.27089	0.021166	1hr			LOC_Os01g66760	Os.19617.1.S1_at	1.80187	0.00334341	1hr
LOC_Os04g44870	Os.2225.1.S1_at	1.3745	0.00386707	1hr			LOC_Os02g39600	Os.19626.1.S1_at	-1.20133	0.0130296	1hr
LOC_Os03g20370	Os.2226.1.S1_at	1.99463	0.00642588	1hr			LOC_Os03g02874	Os.19740.1.S1_at	4.5606	0.00243309	1hr
LOC_Os07g40550	Os.22263.1.S1_a_at	1.17354	0.0400083	1hr			LOC_Os01g51360	Os.19771.1.S1_at	1.8795	0.0346409	1hr
LOC_Os02g50960	Os.2230.1.S1_at	-1.3971	0.00279599	1hr			LOC_Os01g02290	Os.1978.1.S1_at	1.75782	0.0145769	1hr
LOC_Os05g28740	Os.22312.3.A1_a_at	-2.84357	0.0135389	1hr			LOC_Os05g05940	Os.19814.1.S1_at	1.54434	0.0029175	1hr
0	Os.22415.1.S1_at	-2.08739	0.0137554	1hr			LOC_Os03g57190	Os.19844.1.S1_at	-2.6003	0.0371669	1hr
LOC_Os06g43430	Os.22415.1.S1_s_at	-1.05187	0.0356814	1hr			LOC_Os01g56930	Os.19849.1.S1_at	2.90624	0.000583129	1hr
LOC_Os05g03610	Os.2243.1.S1_a_at	2.69904	1.46071e-05	1hr			LOC_Os02g38240	Os.19872.1.S1_at	-1.17359	0.00346928	1hr
LOC_Os03g17580	Os.2244.1.S1_at	-1.53321	0.000220169	1hr			LOC_Os12g42190	Os.19899.1.S1_x_at	-1.58878	0.0379047	1hr
0	Os.22458.1.S1_at	-3.29054	0.00137319	1hr			LOC_Os01g09450	Os.19952.1.S1_at	-2.16714	0.000681805	1hr
0	Os.22478.2.S1_at	1.32726	0.0354014	1hr			LOC_Os02g52480	Os.19953.1.S1_at	-1.27541	0.00503824	1hr
LOC_Os02g35910	Os.22480.1.S1_at	1.8757	0.000168569	1hr			0	Os.19956.1.S1_at	-1.77071	0.0454557	1hr
LOC_Os12g29570	Os.22484.1.A1_at	-1.27956	0.00369715	1hr			LOC_Os01g53840	Os.2000.2.S1_x_at	-1.42866	0.00143889	1hr
LOC_Os01g16180	Os.22508.2.S1_at	-2.02472	0.0156427	1hr			LOC_Os09g24460	Os.20050.1.A1_at	-1.25106	0.0206858	1hr
LOC_Os07g29640	Os.22559.1.S1_at	1.37119	0.0135099	1hr			LOC_Os08g34879	Os.20063.1.S1_at	-1.55841	0.0367531	1hr
LOC_Os03g61030	Os.22563.1.S1_at	-1.00187	0.0156634	1hr			LOC_Os06g30380	Os.20068.1.S1_at	-1.06234	0.0026789	1hr
LOC_Os01g32770	Os.22577.1.S1_x_at	1.12169	0.0224338	1hr			LOC_Os08g01390	Os.20083.1.S1_at	1.6141	0.0253465	1hr
0	Os.22590.1.A1_at	1.25922	0.0155373	1hr			LOC_Os01g40870	Os.2010.1.S1_at	1.03707	0.0164872	1hr
0	Os.22606.1.S1_at	1.27408	4.73675e-05	1hr			LOC_Os02g37140	Os.20122.1.S1_at	-1.03227	0.00549496	1hr
LOC_Os03g02530	Os.22610.1.S1_at	2.31053	0.0092723	1hr			LOC_Os03g09900	Os.20151.1.S1_at	2.77873	0.00499487	1hr
LOC_Os04g55520	Os.22629.1.S1_at	-1.93558	0.0358736	1hr			LOC_Os02g03830	Os.20156.1.S1_at	-4.88832	0.000780373	1hr
LOC_Os07g42960	Os.22631.1.S1_a_at	2.67284	0.00947653	1hr			LOC_Os03g62850	Os.20160.1.S1_at	-1.06133	0.0052717	1hr
LOC_Os10g10080	Os.22635.1.S1_s_at	1.64919	0.0217278	1hr			LOC_Os03g02860	Os.20163.1.S1_at	-2.90034	0.0158603	1hr
LOC_Os03g16250	Os.22646.1.S1_at	-2.87931	0.0163727	1hr			LOC_Os04g47780	Os.20175.1.A1_x_at	2.35754	0.0378523	1hr
LOC_Os03g16250	Os.22646.1.S1_x_at	2.66992	0.0116895	1hr			LOC_Os09g21710	Os.20221.1.S1_at	2.23648	0.00019116	1hr
LOC_Os09g24954	Os.22673.1.S1_at	-1.22601	0.0146658	1hr			LOC_Os12g37690	Os.20224.1.S1_at	2.24154	0.00635846	1hr
LOC_Os02g37834	Os.22678.1.A1_s_at	-1.27068	0.00257985	1hr			LOC_Os11g29210	Os.20242.1.S1_at	3.25643	0.000248328	1hr
LOC_Os03g16040	Os.22730.1.S1_at	2.029	0.0421573	1hr			LOC_Os03g53520	Os.20269.1.S1_at	-1.67927	0.0175384	1hr
LOC_Os03g16020	Os.22731.1.S1_at	2.59017	0.00669234	1hr			LOC_Os04g52730	Os.20272.1.S1_a_at	1.85813	0.015119	1hr
LOC_Os11g07940	Os.22793.1.S1_at	-1.1415	0.0133175	1hr			LOC_Os01g07570	Os.20276.1.S1_at	-1.10593	0.0118257	1hr
LOC_Os03g47140	Os.22796.1.S1_at	-2.16531	0.0115264	1hr			LOC_Os11g37960	Os.20289.1.S1_at	2.48362	0.00237793	1hr
LOC_Os08g37060	Os.22819.1.S1_at	1.71373	0.0133718	1hr			LOC_Os05g49230	Os.20336.1.S1_at	-1.02678	0.00213287	1hr
LOC_Os09g07150	Os.22820.1.A1_at	-3.18158	0.0120546	1hr			LOC_Os05g28830	Os.20378.1.S1_at	-1.48058	0.0171	1hr
LOC_Os12g06280	Os.22827.1.A1_x_at	2.68913	0.0159772	1hr			LOC_Os08g43400	Os.20403.1.S1_s_at	-1.41231	0.0361289	1hr
LOC_Os03g50210	Os.22831.1.S1_at	2.0287	0.0372401	1hr			LOC_Os08g43400	Os.20403.2.S1_x_at	-1.0052	0.0329657	1hr
0	Os.22840.1.A1_at	3.26311	0.000366072	1hr			LOC_Os03g19760	Os.20461.1.S2_s_at	-1.6666	0.0387159	1hr
LOC_Os02g37040	Os.22928.2.S1_at	3.72128	0.0438067	1hr			LOC_Os07g47670	Os.20501.1.S1_at	1.37034	0.000127387	1hr
LOC_Os12g39120	Os.22969.1.S1_at	1.17283	0.030186	1hr			LOC_Os12g12880	Os.20504.1.A1_at	-1.04219	0.0360722	1hr
LOC_Os10g28710	Os.22987.1.S1_at	-1.05012	0.0354062	1hr			LOC_Os06g08730	Os.20554.1.A1_at	-1.05866	0.0279439	1hr
0	Os.22995.1.S1_at	2.96704	0.0156242	1hr			LOC_Os11g10760	Os.20557.1.S1_s_at	2.00866	0.0360753	1hr
LOC_Os10g39710	Os.23008.1.S1_at	-1.32469	0.0464603	1hr			LOC_Os06g02500	Os.20570.1.S1_x_at	-1.55257	0.00635696	1hr
LOC_Os09g33490	Os.23030.1.S1_at	-2.3886	0.0189175	1hr			LOC_Os03g57110	Os.20638.1.S2_at	-1.55555	0.00664456	1hr
LOC_Os02g46473	Os.23052.1.S1_at	-1.67415	0.0120424	1hr			LOC_Os02g08540	Os.20642.1.S1_at	1.51806	0.000795989	1hr
LOC_Os02g27480	Os.23054.1.S1_at	1.74897	0.0229508	1hr			LOC_Os07g47360	Os.20659.1.S1_x_at	2.42924	0.0347917	1hr
LOC_Os02g27480	Os.23054.2.S1_at	1.62139	0.00466165	1hr			LOC_Os01g11550	Os.2066.1.S1_a_at	-1.27543	0.0122636	1hr
LOC_Os01g68450	Os.23056.1.S1_at	-1.93627	0.00841408	1hr			LOC_Os06g19400	Os.20708.1.S1_at	1.75981	0.00701613	1hr
LOC_Os01g68450	Os.23056.2.S1_x_at	-1.35988	0.025417	1hr			LOC_Os01g61460	Os.20717.1.S1_at	1.64367	0.000430579	1hr
0	Os.23096.1.S1_at	-1.27173	0.0350406	1hr			LOC_Os01g72970	Os.20750.1.S1_at	2.15051	0.0318066	1hr
0	Os.23117.1.A1_at	-2.31959	0.0317017	1hr			LOC_Os03g38490	Os.20798.1.S1_at	-1.06894	0.0283703	1hr
LOC_Os03g04250	Os.23119.1.S1_at	-1.7787	0.0115831	1hr			LOC_Os04g46860	Os.20826.1.S1_at	-1.5468	0.00842817	1hr
0	Os.23133.1.S1_at	-1.26123	0.0430293	1hr			LOC_Os02g15900	Os.20857.1.S1_at	-1.23202	0.00198226	1hr
LOC_Os07g02940	Os.23172.1.S1_x_at	2.43902	0.0072611	1hr			LOC_Os01g62970	Os.20863.2.S1_x_at	1.31217	0.0318293	1hr
0	Os.23173.1.S1_at	-1.0186	0.0493848	1hr			LOC_Os05g35520	Os.20865.1.S1_at	-1.10561	0.0245553	1hr
LOC_Os09g28160	Os.23183.1.S1_at	3.02121	0.0187355	1hr			0	Os.20892.1.S1_at	1.23188	0.00455062	1hr
LOC_Os09g32020	Os.2319.1.S2_at	-1.54087	7.95343e-05	1hr			LOC_Os06g07923	Os.20904.1.S1_at	-1.05767	0.00694676	1hr
LOC_Os08g04340	Os.23207.1.S1_at	4.407	0.0146359	1hr			LOC_Os02g13300	Os.20931.1.S1_s_at	2.17331	0.0252713	1hr
LOC_Os10g35520	Os.23214.1.S1_at	-1.28018	0.0289239	1hr			LOC_Os03g07190	Os.20934.1.A1_at	1.05941	0.0181865	1hr
LOC_Os07g02990	Os.23216.2.S1_x_at	2.46073	0.0216685	1hr			LOC_Os01g56180	Os.20980.1.S1_at	2.13533	0.0312521	1hr
LOC_Os05g03830	Os.23217.1.S1_s_at	1.03288	0.0485957	1hr			0	Os.2106.1.S2_at	-1.2089	0.0186858	1hr
LOC_Os05g36090	Os.23220.1.S1_at	1.28442	0.00361106	1hr			LOC_Os03g56250	Os.21066.1.S1_at	2.35767	0.0264376	1hr
LOC_Os01g53900	Os.23236.1.S1_at	1.01717	0.00372989	1hr			LOC_Os05g50890	Os.21108.1.S1_at	2.38302	0.00118365	1hr
LOC_Os03g20550	Os.23243.2.S2_at	1.29793	0.0102081	1hr			0	Os.21168.1.S1_at	1.3729	0.0471217	1hr
LOC_Os06g06900	Os.23257.1.A1_at	1.98574	0.00164368	1hr			LOC_Os05g11730	Os.21185.1.S1_at	-1.10037	0.0455813	1hr
LOC_Os10g38020	Os.23271.2.A1_x_at	1.95784	0.0107408	1hr			LOC_Os01g48820	Os.21192.2.S1_at	-1.47491	0.0248436	1hr
0	Os.23281.1.S1_s_at	3.07015	0.00105449	1hr			LOC_Os10g27980	Os.21193.2.S1_x_at	-2.50968	0.0104062	1hr
LOC_Os01g45274	Os.2329.1.S1_a_at	1.73047	0.02378	1hr			LOC_Os06g02120	Os.21199.1.S1_s_at	-1.66721	0.000720707	1hr
LOC_Os03g56860	Os.23297.1.S1_at	2.75948	0.0372794	1hr			0	Os.21238.1.S1_at	-1.63535	0.0088675	1hr
LOC_Os08g29809	Os.23364.1.S1_a_at	1.73187	0.00979492	1hr			LOC_Os10g05250	Os.21240.2.S1_at	-2.44787	0.00906914	1hr
LOC_Os09g27940	Os.23468.1.A1_at	2.12286	0.0398314	1hr			LOC_Os03g45400	Os.21254.1.S1_at	-1.43096	0.00397559	1hr
LOC_Os02g55470	Os.23470.1.S1_at	1.33648	0.000477672	1hr			LOC_Os01g54350	Os.2128.1.S1_at	2.49553	0.0269278	1hr
LOC_Os03g54160	Os.2348.1.S1_a_at	-4.08307	9.26536e-05	1hr			LOC_Os03g13600	Os.21282.1.S1_at	-1.78131	0.0369668	1hr
0	Os.23550.1.S2_at	-1.01923	0.00368606	1hr			LOC_Os12g13440	Os.21284.1.S1_at	-2.74931	0.0399647	1hr
LOC_Os02g03410	Os.2355.1.S1_at	2.89779	0.0210943	1hr			LOC_Os11g36420	Os.21345.1.S1_at	-1.1142	0.0279402	1hr
LOC_Os01g66600	Os.23604.1.S1_at	-1.13561	0.0161546	1hr			LOC_Os02g24080	Os.21394.1.S1_at	3.15221	5.52222e-05	1hr
LOC_Os10g32270	Os.23611.1.S1_at	-2.83435	0.017494	1hr			LOC_Os02g04810	Os.21454.1.S1_at	-1.26172	0.000737651	1hr
LOC_Os06g02340	Os.23621.1.S1_a_at	-1.28683	0.0214939	1hr			LOC_Os01g07120	Os.21563.1.S1_a_at	1.83342	0.00294071	1hr
0	Os.23629.1.S1_at	-1.05947	0.0344697	1hr			LOC_Os01g07120	Os.21563.1.S2_at	2.06843	2.10283e-05	1hr
0	Os.23632.1.A1_s_at	-1.23742	0.00263002	1hr			LOC_Os09g39940	Os.21629.1.S1_at	3.10967	0.0273537	1hr
LOC_Os01g55860	Os.23683.1.A1_at	1.0097	0.0210865	1hr			LOC_Os01g55240	Os.21634.1.S1_at	1.61364	0.0164368	1hr
0	Os.23699.1.A1_at	-2.44062	0.0436102	1hr			LOC_Os05g32660	Os.21710.1.S1_at	1.54167	0.00772707	1hr
LOC_Os09g23110	Os.23773.1.A1_at	-1.44939	0.000615208	1hr			LOC_Os01g56400	Os.2175.1.S1_a_at	-1.23873	0.0354299	1hr
0	Os.23793.1.A1_at	-2.8993	0.00785434	1hr			0	Os.21806.1.S1_at	1.2256	0.00515123	1hr
0	Os.23947.1.A1_at	-3.33141	0.0085953	1hr			LOC_Os03g12250	Os.21812.2.S1_a_at	-1.24741	0.0371545	1hr
0	Os.23956.1.A1_at	-1.53142	0.00401926	1hr			LOC_Os05g44930	Os.21832.1.S1_at	1.20332	0.0221576	1hr
LOC_Os01g65400	Os.24034.3.S1_x_at	-1.13337	0.0333695	1hr			0	Os.22058.1.S1_at	3.9304	0.00197905	1hr
LOC_Os08g34120	Os.24101.1.A1_at	1.23435	0.00616253	1hr			LOC_Os01g62430	Os.22076.1.S1_a_at	4.36885	0.0089735	1hr
LOC_Os11g09140	Os.24105.1.A1_at	1.8179	0.0123812	1hr			LOC_Os07g48020	Os.22086.1.S1_at	-2.63477	0.0458245	1hr
LOC_Os03g49464	Os.24106.3.S1_at	1.18834	0.0256838	1hr			LOC_Os08g09010	Os.2211.1.S1_at	3.23634	0.0324135	1hr
LOC_Os04g28260	Os.2413.1.S1_x_at	-1.02541	0.0306305	1hr			LOC_Os12g05260	Os.2218.1.S1_at	1.59289	0.0022469	1hr
LOC_Os06g31190	Os.24147.1.A1_at	-1.18738	0.0093943	1hr			LOC_Os04g44870	Os.2225.1.S1_at	1.17359	0.00611102	1hr
LOC_Os05g06530	Os.24178.1.A1_at	-1.60566	0.0032888	1hr			LOC_Os03g20370	Os.2226.1.S1_at	1.6494	0.0205342	1hr
0	Os.24225.1.A1_at	-3.30694	0.0006984	1hr			0	Os.22334.1.S1_at	1.23857	0.0243859	1hr
LOC_Os03g16824	Os.24261.1.S1_at	1.1804	0.0280806	1hr			LOC_Os03g59070	Os.22413.1.S1_at	2.55426	0.000378591	1hr
LOC_Os11g10470	Os.2426.1.A1_at	3.80336	0.00528131	1hr			LOC_Os03g17580	Os.2244.1.S1_at	-1.27603	0.0219788	1hr
0	Os.24292.2.A1_a_at	-1.03015	0.0294362	1hr			0	Os.22478.2.S1_at	1.89481	0.0048101	1hr
0	Os.24327.1.A1_at	-1.05368	0.0177505	1hr			LOC_Os03g46090	Os.22486.1.A1_at	-1.05833	0.0113484	1hr
LOC_Os06g20410	Os.24334.1.A1_at	-1.51071	0.000729758	1hr			LOC_Os07g29640	Os.22559.1.S1_at	1.47856	0.00822349	1hr
0	Os.24359.1.S1_at	-1.21958	0.0215438	1hr			0	Os.2256.1.S1_at	-2.48041	0.0060112	1hr
0	Os.24409.2.S1_at	1.34588	0.00984457	1hr			LOC_Os06g45160	Os.22589.1.S1_at	3.00338	0.0010648	1hr
LOC_Os07g48970	Os.24428.1.S1_at	-1.05558	0.0427756	1hr			LOC_Os06g36840	Os.2259.1.S1_s_at	-1.687	0.0335873	1hr
LOC_Os11g10100	Os.2444.1.S1_at	-1.45185	0.00780645	1hr			0	Os.22596.1.S1_at	-1.49322	0.0345429	1hr
0	Os.24478.1.S1_at	1.78682	8.20469e-05	1hr			LOC_Os05g28730	Os.22596.1.S1_s_at	-1.54338	0.0321341	1hr
LOC_Os02g44980	Os.2448.1.S2_at	-1.49826	0.0335049	1hr			LOC_Os04g34430	Os.22598.1.S1_at	-1.42085	0.00778261	1hr
LOC_Os12g43890	Os.24486.1.A1_at	1.81823	0.0133617	1hr			LOC_Os09g36030	Os.22608.1.S1_at	-1.0758	0.0438142	1hr
LOC_Os08g35960	Os.24503.1.S1_x_at	-1.02664	0.00322015	1hr			LOC_Os09g36030	Os.22608.1.S1_s_at	-1.17451	0.00227106	1hr
LOC_Os08g35960	Os.24503.2.S1_at	-1.0713	0.0357139	1hr			LOC_Os03g02530	Os.22610.1.S1_at	2.185	0.000301645	1hr
0	Os.24551.3.S1_at	-1.23448	0.0469155	1hr			LOC_Os09g02650	Os.22630.1.S1_at	-1.01206	0.0195462	1hr
LOC_Os06g27790	Os.24588.1.S1_at	-1.31784	0.016763	1hr			LOC_Os07g42960	Os.22631.1.S1_a_at	1.04499	0.0387547	1hr
LOC_Os01g72190	Os.24603.1.A1_at	-1.50527	0.0414068	1hr			LOC_Os03g16250	Os.22646.1.S1_at	1.29352	0.0424065	1hr
LOC_Os04g31110	Os.24608.1.S1_at	1.17641	0.00409163	1hr			LOC_Os02g53750	Os.22676.1.S1_at	3.26399	0.00900187	1hr
LOC_Os11g04840	Os.24619.1.S1_at	1.57467	0.0499829	1hr			LOC_Os12g42400	Os.22707.1.S1_at	-1.36858	0.0293878	1hr
LOC_Os02g51480	Os.24663.1.S1_s_at	-1.05574	0.00223627	1hr			LOC_Os01g48910	Os.22710.1.S1_a_at	3.90254	0.00849919	1hr
LOC_Os04g56590	Os.24672.1.S1_at	1.42458	0.00424539	1hr			LOC_Os01g48910	Os.22710.2.S1_x_at	3.34422	0.00150893	1hr
LOC_Os09g14520	Os.24683.1.A1_s_at	1.21967	0.0340597	1hr			LOC_Os03g16040	Os.22730.1.S1_at	1.81383	0.00398799	1hr
LOC_Os10g32770	Os.24696.1.A1_s_at	-1.54815	0.0020623	1hr			LOC_Os03g16020	Os.22731.1.S1_at	3.2671	0.0143615	1hr
LOC_Os11g29350	Os.24759.1.A1_at	1.1106	0.00167987	1hr			0	Os.22772.1.S1_at	-1.09855	0.0166655	1hr
0	Os.24760.1.A1_at	1.6684	0.0413191	1hr			LOC_Os02g33500	Os.22795.1.S1_at	-1.24143	0.000479227	1hr
LOC_Os03g24860	Os.24794.1.S1_x_at	-1.12001	0.0325759	1hr			LOC_Os03g47140	Os.22796.1.S1_at	-1.81079	0.0329344	1hr
LOC_Os01g21500	Os.24831.3.S1_x_at	-2.19962	0.0335868	1hr			LOC_Os09g24620	Os.22832.1.S1_at	1.23679	0.0157482	1hr
LOC_Os01g55300	Os.24887.1.S1_at	-1.03686	0.0101431	1hr			LOC_Os01g56190	Os.22836.2.S1_x_at	-1.10436	0.0296588	1hr
LOC_Os01g55040	Os.24889.2.S1_x_at	-1.26911	0.0080396	1hr			LOC_Os07g26974	Os.22838.1.S1_x_at	-1.41035	0.00297738	1hr
LOC_Os01g72460	Os.24906.1.S1_at	2.36163	0.0281801	1hr			LOC_Os06g48200	Os.22839.1.S1_at	-1.55751	0.0203142	1hr
LOC_Os03g35600	Os.24924.1.S1_at	2.31744	0.0488733	1hr			LOC_Os06g48200	Os.22839.1.S2_at	-1.06349	0.0065028	1hr
0	Os.24933.1.S1_at	1.89915	0.044746	1hr			0	Os.22840.1.A1_at	3.09476	0.0376617	1hr
LOC_Os01g62150	Os.24942.1.S1_at	-1.15224	0.0087721	1hr			0	Os.22883.1.S1_at	1.83305	0.00876291	1hr
0	Os.24942.3.S1_x_at	-3.14236	0.00343883	1hr			LOC_Os03g53340	Os.2292.1.S1_a_at	2.89217	0.0215112	1hr
0	Os.24965.1.S1_at	2.45695	0.0327592	1hr			LOC_Os03g53340	Os.2292.3.S1_x_at	4.23561	0.0367225	1hr
LOC_Os10g34884	Os.24970.1.A1_at	-2.27092	0.00816349	1hr			LOC_Os08g24200	Os.22968.1.A1_at	1.6652	0.00176374	1hr
LOC_Os01g06490	Os.24975.1.S1_a_at	1.48409	0.048417	1hr			LOC_Os09g33490	Os.23030.1.S1_at	-1.57598	0.00597382	1hr
LOC_Os03g16760	Os.25002.1.S1_at	3.10891	0.0230643	1hr			0	Os.23051.1.A1_at	-1.28017	0.0479685	1hr
0	Os.25052.1.S1_at	-1.64547	0.017491	1hr			LOC_Os02g27480	Os.23054.1.S1_at	2.06976	3.26694e-05	1hr
LOC_Os07g10860	Os.25087.1.S1_at	-1.06322	0.00568091	1hr			LOC_Os02g27480	Os.23054.2.S1_at	2.24427	0.0306284	1hr
LOC_Os02g02750	Os.25097.1.S1_at	1.11961	0.00996886	1hr			LOC_Os03g07870	Os.23065.1.S1_at	1.4473	0.0232133	1hr
LOC_Os01g07890	Os.25117.1.A1_at	-1.51766	0.00616879	1hr			0	Os.23089.1.S1_at	-1.1142	0.00971711	1hr
LOC_Os06g21580	Os.25122.1.S1_at	1.21857	0.00346413	1hr			LOC_Os03g18960	Os.23124.1.S1_at	-1.80454	0.0134536	1hr
LOC_Os09g38768	Os.25141.1.S1_at	-1.83567	0.00897804	1hr			LOC_Os08g01590	Os.23131.1.S1_at	1.53482	0.00167458	1hr
LOC_Os07g30160	Os.25244.1.S1_at	1.29745	0.0427674	1hr			LOC_Os01g21990	Os.23135.1.A1_at	-1.52134	0.0153145	1hr
LOC_Os01g25530	Os.25255.1.S1_at	-1.09434	0.0193223	1hr			LOC_Os09g15170	Os.23153.1.S1_s_at	-1.34375	0.034347	1hr
0	Os.25276.1.S1_at	1.29885	0.00902353	1hr			LOC_Os02g50690	Os.23154.2.S1_at	1.73323	0.00394597	1hr
LOC_Os10g37500	Os.2528.1.S1_at	1.72805	0.007045	1hr			LOC_Os05g02820	Os.23158.1.S1_at	-1.24206	0.00184961	1hr
LOC_Os10g37500	Os.2528.1.S1_x_at	3.77051	0.0362508	1hr			LOC_Os08g33380	Os.23161.1.S1_at	-1.48505	0.0240557	1hr
0	Os.25316.3.S1_at	3.48296	0.00178246	1hr			LOC_Os08g33380	Os.23161.2.S1_x_at	-1.31097	0.021592	1hr
LOC_Os10g10360	Os.25330.2.S1_at	-1.77915	0.0191718	1hr			LOC_Os07g02940	Os.23172.1.S1_x_at	2.72645	5.06398e-05	1hr
LOC_Os10g35060	Os.2540.1.S1_at	-1.14074	0.0149217	1hr			LOC_Os01g03530	Os.23181.2.S1_at	2.43288	0.0164189	1hr
LOC_Os09g38850	Os.25404.1.A1_at	3.82427	0.0168576	1hr			LOC_Os09g28160	Os.23183.1.S1_at	3.42051	0.00137775	1hr
LOC_Os10g35050	Os.2544.1.S1_s_at	-1.04915	0.03934	1hr			LOC_Os10g37410	Os.23199.1.S1_at	1.29959	0.00334486	1hr
0	Os.25447.2.S1_at	-1.0881	0.00600155	1hr			LOC_Os08g04340	Os.23207.1.S1_at	5.16474	0.00754332	1hr
LOC_Os05g06130	Os.25501.1.S1_at	-1.03664	0.0423185	1hr			LOC_Os05g39350	Os.23209.1.S1_at	1.50231	0.0186967	1hr
LOC_Os02g13570	Os.25515.1.S1_s_at	-2.95183	0.0471839	1hr			LOC_Os12g44090	Os.23212.1.S1_at	-1.81041	0.0253922	1hr
LOC_Os04g44430	Os.25524.1.S1_at	-1.05187	0.000695256	1hr			LOC_Os10g35520	Os.23214.1.S1_at	-1.48919	0.0186879	1hr
LOC_Os07g19444	Os.25544.1.S1_at	1.15365	0.0166514	1hr			LOC_Os07g02990	Os.23216.2.A1_at	2.38036	0.0110595	1hr
LOC_Os01g64010	Os.25548.1.A1_x_at	-1.01324	0.0085649	1hr			LOC_Os12g19180	Os.23221.1.A1_at	-1.45663	0.00141506	1hr
LOC_Os05g22730	Os.25561.1.S1_at	-1.01002	0.000150997	1hr			LOC_Os01g73150	Os.23226.1.S1_at	-1.08721	0.00973893	1hr
0	Os.25571.1.S1_at	1.47159	0.0128022	1hr			LOC_Os07g07950	Os.23227.1.S1_at	-1.2784	0.00400791	1hr
LOC_Os11g25780	Os.25589.1.S1_at	-1.67166	0.0266823	1hr			LOC_Os03g20550	Os.23243.2.S2_at	1.33692	0.027673	1hr
LOC_Os11g25800	Os.25589.3.S1_x_at	-1.57015	0.00332995	1hr			LOC_Os02g56120	Os.23256.1.S1_at	1.06931	0.00141143	1hr
LOC_Os05g34260	Os.25602.1.S1_x_at	-1.527	0.0036487	1hr			LOC_Os10g01540	Os.23259.1.S1_a_at	-1.18212	0.0377928	1hr
LOC_Os12g16720	Os.25621.1.A1_at	-2.75799	0.00887228	1hr			LOC_Os10g01540	Os.23259.1.S1_at	-1.09501	0.0136423	1hr
LOC_Os12g16720	Os.25621.2.S1_at	1.61997	0.0287455	1hr			LOC_Os02g37920	Os.23276.1.S2_at	-1.31106	0.0348235	1hr
0	Os.25677.1.S2_at	2.64713	0.0305449	1hr			0	Os.23281.1.S1_s_at	3.22436	0.0226171	1hr
LOC_Os02g41680	Os.25687.1.S1_at	4.21925	0.0383689	1hr			LOC_Os05g08440	Os.23289.1.S1_at	-1.25865	0.00603585	1hr
LOC_Os07g49180	Os.25754.2.S1_x_at	3.01208	0.00436503	1hr			LOC_Os01g45274	Os.2329.1.S1_a_at	2.7152	0.0117465	1hr
LOC_Os02g12870	Os.25870.2.S1_a_at	1.9996	0.0346484	1hr			LOC_Os03g56860	Os.23297.1.S1_at	4.15828	0.00164143	1hr
LOC_Os05g27780	Os.25952.1.S1_at	-1.50324	0.0119056	1hr			LOC_Os08g03880	Os.23300.1.S1_at	1.14298	0.0300648	1hr
LOC_Os11g34940	Os.25955.1.S1_at	-1.29877	0.0125618	1hr			LOC_Os03g08570	Os.2330.1.S1_at	-1.15229	0.00429792	1hr
LOC_Os03g12620	Os.25986.1.S2_at	1.51393	0.014771	1hr			LOC_Os03g54220	Os.23317.1.S2_at	-1.87553	0.0456254	1hr
LOC_Os03g31026	Os.26032.1.S1_at	-1.75773	0.00529664	1hr			0	Os.23322.1.A1_at	2.70187	0.0295561	1hr
LOC_Os03g62630	Os.26040.1.S1_at	-1.87584	0.00327419	1hr			LOC_Os05g39850	Os.23359.1.S1_at	-1.74407	0.0228021	1hr
LOC_Os01g39330	Os.26054.1.S1_s_at	2.25955	0.0337194	1hr			LOC_Os08g37874	Os.23397.1.S1_at	1.4197	0.0102099	1hr
LOC_Os03g20730	Os.26059.1.S1_at	-1.66117	0.0213565	1hr			LOC_Os08g37874	Os.23397.1.S2_at	2.41483	0.00401237	1hr
LOC_Os02g58080	Os.26062.1.S1_a_at	1.82211	0.00323271	1hr			LOC_Os02g42660	Os.23411.1.S1_at	-1.30524	0.0317235	1hr
LOC_Os02g47650	Os.26133.1.S1_at	1.80699	0.0189245	1hr			LOC_Os12g41180	Os.23412.1.S1_at	-1.19177	0.0116151	1hr
LOC_Os03g04260	Os.2614.1.S1_at	-1.56038	0.0212926	1hr			LOC_Os10g28230	Os.2344.1.S1_at	-1.66606	0.0423189	1hr
LOC_Os01g43910	Os.26152.2.S1_x_at	-1.02657	0.012112	1hr			LOC_Os09g27940	Os.23468.1.A1_at	2.41602	0.00153866	1hr
0	Os.26380.1.S1_at	1.11713	0.0197347	1hr			LOC_Os02g55470	Os.23470.1.S1_at	1.03316	0.000486774	1hr
LOC_Os03g03450	Os.26406.2.S1_x_at	1.48725	0.0307029	1hr			LOC_Os07g37820	Os.23492.1.A1_at	-1.65367	0.0185523	1hr
LOC_Os08g28710	Os.26411.1.A1_at	4.62304	0.0100616	1hr			LOC_Os07g03860	Os.23507.1.A1_at	2.20662	0.0354684	1hr
0	Os.26411.2.A1_x_at	4.0587	0.0392287	1hr			LOC_Os02g03410	Os.2355.1.S1_at	2.26547	0.00272116	1hr
LOC_Os04g59260	Os.264.1.S1_at	1.52244	0.0034242	1hr			0	Os.23557.1.A1_at	2.86499	0.0135706	1hr
LOC_Os03g08070	Os.26448.1.A1_at	-1.41177	0.00122137	1hr			LOC_Os04g45970	Os.23560.1.S1_at	1.7542	0.0159539	1hr
LOC_Os01g09120	Os.26449.1.S1_at	-1.30715	0.00161988	1hr			LOC_Os02g04230	Os.2356.1.S1_a_at	2.01589	0.00726628	1hr
LOC_Os01g57941	Os.26455.1.S1_at	-1.1823	0.0349255	1hr			0	Os.23566.1.A1_at	-1.50006	0.0190686	1hr
LOC_Os04g40630	Os.26472.1.S1_at	-1.31948	0.00766661	1hr			0	Os.23578.1.S1_at	1.22682	0.044753	1hr
LOC_Os01g72430	Os.26479.1.A1_a_at	1.48578	0.0349525	1hr			LOC_Os06g16280	Os.23579.1.A1_at	-1.02988	0.00613566	1hr
LOC_Os01g11910	Os.26488.1.S1_at	-1.16018	0.0194135	1hr			LOC_Os03g13274	Os.2360.1.S1_s_at	-1.03025	0.0255472	1hr
LOC_Os10g35644	Os.26490.1.S1_at	-1.01104	0.0456614	1hr			LOC_Os01g66600	Os.23604.1.S1_at	-1.57616	0.0304701	1hr
LOC_Os10g35644	Os.26490.2.S1_at	-1.1951	0.000332643	1hr			LOC_Os01g29330	Os.23606.1.S1_at	2.8272	0.00470849	1hr
LOC_Os02g03580	Os.26491.1.S1_at	-1.48707	0.00508918	1hr			LOC_Os02g57870	Os.23608.1.S1_at	-1.24222	0.044254	1hr
LOC_Os07g47400	Os.26494.1.S1_at	-1.55679	0.0264416	1hr			LOC_Os01g26290	Os.23612.1.S1_at	-1.39652	0.0137582	1hr
LOC_Os03g45710	Os.26499.1.S1_at	-1.28995	0.0217297	1hr			LOC_Os06g02340	Os.23621.1.S1_a_at	-1.05116	0.00318587	1hr
LOC_Os11g37759	Os.26510.1.S1_at	-1.5243	3.63178e-05	1hr			LOC_Os09g29460	Os.2364.1.S1_at	-2.39018	0.0114528	1hr
LOC_Os04g49370	Os.26511.1.S1_at	-3.05778	0.00110217	1hr			LOC_Os01g55290	Os.23673.1.S1_at	-2.47334	0.0059199	1hr
0	Os.26514.1.S1_x_at	-1.02424	0.0205244	1hr			0	Os.23699.1.A1_at	-1.95616	0.00859969	1hr
LOC_Os02g44990	Os.26517.1.S1_at	-1.55626	0.0225687	1hr			LOC_Os02g02550	Os.2370.2.S1_at	-1.05623	0.0133626	1hr
LOC_Os03g58110	Os.26543.1.S1_at	1.08142	0.0106985	1hr			LOC_Os12g26290	Os.2371.1.S1_at	2.83614	0.000112368	1hr
LOC_Os10g39540	Os.2657.1.S1_x_at	1.02304	0.00713569	1hr			LOC_Os10g40710	Os.2373.1.S1_at	-1.20998	0.0192447	1hr
LOC_Os06g14370	Os.26592.1.S2_at	2.45606	0.00141396	1hr			LOC_Os09g23110	Os.23773.1.A1_at	-1.52474	0.0093975	1hr
LOC_Os07g42390	Os.26610.2.S1_s_at	1.49664	0.0285044	1hr			0	Os.23875.1.S1_at	-1.46598	0.0471044	1hr
0	Os.26611.1.S1_at	-2.63571	0.0238721	1hr			0	Os.23884.1.A1_at	4.40965	0.00092385	1hr
LOC_Os05g33400	Os.26626.1.S1_at	1.94173	0.0451248	1hr			LOC_Os05g22894	Os.23916.1.A1_at	-1.55552	0.00212371	1hr
LOC_Os04g40990	Os.26687.1.S1_at	-1.28118	0.00612191	1hr			LOC_Os12g21890	Os.23947.2.S1_at	1.11319	0.026733	1hr
LOC_Os01g19820	Os.26698.1.S1_a_at	-1.62969	0.0136001	1hr			LOC_Os03g43510	Os.23977.1.S1_at	-1.46836	0.0249062	1hr
LOC_Os01g19820	Os.26698.4.S1_s_at	-1.73691	0.0449949	1hr			0	Os.24000.1.S1_at	1.07643	0.0278985	1hr
LOC_Os01g19820	Os.26698.4.S1_x_at	-1.41538	0.0492374	1hr			LOC_Os11g40570	Os.24003.2.S1_x_at	2.39614	0.000158006	1hr
LOC_Os02g42520	Os.26726.1.S1_a_at	2.0956	0.0262568	1hr			LOC_Os11g03160	Os.24025.1.S1_at	-1.93457	0.0217085	1hr
LOC_Os11g06440	Os.26735.1.S1_at	1.28814	0.0330345	1hr			LOC_Os08g05790	Os.24052.1.S1_x_at	-1.21163	0.0195976	1hr
LOC_Os07g13590	Os.26753.1.S1_at	1.07614	0.0418158	1hr			LOC_Os03g11690	Os.24065.2.S1_at	-2.11082	0.00285601	1hr
LOC_Os03g58010	Os.26768.1.S1_at	2.18766	0.0302612	1hr			LOC_Os09g31200	Os.2407.1.S1_at	1.22939	0.0379723	1hr
LOC_Os11g42540	Os.26771.1.A1_at	-1.08179	0.0113177	1hr			LOC_Os11g07030	Os.24073.1.S1_at	-1.12459	0.000314567	1hr
LOC_Os02g13870	Os.2678.1.S1_at	3.44236	0.0469867	1hr			0	Os.24093.1.S1_at	-1.35948	0.0183719	1hr
LOC_Os12g04880	Os.26788.1.S1_at	-1.30245	0.000369064	1hr			0	Os.24115.1.A1_at	-1.27271	0.0493966	1hr
LOC_Os12g39360	Os.26801.1.A1_at	3.70773	0.00370177	1hr			LOC_Os02g48122	Os.24137.1.A1_at	-1.08599	0.0455363	1hr
LOC_Os06g39780	Os.26811.1.A1_at	1.43124	0.0220272	1hr			0	Os.24149.1.S1_at	2.97904	0.0197675	1hr
0	Os.26827.2.A1_at	-4.33289	0.0332972	1hr			LOC_Os01g18060	Os.24155.1.S1_at	-1.45802	0.00225538	1hr
LOC_Os12g38920	Os.26843.1.S1_at	2.67539	0.0263031	1hr			LOC_Os05g06530	Os.24178.1.A1_at	-1.32925	0.0345664	1hr
LOC_Os02g04010	Os.26853.1.A1_at	1.45221	0.00270723	1hr			0	Os.24213.1.S1_at	-1.0968	0.00708068	1hr
LOC_Os08g38410	Os.26860.1.S1_at	1.12305	0.0420002	1hr			LOC_Os11g10470	Os.2426.1.A1_at	1.69883	0.0422461	1hr
0	Os.26880.1.S1_at	2.76135	0.0246321	1hr			LOC_Os04g53530	Os.24287.1.A1_at	-1.00522	0.0138808	1hr
LOC_Os01g67810	Os.26884.1.S1_a_at	3.2528	0.0149499	1hr			0	Os.24314.1.A1_s_at	3.63458	0.00323593	1hr
LOC_Os03g45510	Os.26886.3.S1_x_at	-2.18398	0.0482823	1hr			LOC_Os03g27003	Os.24360.1.S2_at	-1.04084	0.00141017	1hr
LOC_Os03g60800	Os.26905.2.S1_x_at	-1.25968	0.00312319	1hr			LOC_Os11g10290	Os.2436.1.S1_at	2.3706	0.015463	1hr
LOC_Os09g37760	Os.26925.1.S1_at	1.16558	0.0318678	1hr			LOC_Os08g33740	Os.24363.1.A1_at	-1.16308	0.035829	1hr
LOC_Os07g44290	Os.26927.1.S1_at	1.06163	0.0491979	1hr			LOC_Os02g44900	Os.24379.1.A1_at	-2.4976	0.00168059	1hr
LOC_Os08g29020	Os.26928.1.S1_at	1.8039	0.0106614	1hr			LOC_Os12g37110	Os.24387.1.A1_s_at	-1.71051	0.0338512	1hr
LOC_Os05g07420	Os.26941.1.A1_at	2.79557	0.0155767	1hr			0	Os.24409.2.S1_at	1.9201	0.0393586	1hr
LOC_Os01g57350	Os.26990.1.S1_at	-1.77883	0.00715139	1hr			LOC_Os10g26400	Os.24421.1.S1_at	-1.09336	0.000548616	1hr
LOC_Os01g43120	Os.26991.1.S1_x_at	-1.34323	0.00229855	1hr			LOC_Os11g03910	Os.24473.1.A1_s_at	1.54362	0.0352185	1hr
0	Os.26994.1.A1_at	-2.90089	0.0296683	1hr			LOC_Os12g43890	Os.24486.1.A1_at	2.96934	8.367e-05	1hr
LOC_Os10g28600	Os.27003.1.S1_a_at	-1.10245	0.0111429	1hr			LOC_Os08g35960	Os.24503.1.S1_x_at	-1.01382	0.00312349	1hr
LOC_Os10g28600	Os.27003.1.S2_a_at	-2.1137	0.000300218	1hr			LOC_Os01g36580	Os.24515.1.S1_at	-1.45986	0.000181836	1hr
LOC_Os02g37120	Os.27022.1.A1_at	-1.42239	0.025847	1hr			LOC_Os03g30300	Os.24545.2.S1_at	-1.1804	0.0338392	1hr
LOC_Os06g26234	Os.27031.1.S1_at	-1.07517	0.00325235	1hr			LOC_Os07g32390	Os.24598.1.S1_at	-1.45023	0.00751593	1hr
LOC_Os05g03574	Os.27032.1.S2_at	1.39716	0.0292332	1hr			LOC_Os06g49440	Os.24609.1.A1_s_at	-1.0373	0.0277	1hr
LOC_Os01g38229	Os.27035.1.S1_a_at	-3.23708	0.00698245	1hr			LOC_Os12g07160	Os.24613.1.S1_at	-2.1108	0.00105287	1hr
LOC_Os08g38990	Os.27039.1.S1_at	-1.2804	0.0387333	1hr			LOC_Os12g43363	Os.24658.1.S1_at	-1.23636	0.0206659	1hr
LOC_Os11g35710	Os.27061.2.A1_x_at	-1.21107	0.0109723	1hr			LOC_Os02g49620	Os.24692.1.A1_at	-1.08965	0.0147859	1hr
LOC_Os11g32369	Os.27070.1.S1_at	-1.47416	0.0449368	1hr			LOC_Os10g32770	Os.24696.1.A1_s_at	-1.17963	0.0266056	1hr
LOC_Os04g52640	Os.27084.1.A2_at	-2.47029	0.0333033	1hr			LOC_Os05g49220	Os.24720.1.S1_at	-1.04473	0.013822	1hr
LOC_Os03g07110	Os.27089.1.S1_at	-1.06848	0.03774	1hr			0	Os.24760.1.A1_at	2.11415	0.0013871	1hr
LOC_Os01g27230	Os.27098.2.A1_at	3.34364	0.0101787	1hr			LOC_Os03g02720	Os.24783.1.A1_at	-1.45412	0.00131386	1hr
LOC_Os01g27230	Os.27098.2.A1_s_at	1.08608	0.0339341	1hr			LOC_Os11g10040	Os.24789.1.A1_at	-1.49633	0.00202588	1hr
LOC_Os04g02530	Os.27102.1.S1_x_at	-1.94371	0.0343949	1hr			LOC_Os04g51330	Os.24793.1.A1_at	-1.06692	0.0211034	1hr
LOC_Os10g34350	Os.27128.1.A1_a_at	-1.55419	0.00473288	1hr			LOC_Os01g52720	Os.24850.1.S1_at	-1.06334	0.0306957	1hr
0	Os.27137.1.S1_at	-1.20138	0.0104073	1hr			LOC_Os01g52720	Os.24850.1.S1_x_at	-1.01273	0.0413108	1hr
LOC_Os02g39910	Os.27139.1.A1_at	-2.16934	0.000225476	1hr			LOC_Os05g41390	Os.24881.1.A1_at	-1.50032	0.00602805	1hr
LOC_Os08g43110	Os.27140.2.S2_at	3.45352	0.0159553	1hr			LOC_Os01g65350	Os.24883.1.S1_s_at	-1.06748	0.000532267	1hr
LOC_Os01g12560	Os.27142.1.S1_at	-1.24363	0.0172397	1hr			LOC_Os01g55300	Os.24887.1.S1_at	-1.23559	0.0169847	1hr
LOC_Os01g59100	Os.27145.1.S1_at	-1.62785	0.0248028	1hr			LOC_Os01g55300	Os.24887.3.S1_x_at	-1.12091	0.0240521	1hr
LOC_Os03g21630	Os.27146.1.A1_at	-1.00295	0.0149147	1hr			LOC_Os01g72120	Os.24890.1.S1_at	1.24994	0.0414911	1hr
LOC_Os12g01590	Os.27152.1.A1_at	-1.56672	0.00450122	1hr			LOC_Os07g32950	Os.24894.1.S1_s_at	-1.24327	0.026431	1hr
LOC_Os05g28520	Os.27154.1.S1_at	-1.01069	0.0125227	1hr			LOC_Os10g34310	Os.24902.1.S1_at	-1.48943	0.00453216	1hr
LOC_Os01g59910	Os.27162.1.A1_at	-1.21187	0.0175047	1hr			LOC_Os01g36790	Os.24917.1.S1_at	1.64272	0.0138921	1hr
LOC_Os01g59910	Os.27162.1.A1_s_at	-1.14771	0.0264468	1hr			LOC_Os03g35600	Os.24924.1.S1_at	3.62323	0.0296974	1hr
LOC_Os03g04130	Os.27166.1.A1_s_at	-2.93429	0.0288599	1hr			LOC_Os04g55620	Os.24947.1.S1_at	-1.35083	0.00516745	1hr
LOC_Os07g12890	Os.27175.1.S1_a_at	2.30687	0.02295	1hr			LOC_Os12g37400	Os.24951.1.S1_at	-2.20764	0.0171344	1hr
0	Os.27180.1.S1_at	-1.78959	0.0222032	1hr			0	Os.24955.1.A1_x_at	-1.14738	0.0390212	1hr
LOC_Os11g04420	Os.27194.2.A1_x_at	-1.43316	0.00714554	1hr			0	Os.24958.1.A1_at	-1.0982	0.0499939	1hr
LOC_Os04g37790	Os.27197.2.A1_at	1.89564	0.0363917	1hr			0	Os.24968.2.S1_at	2.90024	0.0138002	1hr
LOC_Os04g39950	Os.27211.1.S1_at	-1.6883	0.000773213	1hr			LOC_Os04g29960	Os.24971.1.A1_s_at	3.4097	0.0434169	1hr
LOC_Os05g49940	Os.27218.1.A1_at	1.41728	0.0459582	1hr			LOC_Os01g06730	Os.24977.1.A1_at	2.89895	0.0253391	1hr
LOC_Os01g68650	Os.27232.1.S1_at	1.04439	0.0376407	1hr			LOC_Os07g47250	Os.24995.1.S1_a_at	-1.5041	0.000795882	1hr
LOC_Os01g35170	Os.27235.1.S1_at	-1.32509	0.0059532	1hr			LOC_Os04g53990	Os.25006.1.A1_at	1.91579	0.00718881	1hr
LOC_Os03g06680	Os.27254.1.S1_s_at	-3.05138	0.000377857	1hr			LOC_Os05g38360	Os.25051.2.S1_x_at	-1.30305	0.0326537	1hr
LOC_Os06g50390	Os.27255.2.S1_x_at	3.31168	0.0181074	1hr			0	Os.25052.1.S1_at	-2.10732	0.00142641	1hr
LOC_Os12g43100	Os.27272.1.S1_at	-1.07604	0.0325972	1hr			LOC_Os02g19890	Os.25071.1.A1_at	-1.08113	0.0364	1hr
LOC_Os06g07600	Os.27290.1.A1_at	-2.51106	0.0028611	1hr			LOC_Os03g27350	Os.25101.2.A1_s_at	-1.26713	0.00878644	1hr
LOC_Os08g02904	Os.27306.1.S1_at	-1.37322	0.00503637	1hr			LOC_Os01g07890	Os.25117.1.A1_at	-1.75226	0.0217189	1hr
0	Os.27333.2.S1_x_at	-1.03012	0.00552967	1hr			LOC_Os02g10160	Os.25152.1.S1_at	-1.00617	0.00540284	1hr
LOC_Os03g53170	Os.27338.1.A1_at	-1.59293	0.0248061	1hr			LOC_Os05g04750	Os.25156.1.A1_at	-1.36612	0.000947764	1hr
LOC_Os02g39400	Os.27355.1.A1_at	1.91683	0.0373034	1hr			LOC_Os02g32900	Os.25164.1.A1_at	-1.44834	0.0339603	1hr
LOC_Os08g32850	Os.27361.1.S1_at	-1.68882	0.013741	1hr			LOC_Os10g25674	Os.25167.1.S1_a_at	-1.70758	0.0189054	1hr
LOC_Os03g39110	Os.27372.1.A1_at	-1.64166	0.00483645	1hr			LOC_Os02g50370	Os.25200.1.S1_at	-1.4003	0.00864198	1hr
LOC_Os12g21734	Os.27373.1.S1_at	-1.10087	0.00157521	1hr			LOC_Os01g53450	Os.25227.1.S1_x_at	1.14729	0.0330257	1hr
LOC_Os02g01440	Os.27378.1.A1_at	-1.8526	0.000958246	1hr			LOC_Os10g35750	Os.25231.1.S1_x_at	-1.51679	0.000502822	1hr
0	Os.27389.2.S1_a_at	1.34361	0.00100319	1hr			0	Os.25233.1.S1_at	3.33134	0.0185125	1hr
LOC_Os07g05640	Os.27403.1.A1_at	-1.98956	0.000864784	1hr			LOC_Os03g20949	Os.25243.1.A1_at	2.38121	5.4301e-05	1hr
LOC_Os10g04050	Os.27408.1.S1_at	-2.38379	0.00147708	1hr			LOC_Os07g30160	Os.25244.1.S1_at	1.83528	0.00866237	1hr
LOC_Os10g04050	Os.27408.1.S2_at	-1.72173	0.0176502	1hr			LOC_Os02g42406	Os.25250.1.S1_at	-1.13765	0.0374302	1hr
LOC_Os02g15630	Os.2741.4.S1_x_at	-3.33427	0.00450298	1hr			LOC_Os01g71690	Os.25266.1.S1_at	3.26282	0.0268763	1hr
LOC_Os02g27000	Os.27422.1.S1_at	-1.22858	0.0141249	1hr			0	Os.25270.1.A1_x_at	-2.44443	0.0285212	1hr
LOC_Os03g62580	Os.27446.1.S1_a_at	-1.1355	0.0305112	1hr			0	Os.25276.1.S1_at	2.37044	0.000129477	1hr
LOC_Os02g49326	Os.27449.1.S1_at	-1.20317	2.00352e-05	1hr			LOC_Os10g37500	Os.2528.1.S1_at	2.29138	0.0164875	1hr
LOC_Os02g34650	Os.27459.1.A1_at	1.67832	0.027959	1hr			LOC_Os07g48370	Os.25298.1.S1_at	-1.67896	0.00125364	1hr
LOC_Os07g49240	Os.27462.1.S1_at	1.41752	0.0285023	1hr			LOC_Os03g56260	Os.25316.2.S1_x_at	-1.47147	0.00149033	1hr
LOC_Os07g44320	Os.27473.1.S1_at	-1.07457	0.0329048	1hr			0	Os.25319.1.S1_at	-2.17923	0.00177564	1hr
LOC_Os02g06930	Os.27484.1.S1_at	2.39189	0.0185403	1hr			LOC_Os10g10360	Os.25330.2.S1_at	-1.02794	0.0123882	1hr
LOC_Os02g06930	Os.27484.2.A1_at	2.25772	0.0200945	1hr			0	Os.25367.1.A1_at	-1.43889	0.0201615	1hr
0	Os.27490.1.A1_at	-2.59577	0.011224	1hr			0	Os.25397.1.A1_at	-1.30777	0.00854423	1hr
0	Os.27502.1.S1_at	-1.34424	0.0198535	1hr			LOC_Os09g38850	Os.25404.1.A1_at	3.30546	0.0132391	1hr
LOC_Os07g10690	Os.27504.1.S1_at	-1.14133	0.0116313	1hr			LOC_Os06g45184	Os.25409.1.S1_at	3.3683	0.0437747	1hr
LOC_Os11g32940	Os.27512.1.A1_at	-1.03634	0.00239159	1hr			LOC_Os06g45184	Os.25409.1.S1_x_at	3.5764	0.0385857	1hr
LOC_Os11g14140	Os.27517.1.A1_s_at	-1.80086	0.00287298	1hr			LOC_Os04g21860	Os.25411.1.A1_at	-2.72592	0.0173962	1hr
LOC_Os04g51300	Os.27519.1.S1_at	-1.22262	0.00671108	1hr			LOC_Os02g02740	Os.25440.1.S1_at	-1.12534	0.0117372	1hr
LOC_Os10g03850	Os.27520.4.S1_a_at	-1.66649	0.00936733	1hr			LOC_Os02g02740	Os.25440.1.S1_x_at	-1.56864	0.044937	1hr
LOC_Os12g17430	Os.27538.1.S1_at	3.5882	0.0134002	1hr			LOC_Os09g35000	Os.25479.1.S1_at	-1.83055	0.000174321	1hr
0	Os.27541.1.A1_at	-2.39486	0.0232798	1hr			LOC_Os11g07930	Os.25496.1.S1_at	1.81232	0.0197908	1hr
LOC_Os06g08884	Os.27548.2.A1_at	-1.47695	0.0381195	1hr			LOC_Os05g06130	Os.25501.1.S1_at	-1.43934	0.0228109	1hr
LOC_Os07g06680	Os.27550.1.S1_at	1.21539	0.00998658	1hr			LOC_Os01g33540	Os.25513.1.S1_at	-1.25111	0.0342036	1hr
LOC_Os02g08130	Os.27561.1.S2_at	-1.5868	0.0237716	1hr			LOC_Os04g43420	Os.25530.1.S2_at	-1.03909	0.00549849	1hr
LOC_Os01g52540	Os.27564.1.S1_a_at	6.44964	0.0221251	1hr			LOC_Os02g46910	Os.25564.1.S1_at	1.32407	0.0186617	1hr
LOC_Os09g30490	Os.27569.1.S2_at	2.5076	1.51148e-05	1hr			LOC_Os11g25800	Os.25589.3.S1_at	-2.08901	0.0189845	1hr
LOC_Os01g04880	Os.27577.1.S1_at	-1.23573	0.00885847	1hr			LOC_Os01g71190	Os.25590.1.S1_at	-1.49638	0.00708088	1hr
LOC_Os01g13420	Os.27593.1.S1_at	-1.41431	0.0308906	1hr			LOC_Os12g16720	Os.25621.2.S1_at	1.11775	0.0126444	1hr
0	Os.27598.3.A1_at	2.79607	0.0144383	1hr			LOC_Os01g27360	Os.25651.1.S1_at	4.98213	0.0204106	1hr
LOC_Os11g09850	Os.27601.1.A1_at	-1.51494	0.00153191	1hr			LOC_Os04g59380	Os.257.1.S1_at	-1.45255	0.0195867	1hr
LOC_Os03g11734	Os.27615.1.S1_at	-2.08172	0.0102872	1hr			LOC_Os07g43604	Os.25740.1.S1_at	2.20517	0.0288525	1hr
LOC_Os05g45750	Os.27618.1.S1_at	-1.03558	0.0286704	1hr			LOC_Os01g66960	Os.25849.1.S1_x_at	-1.37206	0.0018994	1hr
LOC_Os12g24020	Os.27625.1.S1_at	-3.0157	0.0307211	1hr			LOC_Os01g66970	Os.25849.3.S1_x_at	-1.35692	0.0089154	1hr
LOC_Os10g21950	Os.27639.2.S1_at	-2.55573	0.039765	1hr			0	Os.25866.2.S1_at	1.29743	0.0329725	1hr
LOC_Os02g30320	Os.27642.1.S1_at	1.99662	0.0204711	1hr			LOC_Os02g12870	Os.25870.2.S1_a_at	1.80872	0.000709272	1hr
LOC_Os03g16480	Os.27651.1.S1_at	1.26402	0.0461239	1hr			LOC_Os10g35980	Os.2597.1.S1_at	-1.09631	0.0262061	1hr
LOC_Os09g18594	Os.27681.1.S1_a_at	-2.61157	0.0337751	1hr			LOC_Os08g39420	Os.26047.2.S1_s_at	-1.19829	0.00643686	1hr
LOC_Os08g14570	Os.27682.1.S1_at	2.5856	0.0227648	1hr			LOC_Os02g58080	Os.26062.1.S1_a_at	1.51697	0.0159338	1hr
LOC_Os03g14370	Os.27683.2.S1_s_at	3.16094	0.0131964	1hr			LOC_Os02g50600	Os.26079.1.S1_at	2.31517	0.0253456	1hr
LOC_Os02g46750	Os.27694.1.S1_at	-1.27614	0.0125841	1hr			LOC_Os02g15810	Os.26082.1.S1_s_at	-1.86558	0.000427529	1hr
LOC_Os06g48510	Os.27712.2.S1_x_at	-1.73335	0.00701817	1hr			LOC_Os10g36060	Os.2611.1.S1_a_at	-1.18051	0.0293849	1hr
LOC_Os08g37700	Os.27730.1.S1_at	-2.46633	0.00157573	1hr			LOC_Os02g47650	Os.26133.1.S1_at	2.52511	0.000164401	1hr
LOC_Os07g05620	Os.27738.1.S1_at	1.18146	0.0495738	1hr			LOC_Os01g65200	Os.26151.1.S1_s_at	-1.72239	0.00944917	1hr
LOC_Os07g26000	Os.27775.1.A1_at	-1.55948	0.001423	1hr			LOC_Os03g01260	Os.2615.1.S1_at	-1.91712	0.0162331	1hr
LOC_Os10g36260	Os.27780.2.S1_a_at	-2.61732	0.00612517	1hr			LOC_Os01g56450	Os.26282.1.S1_at	1.27734	0.0149456	1hr
LOC_Os10g36260	Os.27780.2.S2_a_at	-1.877	0.0109197	1hr			LOC_Os12g05120	Os.26353.1.S2_a_at	-1.26209	0.0247154	1hr
LOC_Os03g52640	Os.27782.1.S1_at	-1.12953	0.0102609	1hr			LOC_Os03g43684	Os.26360.1.S1_at	-1.39658	0.000165327	1hr
LOC_Os03g06570	Os.27797.1.A1_at	-1.35653	0.018704	1hr			LOC_Os01g56140	Os.26362.1.S1_at	-1.04322	0.000331553	1hr
LOC_Os09g17329	Os.27811.1.S1_at	2.6207	0.00819459	1hr			LOC_Os12g44340	Os.26364.1.S1_at	-1.44288	0.00422108	1hr
LOC_Os04g47520	Os.27822.2.S1_at	-3.36429	0.00485508	1hr			LOC_Os03g01840	Os.26376.1.S1_at	-1.2139	0.0420407	1hr
LOC_Os09g28000	Os.27824.1.S1_at	2.14869	0.0129353	1hr			LOC_Os03g03450	Os.26406.2.S1_x_at	1.53405	0.00933438	1hr
LOC_Os05g34630	Os.27825.1.S1_at	-1.33721	0.0409306	1hr			LOC_Os08g28710	Os.26411.1.A1_at	7.042	0.026175	1hr
LOC_Os01g69120	Os.27831.1.S1_at	-1.07414	0.0498701	1hr			0	Os.26411.2.A1_at	2.90483	0.0267044	1hr
LOC_Os06g13660	Os.27835.1.S1_at	-1.70225	0.0204349	1hr			0	Os.26411.2.A1_x_at	4.93309	0.0257012	1hr
LOC_Os06g37450	Os.27837.1.S1_at	-2.26023	0.0122673	1hr			LOC_Os01g48390	Os.26447.1.A1_at	1.5197	0.0339818	1hr
LOC_Os03g52340	Os.27846.1.S1_at	1.77881	9.34868e-05	1hr			LOC_Os03g24460	Os.26468.1.S2_at	-1.21643	0.0492376	1hr
LOC_Os01g61180	Os.27852.1.S1_at	-1.7287	0.00873229	1hr			LOC_Os01g72430	Os.26479.3.S1_x_at	2.50696	0.0320282	1hr
LOC_Os06g24704	Os.27856.1.S1_at	-1.083	0.00563995	1hr			LOC_Os01g65440	Os.26484.1.S1_at	-1.94879	0.00112527	1hr
0	Os.27860.3.S1_at	-1.00155	0.0140829	1hr			LOC_Os07g47400	Os.26494.1.S1_at	-3.23221	0.000808264	1hr
0	Os.27913.1.A1_at	-2.22073	0.0197663	1hr			LOC_Os07g32340	Os.26536.1.S1_at	-1.5862	0.000777235	1hr
LOC_Os07g46840	Os.27920.1.A1_at	-2.92636	0.00424851	1hr			LOC_Os07g44710	Os.26585.1.A1_at	-1.36141	0.00781091	1hr
0	Os.27941.1.A1_at	2.65523	0.00191736	1hr			LOC_Os12g06910	Os.26586.1.A1_at	-1.10534	0.00244522	1hr
LOC_Os01g50030	Os.27943.1.S1_a_at	1.50817	0.0197209	1hr			LOC_Os07g42390	Os.26610.1.S1_at	2.70684	0.00985901	1hr
LOC_Os04g51320	Os.27946.1.S1_at	1.51587	0.00896636	1hr			LOC_Os05g33400	Os.26626.1.S1_at	2.23229	0.00391992	1hr
LOC_Os01g69040	Os.27953.1.S1_x_at	1.267	0.00663703	1hr			LOC_Os11g14190	Os.26629.1.S1_a_at	-1.24577	0.0135638	1hr
LOC_Os03g63270	Os.27955.1.S1_at	3.01697	0.000615409	1hr			LOC_Os03g20970	Os.26655.1.S1_at	3.42054	0.0364983	1hr
LOC_Os03g63270	Os.27955.1.S2_at	2.94847	0.000464672	1hr			LOC_Os03g20970	Os.26655.2.S1_x_at	2.66169	0.00197983	1hr
LOC_Os03g63270	Os.27955.2.S1_x_at	2.28227	0.00249196	1hr			LOC_Os11g29700	Os.26671.1.S1_at	-1.05745	0.0273527	1hr
LOC_Os01g72900	Os.27963.1.A1_at	2.56601	0.000957128	1hr			LOC_Os01g08140	Os.26710.1.S1_at	-1.09554	0.00171036	1hr
LOC_Os09g32550	Os.27986.1.A1_at	1.09169	0.0413377	1hr			LOC_Os06g10990	Os.26715.1.S1_at	-1.08015	0.0331984	1hr
LOC_Os01g52680	Os.28015.1.S1_at	2.13708	0.0327948	1hr			LOC_Os05g34320	Os.26716.1.S1_at	-1.74966	0.000373574	1hr
LOC_Os01g62130	Os.28023.1.S1_at	2.58755	0.0412806	1hr			LOC_Os02g52300	Os.26718.1.S1_at	-1.12223	0.0354181	1hr
LOC_Os06g48160	Os.28030.1.S1_at	1.93679	0.0131163	1hr			LOC_Os10g36550	Os.26728.1.S1_a_at	1.20891	0.0172187	1hr
LOC_Os06g48160	Os.28030.1.S1_s_at	1.25123	0.0327597	1hr			0	Os.26728.3.S1_at	-3.00324	0.0370402	1hr
LOC_Os07g04180	Os.28079.2.S1_x_at	-1.04415	0.0441303	1hr			LOC_Os08g15590	Os.26733.2.S1_x_at	-1.05985	0.012399	1hr
LOC_Os03g10060	Os.28094.1.S1_at	-1.33295	0.000101325	1hr			LOC_Os11g06440	Os.26735.1.S1_at	2.62921	0.00697472	1hr
LOC_Os03g10060	Os.28094.1.S1_s_at	-1.51248	0.0256689	1hr			LOC_Os11g02660	Os.26742.1.S1_at	-1.35461	0.0228596	1hr
LOC_Os04g55710	Os.28110.1.S1_x_at	1.72341	0.003296	1hr			LOC_Os03g58010	Os.26768.1.S1_at	1.6549	0.0064322	1hr
LOC_Os01g66300	Os.28114.2.S1_at	1.47664	0.000971573	1hr			LOC_Os07g42800	Os.26773.1.S1_at	-1.11841	0.00674902	1hr
LOC_Os07g33300	Os.28197.1.S2_at	-1.18777	0.0379372	1hr			LOC_Os07g47590	Os.26799.1.A1_at	1.40897	0.00495235	1hr
LOC_Os03g61160	Os.28200.1.S1_x_at	-3.39242	0.000470391	1hr			LOC_Os12g08130	Os.26802.1.S1_at	1.34551	0.016409	1hr
LOC_Os06g22960	Os.28214.2.S1_x_at	-1.12114	0.0245866	1hr			LOC_Os01g12210	Os.26807.1.S1_at	1.4416	0.0179921	1hr
LOC_Os01g52240	Os.28216.1.S1_a_at	-2.42508	0.00929104	1hr			0	Os.26819.1.A1_at	2.8699	2.00573e-05	1hr
LOC_Os05g10414	Os.28409.5.S1_at	-1.7117	0.00288767	1hr			LOC_Os07g33440	Os.26830.1.S1_at	2.15867	0.0379711	1hr
LOC_Os01g70730	Os.28450.1.S1_at	1.29379	0.0269175	1hr			0	Os.26835.1.A1_at	1.11776	0.00808783	1hr
LOC_Os07g26870	Os.28495.1.S1_at	-1.46876	0.0377455	1hr			LOC_Os04g50208	Os.26838.1.S1_at	-1.1517	0.0265185	1hr
LOC_Os01g64100	Os.28531.1.S1_at	4.62178	0.0209646	1hr			LOC_Os01g55870	Os.26842.1.S1_at	1.13325	0.0092974	1hr
LOC_Os01g53470	Os.28576.1.S1_at	4.88166	0.0311292	1hr			LOC_Os12g38920	Os.26843.1.S1_at	2.43264	0.00236077	1hr
LOC_Os06g31090	Os.28593.1.S1_at	1.69326	0.0148406	1hr			LOC_Os02g04010	Os.26853.1.A1_at	1.42707	0.00543867	1hr
0	Os.28618.1.S1_at	-1.39364	0.0421256	1hr			LOC_Os01g67810	Os.26884.1.S1_a_at	1.46782	0.016653	1hr
LOC_Os01g14650	Os.28773.1.S1_at	2.17864	0.0467205	1hr			LOC_Os02g05320	Os.26890.1.A1_x_at	1.13679	0.0049782	1hr
LOC_Os10g40360	Os.2881.1.S1_at	-1.82339	0.0308393	1hr			LOC_Os11g40080	Os.26899.1.A1_at	-1.07434	0.0222271	1hr
LOC_Os10g40550	Os.2884.1.S1_at	1.23607	0.0256724	1hr			LOC_Os03g45970	Os.26902.1.S1_at	-1.05865	0.0112745	1hr
LOC_Os03g47693	Os.28851.1.S1_at	-1.1289	0.00371767	1hr			LOC_Os07g44290	Os.26927.1.S1_at	2.39402	0.0147483	1hr
LOC_Os04g12678	Os.28875.2.A1_x_at	2.15812	0.00336467	1hr			LOC_Os06g51110	Os.2693.1.S1_x_at	-1.68586	0.0467523	1hr
LOC_Os01g46430	Os.28901.1.S1_at	2.12767	0.0158027	1hr			LOC_Os06g51110	Os.2693.2.S1_at	-1.95833	0.024677	1hr
0	Os.28909.2.A1_at	1.97416	0.0366041	1hr			LOC_Os10g34840	Os.26933.2.S1_x_at	1.05572	0.0357058	1hr
LOC_Os01g56130	Os.29016.1.S1_at	-1.31777	0.0264467	1hr			LOC_Os04g43200	Os.2694.1.S1_at	1.82381	0.0181774	1hr
LOC_Os03g56200	Os.29068.1.S1_at	-1.53241	0.0192936	1hr			LOC_Os08g09900	Os.26946.1.S1_at	-1.13794	0.0213198	1hr
LOC_Os01g21250	Os.2915.1.S1_at	1.32311	0.000849722	1hr			LOC_Os01g66500	Os.26952.1.S1_at	-1.16	0.000761257	1hr
LOC_Os02g53169	Os.29800.2.S1_at	-1.22555	0.0372188	1hr			LOC_Os11g40610	Os.26978.1.S1_a_at	-1.14622	0.000191334	1hr
LOC_Os01g53990	Os.29826.2.S1_at	1.58106	0.033827	1hr			0	Os.26986.1.A1_at	-1.45624	0.00481017	1hr
LOC_Os06g36380	Os.29923.1.S1_at	-1.58715	0.00141266	1hr			LOC_Os10g28600	Os.27003.1.S1_a_at	-1.2027	0.0278677	1hr
LOC_Os07g01810	Os.29959.1.S1_at	-2.13601	0.0052338	1hr			LOC_Os10g28600	Os.27003.1.S2_a_at	-1.35797	0.0186374	1hr
0	Os.29966.1.S1_at	-2.93092	0.0408874	1hr			LOC_Os04g43410	Os.27019.1.S1_at	3.48504	0.0110513	1hr
0	Os.29966.1.S1_x_at	-2.87134	0.0266283	1hr			LOC_Os07g18154	Os.27021.1.S1_at	1.07605	0.0161902	1hr
LOC_Os01g09100	Os.29979.1.S1_at	2.05546	0.0449674	1hr			LOC_Os02g17360	Os.27024.1.S1_at	-1.32066	0.0191033	1hr
LOC_Os05g50610	Os.29987.2.S1_at	1.63791	0.0255132	1hr			LOC_Os05g41580	Os.27028.1.A1_at	1.78058	0.00636257	1hr
LOC_Os05g32474	Os.29998.1.S1_at	-2.05928	0.00182524	1hr			LOC_Os01g02300	Os.27046.2.S1_x_at	1.83238	0.0103659	1hr
LOC_Os01g01870	Os.30044.1.S1_a_at	1.00161	0.0441226	1hr			0	Os.27051.1.A1_at	-1.03113	0.0139334	1hr
LOC_Os01g60420	Os.30059.2.S1_at	2.87956	0.0130825	1hr			LOC_Os05g25780	Os.27075.1.S1_at	-1.16474	0.0423649	1hr
LOC_Os01g60420	Os.30059.2.S1_x_at	2.38524	9.24715e-05	1hr			LOC_Os06g05160	Os.27076.1.S1_at	-2.20069	0.0146681	1hr
LOC_Os10g30880	Os.30124.1.S1_at	2.61468	2.40287e-05	1hr			LOC_Os09g13870	Os.27094.1.S1_at	-1.02274	0.00411235	1hr
LOC_Os10g30880	Os.30124.1.S1_x_at	2.4502	0.000613185	1hr			LOC_Os01g27230	Os.27098.2.A1_at	3.95815	0.00332392	1hr
LOC_Os03g36960	Os.30135.1.S1_at	-1.36685	0.0178052	1hr			LOC_Os01g27230	Os.27098.2.A1_s_at	2.83594	0.000669423	1hr
0	Os.30136.2.A1_at	2.35809	0.0243633	1hr			LOC_Os05g25390	Os.27100.1.A1_at	1.79792	0.0139589	1hr
LOC_Os04g46250	Os.30193.1.S1_at	2.74672	0.00940052	1hr			LOC_Os12g44040	Os.27105.1.S1_at	3.86395	0.0157518	1hr
LOC_Os11g47840	Os.30200.1.S1_at	1.7234	0.0106748	1hr			LOC_Os11g26350	Os.27105.1.S2_s_at	2.78645	0.0423799	1hr
LOC_Os01g41950	Os.30203.2.S1_at	-3.83127	0.0206745	1hr			LOC_Os05g16740	Os.27117.1.A1_s_at	1.50543	0.00523768	1hr
LOC_Os07g46910	Os.30239.1.S1_at	1.14918	0.00178351	1hr			LOC_Os06g44050	Os.27118.1.A1_at	-1.6181	0.038383	1hr
LOC_Os01g58240	Os.30258.2.S1_x_at	3.07308	0.00959926	1hr			LOC_Os02g55120	Os.27119.1.S1_at	-1.11719	0.00191622	1hr
LOC_Os10g33660	Os.3033.1.S1_at	1.49417	0.0424982	1hr			LOC_Os02g10290	Os.27124.1.S1_at	-1.03757	0.00465652	1hr
LOC_Os01g02130	Os.30376.1.S1_at	3.86033	0.011906	1hr			0	Os.27126.1.S1_at	1.32969	0.047553	1hr
LOC_Os01g55110	Os.30433.1.S1_at	-1.65082	0.00317819	1hr			LOC_Os10g34350	Os.27128.1.A1_a_at	-1.16532	0.00188235	1hr
LOC_Os07g49210	Os.30497.1.S2_at	1.85473	0.0445403	1hr			LOC_Os07g46600	Os.27129.1.S1_at	-1.47008	0.00364446	1hr
LOC_Os01g43650	Os.30512.1.S1_at	2.09027	0.00971019	1hr			0	Os.27137.1.S1_at	-1.0261	0.0496685	1hr
LOC_Os03g01820	Os.30537.1.S1_at	-1.63678	0.0355536	1hr			LOC_Os01g12560	Os.27142.1.S1_at	-1.09814	0.0430787	1hr
LOC_Os01g45730	Os.30567.1.S1_at	2.14351	0.0035222	1hr			0	Os.27144.1.S1_at	2.32452	0.00434022	1hr
LOC_Os01g60640	Os.30568.1.S1_at	3.70481	0.0400568	1hr			LOC_Os12g01590	Os.27152.1.A1_at	-1.42471	0.00243666	1hr
LOC_Os01g57240	Os.30597.1.S1_at	1.82108	0.0329688	1hr			LOC_Os05g28520	Os.27154.1.S1_at	-2.38202	0.0327192	1hr
LOC_Os01g57240	Os.30597.3.S1_x_at	1.72103	0.0104408	1hr			LOC_Os01g47460	Os.27161.1.S1_at	1.04313	0.0480041	1hr
LOC_Os01g40260	Os.30657.1.S1_at	2.55461	0.0453904	1hr			LOC_Os01g50400	Os.27170.1.S1_at	1.92084	0.020625	1hr
LOC_Os07g22730	Os.30670.1.S1_at	1.87245	0.00390604	1hr			LOC_Os09g28354	Os.27176.1.S1_at	1.46426	0.0136812	1hr
0	Os.30683.2.S1_at	-1.75462	0.00326663	1hr			LOC_Os11g48060	Os.27187.1.S1_at	-1.05585	0.00631411	1hr
LOC_Os03g35920	Os.30754.1.S1_at	1.44226	0.0148714	1hr			LOC_Os07g34640	Os.27195.1.S1_at	1.75683	0.000426834	1hr
LOC_Os01g01350	Os.30812.1.S1_at	-1.01506	0.00819125	1hr			LOC_Os04g37790	Os.27197.2.A1_at	2.04145	0.00120273	1hr
LOC_Os07g46360	Os.30832.1.S1_at	1.52057	0.0197507	1hr			0	Os.27221.1.A1_at	-1.30888	0.000695295	1hr
LOC_Os07g02460	Os.30866.1.S1_at	3.10053	0.0209	1hr			LOC_Os10g28970	Os.27238.1.S1_at	-1.41157	0.0477197	1hr
LOC_Os01g05520	Os.30995.1.S1_at	2.45446	0.006003	1hr			LOC_Os06g50950	Os.27247.1.S1_at	4.31692	0.0352684	1hr
LOC_Os01g62060	Os.30998.1.S1_at	2.46572	0.017586	1hr			LOC_Os04g10350	Os.27251.1.S1_at	1.20589	0.0384967	1hr
0	Os.31038.1.S1_at	-2.00535	0.01032	1hr			LOC_Os03g06680	Os.27254.1.S1_s_at	-2.38423	0.0151193	1hr
LOC_Os10g33970	Os.3114.1.S1_at	1.01412	0.0397867	1hr			LOC_Os06g50390	Os.27255.2.S1_x_at	1.89174	0.0250673	1hr
LOC_Os03g59180	Os.31151.2.S1_at	1.5123	0.0104235	1hr			0	Os.27256.1.A1_at	2.88753	0.0257471	1hr
LOC_Os01g40290	Os.31171.1.S1_at	1.79418	0.049734	1hr			LOC_Os10g02980	Os.27263.1.S1_x_at	-1.1961	0.0118693	1hr
LOC_Os01g13950	Os.31185.1.S1_at	1.8195	0.045212	1hr			LOC_Os01g63710	Os.27265.1.S1_s_at	-3.77232	0.0184591	1hr
LOC_Os01g63970	Os.31344.1.S1_at	1.13958	0.0286632	1hr			LOC_Os02g10430	Os.27268.1.A1_at	-1.13962	0.0395056	1hr
LOC_Os03g30840	Os.31503.2.S1_at	2.6141	0.0389256	1hr			LOC_Os08g24630	Os.27296.1.A1_at	2.2244	0.00086526	1hr
LOC_Os01g49260	Os.31524.2.S1_at	1.76025	0.0164261	1hr			LOC_Os04g52660	Os.27304.1.A1_at	-3.21342	0.026885	1hr
LOC_Os01g03190	Os.31540.1.S1_at	3.00893	0.0155518	1hr			LOC_Os06g08790	Os.273.1.S1_at	-1.12815	0.00238761	1hr
LOC_Os01g52170	Os.31589.1.S1_at	-2.59097	0.0386148	1hr			LOC_Os03g53170	Os.27338.1.A1_at	-1.81254	0.0163591	1hr
LOC_Os01g37670	Os.31606.1.S1_at	-1.30907	0.0112224	1hr			LOC_Os02g39400	Os.27355.1.A1_at	1.6466	0.00201856	1hr
0	Os.31670.1.S1_at	-1.7799	0.0219942	1hr			LOC_Os11g13420	Os.27357.1.A1_at	-1.25888	0.0418906	1hr
LOC_Os01g04090	Os.31762.2.S1_x_at	-2.12094	0.0125896	1hr			LOC_Os04g58630	Os.27360.1.A1_at	-1.11617	9.03024e-05	1hr
LOC_Os03g51479	Os.31771.2.S1_x_at	2.42888	0.00211062	1hr			LOC_Os08g08592	Os.27362.1.S1_at	3.03774	0.00299992	1hr
0	Os.31845.1.S1_x_at	-3.43945	0.0371253	1hr			LOC_Os02g04460	Os.27375.1.A1_at	-1.28236	0.0105248	1hr
LOC_Os07g35340	Os.31858.2.S1_x_at	1.82745	0.00447233	1hr			LOC_Os09g22500	Os.27389.1.S1_at	2.80386	0.0209205	1hr
LOC_Os07g35340	Os.31858.3.S1_x_at	1.42994	0.0323249	1hr			LOC_Os05g04610	Os.27393.1.S1_s_at	-4.53812	0.00832033	1hr
LOC_Os09g39020	Os.31867.1.S1_at	-1.28164	0.00282001	1hr			LOC_Os04g57760	Os.27395.1.S1_a_at	1.19475	0.0265236	1hr
LOC_Os05g10670	Os.31975.1.S1_at	-1.63079	0.0120649	1hr			LOC_Os05g23880	Os.27405.1.S1_at	-4.10702	5.05374e-06	1hr
LOC_Os05g10670	Os.31975.1.S1_x_at	-1.67981	0.0180209	1hr			LOC_Os11g47870	Os.27419.1.S1_at	2.15884	0.0376662	1hr
LOC_Os03g05920	Os.31992.1.S1_at	2.94978	0.0154085	1hr			LOC_Os05g17604	Os.27420.1.S1_at	2.02719	0.001144	1hr
LOC_Os09g15389	Os.32000.1.A1_at	-1.38446	0.000244777	1hr			LOC_Os07g11280	Os.27421.1.S1_at	-2.80898	0.0101111	1hr
LOC_Os01g02930	Os.32123.1.S1_at	1.78899	0.000899008	1hr			LOC_Os01g29820	Os.27455.1.S1_at	-1.12766	0.00240638	1hr
LOC_Os01g52710	Os.32160.1.S1_a_at	1.69797	0.00799158	1hr			LOC_Os02g34650	Os.27459.1.A1_at	1.69403	0.00623903	1hr
LOC_Os01g52710	Os.32160.1.S1_at	1.67641	0.00823854	1hr			LOC_Os02g06930	Os.27484.1.S1_at	2.97183	0.00368929	1hr
LOC_Os01g52710	Os.32160.2.S1_x_at	2.01566	0.00182789	1hr			LOC_Os02g06930	Os.27484.2.A1_at	2.73223	0.000112028	1hr
LOC_Os02g13650	Os.32259.1.S1_at	1.04859	0.00404719	1hr			LOC_Os07g40630	Os.27488.1.S1_at	2.27782	0.0245162	1hr
LOC_Os01g63400	Os.32279.1.S1_at	-1.82077	0.00821992	1hr			0	Os.27497.1.S1_at	1.83729	0.0389673	1hr
LOC_Os03g08880	Os.32298.1.S1_at	4.86199	0.0440446	1hr			LOC_Os08g35900	Os.27498.1.S1_at	-1.28984	0.0404882	1hr
LOC_Os01g52120	Os.32374.1.S1_x_at	-1.13235	0.00922336	1hr			LOC_Os01g53790	Os.27509.1.S1_at	-1.85911	0.00859517	1hr
LOC_Os07g43322	Os.32430.1.S1_at	-1.06181	0.017394	1hr			LOC_Os11g32940	Os.27512.1.A1_at	-1.09862	0.0111015	1hr
LOC_Os01g54670	Os.32455.1.S1_at	-2.66585	0.000586887	1hr			LOC_Os08g01900	Os.27514.1.S1_at	1.09092	0.0211667	1hr
LOC_Os10g37830	Os.3246.2.S1_at	-1.03083	0.0254603	1hr			LOC_Os11g14140	Os.27517.1.A1_s_at	-1.18619	0.000713643	1hr
LOC_Os06g47860	Os.32500.2.A1_at	1.09264	0.0221793	1hr			LOC_Os10g03850	Os.27520.4.S1_a_at	-1.58528	0.00824189	1hr
LOC_Os07g02100	Os.32504.1.S1_at	-1.18145	0.010518	1hr			LOC_Os03g07920	Os.27536.1.A1_at	-1.26471	0.0392031	1hr
LOC_Os07g02100	Os.32504.2.S1_at	-1.59406	0.0112506	1hr			LOC_Os12g17430	Os.27538.1.S1_at	2.52931	0.00172326	1hr
LOC_Os04g51770	Os.32540.1.S1_at	-1.07241	0.0259868	1hr			LOC_Os02g48990	Os.27551.1.S1_at	1.00572	0.0313598	1hr
LOC_Os01g74370	Os.32602.2.S1_x_at	2.88589	0.0221126	1hr			LOC_Os01g52540	Os.27564.1.S1_a_at	4.93036	0.00740103	1hr
LOC_Os10g11200	Os.32642.1.S1_at	3.07629	0.0337298	1hr			LOC_Os05g33820	Os.27565.1.S1_a_at	2.07048	0.0197961	1hr
LOC_Os01g12070	Os.32667.1.S1_at	-3.13383	0.00837491	1hr			LOC_Os05g51520	Os.27568.1.S1_at	1.86992	0.00302007	1hr
LOC_Os01g53330	Os.32721.1.S1_at	-1.15948	0.0291319	1hr			LOC_Os09g30490	Os.27569.1.S2_at	2.13183	0.00298406	1hr
LOC_Os10g40130	Os.3278.1.S1_at	-1.14352	0.0240288	1hr			LOC_Os02g19640	Os.27581.1.A1_at	-2.39648	0.0279179	1hr
LOC_Os01g55450	Os.32856.1.S2_at	-1.07539	0.0260709	1hr			LOC_Os11g01850	Os.27583.1.S1_at	5.52363	0.00550727	1hr
LOC_Os01g37260	Os.32877.1.S1_at	-1.47568	0.00326525	1hr			LOC_Os06g12040	Os.27584.1.S1_at	-2.01619	0.00598006	1hr
LOC_Os01g06670	Os.32879.1.S2_at	2.2066	0.0343319	1hr			LOC_Os03g63330	Os.27606.1.S1_at	1.45335	0.0017276	1hr
LOC_Os04g55670	Os.329.1.S1_at	2.66756	0.00140975	1hr			LOC_Os11g34850	Os.27616.1.S1_at	-1.09838	0.016224	1hr
LOC_Os01g11700	Os.32925.1.S1_at	-1.05112	0.0439247	1hr			LOC_Os12g24020	Os.27625.1.S1_at	-1.94553	0.0496324	1hr
LOC_Os01g11700	Os.32925.2.S1_x_at	1.33849	0.00695476	1hr			LOC_Os07g38300	Os.27630.1.A1_at	-1.23456	0.00814074	1hr
LOC_Os01g06500	Os.32936.1.S1_at	2.56194	0.00811478	1hr			LOC_Os01g51710	Os.27635.1.S1_at	-1.04221	0.0325182	1hr
LOC_Os12g38960	Os.32996.1.S1_at	2.01273	0.0189516	1hr			LOC_Os02g30320	Os.27642.1.S1_at	1.6425	0.0174472	1hr
LOC_Os10g16440	Os.3300.1.S1_at	-4.21078	0.00200008	1hr			LOC_Os10g30610	Os.27646.1.A1_at	1.56859	0.0329953	1hr
LOC_Os07g27480	Os.33007.1.S1_x_at	-1.3699	0.00519245	1hr			LOC_Os03g16480	Os.27651.1.S1_at	1.56941	0.00633518	1hr
LOC_Os01g43740	Os.33102.1.S1_at	3.61173	0.0137885	1hr			LOC_Os02g48130	Os.27653.1.S1_at	-1.37635	0.0139641	1hr
0	Os.33102.2.S1_at	1.56265	0.00908958	1hr			LOC_Os04g49890	Os.27657.1.A1_at	-1.21271	0.025404	1hr
LOC_Os01g57730	Os.33106.1.S1_at	3.26589	0.00881886	1hr			LOC_Os08g14570	Os.27682.1.S1_at	3.13816	0.00535285	1hr
LOC_Os03g20550	Os.33131.1.A1_at	1.33544	0.00474949	1hr			LOC_Os03g14370	Os.27683.2.S1_s_at	2.59731	0.026402	1hr
LOC_Os03g15750	Os.33208.1.S1_at	1.24601	7.75063e-05	1hr			LOC_Os03g18270	Os.27692.1.S1_at	-1.25796	0.0311691	1hr
LOC_Os01g67580	Os.33212.2.S1_at	-1.26716	0.0107143	1hr			LOC_Os02g46750	Os.27694.1.S1_at	-1.82116	0.00641746	1hr
LOC_Os02g20970	Os.33238.1.S1_x_at	1.63307	0.0297736	1hr			LOC_Os01g58470	Os.27717.1.S1_a_at	-1.02262	0.0133314	1hr
0	Os.33341.2.S1_at	-2.03947	0.0253742	1hr			LOC_Os10g23220	Os.27757.1.A1_at	1.01375	0.0260444	1hr
LOC_Os07g22494	Os.33350.1.S1_x_at	-1.1037	0.0260055	1hr			LOC_Os07g01030	Os.27758.1.S1_at	-2.07896	0.000308682	1hr
LOC_Os01g25320	Os.33510.2.S1_s_at	1.29251	0.0128827	1hr			0	Os.27773.1.S1_at	1.98624	0.0175442	1hr
LOC_Os07g06620	Os.33534.1.S1_s_at	-2.59772	0.0067391	1hr			LOC_Os10g36260	Os.27780.2.S1_a_at	-4.36338	0.00180045	1hr
LOC_Os01g47470	Os.33575.1.S1_at	1.21568	0.0359969	1hr			LOC_Os03g52640	Os.27782.1.S1_at	-1.57148	0.00206579	1hr
LOC_Os03g47614	Os.33602.1.S2_at	-2.29717	0.019791	1hr			LOC_Os02g14430	Os.27793.1.S1_x_at	-1.93886	0.0384539	1hr
LOC_Os01g46200	Os.33614.1.S1_at	-1.16262	0.000294775	1hr			LOC_Os07g34640	Os.27798.1.S1_a_at	-1.83123	0.00427093	1hr
0	Os.33624.2.S1_at	-1.61128	0.0477581	1hr			LOC_Os03g58740	Os.27800.1.A1_at	1.5216	0.015839	1hr
LOC_Os03g32790	Os.33676.3.S1_x_at	-1.06028	0.0122175	1hr			LOC_Os05g34630	Os.27825.1.S1_at	-1.15941	0.0287381	1hr
LOC_Os01g20110	Os.33704.1.S1_at	1.53403	0.0385794	1hr			LOC_Os05g51610	Os.27828.1.S1_a_at	-1.80176	0.036619	1hr
LOC_Os11g32750	Os.33742.1.S1_at	2.79419	0.0300343	1hr			LOC_Os06g13660	Os.27835.1.S1_at	-2.82322	0.0492165	1hr
0	Os.33750.1.S1_at	-1.33086	0.0427888	1hr			LOC_Os07g01730	Os.27845.1.S1_x_at	-1.37667	0.0200208	1hr
LOC_Os01g57840	Os.33787.1.S1_at	1.6292	0.0090655	1hr			LOC_Os03g52340	Os.27846.1.S1_at	1.53662	0.00350915	1hr
LOC_Os03g17980	Os.338.1.S2_x_at	-1.09618	0.00983185	1hr			0	Os.27851.1.A1_a_at	-1.23896	0.00112563	1hr
LOC_Os03g17980	Os.338.2.S1_x_at	-1.00883	0.0148694	1hr			LOC_Os01g61180	Os.27852.1.S1_at	-1.44312	0.0137037	1hr
0	Os.33857.3.S1_x_at	-2.67228	0.0455764	1hr			LOC_Os11g38260	Os.27862.1.S1_at	1.01893	0.012631	1hr
LOC_Os07g02980	Os.33868.1.S1_at	-1.11045	0.010433	1hr			LOC_Os08g04540	Os.27876.1.S1_x_at	2.6796	0.0207337	1hr
LOC_Os07g44830	Os.33874.2.A1_x_at	-1.24113	0.0369728	1hr			LOC_Os02g52810	Os.27898.1.A1_at	-1.03515	0.000939492	1hr
LOC_Os06g22919	Os.33878.1.S1_at	-3.04912	0.0323754	1hr			LOC_Os01g54210	Os.27911.1.S1_at	-1.25918	0.00461633	1hr
LOC_Os04g43680	Os.3388.1.S1_x_at	3.37561	0.0141466	1hr			LOC_Os02g04130	Os.27915.1.S1_at	2.67638	0.0168367	1hr
LOC_Os04g43680	Os.3388.2.S1_a_at	2.76431	0.0296674	1hr			0	Os.27923.1.A1_at	2.35689	0.00558382	1hr
LOC_Os01g62790	Os.33896.1.S1_x_at	-1.10367	0.00637373	1hr			0	Os.27927.1.A1_at	2.73621	0.0301072	1hr
LOC_Os01g62150	Os.33927.1.S1_at	1.08521	0.0147623	1hr			LOC_Os03g14170	Os.27934.2.S1_x_at	1.11245	0.00842645	1hr
LOC_Os01g41890	Os.33928.1.S1_at	-2.77928	0.018079	1hr			LOC_Os01g50030	Os.27943.1.S1_a_at	2.52458	0.0239654	1hr
LOC_Os04g41110	Os.33948.1.S1_at	-2.1894	0.00468002	1hr			LOC_Os03g08080	Os.27944.1.S1_at	-2.04166	0.0164951	1hr
LOC_Os02g49230	Os.3400.1.S1_s_at	-1.59234	0.000134603	1hr			LOC_Os04g51320	Os.27946.1.S1_at	1.55752	0.0112262	1hr
LOC_Os04g51160	Os.3406.1.S1_at	4.40753	0.000885915	1hr			0	Os.27948.1.A1_at	-2.54557	0.0486483	1hr
0	Os.34120.1.S1_at	1.42399	0.0231755	1hr			LOC_Os01g69040	Os.27953.1.S1_x_at	1.36528	0.00511189	1hr
LOC_Os01g70180	Os.34126.1.S1_at	1.19327	0.00212221	1hr			LOC_Os03g63270	Os.27955.1.S1_at	2.71446	0.00377786	1hr
LOC_Os01g66510	Os.34130.1.S1_at	1.56077	0.0459726	1hr			LOC_Os03g63270	Os.27955.1.S2_at	2.46306	0.0096531	1hr
LOC_Os08g04630	Os.34139.1.S1_at	2.54595	0.00416528	1hr			LOC_Os01g72900	Os.27963.1.A1_at	2.6094	0.00906049	1hr
LOC_Os01g07360	Os.34142.1.S1_at	2.79153	0.0189444	1hr			LOC_Os01g71094	Os.27968.1.S1_x_at	1.15717	0.00317128	1hr
LOC_Os06g03700	Os.34161.1.S1_a_at	-1.75949	0.00296601	1hr			LOC_Os04g43050	Os.27988.1.A1_at	-1.23414	0.00115322	1hr
LOC_Os06g03700	Os.34161.1.S1_at	-2.38629	0.00234743	1hr			LOC_Os01g04870	Os.28010.1.S1_at	-1.50272	0.00238166	1hr
LOC_Os06g03700	Os.34161.2.S1_x_at	-1.66614	0.0200941	1hr			LOC_Os01g62130	Os.28023.1.S1_at	3.77624	0.000435402	1hr
LOC_Os06g04280	Os.3416.1.S1_a_at	1.89923	0.0360312	1hr			LOC_Os04g44790	Os.28068.1.S1_at	1.18408	0.0383666	1hr
LOC_Os06g04280	Os.3416.1.S1_at	1.48219	0.0273563	1hr			LOC_Os07g04180	Os.28079.1.S1_x_at	-1.18458	0.00217468	1hr
LOC_Os06g04280	Os.3416.2.S1_x_at	2.55285	0.0107394	1hr			LOC_Os07g04180	Os.28079.2.S1_s_at	-1.65524	0.00135081	1hr
LOC_Os01g26970	Os.34167.1.S1_at	-1.45071	0.00892199	1hr			LOC_Os10g39440	Os.28087.1.S1_s_at	-1.26639	0.00243326	1hr
LOC_Os04g38790	Os.34174.1.S1_at	3.11672	0.035481	1hr			LOC_Os03g10060	Os.28094.1.S1_s_at	-1.62756	0.0181772	1hr
LOC_Os02g03060	Os.3428.1.S1_x_at	1.19478	0.02603	1hr			LOC_Os05g43170	Os.28096.1.S1_at	1.41761	0.0110504	1hr
LOC_Os02g03060	Os.3428.2.S1_at	1.64503	0.00532704	1hr			0	Os.28110.4.S1_x_at	2.72797	0.0315321	1hr
LOC_Os07g43970	Os.34315.1.S1_at	2.62351	0.00634242	1hr			LOC_Os10g28080	Os.28124.1.S1_at	1.6574	0.0175561	1hr
LOC_Os05g48150	Os.3435.1.S1_at	-1.04688	0.00115665	1hr			LOC_Os11g03460	Os.28138.1.S1_at	-1.03612	0.0344865	1hr
LOC_Os05g48150	Os.3435.2.S1_x_at	-1.02352	0.0139987	1hr			LOC_Os03g11440	Os.28148.1.S1_at	1.01751	0.000611132	1hr
LOC_Os01g62950	Os.34462.1.S1_at	1.3287	0.0116851	1hr			LOC_Os03g61160	Os.28200.1.S1_x_at	-2.32139	0.0443736	1hr
LOC_Os01g07970	Os.34466.1.S1_s_at	-2.94072	0.0145927	1hr			LOC_Os06g22960	Os.28214.2.S1_x_at	-1.56142	0.0368342	1hr
LOC_Os03g61500	Os.34496.1.S1_at	7.04212	0.0147444	1hr			LOC_Os01g52240	Os.28216.1.S1_a_at	-2.25875	0.00321351	1hr
LOC_Os12g23780	Os.34515.1.A1_at	-1.23366	0.00299521	1hr			LOC_Os07g37550	Os.28216.2.S1_a_at	1.98445	0.0368171	1hr
LOC_Os01g71790	Os.34520.1.S1_at	1.31032	0.00263969	1hr			LOC_Os01g52240	Os.28216.3.S1_x_at	-3.14028	0.000916399	1hr
LOC_Os07g43530	Os.34549.1.S1_at	1.45679	0.0266517	1hr			LOC_Os10g41310	Os.2822.1.S1_at	-1.39013	0.000281214	1hr
LOC_Os01g01360	Os.34674.1.S1_at	-1.44904	0.0263528	1hr			LOC_Os04g56110	Os.28305.1.S1_at	2.24094	0.000758342	1hr
LOC_Os01g02920	Os.34721.1.S1_at	2.55105	0.008838	1hr			LOC_Os02g41650	Os.28397.1.S2_x_at	1.43462	0.00133582	1hr
LOC_Os02g37254	Os.34731.1.S1_at	-2.40257	0.000298766	1hr			LOC_Os02g03700	Os.28399.1.S3_at	1.28397	0.0443404	1hr
LOC_Os03g12530	Os.34767.2.S1_s_at	1.0608	0.0486667	1hr			LOC_Os09g11480	Os.28406.1.S1_at	-2.50508	0.000562925	1hr
LOC_Os01g03710	Os.34778.1.S1_at	2.48395	0.0427848	1hr			LOC_Os04g51610	Os.28422.1.S1_at	1.66487	0.0497733	1hr
LOC_Os07g46510	Os.34873.1.S1_at	3.38552	0.0482398	1hr			0	Os.28425.1.S2_at	-2.87414	0.0196199	1hr
0	Os.34876.1.S1_at	-1.13653	0.0197447	1hr			LOC_Os08g32650	Os.28454.1.S1_at	1.10558	0.0107829	1hr
LOC_Os01g55160	Os.34913.1.S1_at	1.94036	0.00406331	1hr			LOC_Os11g26160	Os.28459.1.S1_at	-1.0824	0.0128195	1hr
LOC_Os01g12110	Os.3496.1.S1_at	3.24481	0.0269595	1hr			0	Os.28463.1.S1_at	3.89981	0.0217961	1hr
LOC_Os01g38670	Os.35004.1.S1_at	-2.35283	0.0434006	1hr			LOC_Os03g48090	Os.2852.1.S1_at	-1.01182	0.0046938	1hr
0	Os.35012.1.S1_at	-1.38648	0.0185361	1hr			LOC_Os01g64100	Os.28531.1.S1_at	3.58414	0.00198204	1hr
LOC_Os04g23040	Os.35028.2.S1_x_at	-1.21235	0.00365327	1hr			LOC_Os01g70430	Os.28544.2.S1_x_at	-1.85386	0.00775533	1hr
LOC_Os01g59350	Os.35049.1.S1_a_at	-1.3219	0.00111246	1hr			LOC_Os03g19840	Os.28566.1.S1_at	4.12387	0.000451478	1hr
LOC_Os01g42690	Os.35061.1.S1_at	1.58807	0.00974602	1hr			LOC_Os01g53470	Os.28576.1.S1_at	6.09799	0.000405818	1hr
LOC_Os01g42690	Os.35061.2.S1_x_at	1.2301	0.00953622	1hr			LOC_Os01g52060	Os.28578.1.S1_at	4.19829	0.0127067	1hr
LOC_Os02g39040	Os.35065.1.S1_at	-1.07553	0.00158695	1hr			LOC_Os07g38140	Os.28645.1.S1_at	1.26191	0.00219525	1hr
LOC_Os07g18944	Os.35073.1.S1_at	1.06385	0.0101607	1hr			LOC_Os11g45740	Os.2867.1.A1_at	1.65144	0.0378131	1hr
LOC_Os01g23870	Os.35110.1.S1_a_at	-1.07679	0.026321	1hr			LOC_Os01g14650	Os.28773.1.S1_at	1.91928	0.030474	1hr
LOC_Os05g48690	Os.35356.1.S1_at	1.36882	0.0346031	1hr			LOC_Os01g61110	Os.28778.1.S1_at	-1.55208	0.00719151	1hr
LOC_Os05g48810	Os.35463.1.S1_at	1.29959	0.0485253	1hr			LOC_Os01g37750	Os.28823.1.S1_at	2.51983	0.0111364	1hr
LOC_Os03g31044	Os.35474.1.S1_at	-1.39738	0.024024	1hr			LOC_Os01g47560	Os.28828.1.S2_at	1.37087	0.0394787	1hr
LOC_Os02g01220	Os.35510.1.S1_at	-1.46683	0.00089908	1hr			LOC_Os10g40550	Os.2884.1.S1_at	2.57301	0.015964	1hr
LOC_Os01g65800	Os.35603.1.S1_at	1.37243	0.0324586	1hr			LOC_Os03g13000	Os.28855.1.S1_at	-1.07346	0.00508713	1hr
LOC_Os03g21664	Os.35648.1.S1_at	-1.13423	0.0267704	1hr			LOC_Os01g52900	Os.28903.1.S1_at	1.36618	0.0109636	1hr
LOC_Os03g09060	Os.35677.1.S1_at	-1.50843	0.00124803	1hr			0	Os.28909.2.A1_at	2.051	0.0176455	1hr
LOC_Os01g53220	Os.35681.1.S1_at	-2.10083	0.00079723	1hr			LOC_Os07g06860	Os.28983.1.S1_at	-1.83253	0.00201765	1hr
0	Os.35710.1.S1_at	-1.30775	0.0321593	1hr			LOC_Os01g73530	Os.28988.1.S1_at	1.88173	0.000530405	1hr
LOC_Os07g02570	Os.35752.2.A1_at	3.68671	0.0121097	1hr			LOC_Os01g73530	Os.28988.2.S1_x_at	1.12227	0.0144275	1hr
LOC_Os07g02570	Os.35752.2.S1_x_at	1.73561	0.0357531	1hr			LOC_Os01g49210	Os.29003.2.S1_x_at	1.26324	0.0316007	1hr
LOC_Os01g02080	Os.35815.1.S1_at	-2.30343	0.0109495	1hr			LOC_Os03g55030	Os.2901.1.S1_at	-1.20925	0.00421692	1hr
LOC_Os01g63220	Os.35890.1.S1_at	-1.41982	0.0138495	1hr			LOC_Os01g56130	Os.29016.1.S1_at	-1.53528	0.000336736	1hr
LOC_Os11g33394	Os.35907.1.S1_at	-2.58211	0.00158642	1hr			LOC_Os07g14600	Os.29093.1.S1_at	2.73919	0.00422877	1hr
LOC_Os01g60730	Os.35921.1.S1_at	-2.76366	0.0394029	1hr			LOC_Os01g21250	Os.2915.1.S1_at	1.37864	0.000199309	1hr
LOC_Os07g31250	Os.35935.2.S1_at	1.13499	0.00700843	1hr			LOC_Os10g39640	Os.2938.1.S1_at	2.32348	0.00605104	1hr
0	Os.35952.1.S1_at	2.78204	0.0229918	1hr			LOC_Os10g39640	Os.2938.1.S1_x_at	2.18284	0.0371138	1hr
LOC_Os04g48370	Os.36046.1.S1_at	-1.03908	0.0012754	1hr			LOC_Os01g42620	Os.29404.1.S1_at	-1.30027	0.0065908	1hr
LOC_Os02g44890	Os.36087.1.A1_at	-1.2861	0.000466055	1hr			LOC_Os10g39670	Os.2946.1.S1_at	1.08482	0.00556768	1hr
LOC_Os04g08270	Os.361.1.S1_at	-1.05176	0.0479102	1hr			LOC_Os03g25440	Os.2954.1.S1_at	-1.62639	0.0231981	1hr
LOC_Os01g41650	Os.36122.2.S1_at	1.81424	0.0331993	1hr			LOC_Os03g58540	Os.29736.1.S1_at	-1.36713	0.0128246	1hr
LOC_Os01g58500	Os.36178.1.S1_at	2.51952	0.02248	1hr			LOC_Os07g14080	Os.29859.1.S1_at	2.51799	0.00687698	1hr
LOC_Os01g47130	Os.36215.1.S1_at	1.02383	0.016029	1hr			LOC_Os01g48800	Os.29907.1.S1_at	-2.42513	0.00554955	1hr
LOC_Os01g13170	Os.3627.1.S1_a_at	-1.34903	0.0327725	1hr			0	Os.29966.1.S1_at	-3.09334	0.00806479	1hr
LOC_Os04g09350	Os.36350.1.A1_at	-2.80477	0.0168802	1hr			LOC_Os05g50610	Os.29987.2.S1_at	2.50299	0.00314016	1hr
LOC_Os01g39840	Os.36418.1.S1_at	-1.07605	0.0206575	1hr			LOC_Os07g36560	Os.30000.1.S1_at	3.54153	0.0148165	1hr
LOC_Os01g14080	Os.36458.2.S1_x_at	1.43886	0.0328141	1hr			LOC_Os11g22396	Os.30005.1.S2_at	-1.10795	0.0063503	1hr
LOC_Os01g44090	Os.36473.1.S1_at	1.08303	0.0055417	1hr			LOC_Os10g42830	Os.3001.1.S1_at	1.13515	0.0181325	1hr
LOC_Os05g25650	Os.36544.1.A1_at	3.00007	0.00955808	1hr			LOC_Os01g03180	Os.30032.1.S1_at	-1.49049	0.0469942	1hr
LOC_Os01g18744	Os.3655.1.S1_at	1.99983	0.0487486	1hr			LOC_Os01g01870	Os.30044.1.S1_a_at	2.25876	0.0108483	1hr
LOC_Os07g02880	Os.36607.1.S1_x_at	3.59773	0.0200199	1hr			0	Os.30054.1.S1_at	-1.86195	0.00349429	1hr
0	Os.36647.1.S1_at	-3.04985	0.0283678	1hr			LOC_Os01g60420	Os.30059.1.S1_at	3.02189	0.000771223	1hr
0	Os.36647.1.S1_x_at	-2.91848	0.0101713	1hr			LOC_Os01g60420	Os.30059.2.S1_at	2.89071	0.000146696	1hr
LOC_Os04g43560	Os.36651.1.S1_at	-1.73167	0.0300655	1hr			LOC_Os01g60420	Os.30059.2.S1_x_at	2.85299	6.3162e-05	1hr
LOC_Os09g10730	Os.36687.1.A1_at	-2.98096	0.0348699	1hr			LOC_Os06g12129	Os.30101.1.S1_at	-1.16471	0.0156981	1hr
0	Os.36863.1.S1_at	1.32094	0.0274216	1hr			LOC_Os10g30880	Os.30124.1.S1_at	3.5917	0.00827517	1hr
0	Os.36875.1.A1_at	-1.8696	0.0456762	1hr			LOC_Os10g30880	Os.30124.1.S1_x_at	1.91764	0.00084836	1hr
LOC_Os01g58150	Os.36901.1.S1_at	1.2718	0.0119706	1hr			LOC_Os03g36960	Os.30135.1.S1_at	-1.22755	0.0190741	1hr
0	Os.36903.1.S1_at	-1.83286	0.00881869	1hr			LOC_Os04g46250	Os.30193.1.S1_at	2.8712	0.00147827	1hr
LOC_Os01g62010	Os.36919.1.S1_at	2.94447	0.00952377	1hr			LOC_Os11g47840	Os.30200.1.S1_at	2.05053	0.0149696	1hr
LOC_Os01g62010	Os.36919.1.S1_x_at	2.53687	0.00189895	1hr			0	Os.30256.1.S1_at	-1.37129	0.0390011	1hr
LOC_Os01g62010	Os.36919.2.S1_s_at	2.92743	0.00104574	1hr			LOC_Os01g61510	Os.30296.2.S1_at	2.82651	0.0261293	1hr
LOC_Os07g02440	Os.36995.1.S1_at	-2.71606	0.00413889	1hr			LOC_Os01g61510	Os.30296.2.S1_x_at	1.22676	0.0348453	1hr
LOC_Os06g11660	Os.37006.1.S1_at	-3.81915	0.0110703	1hr			LOC_Os01g44250	Os.30324.2.S1_x_at	2.00862	0.0353522	1hr
LOC_Os06g39912	Os.37009.1.S1_at	1.5847	0.0104602	1hr			LOC_Os10g33660	Os.3033.1.S1_at	1.0431	0.000764939	1hr
LOC_Os04g09350	Os.37024.1.S1_s_at	-1.68196	0.00739722	1hr			LOC_Os07g37950	Os.30337.2.S1_at	2.16024	0.031716	1hr
LOC_Os07g38030	Os.37032.1.S1_a_at	-3.11474	0.00352244	1hr			LOC_Os01g02130	Os.30376.1.S1_at	4.32741	0.00128952	1hr
LOC_Os10g37760	Os.37067.1.S1_at	4.8192	0.0237343	1hr			LOC_Os01g14960	Os.30390.1.S1_at	-3.03983	0.035241	1hr
LOC_Os02g35329	Os.3710.1.S1_at	6.69548	0.00699647	1hr			LOC_Os01g18490	Os.30428.1.S1_at	3.93608	0.0321176	1hr
LOC_Os01g51670	Os.37243.1.S1_at	1.71827	0.0495555	1hr			LOC_Os01g11150	Os.30473.1.S1_at	2.84883	0.0163227	1hr
0	Os.37243.2.S1_at	-4.02848	0.00383644	1hr			LOC_Os01g43650	Os.30512.1.S1_at	2.3965	0.00225779	1hr
LOC_Os01g51670	Os.37243.2.S1_x_at	2.52957	0.0469926	1hr			LOC_Os03g02330	Os.30518.1.S1_at	2.92774	0.0149796	1hr
LOC_Os06g04940	Os.37255.1.A1_at	1.60354	0.0236698	1hr			LOC_Os01g60640	Os.30568.1.S1_at	3.50508	0.00923731	1hr
LOC_Os01g04050	Os.3729.1.S1_at	1.79005	0.0361507	1hr			LOC_Os01g71070	Os.30593.1.S1_at	3.55847	0.0243527	1hr
LOC_Os11g02440	Os.37295.1.S1_at	3.43107	0.0356841	1hr			LOC_Os01g57240	Os.30597.1.S1_at	1.58643	0.0305243	1hr
LOC_Os01g72740	Os.37328.1.S1_at	-3.01882	0.00254816	1hr			LOC_Os01g57240	Os.30597.2.S1_at	1.4696	0.00664115	1hr
LOC_Os01g70820	Os.37376.1.S1_at	1.12216	0.0318944	1hr			LOC_Os01g57240	Os.30597.3.S1_x_at	1.70851	0.0459317	1hr
LOC_Os01g70820	Os.37376.2.S1_x_at	1.22244	0.0127154	1hr			LOC_Os08g06710	Os.30615.1.S1_at	-3.35725	0.0198963	1hr
LOC_Os05g06510	Os.37384.1.S1_s_at	-1.03091	0.0152495	1hr			LOC_Os01g63160	Os.30620.1.S1_at	-1.58055	0.00735025	1hr
LOC_Os03g44230	Os.3739.1.S1_at	-1.08937	0.00379515	1hr			LOC_Os07g03130	Os.30681.1.S1_at	-1.15935	0.0404033	1hr
LOC_Os05g24160	Os.3740.3.S1_s_at	-1.42974	0.0435315	1hr			LOC_Os06g04340	Os.30862.2.S1_at	2.8793	0.0374839	1hr
*	Os.3749.1.S1_at	-2.35976	0.00452233	1hr			LOC_Os07g02460	Os.30866.1.S1_at	2.75308	0.00477099	1hr
LOC_Os01g50040	Os.37509.1.S1_at	2.07092	0.0376349	1hr			LOC_Os03g61360	Os.30886.1.S1_at	1.47064	0.00945181	1hr
LOC_Os01g50040	Os.37509.2.S1_x_at	1.6109	0.000972877	1hr			LOC_Os03g61360	Os.30886.1.S1_x_at	1.45305	0.00430332	1hr
LOC_Os04g10420	Os.37514.1.S1_at	-1.12064	0.0125057	1hr			LOC_Os03g61360	Os.30886.2.S1_x_at	1.36074	0.00721234	1hr
LOC_Os05g34830	Os.37548.1.S1_at	-1.24986	0.004051	1hr			LOC_Os03g61360	Os.30886.3.S1_x_at	1.51299	0.0139771	1hr
LOC_Os01g63820	Os.37564.3.S1_x_at	1.24993	0.0109282	1hr			LOC_Os01g04080	Os.30899.1.S1_at	-4.48752	1.88997e-05	1hr
LOC_Os08g37660	Os.37571.1.S1_at	2.70359	0.0332266	1hr			LOC_Os01g73630	Os.30910.1.S1_at	1.22542	0.0358995	1hr
LOC_Os01g64760	Os.37593.3.S1_at	1.18883	0.014642	1hr			LOC_Os07g18560	Os.30976.1.S1_at	-1.42028	0.00545399	1hr
LOC_Os01g20980	Os.37598.1.S1_at	3.02659	0.0251501	1hr			LOC_Os03g40170	Os.30983.2.S1_x_at	-1.39026	0.00206166	1hr
LOC_Os01g20980	Os.37598.2.S1_at	1.22	0.0439177	1hr			LOC_Os06g02040	Os.31022.1.S1_at	3.25664	0.0448021	1hr
0	Os.37642.1.S1_at	-1.63349	0.00697651	1hr			0	Os.31129.1.S1_at	-2.12111	0.0112822	1hr
0	Os.37644.1.S1_at	2.38626	0.0426157	1hr			LOC_Os10g33970	Os.3114.1.S1_at	1.23534	0.0349567	1hr
LOC_Os01g43844	Os.37668.1.S1_at	1.8092	0.0151893	1hr			LOC_Os03g06610	Os.31147.1.S1_at	-2.13042	0.0129575	1hr
LOC_Os03g16334	Os.37699.2.S1_at	1.61785	0.0227186	1hr			LOC_Os03g59180	Os.31151.2.S1_at	1.93913	0.0326089	1hr
LOC_Os03g16334	Os.37699.3.S1_x_at	1.24286	0.0426298	1hr			LOC_Os01g13950	Os.31185.1.S1_at	1.43874	0.0308763	1hr
LOC_Os04g33310	Os.37710.1.S1_at	-1.00014	0.0430127	1hr			LOC_Os10g28050	Os.3121.1.S1_at	1.55544	0.0196775	1hr
LOC_Os01g07770	Os.37754.1.S1_at	-2.65432	0.0454122	1hr			LOC_Os01g73270	Os.31324.1.S1_at	-1.36515	0.0200664	1hr
LOC_Os03g16030	Os.37773.1.S1_at	3.15713	0.00382083	1hr			LOC_Os01g61080	Os.31521.1.S1_at	4.4841	0.00837306	1hr
LOC_Os03g16030	Os.37773.1.S1_x_at	3.16411	0.00205849	1hr			0	Os.31529.2.A1_at	-1.48299	0.0444385	1hr
LOC_Os01g11460	Os.37798.1.S1_at	2.05776	0.0174834	1hr			LOC_Os07g46560	Os.31545.1.S1_at	-1.23321	0.0116565	1hr
LOC_Os02g37834	Os.37818.1.A1_at	-1.59156	0.033277	1hr			LOC_Os08g38020	Os.31548.1.S1_at	-2.52897	0.0237154	1hr
LOC_Os01g07370	Os.37822.1.A1_a_at	2.93676	0.000426294	1hr			LOC_Os03g50030	Os.3160.1.S1_at	-2.05523	0.00383706	1hr
LOC_Os01g07370	Os.37822.3.A1_s_at	2.65995	0.00116012	1hr			LOC_Os07g01550	Os.316.1.S1_at	1.28666	0.00287989	1hr
LOC_Os04g58280	Os.37834.1.S1_a_at	-2.67331	0.00449673	1hr			LOC_Os03g49940	Os.3163.1.A1_at	1.36151	0.0154237	1hr
LOC_Os02g40700	Os.37865.1.S1_at	1.35619	0.027846	1hr			LOC_Os07g46039	Os.31644.1.S1_at	-1.07187	0.00501424	1hr
LOC_Os10g39920	Os.37876.1.S1_at	-1.36955	0.0363018	1hr			LOC_Os07g45560	Os.31644.2.S1_at	-3.17943	0.00584192	1hr
LOC_Os05g27780	Os.37909.1.S1_at	-1.68451	0.0105955	1hr			LOC_Os01g06320	Os.31652.1.S1_at	1.82529	0.0259251	1hr
LOC_Os01g57650	Os.37921.2.S1_at	1.62805	0.000507695	1hr			0	Os.31662.2.A1_at	1.6375	0.0270154	1hr
LOC_Os03g52660	Os.37935.1.S1_at	1.0212	0.000694464	1hr			LOC_Os07g22670	Os.31679.1.S1_at	-1.01795	0.0154144	1hr
LOC_Os10g26850	Os.37936.2.S1_a_at	-1.31219	0.0335461	1hr			0	Os.31700.4.S1_x_at	2.35731	0.0310477	1hr
0	Os.37936.3.A1_at	-1.0988	0.0264059	1hr			LOC_Os04g52340	Os.31773.2.S1_at	2.7621	0.000748476	1hr
LOC_Os09g25460	Os.37941.1.S1_at	-1.19246	0.00107566	1hr			LOC_Os01g03630	Os.31788.1.S1_at	2.02007	0.00470713	1hr
LOC_Os02g06890	Os.37988.1.S1_at	1.48993	0.0429218	1hr			LOC_Os07g35340	Os.31858.1.S1_at	1.88435	0.00365915	1hr
LOC_Os01g16550	Os.37994.2.S1_at	1.24125	0.045818	1hr			LOC_Os07g35340	Os.31858.2.S1_x_at	2.48253	0.000230813	1hr
LOC_Os02g42700	Os.37995.1.S1_at	-1.28205	0.000310841	1hr			LOC_Os07g35340	Os.31858.3.S1_x_at	2.01921	0.00575556	1hr
LOC_Os07g43800	Os.37996.1.S1_at	2.88363	0.0309036	1hr			LOC_Os11g06010	Os.31883.1.A1_at	-1.22787	0.00479582	1hr
LOC_Os03g08960	Os.38013.1.S1_a_at	1.32131	0.0101789	1hr			LOC_Os05g10840	Os.31977.1.S1_at	1.57672	0.0178498	1hr
0	Os.38013.2.S1_x_at	2.94802	0.00622427	1hr			LOC_Os07g07150	Os.32042.1.S1_at	-1.47116	0.021063	1hr
LOC_Os01g01790	Os.38048.2.S1_x_at	-1.1069	0.0424991	1hr			LOC_Os07g32900	Os.32064.2.S1_at	-1.29251	0.00137015	1hr
LOC_Os01g40640	Os.38077.1.S1_at	-1.24202	0.0299755	1hr			LOC_Os01g74320	Os.32105.1.S1_at	2.04733	0.0124726	1hr
LOC_Os01g40640	Os.38077.2.S1_x_at	-1.0684	0.0111175	1hr			LOC_Os03g49400	Os.32159.1.S1_a_at	-1.01391	0.00530283	1hr
LOC_Os09g24710	Os.38084.2.S1_x_at	1.21277	0.0325766	1hr			LOC_Os01g52710	Os.32160.1.S1_at	1.02147	0.0200626	1hr
LOC_Os10g37660	Os.38110.1.S1_at	1.84937	0.00870463	1hr			LOC_Os01g11010	Os.32162.1.S1_at	-2.06963	0.0284442	1hr
LOC_Os07g49270	Os.38120.1.S1_at	1.18202	0.0380566	1hr			LOC_Os01g64256	Os.32232.1.S1_at	-1.09695	0.000896047	1hr
LOC_Os01g25600	Os.38130.1.S1_at	-2.21964	0.00665318	1hr			LOC_Os01g09860	Os.32248.1.S1_at	-1.04283	0.00528151	1hr
LOC_Os03g45779	Os.38196.1.A1_at	-3.31388	0.0190409	1hr			LOC_Os01g09860	Os.32248.2.S1_x_at	-1.20183	0.00791517	1hr
LOC_Os04g52260	Os.38235.2.S1_at	1.25745	0.0243515	1hr			0	Os.32252.1.S1_at	1.82763	0.0177597	1hr
LOC_Os04g52260	Os.38235.2.S1_x_at	1.56031	0.0102275	1hr			LOC_Os01g36240	Os.32292.1.S1_at	-1.34	0.0222519	1hr
LOC_Os01g38530	Os.38249.1.S1_at	-1.2839	0.0423995	1hr			LOC_Os04g58760	Os.32360.1.A1_at	-1.67336	0.0115667	1hr
LOC_Os01g38530	Os.38249.2.S1_at	-1.52739	0.00367459	1hr			LOC_Os01g50420	Os.32366.1.S1_at	3.08375	0.0222897	1hr
LOC_Os12g08730	Os.38257.1.S1_x_at	-1.33301	0.0329538	1hr			LOC_Os07g47260	Os.32411.1.S1_at	-1.63022	0.0261228	1hr
LOC_Os03g06850	Os.38278.1.S1_at	-1.18671	3.44441e-05	1hr			LOC_Os01g59080	Os.32447.1.S1_at	-1.02668	0.0287221	1hr
LOC_Os03g06850	Os.38278.2.S1_at	-1.93393	0.0108282	1hr			LOC_Os09g07800	Os.32502.1.S1_at	2.35916	0.00372054	1hr
LOC_Os03g06850	Os.38278.2.S1_x_at	-1.66631	0.00314312	1hr			LOC_Os07g08430	Os.32503.1.S1_at	1.28882	0.0402709	1hr
LOC_Os02g07960	Os.38295.1.S3_at	-2.91843	0.0128351	1hr			LOC_Os07g08430	Os.32503.1.S1_x_at	1.45121	0.0299738	1hr
LOC_Os06g36390	Os.38309.1.S1_at	-2.62621	0.000254881	1hr			LOC_Os07g02100	Os.32504.2.S1_at	-1.41537	0.0267083	1hr
LOC_Os05g47560	Os.38365.1.S1_a_at	-1.09671	0.00426233	1hr			LOC_Os06g47940	Os.32506.1.S1_at	-1.27408	0.00625148	1hr
LOC_Os01g01340	Os.38378.1.S1_a_at	-2.14311	0.00100555	1hr			LOC_Os03g25450	Os.32563.1.S1_at	-1.19908	0.0285314	1hr
LOC_Os09g05020	Os.38393.1.S1_at	1.34824	0.00276265	1hr			LOC_Os01g54420	Os.32564.1.S1_at	-1.08432	0.0488389	1hr
0	Os.38399.1.S1_at	-1.69431	0.0052856	1hr			LOC_Os03g03560	Os.32569.2.S1_x_at	-1.29528	0.00127308	1hr
LOC_Os06g07030	Os.38447.1.S1_s_at	-1.39521	0.0236604	1hr			LOC_Os07g22580	Os.32592.1.S1_at	-2.37321	0.0159343	1hr
LOC_Os03g26910	Os.38485.1.S1_at	1.99422	0.00424925	1hr			LOC_Os01g47300	Os.32597.1.S1_x_at	1.70939	0.0435714	1hr
LOC_Os05g38530	Os.38581.1.S1_s_at	1.2785	0.0303237	1hr			LOC_Os01g74370	Os.32602.1.S1_at	2.62735	0.00476777	1hr
LOC_Os05g03460	Os.38599.3.S1_a_at	-2.72986	0.0200676	1hr			LOC_Os01g74370	Os.32602.2.S1_x_at	2.7684	0.0108356	1hr
LOC_Os05g28090	Os.38760.1.S1_s_at	-1.13604	0.0165509	1hr			LOC_Os01g56550	Os.32625.2.S1_x_at	1.05719	0.0201825	1hr
0	Os.38770.1.S1_at	1.23668	0.0437313	1hr			LOC_Os07g48870	Os.32634.1.S1_at	1.38404	0.0047944	1hr
LOC_Os06g47310	Os.38792.1.S1_at	-1.00357	0.013089	1hr			LOC_Os10g11200	Os.32642.1.S1_at	3.71252	0.000257307	1hr
LOC_Os01g58220	Os.38804.1.S1_at	1.28683	0.000857596	1hr			LOC_Os07g43350	Os.32679.1.S1_at	-1.25117	0.0192504	1hr
LOC_Os07g10920	Os.38820.1.S1_at	-1.5144	0.0363518	1hr			LOC_Os07g05190	Os.32680.1.S1_at	-1.47217	0.00614392	1hr
LOC_Os06g15330	Os.38848.1.S1_at	2.82611	0.0334961	1hr			LOC_Os01g60700	Os.32685.1.S1_at	2.17079	0.0332422	1hr
LOC_Os03g28930	Os.38884.2.S1_x_at	-1.11053	0.0286537	1hr			LOC_Os01g53330	Os.32721.1.S1_at	-1.10886	0.0432219	1hr
LOC_Os02g43820	Os.38982.1.S1_at	1.5345	0.0180739	1hr			LOC_Os08g32600	Os.32734.1.S1_at	-1.46291	0.0188466	1hr
LOC_Os07g29640	Os.38994.1.A1_at	1.9319	0.0091064	1hr			0	Os.32748.1.S1_at	1.03973	0.0392857	1hr
0	Os.39031.1.S1_at	2.30312	0.00169545	1hr			LOC_Os01g09990	Os.32770.1.S1_at	2.68454	0.026564	1hr
0	Os.39128.1.A1_at	1.23634	0.00855497	1hr			LOC_Os01g09990	Os.32770.1.S1_x_at	2.70905	0.0203516	1hr
LOC_Os02g28334	Os.39157.1.A1_at	-2.35017	0.000175912	1hr			LOC_Os01g09990	Os.32770.2.S1_x_at	3.28741	0.00843559	1hr
LOC_Os02g02600	Os.39168.1.S1_at	1.90264	0.0488295	1hr			LOC_Os10g40130	Os.3278.1.S1_at	-1.64662	0.0168636	1hr
LOC_Os01g11414	Os.3917.1.S1_s_at	-2.09858	0.00320242	1hr			LOC_Os08g43170	Os.32782.1.S1_at	1.0173	0.0412051	1hr
LOC_Os03g08870	Os.39172.1.S1_at	1.32228	2.54618e-06	1hr			LOC_Os10g40040	Os.3280.1.S1_at	2.07738	0.0499	1hr
LOC_Os01g11414	Os.3917.2.S1_x_at	-1.56116	0.0440227	1hr			LOC_Os07g45550	Os.32803.2.S1_at	1.18828	0.0181341	1hr
LOC_Os01g05289	Os.39201.1.A1_at	-1.18709	0.00253828	1hr			LOC_Os04g58180	Os.32813.1.A1_at	-1.11308	0.0056856	1hr
LOC_Os10g34020	Os.39228.1.S1_at	1.67854	0.0193826	1hr			LOC_Os12g37380	Os.32935.1.S1_at	-1.25941	0.00725705	1hr
0	Os.39264.1.A1_at	2.02285	0.0124703	1hr			LOC_Os07g09890	Os.3294.1.S1_at	-1.01545	0.0413227	1hr
LOC_Os01g50100	Os.39411.1.A1_at	2.38855	0.00477258	1hr			0	Os.32947.2.S1_at	-1.35943	0.00117596	1hr
LOC_Os06g35350	Os.39476.1.S1_at	-1.99086	0.0162946	1hr			LOC_Os03g18430	Os.32994.1.S1_at	-1.33174	0.0130755	1hr
LOC_Os04g12720	Os.39636.1.A1_x_at	3.35173	0.0400822	1hr			LOC_Os12g38960	Os.32996.1.S1_at	2.21339	0.0365552	1hr
LOC_Os09g37330	Os.39652.1.S1_at	-1.56967	0.000992952	1hr			LOC_Os07g22680	Os.32997.1.S1_at	-2.44672	0.0317209	1hr
LOC_Os07g02690	Os.39706.1.S1_at	3.69631	0.04657	1hr			LOC_Os01g61550	Os.33005.1.S1_at	-2.38696	0.0209737	1hr
0	Os.39806.1.S1_at	-1.13286	0.0105241	1hr			LOC_Os01g40980	Os.33016.1.S1_at	-1.35222	0.0435233	1hr
LOC_Os05g10620	Os.39872.1.A1_s_at	1.06437	0.0306357	1hr			LOC_Os05g40700	Os.33019.1.S1_at	2.70703	0.00155381	1hr
0	Os.39898.1.A1_x_at	1.65267	0.0452763	1hr			LOC_Os01g49200	Os.33042.1.S1_at	-1.53941	0.00302362	1hr
LOC_Os06g02440	Os.39933.1.S1_at	-1.68592	0.024735	1hr			LOC_Os07g35060	Os.33087.1.S1_at	-1.38288	0.0319084	1hr
LOC_Os06g02440	Os.39933.1.S1_x_at	-1.63732	0.0133454	1hr			LOC_Os01g43740	Os.33102.1.S1_at	1.52643	0.0223946	1hr
LOC_Os03g55990	Os.39943.1.S1_s_at	-1.64076	0.00730534	1hr			LOC_Os01g57730	Os.33106.1.S1_at	3.12099	0.000969794	1hr
LOC_Os03g55990	Os.39943.2.A1_x_at	-1.35585	0.0113225	1hr			LOC_Os03g12470	Os.33121.1.S1_at	1.60357	0.0219049	1hr
0	Os.39952.1.S1_at	-1.04259	0.014623	1hr			LOC_Os01g07940	Os.33127.2.S1_x_at	-1.30948	4.9899e-05	1hr
LOC_Os03g60639	Os.39993.1.S1_at	-1.80551	0.0184847	1hr			LOC_Os03g20550	Os.33131.1.A1_at	1.53562	0.0367354	1hr
0	Os.39997.1.S1_at	-1.45702	0.0487168	1hr			LOC_Os07g36570	Os.33145.1.S1_at	4.47526	0.000412018	1hr
0	Os.39997.1.S1_x_at	-1.325	0.0352576	1hr			LOC_Os03g52970	Os.33154.2.S1_at	-1.09141	0.0328056	1hr
LOC_Os01g28744	Os.39997.2.S1_a_at	-1.24321	0.0232009	1hr			LOC_Os01g45550	Os.33170.1.S1_x_at	-1.31649	0.00512992	1hr
0	Os.39997.2.S1_x_at	-1.51788	0.0107837	1hr			LOC_Os01g45550	Os.33170.2.S1_at	-1.37545	0.0110812	1hr
0	Os.40002.1.S1_s_at	1.86955	0.0167403	1hr			LOC_Os01g42990	Os.33175.1.S1_at	-1.51504	0.00044355	1hr
LOC_Os07g02920	Os.40003.1.S1_at	2.49142	0.0155547	1hr			LOC_Os01g67580	Os.33212.2.S1_at	-1.30099	0.0293542	1hr
LOC_Os07g02920	Os.40003.1.S1_x_at	2.79822	0.0140514	1hr			LOC_Os01g63260	Os.33215.1.S1_at	-1.31102	0.00650407	1hr
0	Os.40008.1.A1_at	1.74438	0.000239046	1hr			LOC_Os03g43670	Os.33217.1.S1_at	-1.98601	0.00234075	1hr
LOC_Os03g12370	Os.40020.1.S1_a_at	1.691	0.0212366	1hr			LOC_Os02g20970	Os.33238.1.S1_x_at	2.64888	0.0129343	1hr
0	Os.40031.3.S1_x_at	-1.12094	0.0358072	1hr			LOC_Os12g41780	Os.33273.1.S1_at	-1.11703	0.00275708	1hr
0	Os.40036.1.A1_at	-2.25821	0.042494	1hr			LOC_Os01g71256	Os.33291.1.S1_a_at	-1.84422	0.00963916	1hr
0	Os.40174.1.A1_s_at	-1.29247	0.000564769	1hr			LOC_Os01g01190	Os.33296.1.S1_at	-2.2744	0.000286171	1hr
LOC_Os01g26864	Os.4023.1.S1_at	-1.08063	0.00832525	1hr			LOC_Os01g01190	Os.33296.1.S1_x_at	-1.94669	0.00194865	1hr
0	Os.40288.1.S1_at	-2.39315	0.0126975	1hr			0	Os.33305.1.S1_at	2.45196	0.0496177	1hr
0	Os.40288.1.S1_x_at	-1.76726	0.0143311	1hr			LOC_Os01g68510	Os.33401.2.S1_x_at	2.41226	0.00436297	1hr
0	Os.40291.1.A1_x_at	-1.44014	0.042982	1hr			LOC_Os01g19548	Os.33440.1.S1_at	-1.64488	0.00569873	1hr
0	Os.40325.1.A1_at	-1.09849	0.00759957	1hr			LOC_Os05g49430	Os.33445.1.A1_at	2.24906	0.004439	1hr
0	Os.40406.1.A1_at	1.38679	0.00643055	1hr			LOC_Os10g25110	Os.3354.1.S1_at	-1.11458	0.0251294	1hr
LOC_Os01g54340	Os.40424.1.S1_at	-1.71491	0.00444117	1hr			LOC_Os01g43350	Os.33558.1.S1_at	1.51786	0.0316927	1hr
LOC_Os01g01740	Os.40425.1.A1_x_at	-1.22107	0.0233951	1hr			LOC_Os10g25090	Os.3356.1.S1_at	-1.61069	0.0365913	1hr
LOC_Os08g06280	Os.40426.1.S1_x_at	-1.83875	0.0414063	1hr			LOC_Os08g01610	Os.33584.1.S1_x_at	1.42876	0.0295472	1hr
0	Os.40486.1.S1_at	-2.23628	0.0359611	1hr			LOC_Os07g08180	Os.33587.1.S1_x_at	-1.06447	0.00167822	1hr
LOC_Os01g27340	Os.40662.1.S1_at	2.52366	0.00694736	1hr			LOC_Os01g70840	Os.33625.5.S1_x_at	-1.94653	0.00246399	1hr
LOC_Os01g38580	Os.40825.1.S1_at	-2.00187	0.0296032	1hr			LOC_Os01g65200	Os.33629.1.S1_a_at	-1.81383	0.00337184	1hr
LOC_Os10g40824	Os.4087.1.S1_at	1.28369	0.0330113	1hr			LOC_Os01g19800	Os.33687.1.S1_at	2.15506	0.0365427	1hr
0	Os.40926.1.S1_at	3.56952	0.0153618	1hr			LOC_Os01g42090	Os.33697.1.S1_at	1.12901	0.00197948	1hr
LOC_Os01g42730	Os.41283.1.S1_at	1.34324	0.020396	1hr			LOC_Os07g01770	Os.33732.1.S1_at	-1.37993	0.0473508	1hr
LOC_Os01g51570	Os.4159.1.S1_at	3.93518	0.00519	1hr			LOC_Os03g37120	Os.33737.1.S1_at	2.64092	0.0325423	1hr
LOC_Os05g50380	Os.4166.1.S1_at	1.9098	0.0332171	1hr			LOC_Os11g32750	Os.33742.1.S1_at	2.02178	0.0316731	1hr
0	Os.41662.1.S1_at	1.45261	3.20419e-06	1hr			LOC_Os01g09460	Os.33758.2.S1_s_at	-1.09918	0.00943877	1hr
LOC_Os04g47990	Os.4182.2.S1_x_at	1.00257	0.00616625	1hr			LOC_Os02g56130	Os.3376.1.S1_at	-1.63023	0.00454359	1hr
LOC_Os01g52450	Os.41826.1.S1_x_at	-1.29852	0.0114532	1hr			LOC_Os01g57840	Os.33787.1.S1_at	3.72008	0.0225635	1hr
LOC_Os02g49440	Os.4185.1.A1_at	-1.68756	0.011958	1hr			LOC_Os02g57420	Os.33791.1.S1_at	1.14666	0.0329284	1hr
0	Os.41891.1.S1_at	-1.59052	0.0095323	1hr			LOC_Os10g12290	Os.33792.1.S1_at	1.25318	0.0443735	1hr
0	Os.41914.1.S1_at	2.12955	0.0423316	1hr			LOC_Os07g49230	Os.33799.1.S1_at	-1.38098	0.0016608	1hr
LOC_Os01g13260	Os.4195.1.S1_at	-1.00113	0.00799652	1hr			LOC_Os10g33810	Os.3387.1.S1_at	1.76089	0.0433894	1hr
LOC_Os06g06980	Os.4198.1.S1_x_at	1.48891	0.0496123	1hr			LOC_Os07g44830	Os.33874.2.A1_x_at	-1.35623	0.00572683	1hr
LOC_Os01g54190	Os.42141.1.S1_x_at	-1.25757	0.00426114	1hr			LOC_Os04g43680	Os.3388.1.S1_x_at	3.07435	0.00825962	1hr
LOC_Os01g53630	Os.42170.1.S1_x_at	-1.01702	0.0029215	1hr			LOC_Os06g06380	Os.33898.2.S1_x_at	2.76076	0.0491504	1hr
0	Os.42298.1.S1_x_at	1.24595	0.0348265	1hr			LOC_Os09g23620	Os.3391.1.S1_at	2.83242	0.0199548	1hr
LOC_Os01g64440	Os.42369.1.S1_s_at	2.97665	0.0306425	1hr			LOC_Os11g01280	Os.33915.1.S1_at	-1.1398	0.00882062	1hr
0	Os.42388.1.S1_at	-4.02462	0.00426936	1hr			LOC_Os08g29100	Os.33962.1.S1_at	-1.10332	0.0353852	1hr
LOC_Os01g63180	Os.42421.1.S1_at	-1.39118	0.00751697	1hr			LOC_Os11g32270	Os.33966.1.S1_at	-1.56243	0.0176126	1hr
LOC_Os01g63150	Os.42422.1.S1_at	-1.38746	0.0364545	1hr			LOC_Os02g49230	Os.3400.1.S1_s_at	-1.41175	0.0443501	1hr
LOC_Os08g38900	Os.4244.1.S1_at	1.73021	0.0161523	1hr			LOC_Os07g18510	Os.34012.1.S1_at	-1.45372	0.00397778	1hr
LOC_Os01g60960	Os.42531.1.S1_at	1.77531	0.0473166	1hr			LOC_Os07g01540	Os.34030.1.S1_a_at	-1.41701	0.016001	1hr
LOC_Os02g10070	Os.4264.1.S1_at	1.17015	0.000730542	1hr			LOC_Os04g51160	Os.3406.1.S1_at	3.90696	0.00351694	1hr
LOC_Os06g03930	Os.4291.1.S1_at	-1.04121	0.0219549	1hr			0	Os.34118.1.S1_at	-2.32054	0.000512931	1hr
LOC_Os06g03970	Os.4294.1.S1_a_at	-1.0734	0.0311313	1hr			LOC_Os08g04630	Os.34139.1.S1_at	2.98239	0.0311538	1hr
LOC_Os03g03690	Os.4327.1.S1_at	3.74048	0.0246939	1hr			LOC_Os01g07360	Os.34142.1.S1_at	1.81313	0.00144187	1hr
LOC_Os06g06520	Os.4346.1.S1_at	-1.37777	0.0146476	1hr			LOC_Os02g46380	Os.34151.1.S2_a_at	1.5098	0.0344311	1hr
LOC_Os06g06610	Os.4355.1.S1_at	-1.46947	0.0135548	1hr			LOC_Os10g39680	Os.3415.1.S1_s_at	3.32404	3.50942e-07	1hr
LOC_Os01g17160	Os.43666.2.S1_x_at	1.85606	0.0215839	1hr			LOC_Os06g03700	Os.34161.1.S1_a_at	-1.17207	0.00811592	1hr
LOC_Os01g36950	Os.4378.4.S1_x_at	1.80093	0.00320604	1hr			LOC_Os06g03700	Os.34161.1.S1_at	-1.60334	0.0323708	1hr
LOC_Os03g06920	Os.43861.1.S1_at	-1.43886	0.00600294	1hr			LOC_Os06g04280	Os.3416.1.S1_a_at	1.34143	0.0119478	1hr
LOC_Os03g08900	Os.43896.1.S1_at	1.05191	0.0322872	1hr			LOC_Os06g04280	Os.3416.1.S1_at	1.21999	0.00566834	1hr
0	Os.43898.1.S1_x_at	-1.72138	0.00423477	1hr			LOC_Os06g04280	Os.3416.2.S1_x_at	2.2166	0.00180267	1hr
LOC_Os07g31210	Os.44009.1.S1_at	-1.51856	0.00957329	1hr			LOC_Os01g50700	Os.3419.1.S1_a_at	1.483	0.043893	1hr
LOC_Os06g01980	Os.4407.1.S1_at	1.22481	0.00209163	1hr			LOC_Os08g06210	Os.34200.1.S1_x_at	3.39984	0.00108302	1hr
0	Os.4407.2.S1_at	1.14658	0.0198891	1hr			LOC_Os01g71720	Os.34273.1.S1_at	1.44857	0.000965464	1hr
LOC_Os07g06960	Os.44434.1.S1_at	-1.46209	0.0172578	1hr			LOC_Os07g43970	Os.34315.1.S1_at	2.66499	0.017271	1hr
LOC_Os07g37810	Os.44473.1.S1_at	-1.20969	0.0269782	1hr			LOC_Os05g48150	Os.3435.2.S1_x_at	-1.41585	0.00180135	1hr
LOC_Os07g37730	Os.44475.1.S1_at	4.06669	0.0115603	1hr			LOC_Os07g45260	Os.34356.1.S1_at	2.33724	0.0459924	1hr
LOC_Os07g37730	Os.44475.1.S1_x_at	3.57195	0.0221811	1hr			LOC_Os12g12580	Os.34373.1.S1_at	1.87849	0.0130094	1hr
0	Os.4449.2.S1_at	1.93416	0.0223867	1hr			LOC_Os01g64310	Os.34471.1.S1_at	1.6903	0.0115408	1hr
LOC_Os01g17330	Os.446.1.S1_at	2.50188	0.0281977	1hr			0	Os.34474.2.S1_at	2.16068	0.00868502	1hr
LOC_Os05g46260	Os.4469.1.S2_at	-1.99204	0.0363057	1hr			LOC_Os07g49000	Os.34478.1.S1_at	-1.37535	0.0141617	1hr
LOC_Os06g06760	Os.44751.1.S1_at	1.19032	0.0269857	1hr			LOC_Os03g61500	Os.34496.1.S1_at	4.30051	0.0231675	1hr
LOC_Os06g01980	Os.44850.1.S1_at	3.92744	0.0195071	1hr			LOC_Os01g52160	Os.34537.1.S1_at	-1.56981	0.0378818	1hr
LOC_Os03g56590	Os.45014.1.S1_at	-1.12836	0.00263943	1hr			0	Os.34537.2.S1_x_at	-3.17465	0.0121343	1hr
0	Os.45173.3.S1_at	1.22233	0.0225569	1hr			LOC_Os07g43530	Os.34549.1.S1_at	1.39265	0.00558748	1hr
LOC_Os01g04690	Os.45412.1.S1_at	2.51546	0.0135496	1hr			LOC_Os03g36900	Os.34669.1.S1_at	3.20309	0.0115845	1hr
LOC_Os01g02780	Os.45516.2.S1_x_at	1.28777	0.0088267	1hr			LOC_Os01g19130	Os.34741.1.S1_at	2.36651	0.025298	1hr
LOC_Os01g22390	Os.45678.1.S1_at	-1.03778	0.0102717	1hr			LOC_Os01g60280	Os.34757.1.S1_at	1.62205	0.00999483	1hr
0	Os.45721.1.S1_x_at	-3.77267	0.00165691	1hr			LOC_Os01g66530	Os.34782.1.S1_at	4.25778	0.0364507	1hr
LOC_Os01g18110	Os.45894.1.S1_at	-2.25717	0.000563652	1hr			LOC_Os01g01780	Os.34815.1.S1_at	-1.66127	0.0118867	1hr
0	Os.45897.1.S1_at	1.76412	0.0494606	1hr			LOC_Os01g54190	Os.34819.2.S1_s_at	-1.48556	0.000714509	1hr
0	Os.45902.1.A1_at	2.94556	0.0300684	1hr			LOC_Os01g57930	Os.34845.1.S1_at	-1.01595	0.00655364	1hr
0	Os.45902.1.A1_x_at	1.95364	0.0168778	1hr			LOC_Os07g49114	Os.34960.1.S1_at	1.23889	0.0404961	1hr
LOC_Os06g03940	Os.45933.1.S1_x_at	-1.0054	0.00255308	1hr			LOC_Os01g12110	Os.3496.1.S1_at	2.65726	0.0253201	1hr
LOC_Os03g15770	Os.45938.1.S1_at	1.95083	0.000837568	1hr			LOC_Os01g48850	Os.34998.1.S1_x_at	-1.28345	0.0105303	1hr
LOC_Os01g39600	Os.45953.1.S1_at	-1.21609	0.0051746	1hr			LOC_Os03g16170	Os.35013.1.S1_at	4.3487	0.0417817	1hr
LOC_Os02g20200	Os.45957.3.S1_x_at	-1.37919	0.0136369	1hr			LOC_Os01g31370	Os.35024.1.S1_at	2.18675	0.00562228	1hr
0	Os.45974.1.A1_at	-1.35045	0.0231031	1hr			LOC_Os01g56764	Os.35025.1.S1_at	3.77088	0.00888582	1hr
LOC_Os01g73900	Os.45984.1.S1_at	-1.50648	0.0335463	1hr			0	Os.35028.1.S1_at	2.15094	0.0214239	1hr
LOC_Os01g10750	Os.45990.2.S1_x_at	-2.02752	0.0118985	1hr			LOC_Os12g18770	Os.35068.1.S1_at	-1.24013	0.028906	1hr
0	Os.46000.1.A1_at	-3.0074	0.00323693	1hr			LOC_Os01g63870	Os.35149.1.S1_at	-1.53317	0.000118945	1hr
LOC_Os06g33710	Os.4600.1.S1_at	-1.12903	0.019905	1hr			LOC_Os01g63870	Os.35149.2.S1_x_at	-1.02601	0.0399941	1hr
0	Os.46004.1.S1_at	-2.04384	0.00587554	1hr			0	Os.35154.1.S1_x_at	1.71394	0.00962454	1hr
LOC_Os03g19590	Os.4601.1.S1_a_at	-1.52703	0.0123151	1hr			LOC_Os07g47090	Os.35203.1.S1_at	-1.44846	0.0281425	1hr
LOC_Os12g02150	Os.46014.1.S1_s_at	1.12515	0.00570687	1hr			LOC_Os05g32610	Os.35247.1.S1_at	-1.31568	0.0173701	1hr
LOC_Os07g02850	Os.46022.1.S1_at	4.1157	0.03348	1hr			LOC_Os07g29240	Os.35273.1.S1_at	-2.4987	0.00126979	1hr
LOC_Os07g02850	Os.46022.1.S1_x_at	3.44754	0.0158831	1hr			LOC_Os11g36450	Os.35279.1.S1_at	-1.0116	0.00595098	1hr
LOC_Os01g06510	Os.46028.1.S1_at	1.91413	0.0277645	1hr			0	Os.35297.2.S1_at	-2.55075	0.0233241	1hr
LOC_Os01g15029	Os.46045.1.S1_a_at	1.05148	0.00412316	1hr			LOC_Os07g40700	Os.35300.1.S1_at	-1.40734	0.00301702	1hr
LOC_Os01g15029	Os.46045.3.S1_x_at	1.25908	0.000746778	1hr			LOC_Os11g03370	Os.35343.1.A1_at	1.25272	0.0389768	1hr
LOC_Os10g41230	Os.4605.1.S1_at	1.0029	0.0156421	1hr			LOC_Os05g48690	Os.35356.1.S1_at	1.25081	0.0140788	1hr
LOC_Os10g02930	Os.46070.2.S1_at	1.21872	0.0214387	1hr			LOC_Os01g16600	Os.35373.1.S1_at	1.05539	0.00603475	1hr
LOC_Os10g13850	Os.46081.1.S1_at	-1.1637	0.00824185	1hr			LOC_Os02g45600	Os.35377.1.S1_a_at	-1.04078	0.00677828	1hr
LOC_Os02g47810	Os.46084.1.S1_at	1.27123	0.00939359	1hr			0	Os.35440.1.S2_at	-3.61321	0.00047498	1hr
LOC_Os02g32250	Os.46107.1.S1_s_at	-2.78804	0.0241508	1hr			LOC_Os03g19930	Os.35451.1.S1_at	-1.31796	0.0250681	1hr
LOC_Os02g32250	Os.46107.1.S2_a_at	-2.04187	0.0133922	1hr			LOC_Os05g48810	Os.35463.1.S1_at	1.02625	0.026624	1hr
LOC_Os05g29974	Os.46115.1.S1_at	1.45012	0.0336517	1hr			LOC_Os01g17000	Os.35540.1.S1_at	-2.26752	0.00242122	1hr
0	Os.46132.1.S1_at	-1.28542	0.0454669	1hr			LOC_Os01g54590	Os.35653.1.S1_a_at	-1.01175	0.00108181	1hr
LOC_Os10g30790	Os.46160.2.S1_at	1.93644	0.0381044	1hr			0	Os.35691.1.S1_at	1.05281	0.0303288	1hr
LOC_Os07g48100	Os.4627.2.S1_at	1.93757	0.0207604	1hr			LOC_Os01g60940	Os.35704.2.S1_at	2.52432	0.0463682	1hr
LOC_Os12g08730	Os.46288.1.A1_x_at	-1.17681	0.039764	1hr			LOC_Os07g02580	Os.35752.3.S1_at	-1.79322	0.0248507	1hr
LOC_Os06g45090	Os.46304.1.S1_a_at	-1.41268	0.00326382	1hr			LOC_Os09g19850	Os.35754.1.S1_at	-1.15907	0.00307032	1hr
LOC_Os01g04150	Os.46306.1.S1_x_at	-3.5305	0.0205222	1hr			LOC_Os03g63150	Os.35787.1.S1_x_at	-1.34644	0.0190562	1hr
0	Os.46321.1.A1_s_at	-2.41132	0.00172511	1hr			LOC_Os01g42190	Os.35808.1.S1_at	2.41871	0.000549739	1hr
LOC_Os01g59970	Os.4633.1.S1_at	1.75662	0.0239983	1hr			LOC_Os01g02080	Os.35815.1.S1_at	-1.54805	0.0413363	1hr
LOC_Os01g64170	Os.4636.1.S1_a_at	1.23258	0.0143907	1hr			LOC_Os02g54200	Os.35826.2.S1_x_at	-1.26636	0.0150367	1hr
LOC_Os01g64170	Os.4636.1.S2_at	1.70036	0.0259996	1hr			LOC_Os07g23810	Os.35837.1.A1_at	-2.89696	0.00338678	1hr
0	Os.46363.1.A1_at	-3.89807	0.000236322	1hr			LOC_Os08g06130	Os.35855.2.S1_x_at	-1.11543	0.00855314	1hr
LOC_Os11g26880	Os.4638.1.S1_at	-2.49085	0.0416082	1hr			LOC_Os01g63220	Os.35890.1.S1_at	-1.13449	0.0149044	1hr
LOC_Os06g40640	Os.46386.1.S1_at	-1.09514	0.00220334	1hr			LOC_Os03g60340	Os.35919.1.S1_s_at	-1.36715	0.0139101	1hr
LOC_Os06g40640	Os.46386.1.S1_s_at	-1.36836	0.0167619	1hr			LOC_Os01g60730	Os.35921.2.S1_x_at	1.2025	0.0102534	1hr
LOC_Os10g35490	Os.46397.1.S1_x_at	-3.15589	0.00150692	1hr			LOC_Os01g52970	Os.35947.1.S1_at	-2.28711	0.0208489	1hr
LOC_Os07g44180	Os.46402.1.S1_at	-1.28041	0.0478193	1hr			LOC_Os01g61570	Os.35966.1.S1_at	-2.53478	0.0213125	1hr
LOC_Os10g39100	Os.46418.1.S1_at	2.38791	0.0115407	1hr			LOC_Os07g05024	Os.35974.1.S1_at	-2.54297	0.0497698	1hr
LOC_Os10g15240	Os.46436.1.S1_at	-2.70936	0.0249874	1hr			LOC_Os04g48370	Os.36046.1.S1_at	-1.01778	0.0414807	1hr
LOC_Os10g34409	Os.46459.1.S1_at	-3.19032	0.000274714	1hr			LOC_Os08g32620	Os.36050.1.S1_at	-1.08063	0.00754744	1hr
LOC_Os10g09110	Os.46470.2.S1_x_at	1.3644	0.0195688	1hr			LOC_Os07g48640	Os.36076.1.S1_at	-1.60299	0.0226763	1hr
LOC_Os10g03100	Os.46475.1.S1_at	1.09659	0.0411027	1hr			LOC_Os02g44890	Os.36087.1.A1_at	-1.91873	0.0103362	1hr
LOC_Os10g35180	Os.46480.1.S1_at	-1.75762	0.00622848	1hr			LOC_Os01g14090	Os.36194.1.S1_at	-1.06165	0.00911375	1hr
0	Os.46481.3.S1_at	-2.9701	0.0410325	1hr			LOC_Os03g03724	Os.36278.1.S1_x_at	-1.51958	0.0292082	1hr
LOC_Os01g09850	Os.4648.1.S1_at	2.48507	0.00642386	1hr			LOC_Os01g04340	Os.36328.1.S1_at	2.40699	0.000683194	1hr
LOC_Os10g30719	Os.46487.1.S1_at	2.46227	0.0431355	1hr			LOC_Os01g64450	Os.36345.1.S1_at	4.90609	0.00106012	1hr
LOC_Os10g36050	Os.46497.2.S1_at	-2.55215	0.00809649	1hr			LOC_Os07g34950	Os.36388.2.S1_x_at	-1.15722	0.0336879	1hr
LOC_Os07g48710	Os.4651.1.S1_at	3.51755	0.0148362	1hr			0	Os.36409.1.S1_x_at	1.49388	0.0241153	1hr
LOC_Os10g39500	Os.46512.1.S1_at	-1.11281	0.0189473	1hr			LOC_Os03g61040	Os.36472.1.S1_x_at	-1.56234	0.030093	1hr
LOC_Os10g26950	Os.46519.3.A1_at	1.55444	0.0243391	1hr			LOC_Os03g61040	Os.36472.2.S1_at	-1.96612	0.00937146	1hr
0	Os.4652.1.S1_at	-1.6958	0.038737	1hr			0	Os.36498.2.S1_at	-1.99427	0.00842334	1hr
LOC_Os10g38890	Os.46523.2.S1_at	-1.06327	0.0179523	1hr			0	Os.36549.1.S1_at	-1.62908	0.0469471	1hr
LOC_Os10g22960	Os.46524.1.S1_at	-1.30831	0.0159223	1hr			LOC_Os07g02880	Os.36607.1.S1_x_at	3.98782	0.000125257	1hr
LOC_Os10g27450	Os.46531.1.S1_at	-1.21081	0.0083803	1hr			0	Os.36607.2.S1_x_at	2.80294	0.000643336	1hr
LOC_Os10g27450	Os.46531.2.S1_x_at	-1.67148	0.0091828	1hr			LOC_Os01g18800	Os.3663.1.S1_at	1.8426	0.00821402	1hr
0	Os.46536.2.S1_x_at	1.03014	0.00858803	1hr			0	Os.36647.1.S1_at	-2.642	0.04205	1hr
LOC_Os10g17260	Os.46551.1.S1_at	2.71574	0.02191	1hr			0	Os.36647.1.S1_x_at	-1.82528	0.00706173	1hr
LOC_Os10g41290	Os.46554.1.S1_at	1.16878	0.0144427	1hr			LOC_Os02g43660	Os.36684.1.S1_at	-1.95349	0.0038734	1hr
LOC_Os10g05000	Os.46564.1.S1_at	-1.10785	0.0148269	1hr			LOC_Os04g35510	Os.36698.1.S1_at	-1.01548	0.0467758	1hr
LOC_Os10g17940	Os.46566.2.S1_x_at	1.11848	0.0316307	1hr			LOC_Os01g19750	Os.36822.1.S1_at	-1.73658	0.0177965	1hr
LOC_Os02g50940	Os.4657.1.S1_at	1.5612	0.0409459	1hr			LOC_Os04g54830	Os.36834.1.S1_at	1.35573	0.013586	1hr
LOC_Os08g36060	Os.46578.1.S1_at	-1.4233	0.0240166	1hr			0	Os.36863.1.S1_at	1.2559	6.45872e-05	1hr
LOC_Os08g36060	Os.46578.1.S1_x_at	-1.66883	0.00593734	1hr			0	Os.36895.1.S1_at	-2.40786	0.0128655	1hr
0	Os.46597.1.A1_at	1.19285	0.0105054	1hr			LOC_Os10g40530	Os.36913.1.S1_at	-2.18513	0.000595161	1hr
LOC_Os10g41550	Os.46618.1.S1_at	-2.33703	0.0150122	1hr			0	Os.36961.2.S1_at	1.08968	0.0291454	1hr
LOC_Os10g40480	Os.46629.1.S1_s_at	1.66362	0.0256271	1hr			LOC_Os06g02210	Os.3697.1.S1_at	3.444	0.00115788	1hr
LOC_Os10g38489	Os.46634.1.S1_x_at	1.24627	0.0204252	1hr			LOC_Os06g11660	Os.37006.1.S1_at	-1.71595	0.0169404	1hr
LOC_Os10g36960	Os.46643.1.S1_x_at	-1.96403	0.048258	1hr			LOC_Os06g39912	Os.37009.1.S1_at	1.44801	0.0398047	1hr
LOC_Os10g32740	Os.46668.1.S1_at	1.83582	0.0109267	1hr			LOC_Os07g38030	Os.37032.1.S1_a_at	-1.23671	0.0118646	1hr
0	Os.46696.1.S1_at	-2.76784	0.00499814	1hr			LOC_Os01g29280	Os.37062.1.S1_at	4.27723	0.0104214	1hr
LOC_Os10g20350	Os.46698.2.S1_x_at	2.90828	0.00227945	1hr			LOC_Os01g29280	Os.37062.2.S1_x_at	3.48112	0.00464869	1hr
0	Os.46703.1.A1_at	-2.6588	0.00798218	1hr			LOC_Os10g37760	Os.37067.1.S1_at	1.59251	0.0382508	1hr
LOC_Os04g42470	Os.4671.2.S1_a_at	-1.89143	0.00398997	1hr			LOC_Os01g34870	Os.37127.1.A1_at	-1.33237	0.0266259	1hr
LOC_Os01g42380	Os.467.1.S1_a_at	2.35423	0.00448269	1hr			LOC_Os07g35004	Os.37128.1.S1_at	-1.05541	0.0317234	1hr
LOC_Os10g06580	Os.46721.1.S1_x_at	1.21387	0.0481771	1hr			LOC_Os07g44840	Os.37200.1.S1_at	-1.04247	0.0392865	1hr
LOC_Os10g05780	Os.46723.1.S1_at	-3.23171	0.0310197	1hr			LOC_Os07g29310	Os.37213.1.S1_at	-3.812	0.0010095	1hr
LOC_Os01g51280	Os.46757.1.S1_s_at	1.0622	0.0320968	1hr			LOC_Os11g02450	Os.37247.1.S1_at	-1.29531	0.011009	1hr
LOC_Os03g24730	Os.46762.1.S1_at	-1.81788	0.0332506	1hr			LOC_Os01g04050	Os.3729.1.S1_at	2.93269	0.0111036	1hr
LOC_Os09g26960	Os.46776.1.S1_s_at	1.58412	0.0209361	1hr			LOC_Os11g02440	Os.37295.1.S1_at	1.81392	0.0355089	1hr
LOC_Os10g30770	Os.46784.1.S1_x_at	2.2208	0.00412091	1hr			LOC_Os09g27230	Os.37318.1.S1_at	-1.58757	0.00222664	1hr
LOC_Os10g36030	Os.46792.1.S1_at	1.57709	0.0108645	1hr			LOC_Os03g62950	Os.37320.1.S1_at	-1.03112	0.0431646	1hr
LOC_Os10g05660	Os.46793.1.S1_at	3.05112	0.0491344	1hr			LOC_Os01g58860	Os.37330.1.S1_at	3.40917	0.0374923	1hr
0	Os.46794.1.S1_at	-1.91526	0.00430271	1hr			LOC_Os05g06510	Os.37384.1.S1_s_at	-1.02959	0.0329676	1hr
LOC_Os01g45760	Os.4680.2.S1_x_at	-1.81131	0.029441	1hr			LOC_Os01g01940	Os.37423.1.S1_at	-1.86381	0.0237557	1hr
LOC_Os10g28240	Os.46832.1.S1_at	1.05258	0.0155796	1hr			LOC_Os11g04720	Os.37430.1.S1_at	-2.79604	0.00130764	1hr
LOC_Os10g32930	Os.46842.1.S1_at	-3.02743	0.0019948	1hr			LOC_Os03g08920	Os.37432.1.S1_at	2.33414	0.0139439	1hr
LOC_Os10g37530	Os.46850.1.S1_at	1.1217	0.0118066	1hr			*	Os.3749.1.S1_at	-1.92357	9.27307e-05	1hr
LOC_Os10g42770	Os.46857.2.S1_at	1.84987	0.00412898	1hr			LOC_Os01g50040	Os.37509.1.S1_at	1.77994	0.0104779	1hr
0	Os.46861.1.A1_at	-1.26025	0.00515681	1hr			LOC_Os01g50040	Os.37509.2.S1_x_at	2.66479	1.93508e-05	1hr
LOC_Os10g38834	Os.46875.1.S1_at	1.12267	0.0113476	1hr			0	Os.37562.1.A1_at	2.91305	0.0281323	1hr
LOC_Os10g30530	Os.46882.1.S1_at	1.56321	0.0136184	1hr			LOC_Os08g37660	Os.37571.1.S1_at	3.86775	0.0353203	1hr
LOC_Os10g22310	Os.46885.1.S1_at	-1.55694	0.00487044	1hr			LOC_Os01g20980	Os.37598.1.S1_at	3.97178	0.000204876	1hr
LOC_Os10g22310	Os.46885.2.S1_at	-2.83152	0.00695401	1hr			LOC_Os01g20980	Os.37598.2.S1_at	2.14541	0.0182136	1hr
0	Os.46892.2.S1_at	1.24445	0.0180825	1hr			LOC_Os08g10340	Os.37607.1.A1_at	-1.24405	0.00933396	1hr
LOC_Os10g39870	Os.46896.1.S1_at	1.45542	0.00114567	1hr			0	Os.37621.3.S1_at	3.63924	0.00318358	1hr
0	Os.46928.1.S1_x_at	-1.25103	0.0212203	1hr			0	Os.37644.1.S1_at	2.70357	0.0154069	1hr
LOC_Os05g02000	Os.46937.1.S1_at	-1.06616	0.00520525	1hr			LOC_Os06g16240	Os.37647.1.A1_at	-2.96698	0.00297594	1hr
LOC_Os06g48500	Os.46941.1.S1_s_at	-2.82167	0.000213815	1hr			LOC_Os06g16240	Os.37647.2.S1_at	-1.58054	0.00415617	1hr
LOC_Os03g28940	Os.4695.1.S1_s_at	2.26343	0.00105982	1hr			LOC_Os01g58420	Os.3766.1.S1_at	1.60431	0.0227571	1hr
LOC_Os01g24764	Os.46953.1.S1_at	-1.58437	0.0038289	1hr			LOC_Os01g43844	Os.37668.1.S1_at	2.63474	0.00160806	1hr
0	Os.46973.1.A1_x_at	2.16446	0.0103721	1hr			LOC_Os12g38440	Os.37689.1.S1_at	-1.36677	0.00149499	1hr
LOC_Os01g48690	Os.4701.1.S1_at	-1.57026	0.0175598	1hr			0	Os.37693.1.A1_at	1.92164	0.0133729	1hr
LOC_Os01g42410	Os.470.1.S1_s_at	3.20197	0.0356383	1hr			LOC_Os03g16334	Os.37699.2.S1_at	1.88554	0.00849786	1hr
LOC_Os03g50160	Os.4715.1.S1_at	3.59533	0.0109584	1hr			LOC_Os03g16334	Os.37699.3.S1_x_at	1.80163	0.0199042	1hr
0	Os.47292.1.S1_at	1.18931	0.00356402	1hr			LOC_Os01g07250	Os.37707.1.S1_at	-1.89008	0.0025053	1hr
LOC_Os11g01620	Os.47316.1.S1_at	-2.72883	0.0324607	1hr			LOC_Os07g38960	Os.37713.1.S1_at	-1.59417	0.00996174	1hr
LOC_Os05g11900	Os.47329.1.A1_at	1.23496	0.00895038	1hr			LOC_Os06g15570	Os.37727.1.S1_at	-2.2623	0.0432779	1hr
LOC_Os05g32350	Os.47339.1.S1_x_at	-1.66329	0.000286073	1hr			LOC_Os03g56830	Os.37731.2.S1_at	-1.03944	0.0113918	1hr
LOC_Os09g02300	Os.47346.1.A1_x_at	1.18792	0.0451648	1hr			LOC_Os03g54790	Os.37742.1.S1_at	-1.36895	0.00374649	1hr
LOC_Os07g04860	Os.47348.1.A1_at	-1.50138	0.00836898	1hr			LOC_Os01g72980	Os.37762.1.S1_a_at	-1.05745	0.0167474	1hr
LOC_Os03g07380	Os.47357.1.A1_at	1.4275	0.0339386	1hr			LOC_Os01g72980	Os.37762.2.S1_x_at	-1.05388	0.0181385	1hr
LOC_Os01g49920	Os.47360.1.S1_x_at	2.50912	0.0141988	1hr			LOC_Os03g16030	Os.37773.1.S1_at	4.50644	0.00132309	1hr
LOC_Os10g31630	Os.47370.1.S1_at	1.16184	0.0143547	1hr			LOC_Os03g16030	Os.37773.1.S1_x_at	4.21287	0.00178663	1hr
LOC_Os07g04530	Os.4742.1.S1_at	-1.08024	0.0245127	1hr			LOC_Os07g43310	Os.37786.1.S1_at	-1.03237	0.000598332	1hr
LOC_Os07g04530	Os.4742.1.S2_at	-1.18863	0.00891012	1hr			LOC_Os02g31960	Os.37797.1.A1_s_at	-1.30047	0.00364129	1hr
0	Os.47425.1.A1_at	-2.48104	0.0264088	1hr			LOC_Os01g47540	Os.37799.1.S1_at	1.43125	0.00836113	1hr
LOC_Os12g39640	Os.47453.1.A1_s_at	1.99669	0.0113915	1hr			LOC_Os04g51410	Os.37811.1.S1_at	2.616	0.0172491	1hr
LOC_Os10g30054	Os.47491.1.S1_at	-1.34839	0.00108537	1hr			LOC_Os01g07370	Os.37822.1.A1_a_at	1.68036	0.00109646	1hr
0	Os.4753.1.S1_at	-1.88215	0.00217657	1hr			LOC_Os01g54010	Os.37851.1.S1_s_at	-1.21179	0.00661015	1hr
LOC_Os05g27320	Os.47571.1.A1_at	-1.01787	0.0427985	1hr			LOC_Os01g54010	Os.37851.2.S1_s_at	-1.07624	0.0035538	1hr
LOC_Os01g12190	Os.47598.1.S1_at	3.33921	0.0044913	1hr			LOC_Os01g54010	Os.37851.2.S1_x_at	-1.22246	0.00443636	1hr
LOC_Os02g54730	Os.47600.1.S1_s_at	-1.08984	0.0103618	1hr			LOC_Os11g02330	Os.37860.1.S1_at	-1.68472	0.00201609	1hr
LOC_Os11g03110	Os.47623.1.A1_at	1.45536	0.00997012	1hr			LOC_Os03g12110	Os.37866.1.S1_at	3.085	0.00185105	1hr
LOC_Os02g08230	Os.4769.1.S1_at	1.27284	0.0361155	1hr			LOC_Os01g45720	Os.37905.1.S1_at	3.22115	0.0163357	1hr
0	Os.47702.1.S1_at	-2.87402	0.0074673	1hr			LOC_Os03g27019	Os.37955.1.S1_at	1.16279	0.0360012	1hr
0	Os.47707.1.A1_s_at	-1.54803	0.00125791	1hr			LOC_Os03g27019	Os.37955.2.S1_at	1.32001	0.0407239	1hr
0	Os.47719.1.S1_at	1.02218	0.0164286	1hr			LOC_Os07g42420	Os.37967.1.S1_at	-1.46107	0.00143874	1hr
LOC_Os01g50900	Os.47750.1.A1_at	1.81689	0.0103264	1hr			LOC_Os02g06890	Os.37988.1.S1_at	1.38779	0.00075874	1hr
LOC_Os01g04380	Os.4775.1.S1_at	3.0591	0.0221245	1hr			LOC_Os01g49710	Os.38022.1.S1_at	1.24442	0.00669675	1hr
LOC_Os03g13300	Os.47761.1.S1_at	3.95873	2.18439e-06	1hr			LOC_Os01g49710	Os.38022.2.S1_x_at	1.27527	0.0362422	1hr
LOC_Os06g45340	Os.47784.1.S1_at	-1.95715	0.0199167	1hr			LOC_Os07g01860	Os.38052.1.S1_at	-1.14861	0.00139086	1hr
LOC_Os09g31040	Os.4784.1.S1_at	2.17594	0.00440376	1hr			LOC_Os07g39800	Os.38056.1.S1_at	-1.16059	0.0194854	1hr
LOC_Os03g51030	Os.47842.1.A1_s_at	-1.01697	0.0048762	1hr			LOC_Os01g40640	Os.38077.1.S1_at	-3.23392	0.0325978	1hr
LOC_Os11g39290	Os.47902.1.S1_at	-1.05035	0.0286874	1hr			LOC_Os01g09220	Os.3808.4.S1_x_at	2.83501	0.0358255	1hr
LOC_Os02g21110	Os.47908.1.S1_at	-1.15867	0.00725915	1hr			LOC_Os01g37820	Os.38090.1.S1_at	-1.23887	0.00171757	1hr
LOC_Os06g11210	Os.47914.1.S1_at	2.16666	0.0327541	1hr			LOC_Os03g61270	Os.38099.1.S1_at	3.06768	0.021076	1hr
LOC_Os12g07970	Os.47939.1.S1_at	1.49004	0.00841848	1hr			LOC_Os07g47194	Os.38106.2.S1_x_at	-2.66043	0.0211385	1hr
LOC_Os05g51470	Os.47949.1.S1_a_at	-1.00031	0.0253381	1hr			LOC_Os10g37660	Os.38110.1.S1_at	2.92917	0.0310683	1hr
LOC_Os05g47790	Os.47956.1.S1_at	-2.4163	0.020535	1hr			LOC_Os07g49270	Os.38120.1.S1_at	1.53821	0.0215727	1hr
0	Os.47959.1.S1_at	1.93445	0.0364446	1hr			LOC_Os05g41120	Os.38127.1.S1_at	1.23095	0.00604613	1hr
LOC_Os01g70560	Os.47972.1.S1_at	-1.98606	0.0126178	1hr			LOC_Os01g57710	Os.38205.1.S1_at	-1.66358	0.0204373	1hr
LOC_Os10g02980	Os.47973.1.S1_x_at	-1.02396	0.00679377	1hr			LOC_Os04g52260	Os.38235.1.S1_x_at	2.02861	0.0178171	1hr
LOC_Os06g39230	Os.47977.1.A1_at	1.89826	0.0274645	1hr			LOC_Os04g52260	Os.38235.2.S1_at	2.22009	0.0238049	1hr
LOC_Os03g46920	Os.47981.1.S1_at	-2.12082	0.0124535	1hr			LOC_Os04g52260	Os.38235.2.S1_x_at	2.51657	0.0156022	1hr
LOC_Os01g43950	Os.47997.1.A1_at	1.56953	0.0368838	1hr			LOC_Os01g74040	Os.38236.1.S1_at	1.1042	0.0470934	1hr
LOC_Os01g54580	Os.48004.1.S1_at	1.46947	0.0230222	1hr			LOC_Os12g08760	Os.38240.1.S1_a_at	3.38179	0.0122915	1hr
0	Os.48019.1.S1_at	1.04748	0.0291169	1hr			0	Os.38248.1.S1_at	-1.70985	0.0448343	1hr
LOC_Os03g56660	Os.48020.1.S1_x_at	1.09461	0.0013459	1hr			LOC_Os01g16340	Os.38263.2.S1_x_at	-1.17269	0.0021063	1hr
LOC_Os01g19170	Os.48024.1.A1_x_at	1.2033	0.0390623	1hr			LOC_Os03g06850	Os.38278.2.S1_x_at	-1.18454	0.0271041	1hr
LOC_Os09g15700	Os.48036.1.A1_at	-1.05689	0.00314183	1hr			LOC_Os08g15444	Os.38279.1.S1_at	-2.51593	0.00673917	1hr
LOC_Os02g55340	Os.48038.1.S1_at	-1.04865	0.0400251	1hr			LOC_Os05g41550	Os.38283.1.S1_a_at	1.93594	0.040256	1hr
LOC_Os05g11414	Os.48040.1.A1_at	-1.32979	0.0126483	1hr			LOC_Os05g41550	Os.38283.1.S3_a_at	2.29749	0.00579769	1hr
LOC_Os06g07030	Os.4804.1.S1_at	-1.45503	0.00201624	1hr			LOC_Os05g41550	Os.38283.1.S4_at	1.24044	0.00546354	1hr
LOC_Os03g43840	Os.48042.1.S1_at	1.14735	0.0187914	1hr			LOC_Os07g02330	Os.38299.1.S1_at	3.00045	0.00834848	1hr
LOC_Os03g63370	Os.48050.1.S1_at	1.58384	0.0407484	1hr			LOC_Os01g04860	Os.38312.1.S1_at	-1.59277	1.47526e-05	1hr
LOC_Os09g26780	Os.48064.1.S1_at	2.60995	0.00672451	1hr			LOC_Os07g05050	Os.38341.1.S1_at	-1.15121	0.0178161	1hr
LOC_Os04g54200	Os.4807.1.S1_at	1.54351	0.0186831	1hr			LOC_Os04g42030	Os.38386.1.A1_at	-1.13382	0.000992646	1hr
0	Os.4808.1.S1_at	-1.6695	0.038571	1hr			LOC_Os09g29830	Os.38400.1.S1_at	-1.23121	0.0468664	1hr
LOC_Os04g51800	Os.48089.1.S1_at	-2.22182	0.0300503	1hr			LOC_Os03g50270	Os.38416.1.A1_at	-1.25373	0.00198635	1hr
LOC_Os06g13830	Os.48095.1.S1_s_at	2.30059	0.0293644	1hr			LOC_Os03g26910	Os.38485.1.S1_at	2.98711	0.0363025	1hr
LOC_Os04g54810	Os.48101.1.S1_at	2.0346	0.00308223	1hr			LOC_Os07g07230	Os.38580.1.S1_at	-1.49788	0.00704166	1hr
LOC_Os03g02530	Os.48102.1.A1_s_at	2.76847	0.00146222	1hr			LOC_Os06g04990	Os.38638.3.S1_x_at	1.54726	0.000225385	1hr
LOC_Os12g16240	Os.48109.1.A1_s_at	-1.33295	0.00529297	1hr			LOC_Os06g05020	Os.38638.4.S1_s_at	1.96858	0.0021527	1hr
LOC_Os12g16240	Os.48109.1.A1_x_at	-1.4522	0.000178982	1hr			LOC_Os06g04230	Os.38806.1.A1_x_at	2.04946	0.0237909	1hr
0	Os.48153.2.A1_s_at	-1.21018	0.0304016	1hr			0	Os.38812.1.S1_at	1.70592	0.00124884	1hr
LOC_Os05g40170	Os.4820.1.S1_at	2.6296	0.0477825	1hr			LOC_Os06g15330	Os.38848.1.S1_at	2.7659	0.0054251	1hr
0	Os.48273.1.A1_s_at	1.53252	0.0282642	1hr			LOC_Os02g51620	Os.38849.1.S1_at	-1.10368	0.0207423	1hr
LOC_Os05g45710	Os.48286.1.A1_at	-1.25318	0.012219	1hr			LOC_Os12g09590	Os.38870.1.S1_at	-1.02299	0.0369005	1hr
LOC_Os03g50140	Os.48351.1.S1_at	-1.68125	0.0419345	1hr			LOC_Os05g02820	Os.3887.1.S1_at	-1.09544	0.0479166	1hr
LOC_Os02g52410	Os.48354.1.S1_at	1.54439	0.00420513	1hr			LOC_Os02g43820	Os.38982.1.S1_at	3.21623	0.00296388	1hr
LOC_Os03g63970	Os.48429.1.S1_at	-2.17186	0.0079088	1hr			LOC_Os07g02060	Os.38985.1.S1_at	-2.46616	0.00321768	1hr
LOC_Os03g05806	Os.48438.1.S1_at	-1.0214	0.0104311	1hr			0	Os.38992.1.A1_x_at	2.29643	0.0354303	1hr
0	Os.48472.1.A1_at	-1.77492	0.0193487	1hr			LOC_Os07g29640	Os.38994.1.A1_at	2.04645	0.00665297	1hr
LOC_Os03g04580	Os.48474.1.S1_at	-1.18044	0.0292631	1hr			LOC_Os10g42960	Os.39043.1.S1_s_at	2.45317	0.0296981	1hr
0	Os.48505.1.S1_at	-1.17724	0.0177961	1hr			0	Os.39098.1.S1_at	1.77911	0.00321397	1hr
0	Os.48520.1.S1_at	2.1266	0.0435615	1hr			LOC_Os02g02600	Os.39168.1.S1_at	2.14392	0.0167694	1hr
LOC_Os11g04240	Os.48585.1.S1_at	-1.24552	0.00267001	1hr			LOC_Os01g11414	Os.3917.2.S1_x_at	-1.03554	0.00399792	1hr
LOC_Os12g12850	Os.4859.1.S1_at	-1.01668	0.000739982	1hr			LOC_Os01g50100	Os.39411.1.A1_at	1.53309	0.00414479	1hr
0	Os.48652.1.A1_at	2.42887	0.0306463	1hr			0	Os.39543.1.A1_at	-1.33321	0.0343977	1hr
LOC_Os06g09910	Os.48661.1.S1_at	-1.27949	0.027516	1hr			0	Os.39552.1.A1_at	2.26659	0.00401192	1hr
LOC_Os08g40680	Os.4867.1.S1_at	-1.24267	0.00344612	1hr			LOC_Os06g48300	Os.39552.1.A1_s_at	2.88142	0.0457148	1hr
LOC_Os08g31030	Os.48724.1.S1_at	-1.25581	0.0173293	1hr			0	Os.39588.1.A1_x_at	1.14309	0.0131568	1hr
LOC_Os07g24000	Os.48741.1.S1_at	-1.62483	0.00890701	1hr			LOC_Os09g29660	Os.39617.1.S1_at	2.4664	8.67862e-05	1hr
LOC_Os03g50490	Os.48875.1.S1_at	2.97755	0.0138404	1hr			LOC_Os09g37330	Os.39652.1.S1_at	-1.16986	0.000396346	1hr
LOC_Os09g31502	Os.48879.1.S1_at	-1.5757	0.0314343	1hr			LOC_Os07g02690	Os.39706.1.S1_at	4.14264	0.000186608	1hr
0	Os.48883.1.S1_at	-1.74057	0.0220998	1hr			LOC_Os12g37519	Os.39714.1.S1_at	1.39081	0.00312569	1hr
0	Os.48911.1.A1_s_at	-1.92962	0.00939685	1hr			LOC_Os10g21784	Os.39819.1.A1_at	1.325	0.0125525	1hr
LOC_Os01g09620	Os.49042.1.A1_s_at	-1.97531	0.000135006	1hr			LOC_Os10g07110	Os.39852.1.S1_at	2.50683	0.0497726	1hr
0	Os.49058.1.A1_at	-2.72792	0.0435042	1hr			LOC_Os05g10620	Os.39872.1.A1_s_at	1.33181	0.00762108	1hr
LOC_Os03g45390	Os.49077.1.A1_at	-2.81174	0.0289553	1hr			LOC_Os04g48030	Os.39876.1.S1_at	1.47048	0.04589	1hr
LOC_Os07g33790	Os.49078.1.S1_at	-1.28862	0.0138714	1hr			0	Os.39910.1.A1_at	4.97683	0.029912	1hr
LOC_Os07g18874	Os.49096.2.S1_at	-2.74198	0.0213775	1hr			0	Os.40002.1.S1_s_at	1.7119	0.0441016	1hr
LOC_Os02g05920	Os.49104.1.A1_at	1.93006	0.0410369	1hr			LOC_Os07g02920	Os.40003.1.S1_at	4.6976	0.000552789	1hr
LOC_Os02g44770	Os.49105.2.S1_at	1.72591	0.0206618	1hr			LOC_Os07g02920	Os.40003.1.S1_x_at	3.9785	7.30736e-05	1hr
LOC_Os02g37180	Os.49112.1.S1_at	1.7236	0.0100902	1hr			0	Os.40012.1.S1_at	-2.70486	0.0109653	1hr
LOC_Os01g48720	Os.49113.1.S1_s_at	-1.09184	0.00825024	1hr			LOC_Os05g45410	Os.40018.1.S1_at	3.3944	0.000990979	1hr
LOC_Os02g45320	Os.49116.1.S1_at	1.47372	0.0450257	1hr			LOC_Os03g12370	Os.40020.1.S1_a_at	1.85452	0.00650353	1hr
LOC_Os03g12879	Os.49137.1.S1_at	-1.53613	0.0192688	1hr			LOC_Os02g58470	Os.40059.1.S1_at	-1.29313	0.00757262	1hr
LOC_Os03g12879	Os.49137.2.S1_at	-1.24336	0.00496944	1hr			LOC_Os08g42600	Os.40106.1.A1_s_at	-1.99095	0.00398629	1hr
LOC_Os10g41749	Os.49139.1.S1_at	2.02704	0.0354317	1hr			0	Os.40174.1.A1_s_at	-1.01048	0.0183913	1hr
LOC_Os02g16650	Os.49173.1.S1_at	-1.00154	0.00829043	1hr			LOC_Os07g12160	Os.40210.1.S1_at	-1.12398	0.020868	1hr
LOC_Os08g45170	Os.49211.1.A1_at	-3.00166	0.00876294	1hr			0	Os.40295.1.S1_at	-1.16759	0.0151394	1hr
LOC_Os08g42960	Os.49213.1.S1_at	1.56016	0.00987594	1hr			LOC_Os12g08770	Os.40347.1.A1_x_at	1.49497	0.00357891	1hr
LOC_Os08g42960	Os.49213.2.S1_at	1.80607	0.000257272	1hr			LOC_Os10g25300	Os.40388.1.S1_at	-3.02914	0.0293452	1hr
LOC_Os09g12970	Os.49220.1.S1_at	-1.41915	0.021453	1hr			LOC_Os05g49060	Os.40415.1.A1_s_at	-1.44208	0.0163722	1hr
LOC_Os07g05550	Os.49224.1.S1_at	-1.03794	0.00215683	1hr			LOC_Os07g35290	Os.40420.1.S1_x_at	1.91341	0.000669669	1hr
0	Os.49233.1.S1_at	-1.4947	0.00380632	1hr			LOC_Os01g20780	Os.40421.1.S1_at	1.21153	0.0283752	1hr
LOC_Os02g43330	Os.49245.1.S1_at	-2.75746	0.0480857	1hr			LOC_Os05g02300	Os.40422.1.S1_at	-1.66006	0.00279591	1hr
LOC_Os04g21850	Os.49248.1.S1_at	1.364	0.0363657	1hr			LOC_Os01g01740	Os.40425.1.A1_x_at	-1.70988	0.0106078	1hr
LOC_Os07g04430	Os.49250.1.S1_at	-1.11688	0.00794787	1hr			LOC_Os01g73770	Os.40428.1.S1_at	2.83708	0.00231855	1hr
LOC_Os03g61720	Os.49265.1.S1_at	-2.38855	0.0455374	1hr			LOC_Os03g17700	Os.406.1.S1_a_at	2.0003	0.00222589	1hr
LOC_Os03g61720	Os.49265.1.S2_a_at	-1.30278	0.0285764	1hr			LOC_Os01g33080	Os.40687.1.S1_at	-1.44492	0.0138225	1hr
LOC_Os06g39590	Os.49290.1.S1_at	2.37171	0.00135692	1hr			LOC_Os01g43230	Os.41242.1.A1_at	2.00608	0.0285345	1hr
LOC_Os06g39590	Os.49290.1.S1_x_at	1.91396	0.000886889	1hr			LOC_Os01g43140	Os.41251.1.A1_at	2.2155	0.000732314	1hr
LOC_Os06g45280	Os.4929.1.S1_at	1.08384	0.0141271	1hr			LOC_Os01g43040	Os.41257.1.S1_at	-1.71346	0.00543031	1hr
LOC_Os09g16714	Os.49293.1.S1_at	1.9485	0.0438842	1hr			LOC_Os01g42900	Os.41269.1.S1_at	-1.85138	0.0427233	1hr
LOC_Os01g65986	Os.49295.1.S1_at	1.35749	0.0227205	1hr			LOC_Os01g42030	Os.41335.2.S1_x_at	1.71978	0.011548	1hr
0	Os.49297.1.S1_at	2.36855	0.0140196	1hr			LOC_Os06g44230	Os.4148.1.S2_a_at	-1.45905	0.000606767	1hr
LOC_Os01g51754	Os.49305.1.S1_at	-2.57234	0.0113396	1hr			LOC_Os08g41950	Os.4153.1.S1_a_at	-1.74284	0.0311988	1hr
0	Os.49316.1.S1_at	-1.16963	0.0011476	1hr			LOC_Os01g45860	Os.41557.1.S1_at	1.60488	0.0279179	1hr
LOC_Os09g33992	Os.49347.1.S1_at	-1.17783	0.00252418	1hr			LOC_Os01g49820	Os.41653.1.S1_x_at	2.58577	0.00424251	1hr
LOC_Os01g56270	Os.49365.1.S1_at	-1.17752	0.00616069	1hr			LOC_Os01g49310	Os.41682.1.S1_x_at	2.78792	0.000972905	1hr
LOC_Os11g35050	Os.49372.1.S1_at	-1.08544	0.0122362	1hr			LOC_Os03g39840	Os.41695.4.S1_x_at	1.71425	0.0306383	1hr
LOC_Os11g41540	Os.49385.1.S1_at	-1.09699	0.00518205	1hr			LOC_Os01g48250	Os.41746.1.S1_at	-1.0576	0.00981838	1hr
0	Os.49386.1.S1_at	-1.13941	0.0452211	1hr			LOC_Os01g47730	Os.41776.1.S1_at	1.66467	0.00139681	1hr
LOC_Os06g46970	Os.4940.1.S1_at	2.4089	0.00892306	1hr			LOC_Os01g47450	Os.41793.1.S1_at	-1.01265	0.0476506	1hr
LOC_Os09g34150	Os.49413.1.A1_x_at	2.85716	0.0317448	1hr			LOC_Os02g49440	Os.4185.1.A1_at	-1.9258	0.0164633	1hr
LOC_Os01g68120	Os.49417.1.S1_at	-1.19328	0.00197718	1hr			LOC_Os11g12340	Os.4192.3.S1_x_at	-2.93353	0.00926232	1hr
LOC_Os11g39320	Os.49419.1.S1_at	-2.24712	0.0235631	1hr			LOC_Os01g13260	Os.4195.1.S1_at	-1.4301	0.000571034	1hr
LOC_Os02g03690	Os.49427.1.S1_at	-1.30843	0.00860493	1hr			LOC_Os06g06980	Os.4198.1.S1_at	1.07008	0.0254735	1hr
LOC_Os04g45460	Os.49436.1.S1_x_at	-1.17076	0.00481527	1hr			LOC_Os06g06980	Os.4198.1.S1_x_at	1.29824	0.00106508	1hr
LOC_Os03g44760	Os.49442.2.S1_x_at	1.12108	0.0444986	1hr			LOC_Os01g55290	Os.42075.1.A1_x_at	-1.41034	0.0418927	1hr
LOC_Os02g55550	Os.49445.1.S1_at	-1.81922	0.0123615	1hr			LOC_Os01g54850	Os.42099.1.S1_at	1.13277	0.0169674	1hr
LOC_Os02g08270	Os.49453.1.S1_at	4.65484	0.0108774	1hr			LOC_Os01g54450	Os.42124.1.S1_at	-3.0041	0.000286633	1hr
LOC_Os03g25790	Os.49475.1.S1_at	-1.11253	0.00482928	1hr			LOC_Os01g53630	Os.42170.1.S1_x_at	-1.26448	0.00368249	1hr
LOC_Os03g21980	Os.49477.1.S1_at	-1.08351	0.00501326	1hr			LOC_Os01g60170	Os.42186.1.S1_at	1.91464	0.0124043	1hr
LOC_Os07g06410	Os.49488.1.S1_at	-1.01667	0.012714	1hr			LOC_Os06g07210	Os.4222.1.S1_at	-1.10943	0.0302366	1hr
LOC_Os03g27080	Os.49503.1.S1_at	2.37616	0.0166982	1hr			LOC_Os12g06200	Os.424.1.S1_at	-1.34339	0.000549538	1hr
LOC_Os04g03884	Os.49504.1.S1_at	-1.01962	0.043714	1hr			LOC_Os01g68830	Os.42759.1.S1_at	-1.44727	0.0458945	1hr
LOC_Os06g30730	Os.49511.1.S1_at	-2.18536	0.0488372	1hr			LOC_Os03g55770	Os.428.1.S1_at	1.59754	0.00158669	1hr
LOC_Os04g02120	Os.49523.1.A1_at	1.76559	0.0418547	1hr			LOC_Os01g72700	Os.43021.1.S1_at	-2.23928	2.43086e-05	1hr
LOC_Os01g57730	Os.49540.1.A1_x_at	3.76227	0.00574855	1hr			0	Os.43040.1.S1_at	4.39007	0.015973	1hr
LOC_Os07g08030	Os.4954.1.S1_a_at	1.24432	0.0214077	1hr			0	Os.43040.1.S1_x_at	2.98918	0.0329449	1hr
0	Os.49542.1.S1_at	-1.65319	0.028389	1hr			LOC_Os03g03630	Os.4320.1.S1_at	-1.60993	0.0047911	1hr
LOC_Os11g32030	Os.49545.1.S1_at	1.12997	0.00421124	1hr			LOC_Os08g36890	Os.43203.1.S1_x_at	1.63817	0.0268362	1hr
LOC_Os04g41830	Os.49546.1.S1_at	-1.87312	0.0269431	1hr			LOC_Os03g03690	Os.4327.1.S1_at	4.6574	0.00147004	1hr
LOC_Os04g51560	Os.49549.1.S1_at	1.8585	0.000396109	1hr			0	Os.43493.1.S1_at	1.67961	0.032375	1hr
LOC_Os07g12630	Os.49557.1.S1_at	-1.04866	0.00920398	1hr			LOC_Os06g06610	Os.4355.1.S1_at	-3.63491	0.00165589	1hr
LOC_Os03g05660	Os.49567.1.S1_at	-1.18032	0.0123975	1hr			LOC_Os01g10110	Os.43596.1.S1_at	-3.92453	0.000949802	1hr
LOC_Os02g50340	Os.49577.1.S1_at	2.9751	0.0210225	1hr			0	Os.43636.1.S1_at	-1.09259	0.0045132	1hr
LOC_Os02g45930	Os.49582.1.S1_at	-2.27731	0.000864139	1hr			LOC_Os11g08210	Os.4385.1.S1_at	2.28873	0.0146903	1hr
LOC_Os05g25680	Os.49598.1.S1_at	-1.91027	0.00896153	1hr			LOC_Os06g33940	Os.4386.1.S1_s_at	-1.55381	0.0111112	1hr
LOC_Os06g36670	Os.49609.1.S1_x_at	-1.01573	0.0210973	1hr			LOC_Os03g08900	Os.43896.1.S1_at	1.80231	0.0145246	1hr
LOC_Os02g52630	Os.49612.1.S1_at	1.64227	0.00493621	1hr			0	Os.43898.1.S1_x_at	-1.03768	0.011082	1hr
LOC_Os04g25740	Os.49625.1.S1_at	-1.9529	0.0266393	1hr			LOC_Os03g16260	Os.43946.1.S1_at	1.78223	0.0464673	1hr
LOC_Os05g38140	Os.49628.1.S1_at	1.24896	0.0009765	1hr			LOC_Os03g16260	Os.43946.3.S1_x_at	1.77368	0.00697195	1hr
LOC_Os07g33350	Os.49631.2.S1_x_at	-1.19444	0.0137013	1hr			LOC_Os07g33580	Os.43963.1.S1_x_at	-1.17513	0.0168022	1hr
LOC_Os09g33460	Os.49632.1.S1_a_at	-1.31283	0.00463179	1hr			LOC_Os08g39840	Os.4416.1.S1_at	3.9595	0.0343695	1hr
LOC_Os04g21950	Os.49656.1.S1_at	1.1611	0.00822887	1hr			0	Os.44430.1.S2_at	-1.2745	0.0124605	1hr
LOC_Os09g28560	Os.49657.1.S1_at	1.49891	0.0025267	1hr			LOC_Os07g37730	Os.44475.1.S1_at	4.42998	0.00512193	1hr
LOC_Os06g40580	Os.4966.1.S1_at	-1.30289	0.0156952	1hr			LOC_Os07g37730	Os.44475.1.S1_x_at	3.43312	0.0416108	1hr
LOC_Os09g31000	Os.49662.1.S1_at	3.1416	0.000271141	1hr			0	Os.44554.1.A1_at	1.59962	0.0304511	1hr
LOC_Os03g16060	Os.49668.1.S1_at	2.85469	0.0366258	1hr			LOC_Os01g17330	Os.446.1.S1_at	2.09901	0.00668396	1hr
LOC_Os01g50120	Os.49669.1.S1_at	-1.27386	0.0088499	1hr			LOC_Os07g37640	Os.44676.1.S1_at	-1.10938	0.0297098	1hr
LOC_Os02g02500	Os.49670.1.S1_at	-1.09066	0.0257071	1hr			LOC_Os05g46270	Os.4469.1.S1_at	-1.04343	0.0206336	1hr
LOC_Os05g26820	Os.49675.1.S1_at	1.25656	0.043468	1hr			LOC_Os06g01980	Os.44850.1.S1_at	3.23627	0.0091369	1hr
LOC_Os08g34280	Os.49689.1.S1_at	1.85049	0.0353113	1hr			LOC_Os06g02370	Os.4506.3.S1_x_at	-1.0391	0.0149583	1hr
LOC_Os09g04880	Os.49706.1.S1_at	-1.29275	0.000566015	1hr			0	Os.45088.1.A1_at	2.36439	0.0350754	1hr
LOC_Os01g16250	Os.49712.1.S1_at	-3.40224	0.045537	1hr			0	Os.45173.3.S1_at	3.09611	0.0293113	1hr
0	Os.49722.1.A1_at	-2.61488	0.010611	1hr			LOC_Os01g04250	Os.45422.1.S1_x_at	2.02405	0.046972	1hr
LOC_Os03g27930	Os.49727.1.S2_at	-1.34553	0.0077523	1hr			LOC_Os04g52840	Os.4555.1.S1_at	2.03904	0.00788674	1hr
LOC_Os08g19210	Os.49742.1.S1_at	-1.02015	0.0112851	1hr			LOC_Os07g41370	Os.4573.1.S1_at	2.23108	0.0364025	1hr
LOC_Os02g47280	Os.49748.1.S1_at	-1.48024	0.00810138	1hr			LOC_Os01g02270	Os.45831.1.S1_x_at	-1.37007	0.00649163	1hr
LOC_Os04g40090	Os.49749.1.S1_at	-1.05656	0.0200319	1hr			0	Os.45897.1.S1_at	1.87992	0.0407395	1hr
LOC_Os03g03100	Os.49760.1.S1_at	-1.00549	0.0275623	1hr			LOC_Os01g56560	Os.45897.1.S1_s_at	1.61554	0.0123276	1hr
LOC_Os03g17230	Os.49763.1.S1_s_at	1.72886	0.0410445	1hr			0	Os.45902.1.A1_at	2.55743	0.00251293	1hr
LOC_Os03g17220	Os.49763.2.S1_at	2.46548	0.0461868	1hr			0	Os.45902.1.A1_x_at	2.29592	0.00823608	1hr
LOC_Os03g29970	Os.49770.1.S1_s_at	-3.48901	0.0256549	1hr			LOC_Os03g39820	Os.45903.1.S1_at	-1.12547	0.0169864	1hr
LOC_Os03g62600	Os.49779.1.S1_at	1.43692	0.019717	1hr			LOC_Os01g27060	Os.45908.1.S1_at	3.51806	0.0198608	1hr
LOC_Os02g05960	Os.49783.1.S1_at	2.99452	0.0407614	1hr			LOC_Os01g14850	Os.45916.1.S1_s_at	-1.19839	0.0181595	1hr
LOC_Os05g45930	Os.4979.1.S1_at	-1.17072	0.00992514	1hr			LOC_Os01g14850	Os.45916.1.S1_x_at	-1.33586	0.0237757	1hr
LOC_Os07g41580	Os.49795.1.S1_at	-1.79632	0.00152578	1hr			LOC_Os03g01530	Os.45920.1.S1_at	-1.45653	0.0424511	1hr
LOC_Os04g51030	Os.49796.1.S1_at	-1.25669	0.000760829	1hr			LOC_Os01g09700	Os.45926.1.S1_s_at	-3.4125	0.0210088	1hr
LOC_Os04g47720	Os.49838.1.S1_at	2.08429	0.00298233	1hr			LOC_Os05g34170	Os.45929.1.S1_at	-1.2687	0.00801228	1hr
LOC_Os02g05980	Os.49840.2.S1_at	-1.91718	0.0351688	1hr			LOC_Os01g09770	Os.45934.1.S1_at	3.11729	0.00976899	1hr
0	Os.49847.1.S1_at	1.66788	0.00799175	1hr			LOC_Os03g15770	Os.45938.1.S1_at	1.9469	0.00717089	1hr
LOC_Os02g29500	Os.49856.1.S1_at	-1.3685	0.0273999	1hr			0	Os.45940.1.S1_at	1.59228	0.0120643	1hr
0	Os.49875.1.S1_at	-1.30304	0.00678308	1hr			LOC_Os01g44330	Os.45945.1.S1_at	-2.27467	0.0484333	1hr
LOC_Os02g56380	Os.49913.1.S1_at	6.56702	0.00865395	1hr			LOC_Os01g39600	Os.45953.1.S1_at	-1.6674	0.0133866	1hr
LOC_Os08g45200	Os.49919.1.S1_at	-3.04591	0.00868019	1hr			LOC_Os09g26460	Os.45982.1.A1_x_at	1.35106	0.00326219	1hr
0	Os.49937.1.S1_at	-1.75006	0.0467603	1hr			LOC_Os01g73900	Os.45984.1.S1_at	-1.03587	0.00390908	1hr
LOC_Os06g19010	Os.49938.1.S1_at	-1.53765	0.0308098	1hr			LOC_Os07g47140	Os.46006.1.S1_at	-1.82274	0.0287275	1hr
LOC_Os11g43390	Os.49941.1.S1_at	-2.52818	0.0326	1hr			LOC_Os03g19590	Os.4601.1.S1_a_at	-1.30956	0.00547472	1hr
LOC_Os11g27250	Os.49957.1.S1_at	1.08443	0.0190439	1hr			LOC_Os07g02850	Os.46022.1.S1_at	4.32481	0.0268623	1hr
LOC_Os06g19160	Os.49958.1.S1_at	-1.32171	0.00611457	1hr			LOC_Os07g02850	Os.46022.1.S1_x_at	3.77582	0.00657718	1hr
LOC_Os06g50230	Os.4999.1.S1_at	-3.06778	0.0172404	1hr			0	Os.46034.1.A1_at	2.56315	0.0488282	1hr
LOC_Os03g18910	Os.49999.1.S1_x_at	2.10938	0.0320786	1hr			LOC_Os07g43604	Os.46050.1.A1_x_at	1.97267	0.0295894	1hr
LOC_Os02g16540	Os.50004.1.S1_x_at	1.46289	0.00448739	1hr			LOC_Os01g26748	Os.46053.2.S1_x_at	2.19658	0.0341528	1hr
LOC_Os02g16540	Os.50004.2.S1_at	2.05336	0.000863212	1hr			LOC_Os10g41730	Os.46061.1.S1_at	-1.23386	0.000458082	1hr
LOC_Os10g28210	Os.50013.1.S1_at	-2.11653	0.00606255	1hr			LOC_Os02g47810	Os.46084.1.S1_at	1.53719	0.034494	1hr
LOC_Os06g44010	Os.50015.1.S1_at	4.02873	0.0116691	1hr			LOC_Os10g42110	Os.46089.1.S1_at	-1.38228	0.016417	1hr
0	Os.50036.1.S1_at	1.8453	0.0245237	1hr			LOC_Os03g29730	Os.46091.1.S1_s_at	-2.68119	0.0200734	1hr
LOC_Os03g59390	Os.5004.1.S1_at	1.18786	0.0113814	1hr			LOC_Os10g40060	Os.46130.1.S1_a_at	-1.02092	0.0392667	1hr
LOC_Os12g32190	Os.50052.2.S1_at	3.02941	0.0364051	1hr			0	Os.46132.1.S1_at	-1.04316	0.0223151	1hr
LOC_Os08g45000	Os.50055.1.S1_at	-2.87633	0.0366628	1hr			0	Os.46162.1.S1_at	-1.07762	0.0224094	1hr
0	Os.50058.1.S1_at	-1.66982	0.0438474	1hr			LOC_Os07g40940	Os.46187.1.S1_at	-1.32088	0.00295527	1hr
0	Os.50059.1.S1_at	-2.03938	0.0427664	1hr			0	Os.4619.1.S1_at	-1.10235	7.52509e-05	1hr
0	Os.50077.1.S1_at	-2.50221	0.0188802	1hr			LOC_Os02g09470	Os.4625.1.S1_at	-1.26246	0.0241582	1hr
0	Os.50086.1.S1_at	-1.30182	0.00492485	1hr			LOC_Os07g48100	Os.4627.2.S1_at	1.46881	0.0039607	1hr
0	Os.50089.1.S1_at	1.72479	0.0423801	1hr			LOC_Os05g40770	Os.46287.1.S1_a_at	1.74553	0.0202268	1hr
LOC_Os06g40180	Os.50104.1.S1_at	4.33507	0.0287065	1hr			LOC_Os01g04150	Os.46306.1.S1_x_at	-4.08316	0.00402558	1hr
LOC_Os02g36414	Os.50119.1.S1_at	-1.61238	0.00742937	1hr			LOC_Os10g04590	Os.46313.1.S1_at	-1.00879	0.0105901	1hr
LOC_Os05g49730	Os.50134.1.S1_at	1.02773	0.0152325	1hr			LOC_Os02g13240	Os.46314.3.S1_at	1.38005	0.0118255	1hr
LOC_Os03g55070	Os.5016.1.S1_at	1.46164	0.0268991	1hr			LOC_Os05g49250	Os.46323.1.S1_at	-1.52214	0.0221369	1hr
LOC_Os02g53580	Os.50164.1.S1_at	-3.63406	0.0234307	1hr			LOC_Os01g59970	Os.4633.1.S1_at	1.42388	0.0357557	1hr
0	Os.50174.1.S1_at	-2.45654	0.00355817	1hr			LOC_Os01g64170	Os.4636.1.S1_a_at	1.61277	0.0109904	1hr
0	Os.50184.1.S1_at	-1.0409	0.0392572	1hr			0	Os.46365.1.A1_at	1.34166	0.0283919	1hr
LOC_Os05g30890	Os.50193.1.S1_at	-3.21535	0.0043051	1hr			LOC_Os11g26880	Os.4638.1.S1_at	-1.5874	0.0286196	1hr
LOC_Os09g25934	Os.50202.1.S1_at	-1.40697	0.00489796	1hr			LOC_Os08g15030	Os.4639.1.S1_at	-1.00168	0.00453323	1hr
LOC_Os03g11780	Os.50204.1.S1_at	-2.1653	0.00666373	1hr			LOC_Os10g39100	Os.46418.1.S1_at	2.70486	0.00051027	1hr
LOC_Os05g31570	Os.50205.2.S1_at	-1.2265	0.00246263	1hr			LOC_Os04g39110	Os.46435.1.S1_s_at	-1.80703	0.00172119	1hr
LOC_Os03g32090	Os.50206.1.S1_at	-1.19465	0.00354733	1hr			LOC_Os10g30090	Os.46458.1.S1_at	1.11943	0.0276086	1hr
LOC_Os06g15730	Os.50213.1.S1_at	-3.19287	0.0283655	1hr			LOC_Os10g30090	Os.46458.2.S1_x_at	1.1581	0.00420455	1hr
LOC_Os06g39520	Os.50243.1.S1_at	1.75364	5.7236e-05	1hr			LOC_Os10g18890	Os.46466.1.S1_at	-1.06487	0.0366622	1hr
LOC_Os02g49870	Os.50246.1.S2_at	-3.25433	0.0344151	1hr			LOC_Os10g32470	Os.46467.1.S1_at	-1.30363	0.0282942	1hr
LOC_Os03g21640	Os.50249.1.S1_x_at	2.05385	0.0307878	1hr			LOC_Os10g05530	Os.46468.1.S1_at	-1.08387	0.00681594	1hr
LOC_Os12g19549	Os.50254.2.S1_x_at	1.07827	0.0124609	1hr			LOC_Os10g20650	Os.46471.1.S1_at	-1.02856	0.0190348	1hr
LOC_Os05g15150	Os.50261.1.S1_at	3.6633	0.00368687	1hr			LOC_Os10g07290	Os.46472.1.S1_at	-1.35597	0.00553706	1hr
0	Os.50263.1.S1_at	-2.35623	0.0120178	1hr			LOC_Os10g03100	Os.46475.1.S1_at	2.5669	0.0213979	1hr
LOC_Os03g63999	Os.50265.1.S1_at	-1.05335	0.0138741	1hr			LOC_Os10g41790	Os.46482.1.S1_at	-1.40966	0.0263241	1hr
LOC_Os08g34640	Os.50267.1.S1_at	1.88865	0.0220056	1hr			LOC_Os10g39020	Os.46486.1.S1_at	3.53642	0.0127896	1hr
LOC_Os05g50510	Os.50276.1.S1_at	1.88968	0.0275357	1hr			LOC_Os10g26690	Os.46494.1.S1_at	-1.20458	0.0253656	1hr
LOC_Os07g39920	Os.50281.1.S1_at	1.52495	0.0339861	1hr			LOC_Os10g36270	Os.46510.2.S1_x_at	-2.15091	0.0210815	1hr
LOC_Os12g29740	Os.50295.1.S1_at	-1.36744	0.0233573	1hr			LOC_Os10g02840	Os.46511.1.S1_at	2.63908	0.0228645	1hr
LOC_Os08g44020	Os.50320.1.S1_at	-1.03296	0.0264985	1hr			LOC_Os07g48710	Os.4651.1.S1_at	2.02145	0.00485059	1hr
LOC_Os02g01930	Os.50322.1.S1_at	1.82599	0.0200723	1hr			LOC_Os10g38890	Os.46523.2.S1_at	-3.31854	0.0139392	1hr
LOC_Os04g52780	Os.50342.1.S1_at	3.62161	0.00868788	1hr			LOC_Os10g04429	Os.46537.1.S1_at	-2.51161	0.0323113	1hr
LOC_Os05g04680	Os.50346.1.S1_at	4.16057	0.0147219	1hr			LOC_Os10g41060	Os.46540.1.S1_at	-1.82721	0.0139412	1hr
LOC_Os04g09570	Os.50349.1.S2_at	-1.07069	0.00314628	1hr			LOC_Os01g65880	Os.4655.1.S1_at	-1.68247	0.0241401	1hr
LOC_Os04g09570	Os.50349.2.S1_at	-1.41669	0.0389465	1hr			LOC_Os10g05000	Os.46564.1.S1_at	-1.29252	0.0162559	1hr
LOC_Os02g41520	Os.50354.1.S1_at	1.61637	0.00259578	1hr			LOC_Os10g17940	Os.46566.1.S1_at	1.47954	0.00132951	1hr
LOC_Os10g26150	Os.50366.1.S1_x_at	-1.97197	0.0239589	1hr			LOC_Os10g17940	Os.46566.2.S1_x_at	1.2768	0.0332804	1hr
LOC_Os01g70080	Os.50370.1.S1_at	1.89317	0.0292621	1hr			0	Os.46577.1.S1_at	1.95762	2.30977e-05	1hr
0	Os.50380.1.S1_at	-1.22844	0.0150706	1hr			0	Os.46581.2.S1_at	1.17159	0.00801771	1hr
LOC_Os06g05430	Os.50383.1.S1_at	2.08536	0.00852671	1hr			LOC_Os08g34270	Os.4658.1.S1_x_at	1.07596	0.00165095	1hr
LOC_Os03g40270	Os.5039.1.S1_at	1.16912	0.0093809	1hr			LOC_Os10g36180	Os.46582.1.S1_at	1.61169	0.0219194	1hr
LOC_Os01g60920	Os.50407.1.S1_at	-1.37424	0.0380194	1hr			0	Os.46582.2.S1_x_at	1.78435	0.0250671	1hr
LOC_Os08g30554	Os.50414.1.S1_at	-1.92254	0.000187138	1hr			LOC_Os01g66960	Os.46596.1.S1_x_at	-1.12215	0.0112371	1hr
LOC_Os09g28880	Os.50419.1.S1_x_at	3.31102	0.000741862	1hr			LOC_Os10g36620	Os.46597.2.S1_at	-2.19635	0.00917978	1hr
LOC_Os05g01950	Os.50420.1.S1_s_at	-1.51912	0.0123024	1hr			LOC_Os10g40810	Os.46625.1.S1_x_at	-2.97686	0.0184983	1hr
LOC_Os04g40470	Os.50432.1.S1_at	-1.13184	0.0159396	1hr			LOC_Os10g40640	Os.46627.1.S1_at	2.3107	0.0365852	1hr
LOC_Os03g10640	Os.50449.1.S1_at	3.73254	0.0147817	1hr			LOC_Os10g40480	Os.46629.1.S1_s_at	1.56514	0.000686117	1hr
LOC_Os01g03680	Os.5045.1.S1_at	4.59208	0.00489937	1hr			LOC_Os10g38350	Os.46635.1.S1_x_at	1.05888	0.034118	1hr
LOC_Os02g13304	Os.50457.2.S1_at	-2.5276	0.026367	1hr			LOC_Os10g35760	Os.46648.1.S1_at	-1.0723	0.00548415	1hr
LOC_Os09g37300	Os.50458.1.S1_at	-2.84725	0.0146109	1hr			LOC_Os10g35280	Os.46653.1.S1_at	-1.08665	0.00601249	1hr
*	Os.50466.1.S1_at	1.32092	0.00734321	1hr			LOC_Os10g30080	Os.46676.1.A1_x_at	-2.21718	0.00458157	1hr
LOC_Os07g48620	Os.50467.1.S1_at	-2.48206	0.0164507	1hr			LOC_Os10g25560	Os.46686.1.S1_at	-2.90483	0.00273058	1hr
LOC_Os01g71310	Os.50470.1.S1_at	2.03224	0.047928	1hr			LOC_Os10g25550	Os.46687.1.S1_at	1.531	0.00675124	1hr
0	Os.5047.1.S1_at	2.47301	0.00559512	1hr			LOC_Os10g25550	Os.46687.1.S1_x_at	1.70297	0.00386939	1hr
LOC_Os07g18070	Os.50491.1.S1_at	-2.32362	0.0223698	1hr			LOC_Os10g25090	Os.46690.1.S1_x_at	-1.36162	0.00604157	1hr
LOC_Os04g20420	Os.50497.1.S1_at	-1.45676	0.00800533	1hr			LOC_Os01g42380	Os.467.1.S1_a_at	2.85951	0.0087318	1hr
LOC_Os12g33210	Os.50509.1.S2_at	-1.51681	0.0345295	1hr			0	Os.46734.1.S1_at	3.33065	0.0014552	1hr
LOC_Os05g50330	Os.50510.1.S1_at	-1.26698	0.0326398	1hr			LOC_Os10g01570	Os.46741.1.S1_at	-2.12837	0.0136544	1hr
LOC_Os02g18000	Os.50518.1.S1_at	1.86953	0.00124435	1hr			LOC_Os10g01570	Os.46741.2.S1_x_at	-3.42482	0.00619051	1hr
LOC_Os06g36450	Os.5052.1.S1_at	-1.29593	0.0402861	1hr			LOC_Os02g39580	Os.46752.1.S1_at	1.35509	0.0131371	1hr
LOC_Os06g20320	Os.5054.1.S1_at	-1.25622	0.0062093	1hr			0	Os.46771.1.S1_at	1.17392	0.00858598	1hr
LOC_Os02g44340	Os.50545.1.S1_at	-3.14022	0.0119585	1hr			LOC_Os04g29580	Os.46777.1.S1_at	3.81511	0.0147243	1hr
LOC_Os11g20239	Os.50578.1.S1_at	-2.1649	0.0030271	1hr			LOC_Os10g26280	Os.46783.1.S1_a_at	-1.33898	0.0213528	1hr
LOC_Os04g46680	Os.50594.1.S1_at	-1.14274	0.00186123	1hr			LOC_Os10g36030	Os.46792.1.S1_at	1.12178	0.00868383	1hr
LOC_Os08g05470	Os.50607.1.S1_at	-1.32838	0.00624365	1hr			LOC_Os10g05660	Os.46793.1.S1_at	2.61288	0.0361401	1hr
LOC_Os01g08540	Os.50609.1.S1_at	-1.04419	0.0436717	1hr			LOC_Os10g32170	Os.46796.1.S1_at	-2.4421	0.00578528	1hr
LOC_Os07g40730	Os.50618.3.S1_at	-1.13368	0.0356089	1hr			LOC_Os10g33040	Os.46800.1.S1_a_at	1.49429	0.0415899	1hr
LOC_Os05g33430	Os.50625.1.S1_at	1.53429	0.0194918	1hr			LOC_Os10g33040	Os.46800.1.S2_a_at	1.44928	0.00555532	1hr
LOC_Os04g58050	Os.50627.1.S1_at	1.66799	0.045872	1hr			LOC_Os10g41660	Os.46818.1.S1_at	-2.7211	0.00619395	1hr
LOC_Os05g06440	Os.5064.1.S1_at	1.19132	0.0336424	1hr			LOC_Os10g38720	Os.46825.1.S1_at	2.55913	0.00249299	1hr
0	Os.50650.2.A1_at	1.19755	0.0360254	1hr			LOC_Os10g25310	Os.46838.1.S1_at	-2.21285	0.000571085	1hr
0	Os.50650.3.S1_at	1.12862	0.0293107	1hr			LOC_Os10g32930	Os.46842.1.S1_at	-2.02103	0.0146288	1hr
0	Os.50681.1.S1_x_at	-1.39635	0.00705704	1hr			LOC_Os10g37540	Os.46846.1.S1_at	1.26659	0.00294342	1hr
0	Os.50684.1.S1_at	-1.60911	0.0205952	1hr			LOC_Os03g03650	Os.4685.1.S1_at	-1.08448	0.00216433	1hr
0	Os.50687.1.A1_at	3.29572	0.0447815	1hr			LOC_Os10g41430	Os.46852.1.S1_at	-1.60223	0.0107888	1hr
0	Os.50691.1.A1_at	3.20613	0.00959768	1hr			LOC_Os10g07080	Os.46864.2.S1_x_at	1.39945	0.0216558	1hr
LOC_Os03g48104	Os.50749.1.A1_at	-1.10069	0.00692352	1hr			LOC_Os10g11860	Os.46865.1.S1_at	1.79406	9.79053e-05	1hr
0	Os.50762.1.S1_at	-1.6167	0.0227079	1hr			LOC_Os10g37160	Os.46872.1.S1_at	4.8161	0.025422	1hr
LOC_Os07g43040	Os.50778.1.S1_at	-1.62331	0.000112316	1hr			LOC_Os10g02680	Os.46880.1.S1_at	2.33035	0.0213113	1hr
LOC_Os06g22380	Os.50783.1.S1_x_at	2.21278	0.0229631	1hr			LOC_Os10g22310	Os.46885.1.S1_x_at	-1.22899	0.0128681	1hr
LOC_Os05g51570	Os.50784.1.S1_at	3.61417	0.0398157	1hr			LOC_Os10g22310	Os.46885.2.S1_at	1.87567	0.0201107	1hr
LOC_Os12g01900	Os.50793.1.S1_at	5.79119	0.0327933	1hr			LOC_Os10g34230	Os.46895.1.S1_at	-2.56538	0.0393272	1hr
LOC_Os12g01900	Os.50793.1.S1_x_at	3.65746	0.0456589	1hr			LOC_Os10g39870	Os.46896.1.S1_at	1.45424	0.00875153	1hr
LOC_Os04g48130	Os.50799.1.S1_at	1.46468	0.00619053	1hr			LOC_Os06g48500	Os.46941.1.S1_s_at	-1.283	0.0193448	1hr
LOC_Os07g17560	Os.50801.1.S1_at	-2.47951	0.0203228	1hr			LOC_Os03g28940	Os.4695.1.S1_s_at	2.22169	0.0366395	1hr
LOC_Os04g50720	Os.50804.1.S1_at	1.92726	0.00625261	1hr			LOC_Os01g24764	Os.46953.1.S1_at	-1.70809	0.00169243	1hr
LOC_Os06g11650	Os.50807.1.S1_at	1.18561	0.00838185	1hr			LOC_Os01g50940	Os.46956.1.S1_at	2.91188	0.00273966	1hr
LOC_Os06g47270	Os.50815.1.S1_at	-1.32057	0.0149746	1hr			LOC_Os01g70770	Os.4698.1.S1_at	1.36997	0.00213203	1hr
LOC_Os08g34190	Os.50818.1.S1_at	1.03961	0.00142184	1hr			LOC_Os10g42520	Os.46999.1.S1_at	-1.76487	0.00467532	1hr
LOC_Os06g46754	Os.50821.1.S1_at	-1.58308	0.0260084	1hr			LOC_Os01g48690	Os.4701.1.S1_at	-1.69394	0.0119137	1hr
LOC_Os11g03900	Os.50822.1.S1_at	1.92349	0.000966776	1hr			LOC_Os01g42410	Os.470.1.S1_s_at	2.67316	0.0207198	1hr
LOC_Os04g37750	Os.50850.1.S1_at	-1.32432	0.0243142	1hr			LOC_Os11g36960	Os.47022.1.A1_at	-1.02274	0.00826325	1hr
LOC_Os09g03140	Os.50856.1.S1_at	1.07319	0.00522108	1hr			0	Os.47078.1.A1_at	3.02874	0.0109876	1hr
LOC_Os10g37240	Os.50862.1.S1_at	1.09369	0.00848051	1hr			LOC_Os03g39940	Os.47130.4.A1_at	-2.96736	0.0462483	1hr
LOC_Os10g37240	Os.50862.1.S1_x_at	1.15421	0.00262861	1hr			0	Os.47136.1.A1_x_at	3.84955	0.0225664	1hr
0	Os.50863.1.S1_at	2.4712	0.0361672	1hr			LOC_Os03g50160	Os.4715.1.S1_at	2.70076	0.0107052	1hr
0	Os.50869.1.S1_at	-1.14301	0.0338735	1hr			LOC_Os01g64820	Os.47313.1.A1_at	-1.7387	0.00485324	1hr
LOC_Os07g39920	Os.50873.1.S1_x_at	1.16474	0.00574494	1hr			LOC_Os11g01620	Os.47316.2.S1_at	-3.25977	0.0470427	1hr
LOC_Os05g51020	Os.50875.1.S1_at	-1.79581	0.00164284	1hr			LOC_Os03g52380	Os.47327.1.S1_at	1.66161	0.0155707	1hr
LOC_Os12g10710	Os.50877.1.S1_at	1.0228	0.0227465	1hr			LOC_Os03g52380	Os.47327.1.S1_x_at	1.63292	0.0327125	1hr
LOC_Os09g32940	Os.50887.1.A1_x_at	-1.09834	0.00362437	1hr			LOC_Os05g11900	Os.47329.1.A1_at	1.54991	0.00299766	1hr
0	Os.50889.1.S1_at	-1.13896	0.0267173	1hr			LOC_Os01g44970	Os.47331.1.S1_at	-1.3812	0.0235468	1hr
LOC_Os01g66010	Os.50896.1.S1_at	2.65438	0.00368537	1hr			LOC_Os12g42260	Os.47335.2.S1_at	1.74129	0.0331236	1hr
LOC_Os08g38210	Os.5093.1.S1_at	1.47699	0.000972717	1hr			LOC_Os05g32350	Os.47339.1.S1_x_at	-1.73989	0.00438835	1hr
LOC_Os02g51164	Os.50943.1.S1_at	-1.16163	0.00124101	1hr			LOC_Os07g04860	Os.47348.1.A1_at	-1.95909	0.00662318	1hr
LOC_Os06g39480	Os.50945.1.S1_at	-1.07849	0.0128229	1hr			LOC_Os08g39430	Os.47358.1.A1_at	-3.36751	0.044586	1hr
LOC_Os07g40130	Os.5095.1.S1_at	1.9748	0.00908308	1hr			LOC_Os01g49920	Os.47360.1.S1_x_at	2.51579	0.00282527	1hr
LOC_Os03g32230	Os.50970.1.S1_at	3.53042	0.0493147	1hr			0	Os.47363.1.A1_at	1.8683	0.00227609	1hr
LOC_Os05g36260	Os.50985.1.S1_at	5.40897	0.0464921	1hr			LOC_Os10g31630	Os.47370.1.S1_at	-1.52597	0.0428857	1hr
LOC_Os12g07370	Os.50991.1.S1_at	-2.66099	0.0480869	1hr			LOC_Os10g31630	Os.47370.1.S1_s_at	-1.61672	0.0250328	1hr
LOC_Os11g05530	Os.51005.1.S1_at	1.6692	0.0029151	1hr			LOC_Os03g11110	Os.47373.1.S1_at	-1.72711	0.000998358	1hr
LOC_Os07g34830	Os.51015.1.S1_at	-2.13237	0.0121813	1hr			LOC_Os04g58960	Os.47374.1.S1_at	-1.52803	0.00196507	1hr
LOC_Os05g41450	Os.51018.1.S1_at	-1.19975	0.00126431	1hr			LOC_Os02g50630	Os.47376.1.A1_at	-2.03334	0.00191978	1hr
LOC_Os09g29520	Os.51022.1.A1_at	-4.14955	0.00150058	1hr			LOC_Os06g50120	Os.47383.1.S1_at	-1.08111	0.000668408	1hr
LOC_Os08g23210	Os.51040.1.S1_at	2.75396	0.00102459	1hr			LOC_Os09g01360	Os.47389.1.S1_at	-1.38776	0.0209969	1hr
LOC_Os02g10020	Os.51068.1.S1_at	-1.24276	0.0146258	1hr			LOC_Os08g31560	Os.4739.1.S1_at	1.05094	0.0351078	1hr
0	Os.51070.1.S1_at	-2.01592	0.0119349	1hr			LOC_Os07g39280	Os.47410.1.S1_at	1.1229	0.0360398	1hr
LOC_Os12g44100	Os.51071.1.A1_at	-4.15941	0.0015603	1hr			LOC_Os10g41930	Os.4741.2.S1_x_at	1.8296	0.00890977	1hr
LOC_Os01g16130	Os.51075.1.S1_x_at	-1.00126	0.0196612	1hr			LOC_Os06g33100	Os.47413.1.S1_at	4.36743	0.00879547	1hr
LOC_Os05g19150	Os.51080.1.S1_at	1.43979	0.0263402	1hr			LOC_Os06g33100	Os.47413.1.S1_x_at	4.23157	0.0147224	1hr
LOC_Os04g47420	Os.51085.1.S1_at	1.51805	0.0250905	1hr			LOC_Os02g58720	Os.47418.1.S1_a_at	-1.25491	0.00416945	1hr
LOC_Os08g02630	Os.51086.1.S1_x_at	-2.9158	0.00303462	1hr			LOC_Os05g37200	Os.47421.1.S1_at	-1.2018	0.0438867	1hr
LOC_Os03g07810	Os.51089.1.S1_at	-2.82813	0.0346052	1hr			LOC_Os11g37390	Os.47461.1.S2_at	-1.15696	0.00132962	1hr
LOC_Os07g46340	Os.5110.1.S1_at	-1.17814	0.0475428	1hr			LOC_Os10g21550	Os.47481.1.A1_x_at	4.01556	0.000115245	1hr
LOC_Os08g27040	Os.51117.1.S1_at	-1.54911	0.0141915	1hr			LOC_Os08g39550	Os.47490.1.S1_at	-1.20585	0.0194783	1hr
LOC_Os07g10190	Os.51134.1.S1_at	-2.88815	0.0106105	1hr			0	Os.47518.1.A1_at	-3.87907	0.00517979	1hr
LOC_Os08g04790	Os.51140.1.S1_at	-2.24382	0.0153667	1hr			LOC_Os06g14810	Os.47521.1.A1_at	-1.0059	0.00690214	1hr
0	Os.51148.1.S1_at	2.62642	0.00212847	1hr			LOC_Os08g33680	Os.47558.1.S1_at	-1.02648	0.0212425	1hr
0	Os.51160.1.S1_x_at	2.96478	0.0254942	1hr			0	Os.47592.1.A1_at	-2.02127	0.0106959	1hr
0	Os.51167.1.S1_at	3.08561	0.0111862	1hr			LOC_Os01g12190	Os.47598.1.S1_at	3.01048	0.00425903	1hr
LOC_Os01g26130	Os.51191.1.S1_x_at	-1.10905	0.0263647	1hr			0	Os.47601.1.A1_at	5.94684	0.0242827	1hr
LOC_Os04g48820	Os.51199.1.S1_at	-1.01364	0.0019965	1hr			LOC_Os11g03110	Os.47623.1.A1_at	1.21356	0.00201422	1hr
LOC_Os04g49620	Os.51206.1.S1_at	1.62229	0.0252475	1hr			0	Os.47700.1.A1_at	-1.15111	0.0317211	1hr
0	Os.51209.1.S1_at	-2.20417	0.000372907	1hr			LOC_Os01g06560	Os.4770.1.S1_a_at	1.18492	0.0134446	1hr
LOC_Os04g57690	Os.51223.1.S1_at	1.12981	0.0162503	1hr			0	Os.47719.1.S1_at	2.2809	0.00257642	1hr
LOC_Os03g52910	Os.51226.1.S1_at	4.39975	0.0378361	1hr			LOC_Os01g53820	Os.47719.3.S1_x_at	3.14296	0.000316249	1hr
LOC_Os07g01114	Os.51236.1.S1_at	1.08372	0.0479122	1hr			LOC_Os11g03230	Os.47730.1.S1_x_at	-2.22229	0.00575725	1hr
LOC_Os01g56480	Os.51237.1.S1_at	-1.11098	0.0225343	1hr			LOC_Os06g04240	Os.4773.1.S1_at	3.42455	0.0125234	1hr
LOC_Os01g56480	Os.51237.1.S1_x_at	-1.26205	0.0301175	1hr			LOC_Os09g02360	Os.47738.1.S1_at	-2.19857	0.00952373	1hr
LOC_Os05g34710	Os.51244.1.S1_at	-1.7075	0.00127243	1hr			LOC_Os04g42770	Os.47741.1.S1_x_at	1.55894	0.0412994	1hr
0	Os.51261.1.S1_at	-1.78876	0.0173536	1hr			LOC_Os03g01216	Os.47744.1.S1_at	-1.08906	0.0139883	1hr
0	Os.51279.1.S1_at	1.29167	0.0258805	1hr			LOC_Os12g09300	Os.47745.1.S1_at	-2.64464	0.036475	1hr
0	Os.51282.1.S1_at	-2.4525	0.00276867	1hr			LOC_Os01g04370	Os.4775.2.S1_at	3.23909	0.00737769	1hr
LOC_Os03g37954	Os.51289.1.S1_at	-1.04438	0.0467318	1hr			LOC_Os03g13300	Os.47761.1.S1_at	1.92561	9.01424e-06	1hr
LOC_Os02g35080	Os.51297.1.S1_at	-1.33686	0.0121246	1hr			LOC_Os01g68230	Os.47795.1.S1_at	-1.12748	0.0197341	1hr
LOC_Os02g39384	Os.51303.1.S1_at	1.35108	0.00203056	1hr			LOC_Os12g36840	Os.47802.1.A1_at	4.3384	0.0320499	1hr
LOC_Os12g11830	Os.51320.1.S1_x_at	-1.23554	0.0218943	1hr			LOC_Os12g29980	Os.47815.1.A1_at	-2.2216	0.0120298	1hr
LOC_Os12g14540	Os.51323.1.S1_at	2.01201	0.00279048	1hr			LOC_Os03g58764	Os.4782.1.S1_at	1.7672	0.00487285	1hr
0	Os.51335.1.S1_at	-3.06652	0.0134059	1hr			LOC_Os06g05700	Os.47826.1.S1_at	1.60647	0.00256318	1hr
LOC_Os04g22120	Os.51339.1.S1_at	-1.7114	0.00561956	1hr			LOC_Os09g31040	Os.4784.1.S1_at	1.70302	0.0104235	1hr
LOC_Os02g53870	Os.51349.1.S1_at	-2.14531	0.0167616	1hr			LOC_Os07g10820	Os.47857.1.S1_at	-2.68156	0.0481712	1hr
LOC_Os08g36580	Os.51364.1.A1_at	-2.08316	0.0188403	1hr			LOC_Os08g35210	Os.4787.1.S1_s_at	-1.35311	0.0045986	1hr
0	Os.51366.1.S2_at	-1.03046	0.0399104	1hr			0	Os.47876.1.A1_at	1.69922	0.012521	1hr
LOC_Os03g36534	Os.51372.1.S1_at	-1.45333	0.0140563	1hr			LOC_Os02g47930	Os.47881.1.S1_at	-1.4774	0.0133894	1hr
0	Os.51375.1.S1_at	-1.31454	0.0190315	1hr			0	Os.47894.1.S1_at	-1.18543	0.0229194	1hr
LOC_Os07g47970	Os.5139.1.A1_at	1.23289	0.049218	1hr			LOC_Os11g39290	Os.47902.1.S1_at	-1.54253	0.009683	1hr
LOC_Os07g47970	Os.5139.2.S1_at	-1.05975	0.02031	1hr			LOC_Os06g41780	Os.47903.1.A1_at	-1.24171	0.0367203	1hr
0	Os.51405.1.S1_at	-1.00706	0.0224515	1hr			LOC_Os04g25440	Os.47907.1.S1_at	-3.95512	0.0176891	1hr
LOC_Os08g07690	Os.51406.1.S1_at	2.74996	8.7347e-05	1hr			LOC_Os02g17470	Os.47909.1.A1_at	1.26824	0.0230571	1hr
0	Os.5142.1.S1_at	-2.5719	0.0445373	1hr			LOC_Os05g49610	Os.47912.1.S1_at	-1.4943	0.021875	1hr
LOC_Os03g48230	Os.51430.1.S1_at	-3.09644	0.000366134	1hr			LOC_Os06g11210	Os.47914.1.S1_at	1.50251	0.0247024	1hr
LOC_Os04g30420	Os.51439.1.S1_x_at	3.96309	0.00377961	1hr			LOC_Os04g55570	Os.47917.1.S1_at	-1.75284	0.00854254	1hr
LOC_Os08g41990	Os.51459.1.S1_at	3.31361	0.00490986	1hr			0	Os.47925.1.S2_at	3.09978	0.0265833	1hr
LOC_Os03g49440	Os.5147.1.S1_at	-2.32907	0.0254438	1hr			LOC_Os02g38970	Os.47926.1.S1_at	-1.74172	0.000962709	1hr
LOC_Os11g24700	Os.51476.1.S1_x_at	-1.36365	0.0291045	1hr			LOC_Os12g01210	Os.47934.1.S1_at	-1.77817	0.0417601	1hr
LOC_Os08g28670	Os.51490.1.S1_at	-1.89031	0.00448799	1hr			LOC_Os12g01210	Os.47934.1.S1_x_at	-3.34138	6.85504e-05	1hr
LOC_Os11g27799	Os.51501.1.S1_at	-1.29869	0.0167592	1hr			LOC_Os03g61670	Os.47942.1.A1_at	3.06872	0.0204649	1hr
LOC_Os02g51470	Os.51517.1.A1_s_at	-1.63683	0.012604	1hr			LOC_Os08g37390	Os.47947.1.A1_at	-1.94958	0.00638505	1hr
LOC_Os12g05840	Os.51532.1.S1_at	3.07339	0.0303831	1hr			LOC_Os01g38990	Os.47961.2.S1_x_at	1.08861	0.0431301	1hr
LOC_Os03g45619	Os.51541.1.S1_at	-2.48393	0.013945	1hr			LOC_Os01g70560	Os.47972.1.S1_at	-2.67818	0.000745412	1hr
LOC_Os05g49684	Os.51543.1.S1_at	1.04782	0.0230291	1hr			LOC_Os03g44430	Os.47974.1.A1_at	-1.47988	0.0016836	1hr
0	Os.51545.1.S1_at	-2.1322	0.0349571	1hr			LOC_Os03g46920	Os.47981.1.S1_at	-1.87461	0.00194698	1hr
LOC_Os03g08520	Os.51546.1.S1_at	4.21762	0.0143774	1hr			LOC_Os04g33680	Os.47985.1.S1_at	-1.54971	0.00468082	1hr
LOC_Os09g19820	Os.51599.1.S1_at	-1.21487	0.0468441	1hr			LOC_Os01g36390	Os.47996.1.A1_at	-1.79374	0.000140809	1hr
0	Os.51606.1.S1_at	1.72867	0.0470144	1hr			LOC_Os01g47840	Os.48003.1.A1_at	4.30742	1.46939e-05	1hr
0	Os.51617.1.S1_at	-1.13799	0.00431573	1hr			LOC_Os01g19170	Os.48024.1.A1_at	1.48841	0.0436144	1hr
0	Os.51634.1.S1_at	-1.97689	0.031018	1hr			LOC_Os01g19170	Os.48024.1.A1_x_at	1.59416	0.0439086	1hr
LOC_Os10g34083	Os.51635.1.A1_at	-1.50782	0.00456488	1hr			LOC_Os05g03450	Os.48037.1.A1_at	-1.15775	0.00193072	1hr
LOC_Os01g29804	Os.51637.1.S1_x_at	-2.33518	0.0180226	1hr			LOC_Os05g03450	Os.48037.1.A1_x_at	-1.26248	0.0177123	1hr
LOC_Os05g45860	Os.51679.1.S1_at	1.39721	0.0170308	1hr			LOC_Os05g50660	Os.48043.1.S1_at	1.39423	0.0313075	1hr
LOC_Os06g38430	Os.51681.1.S1_at	-1.4221	0.0365461	1hr			LOC_Os08g44420	Os.48045.1.S1_at	-1.09966	0.0447776	1hr
LOC_Os06g38430	Os.51681.1.S1_x_at	-1.21055	0.0132726	1hr			LOC_Os11g34950	Os.48047.1.S1_at	-1.15474	0.00375353	1hr
LOC_Os02g26300	Os.51701.1.S1_at	-1.06004	0.0112405	1hr			LOC_Os03g63370	Os.48050.1.S1_at	1.90809	0.0179194	1hr
LOC_Os05g08100	Os.51703.1.S1_at	-1.12181	0.0157401	1hr			LOC_Os09g28120	Os.48051.1.S1_at	-1.4871	0.00396669	1hr
LOC_Os02g39390	Os.51717.1.S1_at	1.09462	0.040333	1hr			LOC_Os09g38450	Os.48054.1.S1_at	-1.96446	0.00640206	1hr
LOC_Os05g43470	Os.5176.1.S1_at	1.03025	0.0120435	1hr			LOC_Os02g57250	Os.4806.1.S1_at	-1.13422	0.00694212	1hr
LOC_Os09g21290	Os.51764.1.S1_at	2.46882	0.00927143	1hr			LOC_Os09g26780	Os.48064.1.S1_at	1.8836	0.047147	1hr
0	Os.51786.1.S1_at	-2.17792	0.0195834	1hr			LOC_Os04g54200	Os.4807.1.S1_at	1.95388	0.0225307	1hr
LOC_Os03g42520	Os.51789.1.S1_at	-2.10379	0.0486146	1hr			LOC_Os02g55410	Os.48072.1.S1_at	-2.01442	0.00112305	1hr
0	Os.51797.1.S1_at	-1.29501	0.0493646	1hr			LOC_Os12g31640	Os.48088.1.S1_at	-1.2816	0.00675411	1hr
[truncated: 15,719 more rows]
