# Supplementary material for: Functional classification of rice flanking sequence tagged genes using MapMan terms and global understanding on metabolic and regulatory pathways affected by dxr mutant having defects in light response
Source: Rice (N Y). 2016 Apr 14;9:17. doi: 10.1186/s12284-016-0089-2 (PMC4830809; doi:10.1186/s12284-016-0089-2)
Supplement: Additional file 4: Table S3. — Functional classification of 1022 characterized genes using MapMan analysis. (XLSX 54 kb) [file 12284_2016_89_MOESM4_ESM.xlsx]

## Sheet: Sheet1
Table S3. List of Mapman classification of characterized genes in rice
BinCode	BinName (category name)	RGAP_Locus id	Putative Function
1.1.1.2	PS.lightreaction.photosystem II.PSII polypeptide subunits	LOC_Os01g64960	chlorophyll A-B binding protein, putative, expressed
1.1.5.4	PS.lightreaction.other electron carrier (ox/red).ferredoxin oxireductase	LOC_Os01g72090	phycoerythrobilin ferredoxin oxidoreductase, putative, expressed
1.1.30	PS.lightreaction.state transition	LOC_Os05g40180	serine/threonine-protein kinase stt7, chloroplast precursor, putative, expressed
1.1.40	PS.lightreaction.cyclic electron flow-chlororespiration	LOC_Os08g45190	PGR5, putative, expressed
1.2.2	PS.photorespiration.glycolate oxydase	LOC_Os07g05820	hydroxyacid oxidase 1, putative, expressed
1.2.2	PS.photorespiration.glycolate oxydase	LOC_Os03g57220	hydroxyacid oxidase 1, putative, expressed
1.2.4.4	PS.photorespiration.glycine cleavage.H protein	LOC_Os10g37180	glycine cleavage system H protein, putative, expressed
1.2.6	PS.photorespiration.hydroxypyruvate reductase	LOC_Os02g01150	erythronate-4-phosphate dehydrogenase domain containing protein, expressed
1.3.2	PS.calvin cycle.rubisco small subunit	LOC_Os12g17600	ribulose bisphosphate carboxylase small chain, chloroplast precursor, putative, expressed
1.3.2	PS.calvin cycle.rubisco small subunit	LOC_Os12g19381	ribulose bisphosphate carboxylase small chain, chloroplast precursor, putative, expressed
1.3.2	PS.calvin cycle.rubisco small subunit	LOC_Os12g19470	ribulose bisphosphate carboxylase small chain, chloroplast precursor, putative, expressed
1.3.4	PS.calvin cycle.GAP	LOC_Os03g03720	glyceraldehyde-3-phosphate dehydrogenase, putative, expressed
1.3.7	PS.calvin cycle.FBPase	LOC_Os01g64660	fructose-1,6-bisphosphatase, putative, expressed
1.3.12	PS.calvin cycle.PRK	LOC_Os02g47020	phosphoribulokinase/Uridine kinase family protein, expressed
1.3.13	PS.calvin cycle.rubisco interacting	LOC_Os04g56320	AAA-type ATPase family protein, putative, expressed
1.3.13	PS.calvin cycle.rubisco interacting	LOC_Os11g47970	AAA-type ATPase family protein, putative, expressed
2.1.1.1	major CHO metabolism.synthesis.sucrose.SPS	LOC_Os01g69030	sucrose-phosphate synthase, putative, expressed
2.1.2.1	major CHO metabolism.synthesis.starch.AGPase	LOC_Os08g25734	glucose-1-phosphate adenylyltransferase large subunit, chloroplast precursor, putative, expressed
2.1.2.1	major CHO metabolism.synthesis.starch.AGPase	LOC_Os01g44220	glucose-1-phosphate adenylyltransferase large subunit, chloroplast precursor, putative, expressed
2.1.2.1	major CHO metabolism.synthesis.starch.AGPase	LOC_Os05g50380	glucose-1-phosphate adenylyltransferase large subunit, chloroplast precursor, putative, expressed
2.1.2.2	major CHO metabolism.synthesis.starch.starch synthase	LOC_Os06g06560	starch synthase, putative, expressed
2.1.2.2	major CHO metabolism.synthesis.starch.starch synthase	LOC_Os06g12450	soluble starch synthase 2-3, chloroplast precursor, putative, expressed
2.1.2.2	major CHO metabolism.synthesis.starch.starch synthase	LOC_Os06g04200	starch synthase, putative, expressed
2.1.2.2	major CHO metabolism.synthesis.starch.starch synthase	LOC_Os08g09230	starch synthase III, putative, expressed
2.1.2.3	major CHO metabolism.synthesis.starch.starch branching	LOC_Os02g32660	1,4-alpha-glucan-branching enzyme, chloroplast precursor, putative, expressed
2.1.2.3	major CHO metabolism.synthesis.starch.starch branching	LOC_Os06g51084	1,4-alpha-glucan-branching enzyme, chloroplast precursor, putative, expressed
2.1.2.4	major CHO metabolism.synthesis.starch.debranching	LOC_Os08g40930	Alpha amylase, catalytic domain containing protein, expressed
2.1.2.4	major CHO metabolism.synthesis.starch.debranching	LOC_Os05g32710	Alpha amylase, catalytic domain containing protein, expressed
2.2.1.3.1	major CHO metabolism.degradation.sucrose.invertases.neutral	LOC_Os02g34560	plant neutral invertase domain containing protein, expressed
2.2.1.3.2	major CHO metabolism.degradation.sucrose.invertases.cell wall	LOC_Os04g33740	glycosyl hydrolases, putative, expressed
2.2.2.1	major CHO metabolism.degradation.starch.starch cleavage	LOC_Os09g28400	alpha-amylase precursor, putative, expressed
2.2.2.1	major CHO metabolism.degradation.starch.starch cleavage	LOC_Os02g52710	alpha-amylase precursor, putative, expressed
2.2.2.1	major CHO metabolism.degradation.starch.starch cleavage	LOC_Os09g28420	alpha-amylase precursor, putative, expressed
2.2.2.2	major CHO metabolism.degradation.starch.starch phosphorylase	LOC_Os03g55090	alpha-glucan phosphorylast isozyme, putative, expressed
2.2.2.8	major CHO metabolism.degradation.starch.ISA3	LOC_Os09g29404	glycogen operon protein glgX, putative, expressed
3.2.1	minor CHO metabolism.trehalose.TPS	LOC_Os05g44210	trehalose-6-phosphate synthase, putative, expressed
3.2.2	minor CHO metabolism.trehalose.TPP	LOC_Os02g44230	CPuORF22 - conserved peptide uORF-containing transcript, expressed
3.4.3	minor CHO metabolism.myo-inositol.InsP Synthases	LOC_Os03g09250	inositol-3-phosphate synthase, putative, expressed
3.4.4	minor CHO metabolism.myo-inositol.myo inositol oxygenases	LOC_Os06g36560	inositol oxygenase, putative, expressed
3.5	minor CHO metabolism.others	LOC_Os03g52760	kinase, pfkB family, putative, expressed
4.1.8	glycolysis.cytosolic branch.glyceraldehyde 3-phosphate dehydrogenase (GAP-DH)	LOC_Os08g03290	glyceraldehyde-3-phosphate dehydrogenase, putative, expressed
5.1	fermentation.LDH	LOC_Os09g26880	aldehyde dehydrogenase, putative, expressed
5.10	fermentation.aldehyde dehydrogenase	LOC_Os08g32870	aldehyde dehydrogenase, putative, expressed
5.10	fermentation.aldehyde dehydrogenase	LOC_Os09g26880	aldehyde dehydrogenase, putative, expressed
5.10	fermentation.aldehyde dehydrogenase	LOC_Os04g39020	aldehyde dehydrogenase, putative, expressed
6.5	gluconeogenese/ glyoxylate cycle.pyruvate dikinase	LOC_Os05g33570	pyruvate, phosphate dikinase, chloroplast precursor, putative, expressed
10.1.2	cell wall.precursor synthesis.UGE	LOC_Os05g51670	NAD dependent epimerase/dehydratase family protein, putative, expressed
10.1.30.2	ell wall.precursor synthesis.sugar kinases.arabinose-1-kinase	LOC_Os02g04840	GHMP kinases ATP-binding protein, putative, expressed
10.2	cell wall.cellulose synthesis	LOC_Os03g26044	CSLA5 - cellulose synthase-like family A; mannan synthase, expressed
10.2	cell wall.cellulose synthesis	LOC_Os06g42020	CSLA9 - cellulose synthase-like family A, expressed
10.2.1	cell wall.cellulose synthesis.cellulose synthase	LOC_Os12g36890	CSLD4 - cellulose synthase-like family D, expressed
10.2.1	cell wall.cellulose synthesis.cellulose synthase	LOC_Os08g06380	CSLF6 - cellulose synthase-like family F; beta1,3;1,4 glucan synthase, expressed
10.2.1	cell wall.cellulose synthesis.cellulose synthase	LOC_Os01g54620	CESA4 - cellulose synthase, expressed
10.2.1	cell wall.cellulose synthesis.cellulose synthase	LOC_Os09g25490	CESA9 - cellulose synthase, expressed
10.2.1	cell wall.cellulose synthesis.cellulose synthase	LOC_Os10g32980	CESA7 - cellulose synthase, expressed
10.2.1	cell wall.cellulose synthesis.cellulose synthase	LOC_Os10g42750	CSLD1 - cellulose synthase-like family D, expressed
10.2.1	cell wall.cellulose synthesis.cellulose synthase	LOC_Os07g14850	CESA6 - cellulose synthase, expressed
10.2.2	cell wall.cellulose synthesis.COBRA	LOC_Os05g32110	COBRA, putative, expressed
10.2.2	cell wall.cellulose synthesis.COBRA	LOC_Os03g30250	COBRA-like protein precursor, putative, expressed
10.6.3	cell wall.degradation.pectate lyases and polygalacturonases	LOC_Os07g38130	polygalacturonase inhibitor 1 precursor, putative, expressed
10.6.3	cell wall.degradation.pectate lyases and polygalacturonases	LOC_Os10g26940	BURP domain containing protein, expressed
10.7	cell wall.modification	LOC_Os05g39990	expansin precursor, putative, expressed
10.7	cell wall.modification	LOC_Os06g01920	expansin precursor, putative, expressed
10.7	cell wall.modification	LOC_Os01g14650	expansin precursor, putative, expressed
10.7	cell wall.modification	LOC_Os05g19570	expansin precursor, putative, expressed
10.8.1	cell wall.pectin*esterases.PME	LOC_Os01g57854	pectinesterase, putative, expressed
11.1.8	lipid metabolism.FA synthesis and FA elongation.acyl coa ligase	LOC_Os04g57850	AMP-binding enzyme, putative, expressed
11.1.10	lipid metabolism.FA synthesis and FA elongation.beta ketoacyl CoA synthase	LOC_Os03g08360	3-ketoacyl-CoA synthase 10, putative, expressed
11.1.15	lipid metabolism.FA synthesis and FA elongation.ACP desaturase	LOC_Os04g31070	acyl-desaturase, chloroplast precursor, putative, expressed
11.1.15	lipid metabolism.FA synthesis and FA elongation.ACP desaturase	LOC_Os01g69080	acyl-desaturase, chloroplast precursor, putative, expressed
11.1.30	lipid metabolism.FA synthesis and FA elongation.pyruvate kinase	LOC_Os11g05110	pyruvate kinase, putative, expressed
11.2.3	lipid metabolism.FA desaturation.omega 3 desaturase	LOC_Os03g18070	omega-3 fatty acid desaturase, chloroplast precursor, putative, expressed
11.2.3	lipid metabolism.FA desaturation.omega 3 desaturase	LOC_Os07g49310	omega-3 fatty acid desaturase, chloroplast precursor, putative, expressed
11.2.3	lipid metabolism.FA desaturation.omega 3 desaturase	LOC_Os02g48560	fatty acid desaturase, putative, expressed
11.2.4	lipid metabolism.FA desaturation.omega 6 desaturase	LOC_Os02g48560	fatty acid desaturase, putative, expressed
11.3	lipid metabolism.Phospholipid synthesis	LOC_Os01g02890	phosphatidylserine synthase, putative, expressed
11.3.9	lipid metabolism.Phospholipid synthesis.choline monooxygenase	LOC_Os06g48510	choline monooxygenase, chloroplast precursor, putative, expressed
11.9.2.1	lipid metabolism.lipid degradation.lipases.triacylglycerol lipase	LOC_Os01g54810	lipase, putative, expressed
11.9.2.1	lipid metabolism.lipid degradation.lipases.triacylglycerol lipase	LOC_Os01g67430	lipase, putative, expressed
11.9.3.1	lipid metabolism.lipid degradation.lysophospholipases.phospholipase D	LOC_Os10g38060	phospholipase D, putative, expressed
11.9.3.1	lipid metabolism.lipid degradation.lysophospholipases.phospholipase D	LOC_Os06g40180	phospholipase D, putative, expressed
11.9.3.1	lipid metabolism.lipid degradation.lysophospholipases.phospholipase D	LOC_Os06g40170	phospholipase D, putative, expressed
11.9.3.1	lipid metabolism.lipid degradation.lysophospholipases.phospholipase D	LOC_Os01g07760	phospholipase D, putative, expressed
11.9.4.13	lipid metabolism.lipid degradation.beta-oxidation.acyl CoA reductase	LOC_Os03g07140	male sterility protein, putative, expressed
12.1.2	N-metabolism.nitrate metabolism.nitrite reductase	LOC_Os01g25484	ferredoxin--nitrite reductase, putative, expressed
12.2.1	N-metabolism.ammonia metabolism.glutamate synthase	LOC_Os01g48960	glutamate synthase, chloroplast precursor, putative, expressed
12.2.1	N-metabolism.ammonia metabolism.glutamate synthase	LOC_Os05g48200	glutamate synthase, chloroplast precursor, putative, expressed
12.2.2	N-metabolism.ammonia metabolism.glutamine synthase	LOC_Os03g12290	glutamine synthetase, catalytic domain containing protein, expressed
12.2.2	N-metabolism.ammonia metabolism.glutamine synthase	LOC_Os02g50240	glutamine synthetase, catalytic domain containing protein, expressed
12.2.2	N-metabolism.ammonia metabolism.glutamine synthase	LOC_Os04g56400	glutamine synthetase, catalytic domain containing protein, expressed
13.1.1.1.1	amino acid metabolism.synthesis.central amino acid metabolism.GABA.Glutamate decarboxylase	LOC_Os04g37500	glutamate decarboxylase, putative, expressed
13.1.1.2.1	amino acid metabolism.synthesis.central amino acid metabolism.aspartate.aspartate aminotransferase	LOC_Os02g55420	aminotransferase, classes I and II, domain containing protein, expressed
13.1.1.2.1	amino acid metabolism.synthesis.central amino acid metabolism.aspartate.aspartate aminotransferase	LOC_Os01g55540	aminotransferase, classes I and II, domain containing protein, expressed
13.1.3.4	amino acid metabolism.synthesis.aspartate family.methionine	LOC_Os01g22010	S-adenosylmethionine synthetase, putative, expressed
13.1.3.4	amino acid metabolism.synthesis.aspartate family.methionine	LOC_Os01g18860	S-adenosylmethionine synthetase, putative, expressed
13.1.3.4	amino acid metabolism.synthesis.aspartate family.methionine	LOC_Os05g04510	S-adenosylmethionine synthetase, putative, expressed
13.1.4.1	amino acid metabolism.synthesis.branched chain group.common	LOC_Os02g30630	thiamine pyrophosphate enzyme, C-terminal TPP binding domain containing protein, expressed
13.1.6.1.6	amino acid metabolism.synthesis.aromatic aa.chorismate.5-enolpyruvylshikimate-3-phosphate synthase	LOC_Os06g04280	3-phosphoshikimate 1-carboxyvinyltransferase, chloroplast precursor, putative, expressed
13.1.6.5.1	amino acid metabolism.synthesis.aromatic aa.tryptophan.anthranilate synthase	LOC_Os04g38950	class I glutamine amidotransferase, putative, expressed
13.1.6.5.1	amino acid metabolism.synthesis.aromatic aa.tryptophan.anthranilate synthase	LOC_Os03g15780	anthranilate synthase component I-1, chloroplast precursor, putative, expressed
13.1.6.5.1	amino acid metabolism.synthesis.aromatic aa.tryptophan.anthranilate synthase	LOC_Os03g61120	anthranilate synthase component I-1, chloroplast precursor, putative, expressed
13.2.2.3	amino acid metabolism.degradation.glutamate family.arginine	LOC_Os03g44150	aminotransferase, putative, expressed
13.2.2.3	amino acid metabolism.degradation.glutamate family.arginine	LOC_Os04g01590	arginase, putative, expressed
13.2.3.2	amino acid metabolism.degradation.aspartate family.threonine	LOC_Os08g09250	glyoxalase family protein, putative, expressed
13.2.3.5	amino acid metabolism.degradation.aspartate family.lysine	LOC_Os09g37540	uncharacterized protein PA4923, putative, expressed
13.2.3.5	amino acid metabolism.degradation.aspartate family.lysine	LOC_Os01g40630	uncharacterized protein PA4923, putative, expressed
13.2.6.2	amino acid metabolism.degradation.aromatic aa.tyrosine	LOC_Os02g20360	tyrosine aminotransferase, putative, expressed
15	metal handling	LOC_Os01g68770	selenium-binding protein, putative, expressed
15.2	metal handling.binding, chelation and storage	LOC_Os11g47809	metallothionein, putative, expressed
15.2	metal handling.binding, chelation and storage	LOC_Os07g48980	nicotianamine synthase, putative, expressed
15.3	metal handling.regulation	LOC_Os09g23300	integral membrane protein, putative, expressed
15.3	metal handling.regulation	LOC_Os04g38940	integral membrane protein, putative, expressed
15.3	metal handling.regulation	LOC_Os05g02750	ABC transporter, membrane-spanning/permease subunit, putative, expressed
16.1.1	secondary metabolism.isoprenoids.non-mevalonate pathway	LOC_Os02g51080	FAD binding domain containing protein, expressed
16.1.3	secondary metabolism.isoprenoids.tocopherol biosynthesis	LOC_Os02g20360	tyrosine aminotransferase, putative, expressed
16.1.4.2	secondary metabolism.isoprenoids.carotenoids.phytoene dehydrogenase	LOC_Os03g08570	amine oxidase, flavin-containing, domain containing protein, expressed
16.1.4.3	secondary metabolism.isoprenoids.carotenoids.zeta-carotene desaturase	LOC_Os07g10490	zeta-carotene desaturase, chloroplast/chromoplast precursor, putative, expressed
16.1.4.5	secondary metabolism.isoprenoids.carotenoids.lycopene beta cyclase	LOC_Os02g09750	lycopene beta cyclase, chloroplast precursor, putative, expressed
16.1.4.6	secondary metabolism.isoprenoids.carotenoids.carotenoid beta ring hydroxylase	LOC_Os03g03370	fatty acid hydroxylase, putative, expressed
16.1.4.8	secondary metabolism.isoprenoids.carotenoids.carotenoid isomerase	LOC_Os11g36440	amine oxidase, flavin-containing, domain containing protein, expressed
16.1.5	secondary metabolism.isoprenoids.terpenoids	LOC_Os02g02930	terpene synthase, putative, expressed
16.1.5	secondary metabolism.isoprenoids.terpenoids	LOC_Os04g52240	terpene synthase, putative, expressed
16.1.5	secondary metabolism.isoprenoids.terpenoids	LOC_Os02g17780	ent-kaurene synthase, chloroplast precursor, putative, expressed
16.1.5	secondary metabolism.isoprenoids.terpenoids	LOC_Os04g52230	ent-kaurene synthase, chloroplast precursor, putative, expressed
16.2	secondary metabolism.phenylpropanoids	LOC_Os05g08640	transferase family protein, putative, expressed
16.2	secondary metabolism.phenylpropanoids	LOC_Os06g39470	transferase family protein, putative, expressed
16.2	secondary metabolism.phenylpropanoids	LOC_Os10g11980	transferase family protein, putative, expressed
16.2	secondary metabolism.phenylpropanoids	LOC_Os04g39780	AMP-binding enzyme family protein, expressed
16.2	secondary metabolism.phenylpropanoids	LOC_Os01g09010	transferase family protein, putative, expressed
16.2.1.3	secondary metabolism.phenylpropanoids.lignin biosynthesis.4CL	LOC_Os02g08100	AMP-binding domain containing protein, expressed
16.2.1.7	secondary metabolism.phenylpropanoids.lignin biosynthesis.CCR1	LOC_Os01g45200	cinnamoyl-CoA reductase-related, putative, expressed
16.2.1.10	secondary metabolism.phenylpropanoids.lignin biosynthesis.CAD	LOC_Os04g52280	dehydrogenase, putative, expressed
16.2.1.10	secondary metabolism.phenylpropanoids.lignin biosynthesis.CAD	LOC_Os02g09490	dehydrogenase, putative, expressed
16.4.1	secondary metabolism.N misc.alkaloid-like	LOC_Os08g04540	decarboxylase, putative, expressed
16.4.1	secondary metabolism.N misc.alkaloid-like	LOC_Os06g41850	SMP-30/Gluconolaconase/LRE-like region containing protein, expressed
16.5.99.1	secondary metabolism.sulfur-containing.misc.alliinase	LOC_Os01g07500	alliin lyase precursor, putative, expressed
16.7	secondary metabolism.wax	LOC_Os10g33250	WAX2, putative, expressed
16.7	secondary metabolism.wax	LOC_Os02g08230	WAX2, putative, expressed
16.7	secondary metabolism.wax	LOC_Os09g25850	WAX2, putative, expressed
16.8.3	secondary metabolism.flavonoids.dihydroflavonols	LOC_Os06g44180	NAD dependent epimerase/dehydratase family protein, putative, expressed
16.8.3	secondary metabolism.flavonoids.dihydroflavonols	LOC_Os01g44260	dihydroflavonol-4-reductase, putative, expressed
16.8.4	secondary metabolism.flavonoids.flavonols	LOC_Os01g08220	gibberellin 3-beta-dioxygenase 2-2, putative, expressed
16.8.5.1	secondary metabolism.flavonoids.isoflavones.isoflavone reductase	LOC_Os01g01660	isoflavone reductase, putative, expressed
17.1.1	hormone metabolism.abscisic acid.synthesis-degradation	LOC_Os04g46470	carotenoid cleavage dioxygenase 7, chloroplast precursor, putative, expressed
17.1.1	hormone metabolism.abscisic acid.synthesis-degradation	LOC_Os01g54270	transposon protein, putative, unclassified, expressed
17.1.2	hormone metabolism.abscisic acid.signal transduction	LOC_Os02g52780	bZIP transcription factor, putative, expressed
17.1.2	hormone metabolism.abscisic acid.signal transduction	LOC_Os01g51610	B3 DNA binding domain containing protein, expressed
17.1.2	hormone metabolism.abscisic acid.signal transduction	LOC_Os09g28310	bZIP transcription factor, putative, expressed
17.1.2	hormone metabolism.abscisic acid.signal transduction	LOC_Os08g01090	B3 DNA binding domain containing protein, expressed
17.1.2	hormone metabolism.abscisic acid.signal transduction	LOC_Os06g10880	bZIP transcription factor, putative, expressed
17.2.2	hormone metabolism.auxin.signal transduction	LOC_Os06g44970	auxin efflux carrier component, putative, expressed
17.2.2	hormone metabolism.auxin.signal transduction	LOC_Os01g45550	auxin efflux carrier component, putative, expressed
17.2.2	hormone metabolism.auxin.signal transduction	LOC_Os02g50960	auxin efflux carrier component, putative, expressed
17.2.3	hormone metabolism.auxin.induced-regulated-responsive-activated	LOC_Os07g40290	OsGH3.8 - Probable indole-3-acetic acid-amido synthetase, expressed
17.2.3	hormone metabolism.auxin.induced-regulated-responsive-activated	LOC_Os09g37330	OsSAUR39 - Auxin-responsive SAUR gene family member, expressed
17.2.3	hormone metabolism.auxin.induced-regulated-responsive-activated	LOC_Os11g32510	OsGH3-13 - Auxin-responsive GH3 gene family member, expressed
17.2.3	hormone metabolism.auxin.induced-regulated-responsive-activated	LOC_Os01g55940	OsGH3.2 - Probable indole-3-acetic acid-amido synthetase, expressed
17.2.3	hormone metabolism.auxin.induced-regulated-responsive-activated	LOC_Os05g50890	OsGH3.5 - Probable indole-3-acetic acid-amido synthetase, expressed
17.2.3	hormone metabolism.auxin.induced-regulated-responsive-activated	LOC_Os01g57610	OsGH3.1 - Probable indole-3-acetic acid-amido synthetase, expressed
17.3.1.2.8	hormone metabolism.brassinosteroid.synthesis-degradation.sterols.DWF1	LOC_Os10g25780	FAD-linked oxidoreductase protein, putative, expressed
17.3.2.2	hormone metabolism.brassinosteroid.signal transduction.BZR	LOC_Os07g39220	BES1/BZR1 homolog protein, putative, expressed
17.4.1	hormone metabolism.cytokinin.synthesis-degradation	LOC_Os03g24440	IPP transferase, putative, expressed
17.4.1	hormone metabolism.cytokinin.synthesis-degradation	LOC_Os05g24660	IPP transferase, putative, expressed
17.4.1	hormone metabolism.cytokinin.synthesis-degradation	LOC_Os01g10110	cytokinin dehydrogenase precursor, putative, expressed
17.4.1	hormone metabolism.cytokinin.synthesis-degradation	LOC_Os03g24240	IPP transferase, putative, expressed
17.4.1	hormone metabolism.cytokinin.synthesis-degradation	LOC_Os01g71310	cytokinin dehydrogenase precursor, putative, expressed
17.4.1	hormone metabolism.cytokinin.synthesis-degradation	LOC_Os05g47840	IPP transferase, putative, expressed
17.4.1	hormone metabolism.cytokinin.synthesis-degradation	LOC_Os03g59570	IPP transferase, putative, expressed
17.4.2	hormone metabolism.cytokinin.signal transduction	LOC_Os02g50480	histidine kinase, putative, expressed
17.5.1	hormone metabolism.ethylene.synthesis-degradation	LOC_Os04g44150	gibberellin 2-beta-dioxygenase 7, putative, expressed
17.5.1	hormone metabolism.ethylene.synthesis-degradation	LOC_Os02g41954	gibberellin 2-beta-dioxygenase 7, putative, expressed
17.5.1	hormone metabolism.ethylene.synthesis-degradation	LOC_Os01g39860	1-aminocyclopropane-1-carboxylate oxidase protein, putative, expressed
17.5.1	hormone metabolism.ethylene.synthesis-degradation	LOC_Os01g55240	gibberellin 2-beta-dioxygenase, putative, expressed
17.5.1	hormone metabolism.ethylene.synthesis-degradation	LOC_Os07g01340	gibberellin 2-beta-dioxygenase 7, putative, expressed
17.5.1	hormone metabolism.ethylene.synthesis-degradation	LOC_Os09g27750	1-aminocyclopropane-1-carboxylate oxidase 1, putative, expressed
17.5.1	hormone metabolism.ethylene.synthesis-degradation	LOC_Os10g40960	oxidoreductase, 2OG-Fe oxygenase family protein, putative, expressed
17.5.1	hormone metabolism.ethylene.synthesis-degradation	LOC_Os05g05680	1-aminocyclopropane-1-carboxylate oxidase, putative, expressed
17.5.1.1	hormone metabolism.ethylene.synthesis-degradation.1-aminocyclopropane-1-carboxylate synthase	LOC_Os04g48850	aminotransferase, classes I and II, domain containing protein, expressed
17.5.2	hormone metabolism.ethylene.signal transduction	LOC_Os10g25170	AP2 domain containing protein, expressed
17.5.2	hormone metabolism.ethylene.signal transduction	LOC_Os09g28440	AP2 domain containing protein, expressed
17.5.2	hormone metabolism.ethylene.signal transduction	LOC_Os09g35010	dehydration-responsive element-binding protein, putative, expressed
17.5.2	hormone metabolism.ethylene.signal transduction	LOC_Os04g08740	ethylene receptor, putative, expressed
17.5.2	hormone metabolism.ethylene.signal transduction	LOC_Os05g34730	ethylene-responsive transcription factor ERF020, putative, expressed
17.5.2	hormone metabolism.ethylene.signal transduction	LOC_Os01g58420	AP2 domain containing protein, expressed
17.5.2	hormone metabolism.ethylene.signal transduction	LOC_Os04g52090	AP2 domain containing protein, expressed
17.5.2	hormone metabolism.ethylene.signal transduction	LOC_Os06g40150	AP2 domain containing protein, expressed
17.5.2	hormone metabolism.ethylene.signal transduction	LOC_Os05g41760	AP2 domain containing protein, expressed
17.5.3	hormone metabolism.ethylene.induced-regulated-responsive-activated	LOC_Os04g41570	ethylene-responsive protein related, putative, expressed
17.6.1.11	hormone metabolism.gibberelin.synthesis-degradation.GA20 oxidase	LOC_Os01g08220	gibberellin 3-beta-dioxygenase 2-2, putative, expressed
17.6.1.11	hormone metabolism.gibberelin.synthesis-degradation.GA20 oxidase	LOC_Os07g07420	gibberellin 20 oxidase 1-B, putative, expressed
17.6.1.11	hormone metabolism.gibberelin.synthesis-degradation.GA20 oxidase	LOC_Os01g66100	gibberellin 20 oxidase 2, putative, expressed
17.6.1.12	hormone metabolism.gibberelin.synthesis-degradation.GA3 oxidase	LOC_Os01g08220	gibberellin 3-beta-dioxygenase 2-2, putative, expressed
17.6.2	hormone metabolism.gibberelin.signal transduction	LOC_Os08g44510	UDP-N-acetylglucosamine--peptide N-acetylglucosaminyltransferase SPINDLY, putative, expressed
17.6.3	hormone metabolism.gibberelin.induced-regulated-responsive-activated	LOC_Os06g15620	GASR7 - Gibberellin-regulated GASA/GAST/Snakin family protein precursor, expressed
17.7.1.2	hormone metabolism.jasmonate.synthesis-degradation.lipoxygenase	LOC_Os03g49350	lipozygenase protein, putative, expressed
17.7.1.2	hormone metabolism.jasmonate.synthesis-degradation.lipoxygenase	LOC_Os08g39840	lipoxygenase, chloroplast precursor, putative, expressed
17.7.1.2	hormone metabolism.jasmonate.synthesis-degradation.lipoxygenase	LOC_Os03g49380	lipoxygenase, putative, expressed
17.7.1.2	hormone metabolism.jasmonate.synthesis-degradation.lipoxygenase	LOC_Os03g52860	lipoxygenase, putative, expressed
17.7.1.3	hormone metabolism.jasmonate.synthesis-degradation.allene oxidase synthase	LOC_Os02g02000	cytochrome P450, putative, expressed
17.7.1.3	hormone metabolism.jasmonate.synthesis-degradation.allene oxidase synthase	LOC_Os02g12680	cytochrome P450, putative, expressed
17.7.1.3	hormone metabolism.jasmonate.synthesis-degradation.allene oxidase synthase	LOC_Os03g12500	cytochrome P450, putative, expressed
17.7.1.4	hormone metabolism.jasmonate.synthesis-degradation.allene oxidase cyclase	LOC_Os03g32314	allene oxide cyclase 4, chloroplast precursor, putative, expressed
18.2	Co-factor and vitamine metabolism.thiamine	LOC_Os07g34570	FAD dependent oxidoreductase domain containing protein, expressed
19.3	tetrapyrrole synthesis.GSA	LOC_Os03g44150	aminotransferase, putative, expressed
19.8	tetrapyrrole synthesis.coproporphyrinogen III oxidase	LOC_Os04g52130	coproporphyrinogen III oxidase, chloroplast precursor, putative, expressed
19.10	tetrapyrrole synthesis.magnesium chelatase	LOC_Os03g20700	magnesium-chelatase, putative, expressed
19.10	tetrapyrrole synthesis.magnesium chelatase	LOC_Os03g59640	magnesium-chelatase subunit chlD, chloroplast precursor, putative, expressed
19.10	tetrapyrrole synthesis.magnesium chelatase	LOC_Os03g36540	magnesium-chelatase subunit chlI, chloroplast precursor, putative, expressed
19.14	tetrapyrrole synthesis.protochlorophyllide reductase	LOC_Os10g35370	oxidoreductase, short chain dehydrogenase/reductase family domain containing family, expressed
19.15	tetrapyrrole synthesis.chlorophyll synthase	LOC_Os05g28200	prenyltransferase, putative, expressed
19.21	tetrapyrrole synthesis.heme oxygenase	LOC_Os03g27770	heme oxygenase 2, putative, expressed
19.21	tetrapyrrole synthesis.heme oxygenase	LOC_Os06g40080	heme oxygenase 1, putative, expressed
19.40	tetrapyrrole synthesis.regulation	LOC_Os11g16550	uncharacterized protein ycf53, putative, expressed
20.1	stress.biotic	LOC_Os11g46080	NB-ARC domain containing protein, expressed
20.1	stress.biotic	LOC_Os11g37970	WIP5 - Wound-induced protein precursor, expressed
20.1	stress.biotic	LOC_Os09g32080	CHIT13 - Chitinase family protein precursor, expressed
20.1	stress.biotic	LOC_Os11g47580	glycosyl hydrolase, putative, expressed
20.1	stress.biotic	LOC_Os06g39470	transferase family protein, putative, expressed
20.1	stress.biotic	LOC_Os05g15770	glycosyl hydrolase, putative, expressed
20.1	stress.biotic	LOC_Os11g09010	lipase, putative, expressed
20.1	stress.biotic	LOC_Os11g38580	NBS-LRR type disease resistance protein, putative, expressed
20.1	stress.biotic	LOC_Os10g11980	transferase family protein, putative, expressed
20.1	stress.biotic	LOC_Os06g22460	disease resistance protein RPM1, putative, expressed
20.1	stress.biotic	LOC_Os06g39390	transferase family protein, putative, expressed
20.1	stress.biotic	LOC_Os01g09010	transferase family protein, putative, expressed
20.1.1	stress.biotic.respiratory burst	LOC_Os01g53294	respiratory burst oxidase protein B, putative, expressed
20.1.1	stress.biotic.respiratory burst	LOC_Os08g35210	ferric reductase, putative, expressed
20.1.3	stress.biotic.signalling	LOC_Os02g33180	rar1, putative, expressed
20.1.7	stress.biotic.PR-proteins	LOC_Os01g57310	rp1, putative, expressed
20.1.7	stress.biotic.PR-proteins	LOC_Os05g30220	disease resistance RPP13-like protein 1, putative, expressed
20.1.7	stress.biotic.PR-proteins	LOC_Os12g18360	NB-ARC domain containing protein, expressed
20.1.7	stress.biotic.PR-proteins	LOC_Os03g63150	powdery mildew resistance protein PM3b, putative, expressed
20.1.7	stress.biotic.PR-proteins	LOC_Os02g18080	NB-ARC domain containing protein, expressed
20.1.7	stress.biotic.PR-proteins	LOC_Os11g46200	Leucine Rich Repeat family protein, expressed
20.1.7	stress.biotic.PR-proteins	LOC_Os11g11790	NBS-LRR type disease resistance protein, putative, expressed
20.1.7	stress.biotic.PR-proteins	LOC_Os06g17900	disease resistance protein RPM1, putative, expressed
20.1.7	stress.biotic.PR-proteins	LOC_Os11g11810	NBS-LRR disease resistance protein, putative, expressed
20.1.7	stress.biotic.PR-proteins	LOC_Os11g46210	NB-ARC domain containing protein, expressed
20.1.7	stress.biotic.PR-proteins	LOC_Os11g46070	MLA10, putative, expressed
20.1.7	stress.biotic.PR-proteins	LOC_Os11g14380	resistance protein LR10, putative, expressed
20.2	stress.abiotic	LOC_Os02g36570	ABC1 family domain containing protein, putative, expressed
20.2	stress.abiotic	LOC_Os06g40120	SPX domain containing protein, putative, expressed
20.2	stress.abiotic	LOC_Os10g25310	SPX domain containing protein, putative, expressed
20.2	stress.abiotic	LOC_Os02g10780	SPX domain containing protein, putative, expressed
20.2.1	stress.abiotic.heat	LOC_Os02g02410	DnaK family protein, putative, expressed
20.2.1	stress.abiotic.heat	LOC_Os06g10990	DnaK family protein, putative, expressed
20.2.1	stress.abiotic.heat	LOC_Os01g04380	hsp20/alpha crystallin family protein, putative, expressed
20.2.1	stress.abiotic.heat	LOC_Os03g16040	hsp20/alpha crystallin family protein, putative, expressed
20.2.1	stress.abiotic.heat	LOC_Os05g51360	DnaK family protein, putative, expressed
20.2.1	stress.abiotic.heat	LOC_Os11g01330	expressed protein
20.2.1	stress.abiotic.heat	LOC_Os06g46900	phosphosulfolactate synthase-related protein, putative, expressed
20.2.1	stress.abiotic.heat	LOC_Os02g53420	DnaK family protein, putative, expressed
20.2.1	stress.abiotic.heat	LOC_Os12g38180	heat shock cognate 70 kDa protein 2, putative, expressed
20.2.3	stress.abiotic.drought/salt	LOC_Os03g12820	ATP8, putative, expressed
20.2.99	stress.abiotic.unspecified	LOC_Os08g35760	Cupin domain containing protein, expressed
20.2.99	stress.abiotic.unspecified	LOC_Os05g12260	CAPIP1, putative, expressed
20.2.99	stress.abiotic.unspecified	LOC_Os08g08970	Cupin domain containing protein, expressed
20.2.99	stress.abiotic.unspecified	LOC_Os03g48750	Cupin domain containing protein, expressed
21.1	redox.thioredoxin	LOC_Os11g09280	OsPDIL1-1 protein disulfide isomerase PDIL1-1, expressed
21.1	redox.thioredoxin	LOC_Os09g23650	FAM10 family protein, putative, expressed
21.1	redox.thioredoxin	LOC_Os12g18360	NB-ARC domain containing protein, expressed
21.1	redox.thioredoxin	LOC_Os11g38040	expressed protein
21.1	redox.thioredoxin	LOC_Os07g08840	thioredoxin, putative, expressed
21.1	redox.thioredoxin	LOC_Os12g08730	thioredoxin, putative, expressed
21.2.1	redox.ascorbate and glutathione.ascorbate	LOC_Os05g02530	glutathione S-transferase, N-terminal domain containing protein, expressed
21.2.1	redox.ascorbate and glutathione.ascorbate	LOC_Os02g34810	OsAPx8 - Thylakoid-bound Ascorbate Peroxidase encoding gene 5,8, expressed
21.2.1	redox.ascorbate and glutathione.ascorbate	LOC_Os08g41090	peroxidase precursor, putative, expressed
21.2.1	redox.ascorbate and glutathione.ascorbate	LOC_Os07g49400	OsAPx2 - Cytosolic Ascorbate Peroxidase encoding gene 4,5,6,8, expressed
21.2.1	redox.ascorbate and glutathione.ascorbate	LOC_Os03g17690	OsAPx1 - Cytosolic Ascorbate Peroxidase encoding gene 1-8, expressed
21.2.1	redox.ascorbate and glutathione.ascorbate	LOC_Os04g35520	OsAPx7 - Stromal Ascorbate Peroxidase encoding gene 5,8, expressed
21.2.2	redox.ascorbate and glutathione.glutathione	LOC_Os02g44500	glutathione peroxidase, putative, expressed
21.2.2	redox.ascorbate and glutathione.glutathione	LOC_Os06g08670	glutathione peroxidase, putative, expressed
21.2.2	redox.ascorbate and glutathione.glutathione	LOC_Os04g46960	glutathione peroxidase domain containing protein, expressed
21.4	redox.glutaredoxins	LOC_Os02g30850	OsGrx_C8 - glutaredoxin subgroup III, expressed
22.2.1	polyamine metabolism.degradation.polyamin oxidase	LOC_Os09g20284	amine oxidase, flavin-containing, domain containing protein, expressed
23.2	nucleotide metabolism.degradation	LOC_Os07g48430	nucleoside-triphosphatase, putative, expressed
23.2.1.3	nucleotide metabolism.degradation.pyrimidine.dihydrouracil dehydrogenase	LOC_Os02g50350	dihydroorotate dihydrogenase protein, putative, expressed
23.4.2	nucleotide metabolism.phosphotransfer and pyrophosphatases.guanylate kinase	LOC_Os03g20460	guanylate kinase, putative, expressed
23.4.10	nucleotide metabolism.phosphotransfer and pyrophosphatases.nucleoside diphosphate kinase	LOC_Os07g30970	nucleoside diphosphate kinase, putative, expressed
23.5.4	nucleotide metabolism.deoxynucleotide metabolism.ribonucleoside-diphosphate reductase	LOC_Os06g14620	ribonucleoside-diphosphate reductase small chain, putative, expressed
23.5.4	nucleotide metabolism.deoxynucleotide metabolism.ribonucleoside-diphosphate reductase	LOC_Os06g07210	ribonucleoside-diphosphate reductase large subunit, putative, expressed
23.5.5	nucleotide metabolism.deoxynucleotide metabolism.dUTP diphosphatase	LOC_Os03g46640	deoxyuridine 5-triphosphate nucleotidohydrolase, putative, expressed
24	Biodegradation of Xenobiotics	LOC_Os08g09250	glyoxalase family protein, putative, expressed
24	Biodegradation of Xenobiotics	LOC_Os05g33730	gibberellin receptor GID1L2, putative, expressed
26.2	misc.UDP glucosyl and glucoronyl transferases	LOC_Os04g46980	cis-zeatin O-glucosyltransferase, putative, expressed
26.2	misc.UDP glucosyl and glucoronyl transferases	LOC_Os03g48740	indole-3-acetate beta-glucosyltransferase, putative, expressed
26.2	misc.UDP glucosyl and glucoronyl transferases	LOC_Os09g34250	UDP-glucoronosyl and UDP-glucosyl transferase domain containing protein, expressed
26.2	misc.UDP glucosyl and glucoronyl transferases	LOC_Os07g32060	UDP-glucoronosyl/UDP-glucosyl transferase, putative, expressed
26.2	misc.UDP glucosyl and glucoronyl transferases	LOC_Os03g18820	glycosyltransferase, putative, expressed
26.2	misc.UDP glucosyl and glucoronyl transferases	LOC_Os01g15780	glycosyl transferase, group 1 domain containing protein, expressed
26.2	misc.UDP glucosyl and glucoronyl transferases	LOC_Os04g46990	cis-zeatin O-glucosyltransferase, putative, expressed
26.2	misc.UDP glucosyl and glucoronyl transferases	LOC_Os01g70200	exostosin family domain containing protein, expressed
26.3	misc.gluco-, galacto- and mannosidases	LOC_Os01g69210	mannosyl-oligosaccharide glucosidase, putative, expressed
26.3.4	misc.gluco-, galacto- and mannosidases.endoglucanase	LOC_Os03g21210	endoglucanase, putative, expressed
26.3.4	misc.gluco-, galacto- and mannosidases.endoglucanase	LOC_Os04g41970	endoglucanase, putative, expressed
26.4	misc.beta 1,3 glucan hydrolases	LOC_Os01g69210	mannosyl-oligosaccharide glucosidase, putative, expressed
26.4.1	misc.beta 1,3 glucan hydrolases.glucan endo-1,3-beta-glucosidase	LOC_Os01g71930	glycosyl hydrolases family 17 protein, expressed
26.4.1	misc.beta 1,3 glucan hydrolases.glucan endo-1,3-beta-glucosidase	LOC_Os05g31140	glycosyl hydrolases family 17, putative, expressed
26.6	misc.O-methyl transferases	LOC_Os02g57760	O-methyltransferase, putative, expressed
26.7	misc.oxidases - copper, flavone etc.	LOC_Os12g08780	flavin monooxygenase, putative, expressed
26.7	misc.oxidases - copper, flavone etc.	LOC_Os03g06654	flavin monooxygenase, putative, expressed
26.7	misc.oxidases - copper, flavone etc.	LOC_Os04g39980	gibberellin 20 oxidase 2, putative, expressed
26.7	misc.oxidases - copper, flavone etc.	LOC_Os01g45760	YUC4, putative, expressed
26.10	misc.cytochrome P450	LOC_Os05g40384	cytochrome P450, putative, expressed
26.10	misc.cytochrome P450	LOC_Os08g03682	cytochrome P450, putative, expressed
26.10	misc.cytochrome P450	LOC_Os03g07250	cytochrome P450, putative, expressed
26.10	misc.cytochrome P450	LOC_Os10g26340	cytochrome P450, putative, expressed
26.10	misc.cytochrome P450	LOC_Os04g09920	cytochrome P450, putative, expressed
26.10	misc.cytochrome P450	LOC_Os03g04680	cytochrome P450, putative, expressed
26.10	misc.cytochrome P450	LOC_Os03g40540	cytochrome P450, putative, expressed
26.10	misc.cytochrome P450	LOC_Os06g02019	cytochrome P450, putative, expressed
26.10	misc.cytochrome P450	LOC_Os02g11020	cytochrome P450 72A1, putative, expressed
26.10	misc.cytochrome P450	LOC_Os06g39880	cytochrome P450 72A1, putative, expressed
26.10	misc.cytochrome P450	LOC_Os04g39430	cytochrome P450, putative, expressed
26.10	misc.cytochrome P450	LOC_Os07g11739	cytochrome P450, putative, expressed
26.10	misc.cytochrome P450	LOC_Os04g01140	cytochrome P450 93A2, putative, expressed
26.10	misc.cytochrome P450	LOC_Os07g41240	cytochrome P450, putative, expressed
26.10	misc.cytochrome P450	LOC_Os06g37300	cytochrome P450, putative, expressed
26.10	misc.cytochrome P450	LOC_Os01g10040	cytochrome P450, putative, expressed
26.10	misc.cytochrome P450	LOC_Os04g10160	cytochrome P450, putative, expressed
26.10	misc.cytochrome P450	LOC_Os03g55240	cytochrome P450, putative, expressed
26.10	misc.cytochrome P450	LOC_Os01g29150	cytochrome P450 72A1, putative, expressed
26.11.1	misc.alcohol dehydrogenases	LOC_Os01g45200	cinnamoyl-CoA reductase-related, putative, expressed
26.11.1	misc.alcohol dehydrogenases	LOC_Os11g10480	dehydrogenase, putative, expressed
26.13	misc.acid and other phosphatases	LOC_Os01g56880	purple acid phosphatase precursor, putative, expressed
26.13	misc.acid and other phosphatases	LOC_Os08g41880	nucleotide pyrophosphatase/phosphodiesterase, putative, expressed
26.13	misc.acid and other phosphatases	LOC_Os07g10690	NLI interacting factor-like phosphatase, putative, expressed
26.17	misc.dynamin	LOC_Os02g50550	dynamin, putative, expressed
26.21	misc.protease inhibitor/seed storage/lipid transfer protein (LTP) family protein	LOC_Os03g01320	LTPL116 - Protease inhibitor/seed storage/LTP family protein precursor, expressed
26.22	misc.short chain dehydrogenase/reductase (SDR)	LOC_Os01g12710	oxidoreductase, short chain dehydrogenase/reductase family domain containing protein, expressed
26.22	misc.short chain dehydrogenase/reductase (SDR)	LOC_Os03g45194	oxidoreductase, short chain dehydrogenase/reductase family domain containing protein, expressed
26.24	misc.GCN5-related N-acetyltransferase	LOC_Os09g31310	acetyltransferase, GNAT family, putative, expressed
26.27	misc.calcineurin-like phosphoesterase family protein	LOC_Os03g15430	Ser/Thr protein phosphatase family protein, putative, expressed
26.28	misc.GDSL-motif lipase	LOC_Os11g48070	GDSL-like lipase/acylhydrolase, putative, expressed
27.1	RNA.processing	LOC_Os03g53500	helicase conserved C-terminal domain containing protein, expressed
27.1	RNA.processing	LOC_Os06g39650	pentatricopeptide, putative, expressed
27.1.1	RNA.processing.splicing	LOC_Os04g02870	RNA recognition motif containing protein, putative, expressed
27.1.1	RNA.processing.splicing	LOC_Os07g10390	cleavage and polyadenylation specificity factor, putative, expressed
27.1.1	RNA.processing.splicing	LOC_Os02g39890	RNA recognition motif containing protein, putative, expressed
27.1.19	RNA.processing.ribonucleases	LOC_Os09g24990	CAF1 family ribonuclease containing protein, putative, expressed
27.1.19	RNA.processing.ribonucleases	LOC_Os09g36680	ribonuclease T2 family domain containing protein, expressed
27.1.19	RNA.processing.ribonucleases	LOC_Os02g12290	nuclear ribonuclease Z, putative, expressed
27.1.19	RNA.processing.ribonucleases	LOC_Os02g55300	CAF1 family ribonuclease containing protein, putative, expressed
27.1.19	RNA.processing.ribonucleases	LOC_Os04g58810	CAF1 family ribonuclease containing protein, putative, expressed
27.1.20	RNA.processing.degradation dicer	LOC_Os01g68120	DCL3, putative, expressed
27.1.20	RNA.processing.degradation dicer	LOC_Os04g43050	Dicer, putative, expressed
27.1.20	RNA.processing.degradation dicer	LOC_Os10g34430	Dicer, putative, expressed
27.1.21	RNA.processing.siRNA methyltransferase	LOC_Os07g06970	HEN1, putative, expressed
27.2	RNA.transcription	LOC_Os01g34350	RNA-dependent RNA polymerase, putative, expressed
27.2	RNA.transcription	LOC_Os02g50330	RNA-dependent RNA polymerase, putative, expressed
27.2	RNA.transcription	LOC_Os05g01710	transcription initiation factor IIA gamma chain, putative, expressed
27.3	RNA.regulation of transcription	LOC_Os02g47360	PPR repeat domain containing protein, putative, expressed
27.3	RNA.regulation of transcription	LOC_Os10g35436	Rf1, mitochondrial precursor, putative, expressed
27.3	RNA.regulation of transcription	LOC_Os10g35640	Rf1, mitochondrial precursor, putative, expressed
27.3	RNA.regulation of transcription	LOC_Os10g35440	pentatricopeptide repeat domain containing protein, putative, expressed
27.3.3	RNA.regulation of transcription.AP2/EREBP, APETALA2/Ethylene-responsive element binding protein family	LOC_Os10g25170	AP2 domain containing protein, expressed
27.3.3	RNA.regulation of transcription.AP2/EREBP, APETALA2/Ethylene-responsive element binding protein family	LOC_Os09g35010	dehydration-responsive element-binding protein, putative, expressed
27.3.3	RNA.regulation of transcription.AP2/EREBP, APETALA2/Ethylene-responsive element binding protein family	LOC_Os09g20350	ethylene-responsive transcription factor, putative, expressed
27.3.3	RNA.regulation of transcription.AP2/EREBP, APETALA2/Ethylene-responsive element binding protein family	LOC_Os02g43970	AP2 domain containing protein, expressed
27.3.3	RNA.regulation of transcription.AP2/EREBP, APETALA2/Ethylene-responsive element binding protein family	LOC_Os07g47330	AP2 domain containing protein, expressed
27.3.3	RNA.regulation of transcription.AP2/EREBP, APETALA2/Ethylene-responsive element binding protein family	LOC_Os09g35030	dehydration-responsive element-binding protein, putative, expressed
27.3.3	RNA.regulation of transcription.AP2/EREBP, APETALA2/Ethylene-responsive element binding protein family	LOC_Os06g03670	dehydration-responsive element-binding protein, putative, expressed
27.3.3	RNA.regulation of transcription.AP2/EREBP, APETALA2/Ethylene-responsive element binding protein family	LOC_Os01g07120	AP2 domain containing protein, expressed
27.3.3	RNA.regulation of transcription.AP2/EREBP, APETALA2/Ethylene-responsive element binding protein family	LOC_Os05g34730	ethylene-responsive transcription factor ERF020, putative, expressed
27.3.3	RNA.regulation of transcription.AP2/EREBP, APETALA2/Ethylene-responsive element binding protein family	LOC_Os08g35240	AP2 domain containing protein, expressed
27.3.3	RNA.regulation of transcription.AP2/EREBP, APETALA2/Ethylene-responsive element binding protein family	LOC_Os07g13170	AP2 domain containing protein, expressed
27.3.3	RNA.regulation of transcription.AP2/EREBP, APETALA2/Ethylene-responsive element binding protein family	LOC_Os08g43200	dehydration-responsive element-binding protein, putative, expressed
27.3.3	RNA.regulation of transcription.AP2/EREBP, APETALA2/Ethylene-responsive element binding protein family	LOC_Os06g40150	AP2 domain containing protein, expressed
27.3.3	RNA.regulation of transcription.AP2/EREBP, APETALA2/Ethylene-responsive element binding protein family	LOC_Os07g03250	AP2-like ethylene-responsive transcription factor PLETHORA 2, putative, expressed
27.3.3	RNA.regulation of transcription.AP2/EREBP, APETALA2/Ethylene-responsive element binding protein family	LOC_Os03g60430	AP2 domain containing protein, expressed
27.3.3	RNA.regulation of transcription.AP2/EREBP, APETALA2/Ethylene-responsive element binding protein family	LOC_Os05g32270	AP2 domain containing protein, expressed
27.3.3	RNA.regulation of transcription.AP2/EREBP, APETALA2/Ethylene-responsive element binding protein family	LOC_Os01g73770	dehydration-responsive element-binding protein, putative, expressed
27.3.3	RNA.regulation of transcription.AP2/EREBP, APETALA2/Ethylene-responsive element binding protein family	LOC_Os05g27930	AP2 domain containing protein, expressed
27.3.3	RNA.regulation of transcription.AP2/EREBP, APETALA2/Ethylene-responsive element binding protein family	LOC_Os04g48350	dehydration-responsive element-binding protein, putative, expressed
27.3.3	RNA.regulation of transcription.AP2/EREBP, APETALA2/Ethylene-responsive element binding protein family	LOC_Os05g03040	AP2 domain containing protein, expressed
27.3.4	RNA.regulation of transcription.ARF, Auxin Response Factor family	LOC_Os11g32110	auxin response factor, putative, expressed
27.3.4	RNA.regulation of transcription.ARF, Auxin Response Factor family	LOC_Os06g09660	auxin response factor, putative, expressed
27.3.4	RNA.regulation of transcription.ARF, Auxin Response Factor family	LOC_Os04g57610	auxin response factor, putative, expressed
27.3.4	RNA.regulation of transcription.ARF, Auxin Response Factor family	LOC_Os01g48060	auxin response factor, putative, expressed
27.3.5	RNA.regulation of transcription.ARR	LOC_Os04g36070	OsRR1 type-A response regulator, expressed
27.3.5	RNA.regulation of transcription.ARR	LOC_Os04g57720	OsRR6 type-A response regulator, expressed
27.3.5	RNA.regulation of transcription.ARR	LOC_Os10g32600	MYB family transcription factor, putative, expressed
27.3.6	RNA.regulation of transcription.bHLH,Basic Helix-Loop-Helix family	LOC_Os03g56950	phytochrome-interacting factor 4, putative, expressed
27.3.6	RNA.regulation of transcription.bHLH,Basic Helix-Loop-Helix family	LOC_Os04g47059	TRANSPARENT TESTA 8, putative, expressed
27.3.6	RNA.regulation of transcription.bHLH,Basic Helix-Loop-Helix family	LOC_Os03g53020	helix-loop-helix DNA-binding domain containing protein, expressed
27.3.6	RNA.regulation of transcription.bHLH,Basic Helix-Loop-Helix family	LOC_Os11g25920	transcription factor-related, putative, expressed
27.3.6	RNA.regulation of transcription.bHLH,Basic Helix-Loop-Helix family	LOC_Os04g47080	anthocyanin regulatory Lc protein, putative, expressed
27.3.6	RNA.regulation of transcription.bHLH,Basic Helix-Loop-Helix family	LOC_Os07g11020	rc - bHLH transcription factor regulating proanthocyanidin production in seeds, expressed
27.3.6	RNA.regulation of transcription.bHLH,Basic Helix-Loop-Helix family	LOC_Os01g18870	helix-loop-helix DNA-binding domain containing protein, expressed
27.3.6	RNA.regulation of transcription.bHLH,Basic Helix-Loop-Helix family	LOC_Os01g61480	helix-loop-helix DNA-binding domain containing protein, expressed
27.3.6	RNA.regulation of transcription.bHLH,Basic Helix-Loop-Helix family	LOC_Os12g32400	helix-loop-helix DNA-binding domain containing protein, expressed
27.3.6	RNA.regulation of transcription.bHLH,Basic Helix-Loop-Helix family	LOC_Os06g09370	PTF1, putative, expressed
27.3.6	RNA.regulation of transcription.bHLH,Basic Helix-Loop-Helix family	LOC_Os03g26210	helix-loop-helix DNA-binding domain containing protein, expressed
27.3.6	RNA.regulation of transcription.bHLH,Basic Helix-Loop-Helix family	LOC_Os01g72370	helix-loop-helix DNA-binding domain containing protein, expressed
27.3.6	RNA.regulation of transcription.bHLH,Basic Helix-Loop-Helix family	LOC_Os07g36460	helix-loop-helix DNA-binding domain containing protein, expressed
27.3.6	RNA.regulation of transcription.bHLH,Basic Helix-Loop-Helix family	LOC_Os04g23550	basic helix-loop-helix family protein, putative, expressed
27.3.6	RNA.regulation of transcription.bHLH,Basic Helix-Loop-Helix family	LOC_Os01g70310	inducer of CBF expression 2, putative, expressed
27.3.6	RNA.regulation of transcription.bHLH,Basic Helix-Loop-Helix family	LOC_Os04g28280	BEE 3, putative, expressed
27.3.7	RNA.regulation of transcription.C2C2(Zn) CO-like, Constans-like zinc finger family	LOC_Os02g49230	CCT/B-box zinc finger protein, putative, expressed
27.3.7	RNA.regulation of transcription.C2C2(Zn) CO-like, Constans-like zinc finger family	LOC_Os03g08310	ZIM domain containing protein, putative, expressed
27.3.7	RNA.regulation of transcription.C2C2(Zn) CO-like, Constans-like zinc finger family	LOC_Os03g08330	ZIM domain containing protein, putative, expressed
27.3.7	RNA.regulation of transcription.C2C2(Zn) CO-like, Constans-like zinc finger family	LOC_Os09g26780	zinc-finger protein, putative, expressed
27.3.8	RNA.regulation of transcription.C2C2(Zn) DOF zinc finger family	LOC_Os03g07360	expressed protein
27.3.8	RNA.regulation of transcription.C2C2(Zn) DOF zinc finger family	LOC_Os01g15900	expressed protein
27.3.8	RNA.regulation of transcription.C2C2(Zn) DOF zinc finger family	LOC_Os02g15350	dof zinc finger domain containing protein, putative, expressed
27.3.9	RNA.regulation of transcription.C2C2(Zn) GATA transcription factor family	LOC_Os02g12790	GATA zinc finger domain containing protein, expressed
27.3.9	RNA.regulation of transcription.C2C2(Zn) GATA transcription factor family	LOC_Os05g50270	GATA zinc finger domain containing protein, expressed
27.3.10	RNA.regulation of transcription.C2C2(Zn) YABBY family	LOC_Os07g06620	YABBY domain containing protein, putative, expressed
27.3.10	RNA.regulation of transcription.C2C2(Zn) YABBY family	LOC_Os04g45330	YABBY domain containing protein, putative, expressed
27.3.10	RNA.regulation of transcription.C2C2(Zn) YABBY family	LOC_Os03g11600	YABBY domain containing protein, putative, expressed
27.3.10	RNA.regulation of transcription.C2C2(Zn) YABBY family	LOC_Os03g44710	YABBY domain containing protein, putative, expressed
27.3.11	RNA.regulation of transcription.C2H2 zinc finger family	LOC_Os02g10480	stromal membrane-associated protein, putative, expressed
27.3.11	RNA.regulation of transcription.C2H2 zinc finger family	LOC_Os01g49470	E3 ubiquitin ligase, putative, expressed
27.3.11	RNA.regulation of transcription.C2H2 zinc finger family	LOC_Os01g62190	ZOS1-15 - C2H2 zinc finger protein, expressed
27.3.11	RNA.regulation of transcription.C2H2 zinc finger family	LOC_Os10g28330	ZOS10-04 - C2H2 zinc finger protein, expressed
27.3.11	RNA.regulation of transcription.C2H2 zinc finger family	LOC_Os05g47780	E3 ubiquitin ligase, putative, expressed
27.3.11	RNA.regulation of transcription.C2H2 zinc finger family	LOC_Os12g07280	ZOS12-02 - C2H2 zinc finger protein, expressed
27.3.11	RNA.regulation of transcription.C2H2 zinc finger family	LOC_Os01g03840	ZOS1-02 - C2H2 zinc finger protein, expressed
27.3.11	RNA.regulation of transcription.C2H2 zinc finger family	LOC_Os12g39400	ZOS12-09 - C2H2 zinc finger protein, expressed
27.3.11	RNA.regulation of transcription.C2H2 zinc finger family	LOC_Os03g13400	ZOS3-06 - C2H2 zinc finger protein, expressed
27.3.12	RNA.regulation of transcription.C3H zinc finger family	LOC_Os05g10670	zinc finger CCCH type family protein, putative, expressed
27.3.12	RNA.regulation of transcription.C3H zinc finger family	LOC_Os01g68860	zinc finger C-x8-C-x5-C-x3-H type family protein, expressed
27.3.12	RNA.regulation of transcription.C3H zinc finger family	LOC_Os01g09620	zinc finger/CCCH transcription factor, putative, expressed
27.3.15	RNA.regulation of transcription.CCAAT box binding factor family, HAP3	LOC_Os02g49370	histone-like transcription factor and archaeal histone, putative, expressed
27.3.15	RNA.regulation of transcription.CCAAT box binding factor family, HAP3	LOC_Os05g49780	histone-like transcription factor and archaeal histone, putative, expressed
27.3.15	RNA.regulation of transcription.CCAAT box binding factor family, HAP3	LOC_Os01g61810	histone-like transcription factor and archaeal histone, putative, expressed
27.3.15	RNA.regulation of transcription.CCAAT box binding factor family, HAP3	LOC_Os08g07740	histone-like transcription factor and archaeal histone, putative, expressed
27.3.19	RNA.regulation of transcription.EIN3-like(EIL) transcription factor family	LOC_Os03g20790	ethylene-insensitive 3, putative, expressed
27.3.20	RNA.regulation of transcription.G2-like transcription factor family, GARP	LOC_Os07g25710	myb-like DNA-binding domain containing protein, expressed
27.3.20	RNA.regulation of transcription.G2-like transcription factor family, GARP	LOC_Os09g23200	KANADI1, putative, expressed
27.3.20	RNA.regulation of transcription.G2-like transcription factor family, GARP	LOC_Os06g24070	myb-like DNA-binding domain containing protein, expressed
27.3.21	RNA.regulation of transcription.GRAS transcription factor family	LOC_Os03g29480	nodulation-signaling pathway 1 protein, putative, expressed
27.3.21	RNA.regulation of transcription.GRAS transcription factor family	LOC_Os06g40780	MONOCULM 1, putative, expressed
27.3.21	RNA.regulation of transcription.GRAS transcription factor family	LOC_Os03g49990	GRAS family transcription factor domain containing protein, expressed
27.3.21	RNA.regulation of transcription.GRAS transcription factor family	LOC_Os01g45860	GRAS family transcription factor domain containing protein, expressed
27.3.21	RNA.regulation of transcription.GRAS transcription factor family	LOC_Os03g15680	nodulation-signaling pathway 2 protein, putative, expressed
27.3.21	RNA.regulation of transcription.GRAS transcription factor family	LOC_Os06g03710	DELLA protein SLR1, putative, expressed
27.3.22	RNA.regulation of transcription.HB,Homeobox transcription factor family	LOC_Os01g19694	Homeobox domain containing protein, expressed
27.3.22	RNA.regulation of transcription.HB,Homeobox transcription factor family	LOC_Os02g45250	homeobox and START domains containing protein, putative, expressed
27.3.22	RNA.regulation of transcription.HB,Homeobox transcription factor family	LOC_Os07g48560	homeobox domain containing protein, expressed
27.3.22	RNA.regulation of transcription.HB,Homeobox transcription factor family	LOC_Os11g01130	homeobox domain containing protein, expressed
27.3.22	RNA.regulation of transcription.HB,Homeobox transcription factor family	LOC_Os05g02730	homeobox domain containing protein, expressed
27.3.22	RNA.regulation of transcription.HB,Homeobox transcription factor family	LOC_Os07g03770	Homeobox domain containing protein, expressed
27.3.22	RNA.regulation of transcription.HB,Homeobox transcription factor family	LOC_Os01g63510	homeobox domain containing protein, expressed
27.3.22	RNA.regulation of transcription.HB,Homeobox transcription factor family	LOC_Os04g55590	homeobox domain containing protein, expressed
27.3.22	RNA.regulation of transcription.HB,Homeobox transcription factor family	LOC_Os12g41860	START domain containing protein, expressed
27.3.22	RNA.regulation of transcription.HB,Homeobox transcription factor family	LOC_Os02g43330	homeobox associated leucine zipper, putative, expressed
27.3.22	RNA.regulation of transcription.HB,Homeobox transcription factor family	LOC_Os09g29460	homeobox associated leucine zipper, putative, expressed
27.3.22	RNA.regulation of transcription.HB,Homeobox transcription factor family	LOC_Os05g03884	homeobox protein knotted-1-like 6, putative, expressed
27.3.22	RNA.regulation of transcription.HB,Homeobox transcription factor family	LOC_Os03g51690	Homeobox domain containing protein, expressed
27.3.22	RNA.regulation of transcription.HB,Homeobox transcription factor family	LOC_Os01g47710	homeobox domain containing protein, expressed
27.3.22	RNA.regulation of transcription.HB,Homeobox transcription factor family	LOC_Os03g56110	homeobox protein knotted-1, putative, expressed
27.3.22	RNA.regulation of transcription.HB,Homeobox transcription factor family	LOC_Os06g12400	Homeobox domain containing protein, expressed
27.3.22	RNA.regulation of transcription.HB,Homeobox transcription factor family	LOC_Os04g45810	homeobox associated leucine zipper, putative, expressed
27.3.22	RNA.regulation of transcription.HB,Homeobox transcription factor family	LOC_Os01g62920	homeodomain protein, putative, expressed
27.3.22	RNA.regulation of transcription.HB,Homeobox transcription factor family	LOC_Os12g01120	homeobox domain containing protein, expressed
27.3.23	RNA.regulation of transcription.HSF,Heat-shock transcription factor family	LOC_Os05g45410	HSF-type DNA-binding domain containing protein, expressed
27.3.23	RNA.regulation of transcription.HSF,Heat-shock transcription factor family	LOC_Os08g43334	HSF-type DNA-binding domain containing protein, expressed
27.3.23	RNA.regulation of transcription.HSF,Heat-shock transcription factor family	LOC_Os01g39020	HSF-type DNA-binding domain containing protein, expressed
27.3.24	RNA.regulation of transcription.MADS box transcription factor family	LOC_Os03g11614	OsMADS1 - MADS-box family gene with MIKCc type-box, expressed
27.3.24	RNA.regulation of transcription.MADS box transcription factor family	LOC_Os05g11414	OsMADS58 - MADS-box family gene with MIKCc type-box, expressed
27.3.24	RNA.regulation of transcription.MADS box transcription factor family	LOC_Os06g49840	OsMADS16 - MADS-box family gene with MIKCc type-box, expressed
27.3.24	RNA.regulation of transcription.MADS box transcription factor family	LOC_Os06g11330	OsMADS55 - MADS-box family gene with MIKCc type-box, expressed
27.3.24	RNA.regulation of transcription.MADS box transcription factor family	LOC_Os08g02070	OsMADS26 - MADS-box family gene with MIKCc type-box, expressed
27.3.24	RNA.regulation of transcription.MADS box transcription factor family	LOC_Os01g69850	OsMADS65 - MADS-box family gene with MIKC* type-box, expressed
27.3.24	RNA.regulation of transcription.MADS box transcription factor family	LOC_Os01g10504	OsMADS3 - MADS-box family gene with MIKCc type-box, expressed
27.3.24	RNA.regulation of transcription.MADS box transcription factor family	LOC_Os09g32948	OsMADS8 - MADS-box family gene with MIKCc type-box, expressed
27.3.24	RNA.regulation of transcription.MADS box transcription factor family	LOC_Os06g06750	OsMADS5 - MADS-box family gene with MIKCc type-box, expressed
27.3.24	RNA.regulation of transcription.MADS box transcription factor family	LOC_Os07g41370	OsMADS18 - MADS-box family gene with MIKCc type-box, expressed
27.3.24	RNA.regulation of transcription.MADS box transcription factor family	LOC_Os02g49840	OsMADS57 - MADS-box family gene with MIKCc type-box, expressed
27.3.24	RNA.regulation of transcription.MADS box transcription factor family	LOC_Os03g08754	OsMADS47 - MADS-box family gene with MIKCc type-box, expressed
27.3.24	RNA.regulation of transcription.MADS box transcription factor family	LOC_Os10g39130	OsMADS56 - MADS-box family gene with MIKCc type-box, expressed
27.3.24	RNA.regulation of transcription.MADS box transcription factor family	LOC_Os02g45770	OsMADS6 - MADS-box family gene with MIKCc type-box, expressed
27.3.24	RNA.regulation of transcription.MADS box transcription factor family	LOC_Os01g52680	OsMADS32 - MADS-box family gene with MIKCc type-box, expressed
27.3.24	RNA.regulation of transcription.MADS box transcription factor family	LOC_Os07g01820	OsMADS15 - MADS-box family gene with MIKCc type-box, expressed
27.3.24	RNA.regulation of transcription.MADS box transcription factor family	LOC_Os05g34940	OsMADS4 - MADS-box family gene with MIKCc type-box, expressed
27.3.24	RNA.regulation of transcription.MADS box transcription factor family	LOC_Os08g41950	OsMADS7 - MADS-box family gene with MIKCc type-box, expressed
27.3.24	RNA.regulation of transcription.MADS box transcription factor family	LOC_Os03g03070	transcription factor, putative, expressed
27.3.24	RNA.regulation of transcription.MADS box transcription factor family	LOC_Os03g54160	OsMADS14 - MADS-box family gene with MIKCc type-box, expressed
27.3.24	RNA.regulation of transcription.MADS box transcription factor family	LOC_Os02g07430	OsMADS29 - MADS-box family gene with MIKCc type-box, expressed
27.3.24	RNA.regulation of transcription.MADS box transcription factor family	LOC_Os12g10540	OsMADS13 - MADS-box family gene with MIKCc type-box, expressed
27.3.24	RNA.regulation of transcription.MADS box transcription factor family	LOC_Os03g54170	OsMADS34 - MADS-box family gene with MIKCc type-box, expressed
27.3.24	RNA.regulation of transcription.MADS box transcription factor family	LOC_Os02g52340	OsMADS22 - MADS-box family gene with MIKCc type-box, expressed
27.3.25	RNA.regulation of transcription.MYB domain transcription factor family	LOC_Os08g05520	myb-like DNA-binding domain containing protein, putative, expressed
27.3.25	RNA.regulation of transcription.MYB domain transcription factor family	LOC_Os01g16810	MYB family transcription factor, putative, expressed
27.3.25	RNA.regulation of transcription.MYB domain transcription factor family	LOC_Os02g40530	MYB family transcription factor, putative, expressed
27.3.25	RNA.regulation of transcription.MYB domain transcription factor family	LOC_Os11g45740	MYB family transcription factor, putative, expressed
27.3.25	RNA.regulation of transcription.MYB domain transcription factor family	LOC_Os06g39650	pentatricopeptide, putative, expressed
27.3.25	RNA.regulation of transcription.MYB domain transcription factor family	LOC_Os04g51350	pentatricopeptide, putative, expressed
27.3.25	RNA.regulation of transcription.MYB domain transcription factor family	LOC_Os05g04820	MYB family transcription factor, putative, expressed
27.3.25	RNA.regulation of transcription.MYB domain transcription factor family	LOC_Os01g62410	MYB family transcription factor, putative, expressed
27.3.25	RNA.regulation of transcription.MYB domain transcription factor family	LOC_Os11g35390	MYB family transcription factor, putative, expressed
27.3.25	RNA.regulation of transcription.MYB domain transcription factor family	LOC_Os03g20090	MYB family transcription factor, putative, expressed
27.3.25	RNA.regulation of transcription.MYB domain transcription factor family	LOC_Os12g17080	pentatricopeptide, putative, expressed
27.3.25	RNA.regulation of transcription.MYB domain transcription factor family	LOC_Os01g59660	MYB family transcription factor, putative, expressed
27.3.25	RNA.regulation of transcription.MYB domain transcription factor family	LOC_Os05g48010	MYB family transcription factor, putative, expressed
27.3.26	RNA.regulation of transcription.MYB-related transcription factor family	LOC_Os10g41200	MYB family transcription factor, putative, expressed
27.3.27	RNA.regulation of transcription.NAC domain transcription factor family	LOC_Os12g07790	no apical meristem protein, putative, expressed
27.3.29	RNA.regulation of transcription.TCP transcription factor family	LOC_Os03g49880	TCP family transcription factor, putative, expressed
27.3.29	RNA.regulation of transcription.TCP transcription factor family	LOC_Os09g24480	TCP family transcription factor, putative, expressed
27.3.30	RNA.regulation of transcription.Trihelix, Triple-Helix transcription factor family	LOC_Os02g33770	homeodomain, putative, expressed
27.3.30	RNA.regulation of transcription.Trihelix, Triple-Helix transcription factor family	LOC_Os04g57530	transcription factor, putative, expressed
27.3.32	RNA.regulation of transcription.WRKY domain transcription factor family	LOC_Os09g25070	WRKY62, expressed
27.3.32	RNA.regulation of transcription.WRKY domain transcription factor family	LOC_Os02g26430	WRKY42, expressed
27.3.32	RNA.regulation of transcription.WRKY domain transcription factor family	LOC_Os09g25060	WRKY76, expressed
27.3.32	RNA.regulation of transcription.WRKY domain transcription factor family	LOC_Os06g44010	WRKY28, expressed
27.3.32	RNA.regulation of transcription.WRKY domain transcription factor family	LOC_Os03g20550	WRKY55, expressed
27.3.32	RNA.regulation of transcription.WRKY domain transcription factor family	LOC_Os01g43650	WRKY11, expressed
27.3.32	RNA.regulation of transcription.WRKY domain transcription factor family	LOC_Os01g54600	WRKY13, expressed
27.3.32	RNA.regulation of transcription.WRKY domain transcription factor family	LOC_Os02g08440	WRKY71, expressed
27.3.32	RNA.regulation of transcription.WRKY domain transcription factor family	LOC_Os11g02520	WRKY104, expressed
27.3.32	RNA.regulation of transcription.WRKY domain transcription factor family	LOC_Os07g39480	WRKY87, expressed
27.3.32	RNA.regulation of transcription.WRKY domain transcription factor family	LOC_Os08g38990	WRKY30, expressed
27.3.32	RNA.regulation of transcription.WRKY domain transcription factor family	LOC_Os05g25770	WRKY45, expressed
27.3.32	RNA.regulation of transcription.WRKY domain transcription factor family	LOC_Os05g27730	WRKY53, expressed
27.3.35	RNA.regulation of transcription.bZIP transcription factor family	LOC_Os01g64000	bZIP transcription factor, putative, expressed
27.3.35	RNA.regulation of transcription.bZIP transcription factor family	LOC_Os09g34060	transcription factor RF2a, putative, expressed
27.3.35	RNA.regulation of transcription.bZIP transcription factor family	LOC_Os04g54474	transcription factor, putative, expressed
27.3.35	RNA.regulation of transcription.bZIP transcription factor family	LOC_Os06g45140	bZIP transcription factor domain containing protein, expressed
27.3.35	RNA.regulation of transcription.bZIP transcription factor family	LOC_Os07g48820	transcription factor, putative, expressed
27.3.35	RNA.regulation of transcription.bZIP transcription factor family	LOC_Os01g64730	bZIP transcription factor domain containing protein, expressed
27.3.35	RNA.regulation of transcription.bZIP transcription factor family	LOC_Os07g08420	bZIP transcription factor domain containing protein, expressed
27.3.37	RNA.regulation of transcription.AS2,Lateral Organ Boundaries Gene Family	LOC_Os03g05510	DUF260 domain containing protein, putative, expressed
27.3.37	RNA.regulation of transcription.AS2,Lateral Organ Boundaries Gene Family	LOC_Os02g57490	DUF260 domain containing protein, putative, expressed
27.3.39	RNA.regulation of transcription.AtSR Transcription Factor family	LOC_Os09g33810	ankyrin repeat domain containing protein, putative, expressed
27.3.39	RNA.regulation of transcription.AtSR Transcription Factor family	LOC_Os07g30774	calmodulin-binding transcription activator 5, putative, expressed
27.3.40	RNA.regulation of transcription.Aux/IAA family	LOC_Os06g39590	OsIAA23 - Auxin-responsive Aux/IAA gene family member, expressed
27.3.40	RNA.regulation of transcription.Aux/IAA family	LOC_Os03g43400	OsIAA11 - Auxin-responsive Aux/IAA gene family member, expressed
27.3.40	RNA.regulation of transcription.Aux/IAA family	LOC_Os01g08320	OsIAA1 - Auxin-responsive Aux/IAA gene family member, expressed
27.3.40	RNA.regulation of transcription.Aux/IAA family	LOC_Os12g40900	OsIAA31 - Auxin-responsive Aux/IAA gene family member, expressed
27.3.44	RNA.regulation of transcription.Chromatin Remodeling Factors	LOC_Os07g31450	CHR4/MI-2-LIKE, putative, expressed
27.3.44	RNA.regulation of transcription.Chromatin Remodeling Factors	LOC_Os09g27060	SNF2 family N-terminal domain containing protein, expressed
27.3.44	RNA.regulation of transcription.Chromatin Remodeling Factors	LOC_Os03g51230	SNF2 family N-terminal domain containing protein, expressed
27.3.46	RNA.regulation of transcription.DNA methyltransferases	LOC_Os07g08500	C-5 cytosine-specific DNA methylase, putative, expressed
27.3.46	RNA.regulation of transcription.DNA methyltransferases	LOC_Os03g58400	C-5 cytosine-specific DNA methylase, putative, expressed
27.3.47	RNA.regulation of transcription.ELF3	LOC_Os06g05060	ELF3 protein, putative, expressed
27.3.50	RNA.regulation of transcription.General Transcription	LOC_Os10g34180	transcription factor BTF3, putative, expressed
27.3.50	RNA.regulation of transcription.General Transcription	LOC_Os03g51970	growth-regulating factor, putative, expressed
27.3.55	RNA.regulation of transcription.HDA	LOC_Os07g06980	histone deacetylase, putative, expressed
27.3.55	RNA.regulation of transcription.HDA	LOC_Os02g12380	histone deacetylase, putative, expressed
27.3.55	RNA.regulation of transcription.HDA	LOC_Os02g12350	histone deacetylase, putative, expressed
27.3.55	RNA.regulation of transcription.HDA	LOC_Os06g38470	histone deacetylase 19, putative, expressed
27.3.55	RNA.regulation of transcription.HDA	LOC_Os01g68104	ZOS1-21 - C2H2 zinc finger protein, expressed
27.3.55	RNA.regulation of transcription.HDA	LOC_Os05g51830	ZOS5-12 - C2H2 zinc finger protein, expressed
27.3.55	RNA.regulation of transcription.HDA	LOC_Os04g20270	transcriptional regulator Sir2 family protein, putative, expressed
27.3.57	RNA.regulation of transcription.JUMONJI family	LOC_Os10g42690	jmjC domain containing protein, expressed
27.3.57	RNA.regulation of transcription.JUMONJI family	LOC_Os03g05680	histone demethylase JARID1C, putative, expressed
27.3.57	RNA.regulation of transcription.JUMONJI family	LOC_Os01g67970	ZOS1-20 - C2H2 zinc finger protein, expressed
27.3.57	RNA.regulation of transcription.JUMONJI family	LOC_Os05g10770	transcription factor jumonji, putative, expressed
27.3.63	RNA.regulation of transcription.PHD finger transcription factor	LOC_Os09g27620	PHD-finger domain containing protein, putative, expressed
27.3.65	RNA.regulation of transcription.Polycomb Group (PcG)	LOC_Os08g04290	WD domain, G-beta repeat domain containing protein, expressed
27.3.65	RNA.regulation of transcription.Polycomb Group (PcG)	LOC_Os09g13630	ZOS9-03 - C2H2 zinc finger protein, expressed
27.3.65	RNA.regulation of transcription.Polycomb Group (PcG)	LOC_Os08g04270	WD domain, G-beta repeat domain containing protein, expressed
27.3.66	RNA.regulation of transcription.Psudo ARR transcription factor family	LOC_Os07g49460	response regulator receiver domain containing protein, expressed
27.3.67	RNA.regulation of transcription.putative transcription regulator	LOC_Os09g27620	PHD-finger domain containing protein, putative, expressed
27.3.67	RNA.regulation of transcription.putative transcription regulator	LOC_Os09g32930	retrotransposon protein, putative, SINE subclass, expressed
27.3.67	RNA.regulation of transcription.putative transcription regulator	LOC_Os08g01420	PHD-finger domain containing protein, putative, expressed
27.3.67	RNA.regulation of transcription.putative transcription regulator	LOC_Os10g34180	transcription factor BTF3, putative, expressed
27.3.67	RNA.regulation of transcription.putative transcription regulator	LOC_Os06g04540	DNA binding protein, putative, expressed
27.3.67	RNA.regulation of transcription.putative transcription regulator	LOC_Os02g05840	VIL2 protein, putative, expressed
27.3.67	RNA.regulation of transcription.putative transcription regulator	LOC_Os05g03430	ATSIZ1/SIZ1, putative, expressed
27.3.69	RNA.regulation of transcription.SET-domain transcriptional regulator family	LOC_Os09g04890	histone-lysine N-methyltransferase, H3 lysine-4 specific ATX1, putative, expressed
27.3.69	RNA.regulation of transcription.SET-domain transcriptional regulator family	LOC_Os01g70220	histone-lysine N-methyltransferase, putative, expressed
27.3.69	RNA.regulation of transcription.SET-domain transcriptional regulator family	LOC_Os05g41172	histone-lysine N-methyltransferase, H3 lysine-9 specific SUVH1, putative, expressed
27.3.69	RNA.regulation of transcription.SET-domain transcriptional regulator family	LOC_Os09g13740	SET domain containing protein, expressed
27.3.73	RNA.regulation of transcription.Zn-finger(CCHC)	LOC_Os02g32350	TUDOR protein with multiple SNc domains, putative, expressed
27.3.80	RNA.regulation of transcription.zf-HD	LOC_Os09g29130	ZF-HD protein dimerisation region containing protein, expressed
27.3.99	RNA.regulation of transcription.unclassified	LOC_Os08g06280	LSD1 zinc finger domain containing protein, expressed
27.3.99	RNA.regulation of transcription.unclassified	LOC_Os06g49080	zinc finger C-x8-C-x5-C-x3-H type family protein, expressed
27.3.99	RNA.regulation of transcription.unclassified	LOC_Os08g39450	AN1-like zinc finger domain containing protein, expressed
27.3.99	RNA.regulation of transcription.unclassified	LOC_Os06g41010	zinc finger A20 and AN1 domain-containing stress-associated protein, putative, expressed
27.3.99	RNA.regulation of transcription.unclassified	LOC_Os01g42710	retrotransposon protein, putative, unclassified, expressed
27.3.99	RNA.regulation of transcription.unclassified	LOC_Os07g40260	eukaryotic aspartyl protease domain containing protein, expressed
27.4	RNA.RNA binding	LOC_Os03g59550	RNA recognition motif containing protein, putative, expressed
27.4	RNA.RNA binding	LOC_Os09g03610	flowering time control protein FCA, putative, expressed
27.4	RNA.RNA binding	LOC_Os01g68000	AML1, putative, expressed
27.4	RNA.RNA binding	LOC_Os03g60110	KH domain containing protein, putative, expressed
27.4	RNA.RNA binding	LOC_Os08g04440	RNA recognition motif containing protein, putative, expressed
27.4	RNA.RNA binding	LOC_Os05g04850	RNA recognition motif containing protein, putative, expressed
27.4	RNA.RNA binding	LOC_Os09g34070	RNA recognition motif containing protein, expressed
28.1	DNA.synthesis/chromatin structure	LOC_Os02g40450	DEAD/DEAH box helicase domain containing protein, expressed
28.1	DNA.synthesis/chromatin structure	LOC_Os02g51600	endonuclease/exonuclease/phosphatase family domain containing protein, expressed
28.1	DNA.synthesis/chromatin structure	LOC_Os12g42760	type IIB DNA topoisomerase, putative, expressed
28.1	DNA.synthesis/chromatin structure	LOC_Os08g16610	Rad21 / Rec8 like protein, putative, expressed
28.1	DNA.synthesis/chromatin structure	LOC_Os02g52250	SKIP/SNW domain containing protein, expressed
28.1	DNA.synthesis/chromatin structure	LOC_Os03g54091	OsTOP6A1 - Topoisomerase 6 subunit A homolog 1, expressed
28.1	DNA.synthesis/chromatin structure	LOC_Os02g57270	MYB family transcription factor, putative, expressed
28.1	DNA.synthesis/chromatin structure	LOC_Os01g56940	flap endonuclease, putative, expressed
28.2	DNA.repair	LOC_Os07g08729	ATP-dependent DNA helicase 2 subunit 1, putative, expressed
28.2	DNA.repair	LOC_Os05g37350	hhH-GPD superfamily base excision DNA repair protein, expressed
28.2	DNA.repair	LOC_Os05g41880	mutS domain V family protein, expressed
28.2	DNA.repair	LOC_Os06g24730	hydrolase, alpha/beta fold family domain containing protein, expressed
28.2	DNA.repair	LOC_Os10g08580	FAD binding domain of DNA photolyase domain containing protein, expressed
28.2	DNA.repair	LOC_Os09g35000	flap endonuclease, putative, expressed
28.2	DNA.repair	LOC_Os01g39630	DNA repair protein Rad51, putative, expressed
28.2	DNA.repair	LOC_Os09g01680	DNA repair protein RAD51 homolog 4, putative, expressed
28.2	DNA.repair	LOC_Os12g04980	DNA repair protein Rad51, putative, expressed
28.99	DNA.unspecified	LOC_Os04g37960	synaptonemal complex protein 2, putative, expressed
28.99	DNA.unspecified	LOC_Os04g35420	helicase conserved C-terminal domain containing protein, expressed
29.1.17	protein.aa activation.glutamate-tRNA ligase	LOC_Os02g02860	glutamyl-tRNA synthetase, putative, expressed
29.2.1.1.1.1.20	protein.synthesis.ribosomal protein.prokaryotic.chloroplast.30S subunit.S20	LOC_Os01g48690	ribosomal protein rpS20, putative, expressed
29.2.1.1.1.2.13	protein.synthesis.ribosomal protein.prokaryotic.chloroplast.50S subunit.L13	LOC_Os01g54540	ribosomal protein L13, putative, expressed
29.2.1.1.1.2.27	protein.synthesis.ribosomal protein.prokaryotic.chloroplast.50S subunit.L27	LOC_Os08g31228	ribosomal protein L27, putative, expressed
29.2.1.1.1.2.27	protein.synthesis.ribosomal protein.prokaryotic.chloroplast.50S subunit.L27	LOC_Os08g31219	ribosomal protein L27, putative, expressed
29.2.1.1.1.2.27	protein.synthesis.ribosomal protein.prokaryotic.chloroplast.50S subunit.L27	LOC_Os04g25540	ribosomal protein L27, putative, expressed
29.2.3	protein.synthesis.initiation	LOC_Os07g31540	ubiquitin family protein, putative, expressed
29.3.1	protein.targeting.nucleus	LOC_Os05g28510	importin subunit beta, putative, expressed
29.3.3	protein.targeting.chloroplast	LOC_Os10g41780	chlorophyllide a oxygenase, chloroplast precursor, putative, expressed
29.3.3	protein.targeting.chloroplast	LOC_Os11g05552	signal recognition particle 54 kDa protein, chloroplast precursor, putative, expressed
29.3.4.1	protein.targeting.secretory pathway.ER	LOC_Os03g52340	endoplasmic oxidoreductin-1 precursor, putative, expressed
29.3.4.3	protein.targeting.secretory pathway.vacuole	LOC_Os03g15650	vacuolar sorting protein, putative, expressed
29.3.4.99	protein.targeting.secretory pathway.unspecified	LOC_Os01g50770	adaptor complexes medium subunit family domain containing protein, expressed
29.4	protein.postranslational modification	LOC_Os04g41160	protein kinase, putative, expressed
29.4	protein.postranslational modification	LOC_Os07g22710	CAMK_CAMK_like.32 - CAMK includes calcium/calmodulin depedent protein kinases, expressed
29.4	protein.postranslational modification	LOC_Os04g12540	receptor-like protein kinase, putative, expressed
29.4	protein.postranslational modification	LOC_Os12g42310	serine/threonine-protein phosphatase BSL2, putative, expressed
29.4	protein.postranslational modification	LOC_Os03g17700	CGMC_MAPKCGMC_2_ERK.2 - CGMC includes CDA, MAPK, GSK3, and CLKC kinases, expressed
29.4	protein.postranslational modification	LOC_Os06g06090	CGMC_MAPKCMGC_2_ERK.12 - CGMC includes CDA, MAPK, GSK3, and CLKC kinases, expressed
29.4	protein.postranslational modification	LOC_Os01g64970	CAMK_CAMK_like.11 - CAMK includes calcium/calmodulin depedent protein kinases, expressed
29.4	protein.postranslational modification	LOC_Os02g15594	protein phosphatase 2C, putative, expressed
29.4	protein.postranslational modification	LOC_Os05g02500	dual specificity protein phosphatase, putative, expressed
29.4	protein.postranslational modification	LOC_Os03g06410	protein kinase domain containing protein, expressed
29.4	protein.postranslational modification	LOC_Os02g50970	protein kinase domain containing protein, expressed
29.4	protein.postranslational modification	LOC_Os01g10840	CGMC_GSK.2 - CGMC includes CDA, MAPK, GSK3, and CLKC kinases, expressed
29.4	protein.postranslational modification	LOC_Os05g40180	serine/threonine-protein kinase stt7, chloroplast precursor, putative, expressed
29.4	protein.postranslational modification	LOC_Os02g40860	CK1_CaseinKinase_1.5 - CK1 includes the casein kinase 1 kinases, expressed
29.4	protein.postranslational modification	LOC_Os11g01140	AGC_PVPK_like_kin82y.18 - ACG kinases include homologs to PKA, PKG and PKC, expressed
29.4	protein.postranslational modification	LOC_Os06g39650	pentatricopeptide, putative, expressed
29.4	protein.postranslational modification	LOC_Os06g39760	WD domain, G-beta repeat domain containing protein, expressed
29.4	protein.postranslational modification	LOC_Os10g39420	CAMK_CAMK_like.8 - CAMK includes calcium/calmodulin depedent protein kinases, expressed
29.4	protein.postranslational modification	LOC_Os10g38950	CGMC_MAPKCMGC_2_ERK.14 - CGMC includes CDA, MAPK, GSK3, and CLKC kinases, expressed
29.4	protein.postranslational modification	LOC_Os04g51350	pentatricopeptide, putative, expressed
29.4	protein.postranslational modification	LOC_Os01g55450	CAMK_KIN1/SNF1/Nim1_like.11 - CAMK includes calcium/calmodulin depedent protein kinases, expressed
29.4	protein.postranslational modification	LOC_Os06g29810	lectin protein kinase family protein, putative, expressed
29.4	protein.postranslational modification	LOC_Os03g57940	CK1_CaseinKinase_1a.4 - CK1 includes the casein kinase 1 kinases, expressed
29.4	protein.postranslational modification	LOC_Os12g42020	AGC_PVPK_like_kin82y.20 - ACG kinases include homologs to PKA, PKG and PKC, expressed
29.4	protein.postranslational modification	LOC_Os08g40170	cyclin-dependent kinase B2-1, putative, expressed
29.4	protein.postranslational modification	LOC_Os03g20380	CAMK_KIN1/SNF1/Nim1_like.2 - CAMK includes calcium/calmodulin depedent protein kinases, expressed
29.4	protein.postranslational modification	LOC_Os05g45420	CAMK_KIN1/SNF1/Nim1_like_AMPKh.3 - CAMK includes calcium/calmodulin depedent protein kinases, expressed
29.4	protein.postranslational modification	LOC_Os03g60650	protein phosphatase 2C, putative, expressed
29.4	protein.postranslational modification	LOC_Os03g48170	5-AMP-activated protein kinase-related, putative, expressed
29.4	protein.postranslational modification	LOC_Os10g41400	peptide methionine sulfoxide reductase, putative, expressed
29.4	protein.postranslational modification	LOC_Os11g02240	CAMK_KIN1/SNF1/Nim1_like.4 - CAMK includes calcium/calmodulin depedent protein kinases, expressed
29.4	protein.postranslational modification	LOC_Os01g65230	AGC_AGC_other_PDK1_Pk61C.1 - ACG kinases include homologs to PKA, PKG and PKC, expressed
29.4	protein.postranslational modification	LOC_Os01g32660	STE_MEK_ste7_MAP2K.2 - STE kinases include homologs to sterile 7, sterile 11 and sterile 20 from yeast, expressed
29.4	protein.postranslational modification	LOC_Os06g50920	protein kinase family protein, putative, expressed
29.4	protein.postranslational modification	LOC_Os03g55389	casein kinase II subunit alpha-1, putative, expressed
29.4	protein.postranslational modification	LOC_Os07g05620	CAMK_KIN1/SNF1/Nim1_like.28 - CAMK includes calcium/calmodulin depedent protein kinases, expressed
29.4	protein.postranslational modification	LOC_Os06g05520	OsMKK1 - putative MAPKK based on amino acid sequence homology, expressed
29.4	protein.postranslational modification	LOC_Os04g44900	lectin-like receptor kinase, putative, expressed
29.4	protein.postranslational modification	LOC_Os05g41090	CAMK_CAMK_like_CG18020d.1 - CAMK includes calcium/calmodulin depedent protein kinases, expressed
29.4	protein.postranslational modification	LOC_Os02g03410	CAMK_CAMK_like.12 - CAMK includes calcium/calmodulin depedent protein kinases, expressed
29.4	protein.postranslational modification	LOC_Os05g05240	serine/threonine protein phosphatase, putative, expressed
29.4	protein.postranslational modification	LOC_Os02g38230	high affinity nitrate transporter, putative, expressed
29.4	protein.postranslational modification	LOC_Os03g44500	serine/threonine protein phosphatase, putative, expressed
29.4	protein.postranslational modification	LOC_Os02g42780	lectin receptor-type protein kinase, putative, expressed
29.4	protein.postranslational modification	LOC_Os07g08000	expressed protein
29.4.1.57	protein.postranslational modification.kinase.receptor like cytoplasmatic kinase VII	LOC_Os08g07760	BRASSINOSTEROID INSENSITIVE 1-associated receptor kinase 1 precursor, putative, expressed
29.4.1.57	protein.postranslational modification.kinase.receptor like cytoplasmatic kinase VII	LOC_Os08g42580	protein kinase domain containing protein, expressed
29.4.1.57	protein.postranslational modification.kinase.receptor like cytoplasmatic kinase VII	LOC_Os04g38480	BRASSINOSTEROID INSENSITIVE 1-associated receptor kinase 1 precursor, putative, expressed
29.4.1.57	protein.postranslational modification.kinase.receptor like cytoplasmatic kinase VII	LOC_Os01g68870	leucine-rich repeat receptor protein kinase EXS precursor, putative, expressed
29.4.1.57	protein.postranslational modification.kinase.receptor like cytoplasmatic kinase VII	LOC_Os02g58610	protein kinase, putative, expressed
29.4.1.57	protein.postranslational modification.kinase.receptor like cytoplasmatic kinase VII	LOC_Os10g40100	protein kinase, putative, expressed
29.4.1.57	protein.postranslational modification.kinase.receptor like cytoplasmatic kinase VII	LOC_Os08g34380	receptor-like kinase, putative, expressed
29.4.1.57	protein.postranslational modification.kinase.receptor like cytoplasmatic kinase VII	LOC_Os09g36320	tyrosine protein kinase domain containing protein, putative, expressed
29.5	protein.degradation	LOC_Os03g57660	peptidase, putative, expressed
29.5	protein.degradation	LOC_Os04g45470	vacuolar-processing enzyme precursor, putative, expressed
29.5	protein.degradation	LOC_Os02g43010	vacuolar-processing enzyme precursor, putative, expressed
29.5	protein.degradation	LOC_Os05g51570	vacuolar-processing enzyme precursor, putative, expressed
29.5	protein.degradation	LOC_Os01g37910	vacuolar-processing enzyme precursor, putative, expressed
29.5	protein.degradation	LOC_Os06g41990	M16 domain containing zinc peptidase, putative, expressed
29.5.1	protein.degradation.subtilases	LOC_Os01g58290	OsSub9 - Putative Subtilisin homologue, expressed
29.5.2	protein.degradation.autophagy	LOC_Os12g32210	autophagy-related protein 10, putative, expressed
29.5.2	protein.degradation.autophagy	LOC_Os01g42850	ThiF family domain containing protein, putative, expressed
29.5.3	protein.degradation.cysteine protease	LOC_Os02g47970	calpain, putative, expressed
29.5.3	protein.degradation.cysteine protease	LOC_Os04g57490	cysteine protease, putative, expressed
29.5.3	protein.degradation.cysteine protease	LOC_Os01g67980	cysteine proteinase EP-B 1 precursor, putative, expressed
29.5.4	protein.degradation.aspartate protease	LOC_Os01g08330	aspartic proteinase nepenthesin-1 precursor, putative, expressed
29.5.4	protein.degradation.aspartate protease	LOC_Os06g11010	eukaryotic aspartyl protease domain containing protein, expressed
29.5.4	protein.degradation.aspartate protease	LOC_Os07g40260	eukaryotic aspartyl protease domain containing protein, expressed
29.5.5	protein.degradation.serine protease	LOC_Os05g06660	OsSCP26 - Putative Serine Carboxypeptidase homologue, expressed
29.5.5	protein.degradation.serine protease	LOC_Os03g29810	OsClp6 - Putative Clp protease homologue, expressed
29.5.9	protein.degradation.AAA type	LOC_Os01g49000	katanin p60 ATPase-containing subunit, putative, expressed
29.5.9	protein.degradation.AAA type	LOC_Os04g40290	AAA-type ATPase family protein, putative, expressed
29.5.11	protein.degradation.ubiquitin	LOC_Os03g13970	26S proteasome non-ATPase regulatory subunit 4, putative, expressed
29.5.11.3	protein.degradation.ubiquitin.E2	LOC_Os05g48390	ubiquitin conjugating enzyme protein, putative, expressed
29.5.11.4.2	protein.degradation.ubiquitin.E3.RING	LOC_Os02g35365	RING-H2 finger protein ATL3F, putative
29.5.11.4.2	protein.degradation.ubiquitin.E3.RING	LOC_Os04g44820	zinc finger, C3HC4 type domain containing protein, expressed
29.5.11.4.2	protein.degradation.ubiquitin.E3.RING	LOC_Os12g38210	spotted leaf 11, putative, expressed
29.5.11.4.2	protein.degradation.ubiquitin.E3.RING	LOC_Os06g03580	zinc RING finger protein, putative, expressed
29.5.11.4.2	protein.degradation.ubiquitin.E3.RING	LOC_Os05g05280	zinc finger family protein, putative, expressed
29.5.11.4.2	protein.degradation.ubiquitin.E3.RING	LOC_Os01g52110	RING finger and CHY zinc finger domain-containing protein 1, putative, expressed
29.5.11.4.2	protein.degradation.ubiquitin.E3.RING	LOC_Os03g16570	zinc finger, C3HC4 type domain containing protein, expressed
29.5.11.4.2	protein.degradation.ubiquitin.E3.RING	LOC_Os02g35347	RING-H2 finger protein ATL3F, putative
29.5.11.4.2	protein.degradation.ubiquitin.E3.RING	LOC_Os02g35329	RING-H2 finger protein ATL3F, putative, expressed
29.5.11.4.2	protein.degradation.ubiquitin.E3.RING	LOC_Os05g06270	zinc finger, C3HC4 type domain containing protein, expressed
29.5.11.4.2	protein.degradation.ubiquitin.E3.RING	LOC_Os09g26400	zinc finger, C3HC4 type domain containing protein, expressed
29.5.11.4.2	protein.degradation.ubiquitin.E3.RING	LOC_Os01g01420	expressed protein
29.5.11.4.2	protein.degradation.ubiquitin.E3.RING	LOC_Os04g01160	zinc finger family protein, putative, expressed
29.5.11.4.2	protein.degradation.ubiquitin.E3.RING	LOC_Os03g13010	U-box domain containing protein, expressed
29.5.11.4.3.2	protein.degradation.ubiquitin.E3.SCF.FBOX	LOC_Os01g39670	OsFBD1 - F-box and FBD domain containing protein, expressed
29.5.11.4.3.2	protein.degradation.ubiquitin.E3.SCF.FBOX	LOC_Os01g63420	OsFBL4 - F-box domain and LRR containing protein, expressed
29.5.11.4.3.2	protein.degradation.ubiquitin.E3.SCF.FBOX	LOC_Os06g06050	OsFBL27 - F-box domain and LRR containing protein, expressed
29.5.11.4.3.2	protein.degradation.ubiquitin.E3.SCF.FBOX	LOC_Os02g15950	OsFBK5 - F-box domain and kelch repeat containing protein, expressed
29.5.11.5	protein.degradation.ubiquitin.ubiquitin protease	LOC_Os01g36930	ubiquitin carboxyl-terminal hydrolase 6, putative, expressed
29.5.11.5	protein.degradation.ubiquitin.ubiquitin protease	LOC_Os11g36470	ubiquitin carboxyl-terminal hydrolase 21, putative, expressed
29.6	protein.folding	LOC_Os12g17910	T-complex protein, putative, expressed
29.6	protein.folding	LOC_Os09g38980	T-complex protein, putative, expressed
29.7	protein.glycosylation	LOC_Os07g10830	dolichyl-diphosphooligosaccharide--protein glycosyltransferase 48 kDasubunit precursor, putative, expressed
30.1	signalling.in sugar and nutrient physiology	LOC_Os09g39400	histidine-containing phosphotransfer protein, putative, expressed
30.1.1	signalling.in sugar and nutrient physiology	LOC_Os02g52040	phosphate-induced protein 1 conserved region domain containing protein, expressed
30.1.1	signalling.in sugar and nutrient physiology	LOC_Os04g49570	glutamate receptor, putative, expressed
30.1.2	signalling.in sugar and nutrient physiology.pyruvate dehydrogenase kinase	LOC_Os03g25400	kinase, putative, expressed
30.1.2	signalling.in sugar and nutrient physiology.pyruvate dehydrogenase kinase	LOC_Os07g44330	kinase, putative, expressed
30.2.3	signalling.receptor kinases.leucine rich repeat III	LOC_Os07g38130	polygalacturonase inhibitor 1 precursor, putative, expressed
30.2.11	signalling.receptor kinases.leucine rich repeat XI	LOC_Os03g56270	receptor protein kinase CLAVATA1 precursor, putative, expressed
30.2.11	signalling.receptor kinases.leucine rich repeat XI	LOC_Os04g48760	leucine-rich repeat family protein, putative, expressed
30.2.11	signalling.receptor kinases.leucine rich repeat XI	LOC_Os11g35500	receptor-like protein kinase 5 precursor, putative, expressed
30.2.11	signalling.receptor kinases.leucine rich repeat XI	LOC_Os06g03970	receptor-like protein kinase 5 precursor, putative, expressed
30.2.11	signalling.receptor kinases.leucine rich repeat XI	LOC_Os06g50340	receptor protein kinase CLAVATA1 precursor, putative, expressed
30.2.11	signalling.receptor kinases.leucine rich repeat XI	LOC_Os03g12730	receptor protein kinase CLAVATA1 precursor, putative, expressed
30.2.11	signalling.receptor kinases.leucine rich repeat XI	LOC_Os01g52050	systemin receptor SR160 precursor, putative, expressed
30.2.12	signalling.receptor kinases.leucine rich repeat XII	LOC_Os11g35500	receptor-like protein kinase 5 precursor, putative, expressed
30.2.19	signalling.receptor kinases.legume-lectin	LOC_Os04g44900	lectin-like receptor kinase, putative, expressed
30.2.19	signalling.receptor kinases.legume-lectin	LOC_Os02g42780	lectin receptor-type protein kinase, putative, expressed
30.2.24	signalling.receptor kinases.S-locus glycoprotein like	LOC_Os04g12540	receptor-like protein kinase, putative, expressed
30.2.24	signalling.receptor kinases.S-locus glycoprotein like	LOC_Os06g29810	lectin protein kinase family protein, putative, expressed
30.2.99	signalling.receptor kinases.misc	LOC_Os05g40770	leucine-rich repeat family protein, putative, expressed
30.2.99	signalling.receptor kinases.misc	LOC_Os10g40100	protein kinase, putative, expressed
30.2.99	signalling.receptor kinases.misc	LOC_Os06g29810	lectin protein kinase family protein, putative, expressed
30.2.99	signalling.receptor kinases.misc	LOC_Os02g05980	phytosulfokine receptor precursor, putative, expressed
30.2.99	signalling.receptor kinases.misc	LOC_Os09g38850	OsWAK91 - OsWAK receptor-like protein kinase, expressed
30.2.99	signalling.receptor kinases.misc	LOC_Os02g14120	BRASSINOSTEROID INSENSITIVE 1-associated receptor kinase 1 precursor, putative, expressed
30.2.99	signalling.receptor kinases.misc	LOC_Os06g03970	receptor-like protein kinase 5 precursor, putative, expressed
30.2.99	signalling.receptor kinases.misc	LOC_Os06g50340	receptor protein kinase CLAVATA1 precursor, putative, expressed
30.2.99	signalling.receptor kinases.misc	LOC_Os04g56430	cysteine-rich receptor-like protein kinase, putative, expressed
30.3	signalling.calcium	LOC_Os03g03660	CAMK_CAMK_like.17 - CAMK includes calcium/calmodulin depedent protein kinases, expressed
30.3	signalling.calcium	LOC_Os11g46230	tetratricopeptide repeat domain containing protein, expressed
30.3	signalling.calcium	LOC_Os10g39420	CAMK_CAMK_like.8 - CAMK includes calcium/calmodulin depedent protein kinases, expressed
30.3	signalling.calcium	LOC_Os04g49510	CAMK_CAMK_like.27 - CAMK includes calcium/calmodulin depedent protein kinases, expressed
30.3	signalling.calcium	LOC_Os11g04460	calcium-transporting ATPase, plasma membrane-type, putative, expressed
30.3	signalling.calcium	LOC_Os04g47300	CAMK_CAMK_like.26 - CAMK includes calcium/calmodulin depedent protein kinases, expressed
30.3	signalling.calcium	LOC_Os08g42750	CAMK_CAMK_like.37 - CAMK includes calcium/calmodulin depedent protein kinases, expressed
30.3	signalling.calcium	LOC_Os03g57450	CAMK_CAMK_like.2 - CAMK includes calcium/calmodulin depedent protein kinases, expressed
30.3	signalling.calcium	LOC_Os03g20370	OsCam1-1 - Calmodulin, expressed
30.4.1	signalling.phosphinositides.phosphatidylinositol-4-phosphate 5-kinase	LOC_Os03g49510	phosphatidylinositol-4-phosphate 5-kinase, putative, expressed
30.4.5	signalling.phosphinositides.inositol-1,3,4-trisphosphate 5/6-kinase	LOC_Os03g12840	Inositol 1, 3, 4-trisphosphate 5/6-kinase, putative, expressed
30.5	signalling.G-proteins	LOC_Os05g26890	G-protein alpha subunit, putative, expressed
30.5	signalling.G-proteins	LOC_Os05g49890	ras-related protein, putative, expressed
30.5	signalling.G-proteins	LOC_Os07g47300	spo0B-associated GTP-binding protein, putative, expressed
30.5	signalling.G-proteins	LOC_Os02g02840	ras-related protein, putative, expressed
30.5	signalling.G-proteins	LOC_Os01g12900	ras-related protein, putative, expressed
30.5	signalling.G-proteins	LOC_Os05g38000	ATROPGEF7/ROPGEF7, putative, expressed
30.5	signalling.G-proteins	LOC_Os12g43550	ras-related protein, putative, expressed
30.5	signalling.G-proteins	LOC_Os01g15010	miro, putative, expressed
30.5	signalling.G-proteins	LOC_Os12g37360	miro, putative, expressed
30.5	signalling.G-proteins	LOC_Os01g23620	miro, putative, expressed
30.6	signalling.MAP kinases	LOC_Os03g17700	CGMC_MAPKCGMC_2_ERK.2 - CGMC includes CDA, MAPK, GSK3, and CLKC kinases, expressed
30.6	signalling.MAP kinases	LOC_Os06g06090	CGMC_MAPKCMGC_2_ERK.12 - CGMC includes CDA, MAPK, GSK3, and CLKC kinases, expressed
30.6	signalling.MAP kinases	LOC_Os10g38950	CGMC_MAPKCMGC_2_ERK.14 - CGMC includes CDA, MAPK, GSK3, and CLKC kinases, expressed
30.6	signalling.MAP kinases	LOC_Os02g05480	CGMC_MAPKCMGC_2_SLT2y_ERK.1 - CGMC includes CDA, MAPK, GSK3, and CLKC kinases, expressed
30.7	signalling.14-3-3 proteins	LOC_Os08g33370	14-3-3 protein, putative, expressed
30.7	signalling.14-3-3 proteins	LOC_Os02g36974	14-3-3 protein, putative, expressed
30.10	signalling.phosphorelay	LOC_Os08g44350	histidine-containing phosphotransfer protein, putative, expressed
30.11	signalling.light	LOC_Os04g37920	FAD binding domain of DNA photolyase domain containing protein, expressed
30.11	signalling.light	LOC_Os03g43990	BTBN8 - Bric-a-Brac, Tramtrack, Broad Complex BTB domain with non-phototropic hypocotyl 3 NPH3 and coiled-coil domains, expressed
30.11	signalling.light	LOC_Os07g04670	DUF640 domain containing protein, putative, expressed
30.11	signalling.light	LOC_Os03g19590	phytochrome B, putative, expressed
30.11	signalling.light	LOC_Os02g41550	FAD binding domain of DNA photolyase domain containing protein, expressed
30.11	signalling.light	LOC_Os03g51030	phytochrome A, putative, expressed
30.11	signalling.light	LOC_Os03g54084	phytochrome C, putative, expressed
30.11	signalling.light	LOC_Os02g36380	FAD binding domain of DNA photolyase domain containing protein, expressed
30.11	signalling.light	LOC_Os02g56610	DUF640 domain containing protein, putative, expressed
30.11	signalling.light	LOC_Os02g35970	BTBN2 - Bric-a-Brac, Tramtrack, Broad Complex BTB domain with non-phototropic hypocotyl 3 NPH3 and coiled-coil domains, expressed
31.1	cell.organisation	LOC_Os09g33810	ankyrin repeat domain containing protein, putative, expressed
31.1	cell.organisation	LOC_Os01g33040	kinesin motor domain containing protein, expressed
31.1	cell.organisation	LOC_Os02g57190	Myosin head domain containing protein, expressed
31.1	cell.organisation	LOC_Os01g67240	formin-like protein 1 precursor, putative, expressed
31.1	cell.organisation	LOC_Os03g51600	tubulin/FtsZ domain containing protein, putative, expressed
31.1	cell.organisation	LOC_Os01g09800	BTBA1 - Bric-a-Brac,Tramtrack, Broad Complex BTB domain with Ankyrin repeat region, expressed
31.1	cell.organisation	LOC_Os12g36100	kinesin-4, putative, expressed
31.1	cell.organisation	LOC_Os05g06280	ATKINESIN-13A/KINESIN-13A, putative, expressed
31.1	cell.organisation	LOC_Os09g02650	kinesin motor domain containing protein, putative, expressed
31.1	cell.organisation	LOC_Os08g02380	kinesin motor domain containing protein, putative, expressed
31.1	cell.organisation	LOC_Os05g02130	ankyrin repeat domain-containing protein 28, putative, expressed
31.1	cell.organisation	LOC_Os12g38460	RNA recognition motif family protein, expressed
31.1	cell.organisation	LOC_Os07g40510	retrotransposon protein, putative, unclassified, expressed
31.1	cell.organisation	LOC_Os11g14220	tubulin/FtsZ domain containing protein, putative, expressed
31.1	cell.organisation	LOC_Os03g56260	kinesin motor domain containing protein, putative, expressed
31.2	cell.division	LOC_Os04g37960	synaptonemal complex protein 2, putative, expressed
31.2	cell.division	LOC_Os01g64990	GPI transamidase subunit PIG-U domain containing protein, expressed
31.2	cell.division	LOC_Os03g13370	tetratricopeptide repeat domain containing protein, expressed
31.2	cell.division	LOC_Os05g50410	Rad21 / Rec8 like protein, putative, expressed
31.3	cell.cycle	LOC_Os01g59120	cyclin, putative, expressed
31.3	cell.cycle	LOC_Os01g67290	cyclin-related protein, putative, expressed
31.3	cell.cycle	LOC_Os03g44760	SWI1, putative, expressed
31.3	cell.cycle	LOC_Os03g03150	WD repeat-containing protein, putative, expressed
31.3.1	cell.cycle.peptidylprolyl isomerase	LOC_Os02g02890	peptidyl-prolyl cis-trans isomerase, putative, expressed
31.4	cell.vesicle transport	LOC_Os05g48020	SNARE domain containing protein, putative, expressed
31.5.1	cell.cell death.plants	LOC_Os09g21250	expressed protein
31.5.1	cell.cell death.plants	LOC_Os03g05310	pheophorbide a oxygenase, chloroplast precursor, putative, expressed
33.1	development.storage proteins	LOC_Os01g55690	glutelin, putative, expressed
33.1	development.storage proteins	LOC_Os03g31360	glutelin, putative, expressed
33.1	development.storage proteins	LOC_Os06g46350	PLA IIIA/PLP7, putative, expressed
33.2	development.late embryogenesis abundant	LOC_Os03g20680	late embryogenesis abundant protein 1, putative, expressed
33.3	development.squamosa promoter binding like (SPL)	LOC_Os04g56170	OsSPL8 - SBP-box gene family member, expressed
33.3	development.squamosa promoter binding like (SPL)	LOC_Os08g39890	OsSPL14 - SBP-box gene family member, expressed
33.3	development.squamosa promoter binding like (SPL)	LOC_Os08g41940	OsSPL16 - SBP-box gene family member, expressed
33.99	development.unspecified	LOC_Os04g38720	no apical meristem protein, putative, expressed
33.99	development.unspecified	LOC_Os02g39710	CCT/B-box zinc finger protein, putative, expressed
33.99	development.unspecified	LOC_Os03g33650	AGO7, putative, expressed
33.99	development.unspecified	LOC_Os06g13640	expressed protein
33.99	development.unspecified	LOC_Os08g42350	nodulin MtN3 family protein, putative, expressed
33.99	development.unspecified	LOC_Os06g45460	OsFBX202 - F-box domain containing protein, expressed
33.99	development.unspecified	LOC_Os02g56600	no apical meristem protein, putative, expressed
33.99	development.unspecified	LOC_Os02g20930	apoptosis inhibitor 5, putative, expressed
33.99	development.unspecified	LOC_Os01g49290	WD repeat-containing protein, putative, expressed
33.99	development.unspecified	LOC_Os03g21060	No apical meristem protein, putative, expressed
33.99	development.unspecified	LOC_Os06g06300	osFTL3 FT-Like3 homologous to Flowering Locus T gene; contains Pfam profile PF01161: Phosphatidylethanolamine-binding protein, expressed
33.99	development.unspecified	LOC_Os11g03370	no apical meristem protein, putative, expressed
33.99	development.unspecified	LOC_Os09g03610	flowering time control protein FCA, putative, expressed
33.99	development.unspecified	LOC_Os02g32950	RCN2 Centroradialis-like1 homologous to TFL1 gene; contains Pfam profile PF01161: Phosphatidylethanolamine-binding protein, expressed
33.99	development.unspecified	LOC_Os10g35200	katanin p80 WD40 repeat-containing subunit B1 homolog 1, putative, expressed
33.99	development.unspecified	LOC_Os11g05470	RCN1 Centroradialis-like1 homogous to TFL1 gene; contains Pfam profile PF01161: Phosphatidylethanolamine-binding protein, expressed
33.99	development.unspecified	LOC_Os03g49990	GRAS family transcription factor domain containing protein, expressed
33.99	development.unspecified	LOC_Os01g45860	GRAS family transcription factor domain containing protein, expressed
33.99	development.unspecified	LOC_Os12g03040	no apical meristem protein, putative, expressed
33.99	development.unspecified	LOC_Os01g03510	WD domain, G-beta repeat domain containing protein, expressed
33.99	development.unspecified	LOC_Os03g24040	seven in absentia protein family domain containing protein, expressed
33.99	development.unspecified	LOC_Os08g10080	no apical meristem protein, putative, expressed
33.99	development.unspecified	LOC_Os01g66120	No apical meristem protein, putative, expressed
33.99	development.unspecified	LOC_Os12g07790	no apical meristem protein, putative, expressed
33.99	development.unspecified	LOC_Os01g01484	light-mediated development protein DET1, putative, expressed
33.99	development.unspecified	LOC_Os05g02750	ABC transporter, membrane-spanning/permease subunit, putative, expressed
33.99	development.unspecified	LOC_Os10g09820	no apical meristem protein, putative, expressed
33.99	development.unspecified	LOC_Os02g53140	COP1, putative, expressed
33.99	development.unspecified	LOC_Os11g08210	no apical meristem protein, putative, expressed
33.99	development.unspecified	LOC_Os08g06480	lissencephaly type-1-like homology motif, putative, expressed
33.99	development.unspecified	LOC_Os01g08700	GIGANTEA, putative, expressed
33.99	development.unspecified	LOC_Os11g03300	NAC domain transcription factor, putative, expressed
33.99	development.unspecified	LOC_Os05g32270	AP2 domain containing protein, expressed
33.99	development.unspecified	LOC_Os06g16370	CCT/B-box zinc finger protein, putative, expressed
33.99	development.unspecified	LOC_Os07g41350	B12D protein, putative, expressed
33.99	development.unspecified	LOC_Os12g41680	No apical meristem protein, putative, expressed
33.99	development.unspecified	LOC_Os06g06320	osFTL2 FT-Like2 homologous to Flowering Locus T gene; contains Pfam profile PF01161: Phosphatidylethanolamine-binding protein, expressed
33.99	development.unspecified	LOC_Os03g02800	no apical meristem protein, putative, expressed
33.99	development.unspecified	LOC_Os03g60080	NAC domain-containing protein 67, putative, expressed
33.99	development.unspecified	LOC_Os03g07140	male sterility protein, putative, expressed
33.99	development.unspecified	LOC_Os01g60020	NAC domain transcription factor, putative, expressed
33.99	development.unspecified	LOC_Os12g03822	WD domain, G-beta repeat domain containing protein, expressed
33.99	development.unspecified	LOC_Os03g51330	GRAS family transcription factor domain containing protein, expressed
33.99	development.unspecified	LOC_Os06g39640	PINHEAD, putative, expressed
33.99	development.unspecified	LOC_Os06g46270	no apical meristem protein, putative, expressed
33.99	development.unspecified	LOC_Os04g51000	transcription factor FL, putative, expressed
33.99	development.unspecified	LOC_Os05g35170	no apical meristem protein, putative, expressed
33.99	development.unspecified	LOC_Os03g40020	PPR repeat containing protein, expressed
33.99	development.unspecified	LOC_Os03g46330	pattern formation protein EMB30, putative, expressed
33.99	development.unspecified	LOC_Os07g09000	WD domain, G-beta repeat domain containing protein, expressed
33.99	development.unspecified	LOC_Os03g45400	antitermination NusB domain-containing protein, putative, expressed
33.99	development.unspecified	LOC_Os07g42410	expressed protein
34	transport	LOC_Os02g40030	transporter family protein, putative, expressed
34.1	transport.p- and v-ATPases	LOC_Os03g01120	E1-E2 ATPase domain containing protein, expressed
34.1.1	transport.p- and v-ATPases.H+-transporting two-sector ATPase	LOC_Os06g45120	ATP synthase, putative, expressed
34.2	transport.sugars	LOC_Os02g17500	transporter family protein, putative, expressed
34.2.1	transport.sugars.sucrose	LOC_Os12g44380	sucrose transporter, putativ, expressed
34.2.1	transport.sugars.sucrose	LOC_Os03g07480	sucrose transporter, putativ, expressed
34.3	transport.amino acids	LOC_Os06g43660	inorganic H+ pyrophosphatase, putative, expressed
34.3	transport.amino acids	LOC_Os07g04180	amino acid transporter, putative, expressed
34.3	transport.amino acids	LOC_Os01g61044	transmembrane amino acid transporter protein, putative, expressed
34.3	transport.amino acids	LOC_Os06g12330	amino acid transporter, putative, expressed
34.3	transport.amino acids	LOC_Os01g65670	amino acid transporter, putative, expressed
34.3	transport.amino acids	LOC_Os05g06480	inorganic H+ pyrophosphatase, putative, expressed
34.3	transport.amino acids	LOC_Os02g49060	amino acid transporter, putative, expressed
34.3	transport.amino acids	LOC_Os01g43040	amino acid transporter, putative, expressed
34.4	transport.nitrate	LOC_Os01g50820	transporter, major facilitator family, putative, expressed
34.4	transport.nitrate	LOC_Os02g38230	high affinity nitrate transporter, putative, expressed
34.7	transport.phosphate	LOC_Os08g45000	inorganic phosphate transporter, putative, expressed
34.7	transport.phosphate	LOC_Os02g56510	phosphate transporter 1, putative, expressed
34.7	transport.phosphate	LOC_Os06g21920	inorganic phosphate transporter 1-9, putative, expressed
34.7	transport.phosphate	LOC_Os10g30790	inorganic phosphate transporter, putative, expressed
34.7	transport.phosphate	LOC_Os03g05620	inorganic phosphate transporter, putative, expressed
34.7	transport.phosphate	LOC_Os06g21950	inorganic phosphate transporter, putative, expressed
34.7	transport.phosphate	LOC_Os01g46860	inorganic phosphate transporter, putative, expressed
34.7	transport.phosphate	LOC_Os03g05640	inorganic phosphate transporter, putative, expressed
34.9	transport.metabolite transporters at the mitochondrial membrane	LOC_Os03g18550	mitochondrial carrier protein, putative, expressed
34.12	transport.metal	LOC_Os07g12900	cadmium/zinc-transporting ATPase, putative, expressed
34.12	transport.metal	LOC_Os09g23300	integral membrane protein, putative, expressed
34.12	transport.metal	LOC_Os04g46940	copper-transporting ATPase 3, putative, expressed
34.12	transport.metal	LOC_Os04g38940	integral membrane protein, putative, expressed
34.12	transport.metal	LOC_Os06g02580	high-affinity nickel-transport family protein, putative, expressed
34.12	transport.metal	LOC_Os07g12890	metal cation transporter, putative, expressed
34.12	transport.metal	LOC_Os06g45500	copper-transporting ATPase, putative, expressed
34.12	transport.metal	LOC_Os03g12530	cation efflux family protein, putative, expressed
34.12	transport.metal	LOC_Os05g39560	metal cation transporter, putative, expressed
34.12	transport.metal	LOC_Os08g10630	metal cation transporter, putative, expressed
34.12	transport.metal	LOC_Os05g02750	ABC transporter, membrane-spanning/permease subunit, putative, expressed
34.12	transport.metal	LOC_Os05g03780	cation efflux family protein, putative, expressed
34.12	transport.metal	LOC_Os06g48720	cadmium/zinc-transporting ATPase 4, putative, expressed
34.12	transport.metal	LOC_Os07g15460	metal transporter Nramp6, putative, expressed
34.12	transport.metal	LOC_Os02g03900	metal transporter Nramp6, putative, expressed
34.12	transport.metal	LOC_Os07g15370	metal transporter Nramp6, putative, expressed
34.12	transport.metal	LOC_Os07g06130	ethylene-insensitive protein, putative, expressed
34.13	transport.peptides and oligopeptides	LOC_Os06g49250	peptide transporter PTR2, putative, expressed
34.13	transport.peptides and oligopeptides	LOC_Os04g45900	transposon protein, putative, unclassified, expressed
34.13	transport.peptides and oligopeptides	LOC_Os11g12740	peptide transporter PTR2, putative, expressed
34.13	transport.peptides and oligopeptides	LOC_Os02g43410	transposon protein, putative, unclassified, expressed
34.13	transport.peptides and oligopeptides	LOC_Os04g32050	transposon protein, putative, unclassified, expressed
34.13	transport.peptides and oligopeptides	LOC_Os02g43370	transposon protein, putative, unclassified, expressed
34.14	transport.unspecified cations	LOC_Os06g48810	OsHKT2;1 - Na+ transporter, expressed
34.14	transport.unspecified cations	LOC_Os07g47100	transporter, monovalent cation:proton antiporter-2 family, putative, expressed
34.14	transport.unspecified cations	LOC_Os01g20160	OsHKT1;5 - Na+ transporter, expressed
34.14	transport.unspecified cations	LOC_Os01g64890	CorA-like magnesium transporter protein, putative, expressed
34.15	transport.potassium	LOC_Os04g58620	potasium efflux antiporter protein, putative, expressed
34.15	transport.potassium	LOC_Os01g55200	potassium channel KAT1, putative, expressed
34.16	transport.ABC transporters and multidrug resistance systems	LOC_Os06g40550	ABC-2 type transporter domain containing protein, expressed
34.16	transport.ABC transporters and multidrug resistance systems	LOC_Os03g04920	multidrug resistance-associated protein, putative, expressed
34.16	transport.ABC transporters and multidrug resistance systems	LOC_Os06g48060	ABC transporter, ATP-binding protein, putative, expressed
34.16	transport.ABC transporters and multidrug resistance systems	LOC_Os03g17350	white-brown complex homolog protein, putative, expressed
34.16	transport.ABC transporters and multidrug resistance systems	LOC_Os09g23640	ABC-2 type transporter domain containing protein, expressed
34.16	transport.ABC transporters and multidrug resistance systems	LOC_Os01g08260	pleiotropic drug resistance protein 4, putative, expressed
34.16	transport.ABC transporters and multidrug resistance systems	LOC_Os04g52900	ABC transporter family protein, putative, expressed
34.16	transport.ABC transporters and multidrug resistance systems	LOC_Os04g38570	multidrug resistance protein, putative, expressed
34.18	transport.unspecified anions	LOC_Os08g23440	amino acid permease family protein, putative, expressed
34.18	transport.unspecified anions	LOC_Os05g08430	boron transporter protein, putative, expressed
34.19.1	transport.Major Intrinsic Proteins.PIP	LOC_Os09g36930	aquaporin protein, putative, expressed
34.19.1	transport.Major Intrinsic Proteins.PIP	LOC_Os02g57720	aquaporin protein, putative, expressed
34.19.1	transport.Major Intrinsic Proteins.PIP	LOC_Os02g44630	aquaporin protein, putative, expressed
34.19.2	transport.Major Intrinsic Proteins.TIP	LOC_Os02g51110	aquaporin protein, putative, expressed
34.19.2	transport.Major Intrinsic Proteins.TIP	LOC_Os06g12310	aquaporin protein, putative, expressed
34.19.3	transport.Major Intrinsic Proteins.NIP	LOC_Os10g36924	aquaporin protein, putative, expressed
34.19.3	transport.Major Intrinsic Proteins.NIP	LOC_Os02g51110	aquaporin protein, putative, expressed
34.19.3	transport.Major Intrinsic Proteins.NIP	LOC_Os06g12310	aquaporin protein, putative, expressed
34.21	transport.calcium	LOC_Os02g04630	sodium/calcium exchanger protein, putative, expressed
34.21	transport.calcium	LOC_Os01g48680	two pore calcium channel protein 1, putative, expressed
34.99	transport.misc	LOC_Os03g11734	MATE efflux protein, putative, expressed
34.99	transport.misc	LOC_Os01g69010	MATE efflux protein, putative, expressed
34.99	transport.misc	LOC_Os04g51350	pentatricopeptide, putative, expressed
34.99	transport.misc	LOC_Os03g37490	MATE efflux family protein, putative, expressed
34.99	transport.misc	LOC_Os12g17080	pentatricopeptide, putative, expressed
35.2	not assigned.unknown	LOC_Os02g44990	OsFBDUF13 - F-box and DUF domain containing protein, expressed
35.2	not assigned.unknown	LOC_Os10g25030	red chlorophyll catabolite reductase, putative, expressed
35.2	not assigned.unknown	LOC_Os09g06464	CCT/B-box zinc finger protein, putative, expressed
35.2	not assigned.unknown	LOC_Os02g39340	glycine-rich protein, putative, expressed
35.2	not assigned.unknown	LOC_Os06g08510	expressed protein
35.2	not assigned.unknown	LOC_Os01g07810	protein of unknown function domain containing protein, expressed
35.2	not assigned.unknown	LOC_Os04g32850	basic proline-rich protein, putative, expressed
35.2	not assigned.unknown	LOC_Os04g59610	expressed protein
35.2	not assigned.unknown	LOC_Os12g26280	retrotransposon protein, putative, unclassified
35.2	not assigned.unknown	LOC_Os01g62200	domain of unknown function DUF966 domain containing protein, expressed
35.2	not assigned.unknown	LOC_Os11g07980	ion channel nompc, putative, expressed
35.2	not assigned.unknown	LOC_Os06g38120	low-affinity cation transporter, putative, expressed
35.2	not assigned.unknown	LOC_Os04g57830	expressed protein
35.2	not assigned.unknown	LOC_Os09g32540	expressed protein
35.2	not assigned.unknown	LOC_Os09g13570	CPuORF2 - conserved peptide uORF-containing transcript, expressed
35.2	not assigned.unknown	LOC_Os05g47446	expressed protein
35.2	not assigned.unknown	LOC_Os07g37090	ribosome inactivating protein, putative, expressed
35.2	not assigned.unknown	LOC_Os02g57305	disease resistance protein, putative, expressed
35.2	not assigned.unknown	LOC_Os01g64980	ion channel DMI1, chloroplast precursor, putative, expressed
35.2	not assigned.unknown	LOC_Os09g36200	senescence-inducible chloroplast stay-green protein 1, putative, expressed
35.2	not assigned.unknown	LOC_Os09g27890	lysM domain-containing GPI-anchored protein precursor, putative, expressed
35.2	not assigned.unknown	LOC_Os11g38270	hypothetical protein
35.2	not assigned.unknown	LOC_Os10g05720	LTPL37 - Protease inhibitor/seed storage/LTP family protein precursor, expressed
35.2	not assigned.unknown	LOC_Os07g04550	pleckstrin homology domain-containing protein, putative, expressed
35.2	not assigned.unknown	LOC_Os03g18360	BTBT1 - Bric-a-Brac, Tramtrack, Broad Complex BTB domain with tetratricopeptide repeats, expressed
35.2	not assigned.unknown	LOC_Os03g44510	transposon protein, putative, CACTA, En/Spm sub-class, expressed
35.2	not assigned.unknown	LOC_Os07g09384	expressed protein
35.2	not assigned.unknown	LOC_Os12g28750	TPD1, putative, expressed
35.2	not assigned.unknown	LOC_Os12g18880	mago nashi, putative, expressed
35.2	not assigned.unknown	LOC_Os06g04690	OsFBX184 - F-box domain containing protein, expressed
35.2	not assigned.unknown	LOC_Os02g17380	EMB1303, putative, expressed
35.2	not assigned.unknown	LOC_Os08g27980	transposon protein, putative, CACTA, En/Spm sub-class, expressed
35.2	not assigned.unknown	LOC_Os02g15700	expressed protein
35.2	not assigned.unknown	LOC_Os03g60509	expressed protein
35.2	not assigned.unknown	LOC_Os03g04110	lysM domain-containing GPI-anchored protein precursor, putative, expressed
35.2	not assigned.unknown	LOC_Os09g38030	UTP--glucose-1-phosphate uridylyltransferase, putative, expressed
35.2	not assigned.unknown	LOC_Os03g10040	OsFBX77 - F-box domain containing protein, expressed
35.2	not assigned.unknown	LOC_Os02g39390	expressed protein
35.2	not assigned.unknown	LOC_Os02g52490	expressed protein
35.2	not assigned.unknown	LOC_Os07g28280	ubiquitin-related modifier 1, putative, expressed
35.2	not assigned.unknown	LOC_Os09g35980	expressed protein
35.2	not assigned.unknown	LOC_Os01g69110	expressed protein
35.2	not assigned.unknown	LOC_Os05g07790	DNA binding protein, putative, expressed
35.2	not assigned.unknown	LOC_Os02g57280	CBS domain containing membrane protein, putative, expressed
35.2	not assigned.unknown	LOC_Os01g70440	LEML1 - Anther-specific LEM1 family protein precursor, expressed
35.2	not assigned.unknown	LOC_Os09g26999	keratin-associated protein 5-4, putative, expressed
35.2	not assigned.unknown	LOC_Os07g32480	mitotic checkpoint serine/threonine-protein kinase BUB1, putative, expressed
35.2	not assigned.unknown	LOC_Os01g39680	expressed protein
35.2	not assigned.unknown	LOC_Os04g33860	expressed protein
35.2	not assigned.unknown	LOC_Os02g57400	2-phosphoglycerate kinase-related, putative, expressed
35.2	not assigned.unknown	LOC_Os02g52480	cyclin-dependent kinase inhibitor, putative, expressed
35.2	not assigned.unknown	LOC_Os04g39770	expressed protein
35.2	not assigned.unknown	LOC_Os03g02160	zinc finger C-x8-C-x5-C-x3-H type family protein, expressed
35.2	not assigned.unknown	LOC_Os04g54900	bHLH family protein, putative, expressed
35.2	not assigned.unknown	LOC_Os01g11054	phosphoenolpyruvate carboxylase, putative, expressed
35.2	not assigned.unknown	LOC_Os02g33820	abscisic stress-ripening, putative, expressed
35.2	not assigned.unknown	LOC_Os05g13900	retrotransposon protein, putative, unclassified, expressed
35.2	not assigned.unknown	LOC_Os10g33310	cyclin-dependent kinase inhibitor, putative, expressed
35.2	not assigned.unknown	LOC_Os03g10620	hydrolase, alpha/beta fold family domain containing protein, expressed
35.2	not assigned.unknown	LOC_Os02g14720	expressed protein
35.2	not assigned.unknown	LOC_Os10g05750	POEI3 - Pollen Ole e I allergen and extensin family protein precursor, expressed
35.2	not assigned.unknown	LOC_Os04g47860	ZOS4-11 - C2H2 zinc finger protein, expressed
35.2	not assigned.unknown	LOC_Os07g15770	CCT motif family protein, expressed
35.2	not assigned.unknown	LOC_Os06g05010	early nodulin 93 ENOD93 protein, putative, expressed
35.2	not assigned.unknown	LOC_Os02g31140	major ampullate spidroin 2-2, putative, expressed
35.2	not assigned.unknown	LOC_Os07g23660	retrotransposon protein, putative, unclassified, expressed
35.2	not assigned.unknown	LOC_Os09g15840	NBS-LRR disease resistance protein, putative, expressed
35.2	not assigned.unknown	LOC_Os08g05960	expressed protein
35.2	not assigned.unknown	LOC_Os01g01280	expressed protein
35.2	not assigned.unknown	LOC_Os03g01590	PAIR1, putative, expressed
35.2	not assigned.unknown	LOC_Os03g19080	expressed protein
35.2	not assigned.unknown	LOC_Os06g41050	expressed protein
35.2	not assigned.unknown	LOC_Os07g23640	retrotransposon protein, putative, Ty3-gypsy subclass, expressed
35.2	not assigned.unknown	LOC_Os08g17680	stromal cell-derived factor 2-like protein precursor, putative, expressed
35.2	not assigned.unknown	LOC_Os08g34190	stromal cell-derived factor 2-like protein precursor, putative, expressed
35.2	not assigned.unknown	LOC_Os08g07060	CRR6, putative, expressed
35.2	not assigned.unknown	LOC_Os09g36910	bZIP transcription factor domain containing protein, expressed
35.2	not assigned.unknown	LOC_Os06g12210	helix-loop-helix DNA-binding domain containing protein, expressed
35.2	not assigned.unknown	LOC_Os12g36030	expressed protein
35.2	not assigned.unknown	LOC_Os01g15448	expressed protein
35.2	not assigned.unknown	LOC_Os09g26840	expressed protein
35.2	not assigned.unknown	LOC_Os10g03850	OsFBX352 - F-box domain containing protein, expressed
35.2	not assigned.unknown	LOC_Os04g32510	expressed protein
35.2	not assigned.unknown	LOC_Os03g57240	ZOS3-19 - C2H2 zinc finger protein, expressed
35.2	not assigned.unknown	LOC_Os02g07120	HEAT repeat family protein, putative, expressed
35.2	not assigned.unknown	LOC_Os05g04700	OsRCI2-6 - Hydrophobic protein LTI6B, expressed
35.2	not assigned.unknown	LOC_Os06g34180	expressed protein
35.2	not assigned.unknown	LOC_Os05g43950	expressed protein
35.2	not assigned.unknown	LOC_Os10g26560	expressed protein
35.2	not assigned.unknown	LOC_Os02g55570	shugoshin-1, putative, expressed
35.2	not assigned.unknown	LOC_Os03g01700	expressed protein
35.2	not assigned.unknown	LOC_Os08g01660	mago nashi, putative, expressed
35.2	not assigned.unknown	LOC_Os05g13940	retrotransposon protein, putative, unclassified, expressed
35.2	not assigned.unknown	LOC_Os06g16270	heat shock factor binding protein 2, putative, expressed
35.2	not assigned.unknown	LOC_Os01g72670	expressed protein
35.2	not assigned.unknown	LOC_Os06g10660	lysM domain-containing GPI-anchored protein 1 precursor, putative, expressed
35.2	not assigned.unknown	LOC_Os03g52700	expressed protein
35.2	not assigned.unknown	LOC_Os02g01440	nitric oxide synthase 1, putative, expressed
35.2	not assigned.unknown	LOC_Os06g08290	MYB family transcription factor, putative, expressed
35.2	not assigned.unknown	LOC_Os12g05630	hydrolase protein, putative, expressed
35.2	not assigned.unknown	LOC_Os09g36020	EAP30/Vps36 family domain containing protein, expressed
35.2	not assigned.unknown	LOC_Os02g28970	expressed protein
35.2	not assigned.unknown	LOC_Os03g46340	pleckstrin homology domain-containing protein, putative, expressed
35.2	not assigned.unknown	LOC_Os05g15630	membrane associated DUF588 domain containing protein, putative, expressed
35.2	not assigned.unknown	LOC_Os04g52479	peptidase, trypsin-like serine and cysteine proteases, putative, expressed
35.2	not assigned.unknown	LOC_Os07g01240	expressed protein
35.2	not assigned.unknown	LOC_Os03g55730	SSA2 - 2S albumin seed storage family protein precursor, putative, expressed
35.2	not assigned.unknown	LOC_Os01g08300	expressed protein
35.2	not assigned.unknown	LOC_Os12g27994	expressed protein
35.2	not assigned.unknown	LOC_Os03g08480	rho termination factor, N-terminal domain containing protein, expressed
35.2	not assigned.unknown	LOC_Os05g46480	late embryogenesis abundant protein, group 3, putative, expressed
35.2	not assigned.unknown	LOC_Os07g05900	ZOS7-02 - C2H2 zinc finger protein, expressed
35.2	not assigned.unknown	LOC_Os06g50600	bZIP transcription factor domain containing protein, expressed
35.2	not assigned.unknown	LOC_Os03g60560	ZOS3-21 - C2H2 zinc finger protein, expressed
35.2	not assigned.unknown	LOC_Os10g42320	nonsense-mediated mRNA decay protein 3, putative, expressed
35.2	not assigned.unknown	LOC_Os03g62650	ion channel DMI1-like, chloroplast precursor, putative, expressed
35.2	not assigned.unknown	LOC_Os04g44870	C2 domain containing protein, putative, expressed
35.2	not assigned.unknown	LOC_Os11g29840	expressed protein
35.2	not assigned.unknown	LOC_Os07g39700	expressed protein
35.2	not assigned.unknown	LOC_Os01g15340	flowering promoting factor-like 1, putative, expressed
35.2	not assigned.unknown	LOC_Os04g40140	expressed protein
35.2	not assigned.unknown	LOC_Os01g10490	keratin, type I cytoskeletal 9, putative, expressed
35.2	not assigned.unknown	LOC_Os04g55230	tetratricopeptide repeat domain containing protein, putative, expressed
35.2	not assigned.unknown	LOC_Os10g41980	RALFL26 - Rapid ALkalinization Factor RALF family protein precursor, expressed
35.2	not assigned.unknown	LOC_Os09g29820	bZIP transcription factor domain containing protein, expressed
35.2	not assigned.unknown	LOC_Os04g40020	expressed protein
35.2	not assigned.unknown	LOC_Os11g06720	abscisic stress-ripening, putative, expressed
35.2	not assigned.unknown	LOC_Os01g26920	expressed protein
35.2	not assigned.unknown	LOC_Os07g45570	expressed protein
35.2	not assigned.unknown	LOC_Os09g28520	expressed protein
