# Supplementary material for: Functional classification of rice flanking sequence tagged genes using MapMan terms and global understanding on metabolic and regulatory pathways affected by dxr mutant having defects in light response
Source: Rice (N Y). 2016 Apr 14;9:17. doi: 10.1186/s12284-016-0089-2 (PMC4830809; doi:10.1186/s12284-016-0089-2)
Supplement: Additional file 5: Table S4. — Functional classification of FST genes using MapMan terms and assignment of related FST lines. (XLSX 2505 kb) [file 12284_2016_89_MOESM5_ESM.xlsx]

## Sheet: Sheet1
Table S4. Functional annotation of FST genes using MapMan terms and assignment of relating FST lines.
MapMan annotation					FST lines													FST genes with known function
RGAP_Locus_ID	BinCode	BinName (category name)	RGAP_Locus_ID	RGAP_Annotation	DJ-Ds-seq	Indica-Ds-seq	RTIM-Tos17	Cirad-T-DNA	Csiro-Ds	Gsnu-Ds	Ostid-Ds	PFG_FSTs-T-DNA	ZJU-T-DNA	Rmd-T-DNA	Ship-T-DNA	Trim-T-DNA	Ucd-Ds/Dspm	LOC_id	gene_symbol	gene_symbol	objective	doi	isolation of method
LOC_Os08g27010	1	PS	LOC_Os08g27010	APE1, putative, expressed														LOC_Os08g27010
LOC_Os02g52650	1.1.1.1	PS.lightreaction.photosystem II.LHC-II	LOC_Os02g52650	chlorophyll A-B binding protein, putative, expressed										RMD_03Z11OM93-2				LOC_Os02g52650
LOC_Os09g26810	1.1.1.1	PS.lightreaction.photosystem II.LHC-II	LOC_Os09g26810	chlorophyll A-B binding protein, putative, expressed	Ds86025-2													LOC_Os09g26810
LOC_Os06g21590	1.1.1.1	PS.lightreaction.photosystem II.LHC-II	LOC_Os06g21590	chlorophyll A-B binding protein, putative, expressed								PFG_3A-14810.R.A29048PFG_3A-14810.R.A29048						LOC_Os06g21590
LOC_Os04g38410	1.1.1.1	PS.lightreaction.photosystem II.LHC-II	LOC_Os04g38410	chlorophyll A-B binding protein, putative, expressed	Ds67123-2							PFG_2C-60075.L.C14881,PFG_2D-11416.L.D04171						LOC_Os04g38410
LOC_Os07g37240	1.1.1.1	PS.lightreaction.photosystem II.LHC-II	LOC_Os07g37240	chlorophyll A-B binding protein, putative, expressed								PFG_3A-15664.R.A30381,PFG_3A-15664.R.A30380,PFG_3A-15664.L.A30382PFG_4A-00909.L.A40958						LOC_Os07g37240
LOC_Os07g37550	1.1.1.1	PS.lightreaction.photosystem II.LHC-II	LOC_Os07g37550	chlorophyll A-B binding protein, putative, expressed								PFG_2A-30407.R.A07021						LOC_Os07g37550
LOC_Os02g10390	1.1.1.1	PS.lightreaction.photosystem II.LHC-II	LOC_Os02g10390	chlorophyll A-B binding protein, putative, expressed								PFG_2A-40482.L.A07706,PFG_2D-30752.R.D06909"PFG_2A-40482.L.A07706,PFG_2D-30752.R.D06909"PFG_2A-40482.L.A07706,PFG_2D-30752.R.D06909					RGT4302_5.1RGT4302_5.1RGT4302_5.1	LOC_Os02g10390
LOC_Os08g33820	1.1.1.1	PS.lightreaction.photosystem II.LHC-II	LOC_Os08g33820	chlorophyll A-B binding protein, putative, expressed								PFG_2D-40854.L.D09058						LOC_Os08g33820
LOC_Os09g12540	1.1.1.1	PS.lightreaction.photosystem II.LHC-II	LOC_Os09g12540	chlorophyll A-B binding protein, putative, expressed								PFG_1A-23902.R.B00762						LOC_Os09g12540
LOC_Os11g13890	1.1.1.1	PS.lightreaction.photosystem II.LHC-II	LOC_Os11g13890	chlorophyll A-B binding protein, putative, expressed			NC2613_0_406_1ANC2613_0_406_1ANC2613_0_406_1ANC2613_0_406_1ANC2613_0_406_1A					PFG_3A-60653.R.A39235PFG_3A-60653.R.A39235PFG_3A-60653.R.A39235PFG_3A-60653.R.A39235				M0052334M0052334M0052334M0052334		LOC_Os11g13890
LOC_Os01g41710	1.1.1.1	PS.lightreaction.photosystem II.LHC-II	LOC_Os01g41710	chlorophyll A-B binding protein, putative, expressed	Ds28306-2							PFG_2D-31475.L.D07912"PFG_2C-00314.L.C11544,PFG_2C-00314.L.C11545"				M0015396		LOC_Os01g41710
LOC_Os07g38960	1.1.1.1	PS.lightreaction.photosystem II.LHC-II	LOC_Os07g38960	chlorophyll A-B binding protein, putative, expressed								PFG_3A-15523.R.A30153,PFG_3A-12427.R.A25457"PFG_3A-15523.R.A30153,PFG_3A-12427.R.A25457						LOC_Os07g38960
LOC_Os01g64960	1.1.1.2	PS.lightreaction.photosystem II.PSII polypeptide subunits	LOC_Os01g64960	chlorophyll A-B binding protein, putative, expressed								PFG_2B-20584.L.B13863"PFG_1C-03261.R.B02626,PFG_1C-03261.L.B02625"PFG_2B-20584.L.B13863"PFG_1C-03261.R.B02626,PFG_1C-03261.L.B02625"						LOC_Os01g64960	qNPQ1-2	Source activity	Nonphotochemical quenching capacity. Protection from photoinhibition.	10.1073/pnas.1104809108	Natural variation
LOC_Os10g32400	1.1.1.2	PS.lightreaction.photosystem II.PSII polypeptide subunits	LOC_Os10g32400	PsbP, putative, expressed								PFG_3A-07310.R.A18162PFG_3A-07310.R.A18162						LOC_Os10g32400
LOC_Os02g42000	1.1.1.2	PS.lightreaction.photosystem II.PSII polypeptide subunits	LOC_Os02g42000	expressed protein				TEBA6C10,SAT1C09				PFG_2A-20735.L.A06572						LOC_Os02g42000
LOC_Os07g04840	1.1.1.2	PS.lightreaction.photosystem II.PSII polypeptide subunits	LOC_Os07g04840	PsbP, putative, expressed				CU323728							SHIP_ZS3103			LOC_Os07g04840
LOC_Os01g43070	1.1.1.2	PS.lightreaction.photosystem II.PSII polypeptide subunits	LOC_Os01g43070	psbP-related thylakoid lumenal protein 4, chloroplast precursor, putative, expressed			T28892T,T28945T"T28892T,T28945T					PFG_3A-03211.L.A12440PFG_3A-03211.L.A12440						LOC_Os01g43070
LOC_Os03g21560	1.1.1.2	PS.lightreaction.photosystem II.PSII polypeptide subunits	LOC_Os03g21560	photosystem II 11 kD protein, putative, expressed	Ds22175Ds61308"Ds27000,Ds5162-2,Ds24117"			SAB4E10							SHIP_ZSX0436			LOC_Os03g21560
LOC_Os08g39430	1.1.1.2	PS.lightreaction.photosystem II.PSII polypeptide subunits	LOC_Os08g39430	thylakoid lumenal 19 kDa protein, chloroplast precursor, putative, expressed								PFG_2C-00265.R.C11469						LOC_Os08g39430
LOC_Os12g29570	1.1.1.2	PS.lightreaction.photosystem II.PSII polypeptide subunits	LOC_Os12g29570	expressed protein								PFG_3A-60001.R.A38382		RMD_04Z11FN67-2RMD_04Z11FN67-2				LOC_Os12g29570
LOC_Os06g39708	1.1.1.2	PS.lightreaction.photosystem II.PSII polypeptide subunits	LOC_Os06g39708	photosystem II P680 chlorophyll A apoprotein, putative, expressed								PFG_3D-01682.R.D12106						LOC_Os06g39708
LOC_Os07g05360	1.1.1.2	PS.lightreaction.photosystem II.PSII polypeptide subunits	LOC_Os07g05360	photosystem II 10 kDa polypeptide, chloroplast precursor, putative, expressed	Ds44038-1Ds44038-1							PFG_1B-17516.L.C08811PFG_1B-17516.L.C08811						LOC_Os07g05360
LOC_Os03g17174	1.1.1.2	PS.lightreaction.photosystem II.PSII polypeptide subunits	LOC_Os03g17174	PsbP, putative, expressed								PFG_3A-60472.L.A39001"PFG_2D-10914.L.D03660,PFG_3A-06074.R.A16367"PFG_3A-60472.L.A39001PFG_2D-10914.L.D03660PFG_3A-06074.R.A16367						LOC_Os03g17174
LOC_Os12g08830	1.1.1.2	PS.lightreaction.photosystem II.PSII polypeptide subunits	LOC_Os12g08830	thylakoid lumenal 29.8 kDa protein, putative, expressed	Ds32509-2,Ds63509-2,Ds30615"Ds32509-2,Ds63509-2,Ds30615												RdSpm014_3.1RdSpm014_3.1	LOC_Os12g08830
LOC_Os02g36850	1.1.1.2	PS.lightreaction.photosystem II.PSII polypeptide subunits	LOC_Os02g36850	oxygen evolving enhancer protein 3, identical, putative, expressed													RdSpm4371A_3.1	LOC_Os02g36850
LOC_Os01g59090	1.1.1.2	PS.lightreaction.photosystem II.PSII polypeptide subunits	LOC_Os01g59090	thylakoid lumenal 20 kDa protein, putative, expressed												M0004680		LOC_Os01g59090
LOC_Os12g19580	1.1.1.2	PS.lightreaction.photosystem II.PSII polypeptide subunits	LOC_Os12g19580	photosynthetic reaction center protein, putative, expressed								PFG_3A-50057.L.A34073						LOC_Os12g19580
LOC_Os08g40160	1.1.1.2	PS.lightreaction.photosystem II.PSII polypeptide subunits	LOC_Os08g40160	thylakoid lumen protein, chloroplast precursor, putative, expressed	Ds40991			CU323043				PFG_3A-07109.R.A17812,PFG_3A-07109.R.A17811"PFG_2B-20208.R.B13420,PFG_2B-20140.R.B13343,PFG_2B-20162.R.B13364		RMD_03Z11KC79-2				LOC_Os08g40160
LOC_Os04g44190	1.1.1.2	PS.lightreaction.photosystem II.PSII polypeptide subunits	LOC_Os04g44190	expressed protein				CU322559CU322559				PFG_3A-14120.R.A27923,PFG_3A-14120.L.A27924,PFG_3A-14120.L.A27925"PFG_3A-14120.R.A27923,PFG_3A-14120.L.A27924,PFG_3A-14120.L.A27925					RDs6_5.1,RDs6_3.1"RDs6_5.1,RDs6_3.1	LOC_Os04g44190
LOC_Os01g31690	1.1.1.2	PS.lightreaction.photosystem II.PSII polypeptide subunits	LOC_Os01g31690	oxygen-evolving enhancer protein 1, chloroplast precursor, putative, expressed	Ds78210Ds78210							PFG_1B-15301.L.C07862,PFG_3A-00633.R.A09287"PFG_1B-15301.L.C07862,PFG_3A-00633.R.A09287				M0015102M0015102		LOC_Os01g31690
LOC_Os02g24634	1.1.1.2	PS.lightreaction.photosystem II.PSII polypeptide subunits	LOC_Os02g24634	photosystem II D2 protein, putative, expressed								PFG_1C-16035.R.B08661PFG_3B-00208.R.B16336						LOC_Os02g24634
LOC_Os01g71190	1.1.1.2	PS.lightreaction.photosystem II.PSII polypeptide subunits	LOC_Os01g71190	photosystem II reaction center PSB28 protein, chloroplast precursor, putative, expressed			T10402T	CU315605				PFG_4A-00716.R.A40704"PFG_1C-06727.R.B04674,PFG_1C-08009.R.B05348,PFG_1C-06727.L.B04673"						LOC_Os01g71190
LOC_Os08g25900	1.1.1.2	PS.lightreaction.photosystem II.PSII polypeptide subunits	LOC_Os08g25900	PsbP, putative, expressed				DAH3C09SAG8G06				PFG_2A-60106.L.A08135PFG_1C-07455.L.B05070						LOC_Os08g25900
LOC_Os04g59440	1.1.1.2	PS.lightreaction.photosystem II.PSII polypeptide subunits	LOC_Os04g59440	chlorophyll A-B binding protein, putative, expressed								PFG_1C-01134.L.B01207"PFG_2D-21578.L.D05839,PFG_2C-20180.R.C12574"				M0047284		LOC_Os04g59440
LOC_Os01g70820	1.1.1.2	PS.lightreaction.photosystem II.PSII polypeptide subunits	LOC_Os01g70820	lumenal PsbP, putative, expressed												M0012757		LOC_Os01g70820
LOC_Os12g37710	1.1.1.2	PS.lightreaction.photosystem II.PSII polypeptide subunits	LOC_Os12g37710	PsbP, putative, expressed								PFG_1B-15143.L.C07812,PFG_2D-11543.L.D04299"PFG_3A-07260.R.A18079,PFG_3A-07260.L.A18080,PFG_2D-01803.R.D02219		RMD_03Z11BB02-2,RMD_03Z11BA28,RMD_03Z11BA16,RMD_03Z11BA96-2,RMD_03Z11BA72,RMD_03Z11BA61,RMD_03Z11BA90RMD_04Z11NR26		M0017069,M0010566	RDs1226_5.1RdSpm5191B_3.1RDs1226_5.1	LOC_Os12g37710
LOC_Os07g01480	1.1.1.2	PS.lightreaction.photosystem II.PSII polypeptide subunits	LOC_Os07g01480	oxygen evolving enhancer protein 3 domain containing protein, expressed								PFG_3A-04085.L.A13588,PFG_3A-04085.L.A13587"PFG_3A-05741.L.A15926,PFG_3A-05741.L.A15925,PFG_3D-02374.L.D13048"PFG_3A-04085.L.A13588,PFG_3A-04085.L.A13587"PFG_3A-05741.L.A15926,PFG_3A-05741.L.A15925,PFG_3D-02374.L.D13048						LOC_Os07g01480
LOC_Os04g44200	1.1.1.2	PS.lightreaction.photosystem II.PSII polypeptide subunits	LOC_Os04g44200	oxygen-evolving enhancer protein 3, chloroplast precursor, putative, expressed										RMD_03Z11AD85			RdSpm4679A_3.1	LOC_Os04g44200
LOC_Os05g22730	1.1.1.2	PS.lightreaction.photosystem II.PSII polypeptide subunits	LOC_Os05g22730	expressed protein											SHIP_ZSF0229SHIP_ZSF6669			LOC_Os05g22730
LOC_Os07g05365	1.1.1.2	PS.lightreaction.photosystem II.PSII polypeptide subunits	LOC_Os07g05365	photosystem II 10 kDa polypeptide, chloroplast precursor, putative, expressed	Ds77963-1									RMD_04Z11OU66				LOC_Os07g05365
LOC_Os10g21310	1.1.1.2	PS.lightreaction.photosystem II.PSII polypeptide subunits	LOC_Os10g21310	photosystem II P680 chlorophyll A apoprotein, putative, expressed								PFG_3A-10240.R.A22334						LOC_Os10g21310
LOC_Os08g10020	1.1.1.2	PS.lightreaction.photosystem II.PSII polypeptide subunits	LOC_Os08g10020	photosystem II 10 kDa polypeptide, chloroplast precursor, putative, expressed								PFG_1D-03633.L.B09762PFG_1D-03633.L.B09762PFG_1D-03633.L.B09762		RMD_08MZHAI67RMD_08MZHAI67RMD_08MZHAI67				LOC_Os08g10020
LOC_Os07g17390	1.1.1.2	PS.lightreaction.photosystem II.PSII polypeptide subunits	LOC_Os07g17390	PsbP, putative, expressed								PFG_K-04400.L.E07385,PFG_K-04400.L.E07384PFG_K-05979.R.E10096						LOC_Os07g17390
LOC_Os01g40710	1.1.2.1	PS.lightreaction.photosystem I.LHC-I	LOC_Os01g40710	high light inducible protein, putative, expressed								PFG_3A-08586.R.A19980PFG_3A-00098.R.A08580						LOC_Os01g40710
LOC_Os03g56670	1.1.2.2	PS.lightreaction.photosystem I.PSI polypeptide subunits	LOC_Os03g56670	photosystem I reaction center subunit III, chloroplast precursor, putative, expressed								PFG_3A-00359.L.A08925PFG_1D-04407.L.B10123PFG_3A-00359.L.A08925PFG_1D-04407.L.B10123						LOC_Os03g56670
LOC_Os04g33830	1.1.2.2	PS.lightreaction.photosystem I.PSI polypeptide subunits	LOC_Os04g33830	membrane protein, putative, expressed				SAS9E03,DAP4B12								M0010256		LOC_Os04g33830
LOC_Os10g21250	1.1.2.2	PS.lightreaction.photosystem I.PSI polypeptide subunits	LOC_Os10g21250	photosystem I P700 chlorophyll a apoprotein A1, putative, expressed								PFG_3A-13110.R.A26439,PFG_3A-17983.R.A33613,PFG_3A-08800.L.A20291						LOC_Os10g21250
LOC_Os12g23200	1.1.2.2	PS.lightreaction.photosystem I.PSI polypeptide subunits	LOC_Os12g23200	photosystem I reaction center subunit XI, chloroplast precursor, putative, expressed								PFG_3A-50965.L.A35342"PFG_3A-50967.L.A35345,PFG_3A-60285.L.A38790"PFG_3A-50965.L.A35342"PFG_3A-50967.L.A35345,PFG_3A-60285.L.A38790"				M0026230M0026230		LOC_Os12g23200
LOC_Os10g39150	1.1.2.2	PS.lightreaction.photosystem I.PSI polypeptide subunits	LOC_Os10g39150	expressed protein						GSNU_Ds763		PFG_3A-11301.L.A23893						LOC_Os10g39150
LOC_Os07g28610	1.1.2.2	PS.lightreaction.photosystem I.PSI polypeptide subunits	LOC_Os07g28610	expressed protein								PFG_2D-21324.R.D05535PFG_2D-21324.R.D05535PFG_2D-21324.R.D05535						LOC_Os07g28610
LOC_Os10g38229	1.1.2.2	PS.lightreaction.photosystem I.PSI polypeptide subunits	LOC_Os10g38229	photosystem I P700 chlorophyll a apoprotein A1, putative, expressed								PFG_2C-30144.R.C13122						LOC_Os10g38229
LOC_Os05g01675	1.1.2.2	PS.lightreaction.photosystem I.PSI polypeptide subunits	LOC_Os05g01675	photosystem I P700 chlorophyll a apoprotein A1, putative, expressed								PFG_4A-02818.L.A43488						LOC_Os05g01675
LOC_Os12g08770	1.1.2.2	PS.lightreaction.photosystem I.PSI polypeptide subunits	LOC_Os12g08770	photosystem I reaction center subunit N, chloroplast precursor, putative, expressed								PFG_3D-00632.R.D10876						LOC_Os12g08770
LOC_Os10g21248	1.1.2.2	PS.lightreaction.photosystem I.PSI polypeptide subunits	LOC_Os10g21248	photosystem I P700 chlorophyll a apoprotein A2, putative, expressed								PFG_3A-04359.L.A13952						LOC_Os10g21248
LOC_Os01g73540	1.1.3	PS.lightreaction.cytochrome b6/f	LOC_Os01g73540	YGGT family protein, putative, expressed								PFG_K-02128.R.E03824						LOC_Os01g73540
LOC_Os07g37030	1.1.3.1	PS.lightreaction.cytochrome b6/f.iron sulfur subunit	LOC_Os07g37030	cytochrome b6-f complex iron-sulfur subunit, chloroplast precursor, putative, expressed	Ds11808-1,Ds43365,Ds99689-2							PFG_3A-52324.L.A37249						LOC_Os07g37030
LOC_Os10g21326	1.1.3.2	PS.lightreaction.cytochrome b6/f.subunit 4 (PETD)	LOC_Os10g21326	cytochrome b6-f complex subunit 4, putative, expressed								PFG_3A-08224.R.A19468						LOC_Os10g21326
LOC_Os08g15292	1.1.3.2	PS.lightreaction.cytochrome b6/f.subunit 4 (PETD)	LOC_Os08g15292	cytochrome b6-f complex subunit 4, putative, expressed								PFG_1D-01825.L.B08983						LOC_Os08g15292
LOC_Os04g16844	1.1.3.2	PS.lightreaction.cytochrome b6/f.subunit 4 (PETD)	LOC_Os04g16844	cytochrome b6-f complex subunit 4, putative, expressed								PFG_1B-07304.L.C04331,PFG_3A-53024.L.A38227,PFG_1C-06829.L.B04744						LOC_Os04g16844
LOC_Os12g10604	1.1.3.3	PS.lightreaction.cytochrome b6/f.cytochrome b6 (CYB6)	LOC_Os12g10604	retrotransposon protein, putative, unclassified								PFG_1B-04129.L.A02446			SHIP_ZSF1553			LOC_Os12g10604
LOC_Os10g21324	1.1.3.3	PS.lightreaction.cytochrome b6/f.cytochrome b6 (CYB6)	LOC_Os10g21324	cytochrome b6, putative, expressed												M0033598		LOC_Os10g21324
LOC_Os10g21290	1.1.3.4	PS.lightreaction.cytochrome b6/f.apocytochrome f (CYF)	LOC_Os10g21290	apocytochrome f precursor, putative, expressed								PFG_3A-17370.R.A32737						LOC_Os10g21290
LOC_Os07g32880	1.1.4.4	PS.lightreaction.ATP synthase.gamma chain	LOC_Os07g32880	ATP synthase gamma chain, putative, expressed	Ds19332							PFG_3A-12856.L.A26029,PFG_2A-10237.L.A05314"PFG_2A-10263.L.A05340,PFG_2A-10285.L.A05367,PFG_3D-01688.R.D12112						LOC_Os07g32880
LOC_Os02g51470	1.1.4.7	PS.lightreaction.ATP synthase.delta chain	LOC_Os02g51470	ATP synthase F1, delta subunit family protein, putative, expressed								PFG_1B-23740.R.A03741PFG_1B-23740.R.A03741PFG_1B-23740.R.A03741						LOC_Os02g51470
LOC_Os10g38272	1.1.4.8	PS.lightreaction.ATP synthase.subunit B (ATPF)	LOC_Os10g38272	ATP synthase B chain, putative, expressed								PFG_1A-07239.L.C00255,PFG_4A-03537.R.A44468,PFG_3A-52013.L.A36821"PFG_1B-09710.L.C05560,PFG_2D-10049.R.D02423,PFG_3A-03163.L.A12392PFG_4A-00136.L.A39974						LOC_Os10g38272
LOC_Os10g21238	1.1.4.8	PS.lightreaction.ATP synthase.subunit B (ATPF)	LOC_Os10g21238	ATP synthase B chain, putative, expressed								PFG_3A-04763.R.A14568,PFG_1B-16104.L.C08209,PFG_2C-40186.L.C13686"PFG_2D-40638.R.D08830,PFG_3A-11610.L.A24303,PFG_1B-20834.R.C10152,PFG_2B-50272.R.B15337"PFG_7A-00045.R.A47034,PFG_3D-60195.R.D15099						LOC_Os10g21238
LOC_Os03g17070	1.1.4.9	PS.lightreaction.ATP synthase.subunit B_ (ATPX)	LOC_Os03g17070	ATP synthase B chain, chloroplast precursor, putative, expressed	Ds23905							PFG_3A-04245.R.A13805						LOC_Os03g17070
LOC_Os06g01210	1.1.5.1	PS.lightreaction.other electron carrier (ox/red).plastocyanin	LOC_Os06g01210	plastocyanin, chloroplast precursor, putative, expressed								PFG_K-00741.L.E01475					RdSpm5234A_3.1	LOC_Os06g01210
LOC_Os05g37140	1.1.5.2	PS.lightreaction.other electron carrier (ox/red).ferredoxin	LOC_Os05g37140	2Fe-2S iron-sulfur cluster binding domain containing protein, expressed								PFG_1C-01334.L.B01323PFG_1C-01334.L.B01323						LOC_Os05g37140
LOC_Os02g58740	1.1.5.2	PS.lightreaction.other electron carrier (ox/red).ferredoxin	LOC_Os02g58740	expressed protein				SAG6G08				PFG_1B-01026.R.A01431PFG_1A-13919.L.C01495PFG_3D-03052.R.D14010						LOC_Os02g58740
LOC_Os08g35710	1.1.5.2	PS.lightreaction.other electron carrier (ox/red).ferredoxin	LOC_Os08g35710	expressed protein								PFG_2C-10432.R.C12221PFG_3A-60531.R.A39074						LOC_Os08g35710
LOC_Os05g48160	1.1.5.2	PS.lightreaction.other electron carrier (ox/red).ferredoxin	LOC_Os05g48160	2Fe-2S iron-sulfur cluster binding domain containing protein, expressed			T01337TT01337TT01337T					PFG_2C-30039.R.C12997PFG_7A-00033.R.A47003PFG_2C-30039.R.C12997PFG_7A-00033.R.A47003PFG_2C-30039.R.C12997PFG_7A-00033.R.A47003						LOC_Os05g48160
LOC_Os08g01380	1.1.5.2	PS.lightreaction.other electron carrier (ox/red).ferredoxin	LOC_Os08g01380	2Fe-2S iron-sulfur cluster binding domain containing protein, expressed								PFG_1D-03304.R.B09600PFG_1D-03304.R.B09600						LOC_Os08g01380
LOC_Os01g64120	1.1.5.2	PS.lightreaction.other electron carrier (ox/red).ferredoxin	LOC_Os01g64120	2Fe-2S iron-sulfur cluster binding domain containing protein, expressed													RGT2811_5.1	LOC_Os01g64120
LOC_Os03g11450	1.1.5.2	PS.lightreaction.other electron carrier (ox/red).ferredoxin	LOC_Os03g11450	expressed protein								PFG_K-00525.L.E01014						LOC_Os03g11450
LOC_Os07g30670	1.1.5.2	PS.lightreaction.other electron carrier (ox/red).ferredoxin	LOC_Os07g30670	2Fe-2S iron-sulfur cluster binding domain containing protein, expressed								PFG_1C-04501.R.B03339PFG_1C-04501.R.B03339PFG_1C-04501.R.B03339					RdSpm2174D_3.1	LOC_Os07g30670
LOC_Os06g01850	1.1.5.3	PS.lightreaction.other electron carrier (ox/red).ferredoxin reductase	LOC_Os06g01850	ferredoxin--NADP reductase, chloroplast precursor, putative, expressed			H0597_5_102_1A,H0597_5_204_1ANC0538_0_503_1A	CU314284"CU317159,CU320184"						RMD_04Z11IA79-2,RMD_08MZHAF44,RMD_03Z11LF32,RMD_03Z11CH46,RMD_03Z11BK32RMD_03Z11OY52-2				LOC_Os06g01850
LOC_Os02g17700	1.1.5.3	PS.lightreaction.other electron carrier (ox/red).ferredoxin reductase	LOC_Os02g17700	pyridine nucleotide-disulphide oxidoreductase domain containing protein, expressed				SAA5G01				PFG_3A-52698.L.A37772,PFG_3A-60698.L.A39294PFG_1A-15508.L.C02107"PFG_3A-53015.L.A38214,PFG_1C-03824.L.B03004,PFG_2D-40593.R.D08774,PFG_3A-50974.L.A35356"						LOC_Os02g17700
LOC_Os02g01340	1.1.5.3	PS.lightreaction.other electron carrier (ox/red).ferredoxin reductase	LOC_Os02g01340	ferredoxin--NADP reductase, chloroplast precursor, putative, expressed								PFG_3A-06980.L.A17622,PFG_2C-40515.R.C14142,PFG_3A-06980.R.A17623"PFG_3A-06980.L.A17622,PFG_2C-40515.R.C14142,PFG_3A-06980.R.A17623						LOC_Os02g01340
LOC_Os01g72090	1.1.5.4	PS.lightreaction.other electron carrier (ox/red).ferredoxin oxireductase	LOC_Os01g72090	phycoerythrobilin ferredoxin oxidoreductase, putative, expressed				DAG9G04				PFG_4A-03419.L.A44315PFG_4A-03419.L.A44315						LOC_Os01g72090	se13	Flowering	Photoperiodic response.	10.1007/s00122-010-1426-2	Mutant
LOC_Os02g22260	1.1.5.4	PS.lightreaction.other electron carrier (ox/red).ferredoxin oxireductase	LOC_Os02g22260	fruit protein PKIWI502, putative, expressed								PFG_1B-04814.R.A02699"PFG_1A-24146.L.B00883,PFG_2D-40401.L.D08549,PFG_1B-24325.R.A03901"PFG_1B-04814.R.A02699"PFG_1A-24146.L.B00883,PFG_2D-40401.L.D08549"				M0050548M0050548		LOC_Os02g22260
LOC_Os01g03050	1.1.5.4	PS.lightreaction.other electron carrier (ox/red).ferredoxin oxireductase	LOC_Os01g03050	fruit protein PKIWI502, putative, expressed								PFG_2B-40351.L.B14864,PFG_3A-11128.L.A23652,PFG_2B-40351.R.B14863		RMD_03Z11BM38				LOC_Os01g03050
LOC_Os01g20110	1.1.6	PS.lightreaction.NADH DH	LOC_Os01g20110	expressed protein				SAA5F04						RMD_04Z11JY09				LOC_Os01g20110
LOC_Os06g22010	1.1.6	PS.lightreaction.NADH DH	LOC_Os06g22010	ubiquinone oxidoreductase, putative, expressed								PFG_4A-50312.R.A45839						LOC_Os06g22010
LOC_Os10g21258	1.1.6	PS.lightreaction.NADH DH	LOC_Os10g21258	NADPH-dependent oxidoreductase, putative, expressed				DAI2F04,DAI2F05,SAJ5E10				PFG_3A-51662.R.A36332"PFG_1A-12134.L.A00411,PFG_1B-18509.L.C09240"						LOC_Os10g21258
LOC_Os08g23160	1.1.6	PS.lightreaction.NADH DH	LOC_Os08g23160	expressed protein								PFG_2A-30134.R.A06781"PFG_2B-70032.L.B15848,PFG_3A-02724.L.A11882"						LOC_Os08g23160
LOC_Os05g40180	1.1.30	PS.lightreaction.state transition	LOC_Os05g40180	serine/threonine-protein kinase stt7, chloroplast precursor, putative, expressed								PFG_1C-14707.L.B08173						LOC_Os05g40180	OsSTN8	Source activity	Photosystem II repair during high light HL illumination.	10.1111/tpj.12331	Mutant
LOC_Os05g47560	1.1.30	PS.lightreaction.state transition	LOC_Os05g47560	serine/threonine-protein kinase SNT7, chloroplast precursor, putative, expressed			ND2018_0_502_1A,NE2018_0_502_1A"ND3051_0_502_1A,T11812T,ND2050_0_502_1A	SAK8B06,DAJ2G01				PFG_K-01530.R.E02712			SHIP_ZD0293,SHIP_ZD0289,SHIP_ZD0293.A,SHIP_ZD0289.B			LOC_Os05g47560
LOC_Os04g57320	1.1.40	PS.lightreaction.cyclic electron flow-chlororespiration	LOC_Os04g57320	immutans protein, putative, expressed													RGT4136_5.1	LOC_Os04g57320
LOC_Os08g41460	1.1.40	PS.lightreaction.cyclic electron flow-chlororespiration	LOC_Os08g41460	expressed protein								PFG_3C-00622.L.C16460PFG_3C-00622.L.C16460PFG_3C-00622.L.C16460PFG_3C-00622.L.C16460PFG_3C-00622.L.C16460PFG_3C-00622.L.C16460		RMD_04Z11DB65RMD_04Z11DB65RMD_04Z11DB65RMD_04Z11DB65		M0006072M0006072M0006072M0006072M0006072M0006072M0006072M0006072		LOC_Os08g41460
LOC_Os06g46438	1.1.40	PS.lightreaction.cyclic electron flow-chlororespiration	LOC_Os06g46438	NADPH-dependent oxidoreductase, putative								PFG_K-03416.R.E05628						LOC_Os06g46438
LOC_Os03g64020	1.1.40	PS.lightreaction.cyclic electron flow-chlororespiration	LOC_Os03g64020	expressed protein								PFG_3A-04635.R.A14370PFG_3A-04635.R.A14370						LOC_Os03g64020
LOC_Os03g38950	1.1.40	PS.lightreaction.cyclic electron flow-chlororespiration	LOC_Os03g38950	chloroplast post-illumination chlorophyll fluorescence increase protein, putative, expressed				DAP1B01DAP1B01				PFG_2D-00358.R.D00563,PFG_2D-00358.L.D00562"PFG_2D-00358.R.D00563,PFG_2D-00358.L.D00562						LOC_Os03g38950
LOC_Os08g15248	1.1.40	PS.lightreaction.cyclic electron flow-chlororespiration	LOC_Os08g15248	NADPH-dependent oxidoreductase, putative, expressed								PFG_1B-07104.L.C04271,PFG_1A-23533.R.C04209,PFG_2B-50331.R.B15395,PFG_K-05926.R.E09961,PFG_1C-02246.R.B01932,PFG_3D-02403.L.D13086,PFG_K-05407.R.E08971,PFG_1D-05141.L.B10441,PFG_K-00624.R.E01248,PFG_3A-15718.L.A30470,PFG_1B-17640.R.C08873,PFG_K-05165.R.E08558,PFG_2D-20989.R.D05152						LOC_Os08g15248
LOC_Os07g41300	1.1.40	PS.lightreaction.cyclic electron flow-chlororespiration	LOC_Os07g41300	respiratory-chain NADH dehydrogenase, 49 Kd subunit family protein, expressed						GSNU_Ds207		PFG_1B-17638.R.C08872PFG_3A-08019.L.A19173						LOC_Os07g41300
LOC_Os04g16742	1.1.40	PS.lightreaction.cyclic electron flow-chlororespiration	LOC_Os04g16742	NADPH-dependent oxidoreductase, putative, expressed								PFG_3A-13027.R.A26303						LOC_Os04g16742
LOC_Os03g01222	1.2	PS.photorespiration	LOC_Os03g01222	formyl transferase, putative, expressed				SAJ1E06				PFG_4A-02462.L.A42948PFG_2D-20100.R.D04480"PFG_3A-51619.L.A36278,PFG_1E-03140.L.B11718"PFG_2D-20100.R.D04480PFG_3A-51619.L.A36278PFG_2D-20100.R.D04480PFG_3A-51619.L.A36278PFG_2D-20100.R.D04480PFG_3A-51619.L.A36278						LOC_Os03g01222
LOC_Os12g23150	1.2.1	PS.photorespiration.phosphoglycolate phosphatase	LOC_Os12g23150	4-nitrophenylphosphatase-like, putative, expressed								PFG_1C-10824.L.B06676						LOC_Os12g23150
LOC_Os07g42440	1.2.2	PS.photorespiration.glycolate oxydase	LOC_Os07g42440	hydroxyacid oxidase 1, putative, expressed			T20278TT22093TT20278TT22093TT20278TT22093TT20278TT22093T	CU326102CU316266CU326102CU316266CU326102CU316266CU326102CU316266										LOC_Os07g42440
LOC_Os04g53210	1.2.2	PS.photorespiration.glycolate oxydase	LOC_Os04g53210	hydroxyacid oxidase 1, putative, expressed	Ds88411-3Ds88411-3		NF7814_0_401_1A,NC2643_0_731_1A,NF4861_0_701_1A,T09572T"T07268T,NC2589_0_701_1A,ND4008_0_406_1A"NF7814_0_401_1A,NC2643_0_731_1A,NF4861_0_701_1A,T09572T"T07268T,NC2589_0_701_1A,ND4008_0_406_1A	CU324399,CU324249,CU315709,CU325194,CU315908,CU324400,TEBA2D01,CU318234,CU316316"CU316885,CU314565,CU318370,CU313335,CU318023,CU324848"CU324399,CU324249,CU315709,CU325194,CU315908,CU324400,TEBA2D01,CU318234,CU316316"CU316885,CU314565,CU318370,CU313335,CU318023,CU324848				PFG_3A-60853.R.A39523,PFG_3A-60853.L.A39522,PFG_1A-12117.L.A00402,PFG_2D-10250.L.D02707,PFG_1A-14507.L.C01730"PFG_K-05527.R.E09185,PFG_K-05527.R.E09184"PFG_3A-60853.R.A39523,PFG_3A-60853.L.A39522,PFG_1A-12117.L.A00402,PFG_2D-10250.L.D02707,PFG_1A-14507.L.C01730"PFG_K-05527.R.E09185,PFG_K-05527.R.E09184		RMD_03Z11KL42-2,RMD_03Z11JV73-2,RMD_03Z11KA64-2,RMD_03Z11KK43-3,RMD_03Z11AI03,RMD_03Z11KJ96"RMD_04Z11GX84,RMD_04Z11FW25-3"RMD_03Z11KL42-2,RMD_03Z11JV73-2,RMD_03Z11KA64-2,RMD_03Z11KK43-3,RMD_03Z11AI03,RMD_03Z11KJ96"RMD_04Z11GX84,RMD_04Z11FW25-3				LOC_Os04g53210
LOC_Os07g05820	1.2.2	PS.photorespiration.glycolate oxydase	LOC_Os07g05820	hydroxyacid oxidase 1, putative, expressed								PFG_4A-03185.R.A43989PFG_4A-03185.R.A43989						LOC_Os07g05820	OsGLO4	Source activity	&quot;rubisco activation, photosynthesis rate &quot;	10.1111/ppl.12104	Knockdown
LOC_Os04g53214	1.2.2	PS.photorespiration.glycolate oxydase	LOC_Os04g53214	hydroxyacid oxidase 1, putative, expressed			NF8509_0_401_1ANF8509_0_401_1A	CU324623				PFG_3D-01512.R.D11914						LOC_Os04g53214
LOC_Os03g57220	1.2.2	PS.photorespiration.glycolate oxydase	LOC_Os03g57220	hydroxyacid oxidase 1, putative, expressed	Ds26964-1Ds26964-1		NF5050_0_503_1A,T22457T"NF5050_0_503_1A,T22457T	CU320882CU316288CU320882CU316288				PFG_3A-53104.R.A38330PFG_3A-53104.R.A38330					RdSpm2340B_3.1RdSpm2340B_3.1	LOC_Os03g57220	OsGLO1	Source activity	Photorespiration.	10.1093/jxb/erp056	Knockdown
LOC_Os08g39300	1.2.3	PS.photorespiration.aminotransferases peroxisomal	LOC_Os08g39300	aminotransferase, putative, expressed								PFG_4A-50782.L.A46329PFG_4A-50782.L.A46329						LOC_Os08g39300
LOC_Os06g40940	1.2.4.1	PS.photorespiration.glycine cleavage.P subunit	LOC_Os06g40940	glycine dehydrogenase, putative, expressed	Ds35731,Ds35685"Ds35731,Ds35685"Ds35731,Ds35685		NF0575_0_401_1A,T21584T"NF0575_0_401_1A,T21584T"NF0575_0_401_1A,T21584T	CU318057,CU322942,CU325579,CU323328,CU314640"CU325733,CU321099,CU321778"CU322942,CU325579,CU314640"CU325733,CU321099,CU318057,CU323328,CU321778"CU318057,CU322942,CU325579,CU323328,CU314640"CU325733,CU321099,CU321778				PFG_3A-13332.L.A26757,PFG_3D-00202.R.D10335,PFG_3A-15695.L.A30429,PFG_2D-30154.R.D06189PFG_3A-60210.L.A38697"PFG_3A-13332.L.A26757,PFG_3D-00202.R.D10335,PFG_2D-30154.R.D06189""PFG_3A-15695.L.A30429,PFG_3A-60210.L.A38697""PFG_3A-13332.L.A26757,PFG_3D-00202.R.D10335,PFG_3A-15695.L.A30429,PFG_2D-30154.R.D06189"PFG_3A-60210.L.A38697		RMD_04Z11BY59-3RMD_05Z11GF05RMD_05NPBNA03RMD_04Z11BY59-3RMD_05Z11GF05RMD_05NPBNA03RMD_04Z11BY59-3RMD_05Z11GF05RMD_05NPBNA03				LOC_Os06g40940
LOC_Os06g45670	1.2.4.4	PS.photorespiration.glycine cleavage.H protein	LOC_Os06g45670	glycine cleavage system H protein, putative, expressed								PFG_1C-13437.L.B07728,PFG_1A-18006.L.B00356,PFG_1A-18006.R.B00355"PFG_K-00122.L.E00181,PFG_3A-17581.R.A33080,PFG_K-00132.L.E00200,PFG_K-00127.L.E00192,PFG_K-00132.L.E00201,PFG_K-00137.L.E00211,PFG_K-00127.L.E00191,PFG_K-00137.L.E00212,PFG_K-00122.L.E00180						LOC_Os06g45670
LOC_Os02g07410	1.2.4.4	PS.photorespiration.glycine cleavage.H protein	LOC_Os02g07410	glycine cleavage system H protein, putative, expressed				DAL7D06,SAO4C12"DAL7D06,SAO4C12				PFG_2B-30400.L.B14507,PFG_2B-50295.R.B15361"PFG_2B-30400.L.B14507,PFG_2B-50295.R.B15361						LOC_Os02g07410
LOC_Os10g37180	1.2.4.4	PS.photorespiration.glycine cleavage.H protein	LOC_Os10g37180	glycine cleavage system H protein, putative, expressed	Ds46655							PFG_3A-06955.R.A17590,PFG_1A-15019.R.C01940,PFG_3A-06460.R.A16949,PFG_3A-06460.R.A16950				M0004500		LOC_Os10g37180	OsGDCH	Source activity	Leaf senescence induced by reactive oxygen species.	10.1111/pce.12078	Knockdown
LOC_Os03g52840	1.2.5	PS.photorespiration.serine hydroxymethyltransferase	LOC_Os03g52840	serine hydroxymethyltransferase, mitochondrial precursor, putative, expressed			NE3042_0_404_1A,NC0113_0_702_1A,NC2658_0_705_1A"NC0113_0_702_1A,NC2658_0_705_1ANE3042_0_404_1A"NE3042_0_404_1A,NC0113_0_702_1A,NC2658_0_705_1A"					PFG_3A-60218.L.A38709"PFG_3A-13112.R.A26441,PFG_1D-03944.L.B09913"PFG_3A-60218.L.A38709"PFG_3A-13112.R.A26441,PFG_1D-03944.L.B09913"PFG_3A-60218.L.A38709"PFG_3A-13112.R.A26441,PFG_1D-03944.L.B09913"		RMD_04Z11CK48				LOC_Os03g52840
LOC_Os01g12830	1.2.6	PS.photorespiration.hydroxypyruvate reductase	LOC_Os01g12830	erythronate-4-phosphate dehydrogenase domain containing protein, expressed								PFG_3A-52916.L.A38067PFG_3A-52916.L.A38067		RMD_04Z11FE01RMD_04Z11QA65RMD_05Z11DX61RMD_04Z11FE01				LOC_Os01g12830
LOC_Os02g01150	1.2.6	PS.photorespiration.hydroxypyruvate reductase	LOC_Os02g01150	erythronate-4-phosphate dehydrogenase domain containing protein, expressed	Ds108943,Ds107935-4,Ds108994-2"Ds108943,Ds107935-4,Ds108994-2"Ds108943,Ds107935-4,Ds108994-2"Ds108943,Ds107935-4,Ds108994-2			SAR4D05SAR4D05SAR4D05SAR4D05				PFG_1B-14030.L.C07400PFG_2D-21124.R.D05327PFG_1B-14030.L.C07400PFG_2D-21124.R.D05327PFG_1B-14030.L.C07400PFG_2D-21124.R.D05327PFG_1B-14030.L.C07400PFG_2D-21124.R.D05327						LOC_Os02g01150	OsHPR1	Others	photorespiratory pathway	10.1111/jipb.12125	Knockdown Overexpression
LOC_Os04g01674	1.2.6	PS.photorespiration.hydroxypyruvate reductase	LOC_Os04g01674	erythronate-4-phosphate dehydrogenase domain containing protein, expressed								PFG_3A-11310.L.A23905						LOC_Os04g01674
LOC_Os04g01650	1.2.6	PS.photorespiration.hydroxypyruvate reductase	LOC_Os04g01650	erythronate-4-phosphate dehydrogenase domain containing protein, expressed								PFG_3D-02729.R.D13571						LOC_Os04g01650
LOC_Os01g48990	1.2.7	PS.photorespiration.glycerate kinase	LOC_Os01g48990	uncharacterized kinase mug58, putative, expressed			T24717T,ND3004_0_703_1A,ND1022_0_701_1A,ND1022_0_702_1A"T24717T,ND3004_0_703_1A,ND1022_0_701_1A,ND1022_0_702_1A					PFG_3C-00032.R.C15651PFG_3C-00032.R.C15651		RMD_03Z11AF17RMD_03Z11AF17				LOC_Os01g48990
LOC_Os01g19740	1.3	PS.calvin cycle	LOC_Os01g19740	calvin cycle protein CP12, putative, expressed	Ds78373													LOC_Os01g19740
LOC_Os10g21268	1.3.1	PS.calvin cycle.rubisco large subunit	LOC_Os10g21268	ribulose bisphosphate carboxylase large chain precursor, putative, expressed								PFG_3D-02560.L.D13328,PFG_3A-08152.R.A19364						LOC_Os10g21268
LOC_Os02g05830	1.3.2	PS.calvin cycle.rubisco small subunit	LOC_Os02g05830	ribulose bisphosphate carboxylase small chain, chloroplast precursor, putative, expressed				CU325113CU325113				PFG_1B-24101.L.A03838PFG_1B-24101.L.A03838		RMD_04Z11DB66-3RMD_05Z11DO10RMD_04Z11DB66-3				LOC_Os02g05830
LOC_Os12g17600	1.3.2	PS.calvin cycle.rubisco small subunit	LOC_Os12g17600	ribulose bisphosphate carboxylase small chain, chloroplast precursor, putative, expressed	Ds71602-2,Ds66929,Ds66778,Ds69587-1,Ds66929-1"Ds36104,Ds62048-2"Ds71602-2,Ds66929,Ds66778,Ds66929-1Ds69587-1"Ds36104,Ds62048-2"													LOC_Os12g17600	rbcS	Source activity	Rubisco content. Photosynthetic capacity.	10.1104/pp.114.2.483	Knockdown
LOC_Os12g19381	1.3.2	PS.calvin cycle.rubisco small subunit	LOC_Os12g19381	ribulose bisphosphate carboxylase small chain, chloroplast precursor, putative, expressed								PFG_2D-30344.L.D06470,PFG_K-05773.L.E09653,PFG_K-05773.L.E09652,PFG_3A-04191.L.A13727						LOC_Os12g19381	OsRBCS3	Source activity	Rubisco content.	10.1111/j.1365-3040.2011.02434.x	Knockdown
LOC_Os12g19470	1.3.2	PS.calvin cycle.rubisco small subunit	LOC_Os12g19470	ribulose bisphosphate carboxylase small chain, chloroplast precursor, putative, expressed	Ds102274-4Ds58230-1Ds102274-4Ds58230-1												RdSpm659A_3.1RdSpm659A_3.1	LOC_Os12g19470	OsRBCS4	Source activity	Rubisco content.	10.1111/j.1365-3040.2011.02434.x	Knockdown
LOC_Os06g45710	1.3.3	PS.calvin cycle.phosphoglycerate kinase	LOC_Os06g45710	phosphoglycerate kinase protein, putative, expressed				01ET3_374_C_009_014_013D02	CRS350_TT76-66-2-13_Ds3		01ET3_374_C_009_014_013D02							LOC_Os06g45710
LOC_Os05g41640	1.3.3	PS.calvin cycle.phosphoglycerate kinase	LOC_Os05g41640	phosphoglycerate kinase protein, putative, expressed	Ds79954Ds79954Ds79954							PFG_1B-23018.L.A03555PFG_1B-23018.L.A03555PFG_1B-23018.L.A03555						LOC_Os05g41640
LOC_Os01g58610	1.3.3	PS.calvin cycle.phosphoglycerate kinase	LOC_Os01g58610	phosphoglycerate kinase protein, putative, expressed			NF3725_0_501_1A			GSNU_Ds333		PFG_3D-00853.R.D11151						LOC_Os01g58610
LOC_Os10g30550	1.3.3	PS.calvin cycle.phosphoglycerate kinase	LOC_Os10g30550	tRNA methyltransferase, putative, expressed		IndDs5192-1		SAL5F08,DAJ6A06				PFG_2C-00303.L.C11531		RMD_05NPBNI81-2				LOC_Os10g30550
LOC_Os03g03720	1.3.4	PS.calvin cycle.GAP	LOC_Os03g03720	glyceraldehyde-3-phosphate dehydrogenase, putative, expressed	Ds71234-2Ds71234-2							PFG_1C-05529.R.B03951,PFG_3A-52510.R.A37499,PFG_1C-05530.R.B03952"PFG_3A-52669.R.A37734,PFG_3A-52669.L.A37735"PFG_1C-05529.R.B03951,PFG_1C-05530.R.B03952						LOC_Os03g03720	OsGAPDHB	Eating quality	Fragrance rice.	10.1016/j.plantsci.2013.09.010	Knockdown
LOC_Os04g38600	1.3.4	PS.calvin cycle.GAP	LOC_Os04g38600	glyceraldehyde-3-phosphate dehydrogenase, putative, expressed	Ds98288Ds98959Ds98288Ds98959Ds98288Ds98959Ds98288Ds98959													LOC_Os04g38600
LOC_Os08g34210	1.3.4	PS.calvin cycle.GAP	LOC_Os08g34210	aldehyde dehydrogenase, putative, expressed	Ds27235Ds27235			SAN4G12SAN4G12				PFG_1B-07304.R.C04332PFG_1B-07304.R.C04332		RMD_04Z11OY73RMD_04Z11OY73				LOC_Os08g34210
LOC_Os01g62420	1.3.5	PS.calvin cycle.TPI	LOC_Os01g62420	triosephosphate isomerase, cytosolic, putative, expressed								PFG_2B-20452.L.B13702"PFG_3C-00248.L.C15944,PFG_3C-00248.L.C15945"PFG_2B-20452.L.B13702"PFG_3C-00248.L.C15944,PFG_3C-00248.L.C15945"PFG_2B-20452.L.B13702"PFG_3C-00248.L.C15944,PFG_3C-00248.L.C15945"		RMD_04Z11ET65RMD_03Z11UE16RMD_04Z11ET65RMD_03Z11UE16RMD_04Z11ET65RMD_03Z11UE16RMD_03Z11UE16				LOC_Os01g62420
LOC_Os01g05490	1.3.5	PS.calvin cycle.TPI	LOC_Os01g05490	triosephosphate isomerase, cytosolic, putative, expressed			NE7035_0_703_1A,NF3026_0_401_1A"NE8501_0_402_1A,T10722TNE7035_0_703_1ANF3026_0_401_1A					PFG_3A-52545.L.A37555PFG_1A-17904.R.B00324PFG_3A-52545.L.A37555PFG_1A-17904.R.B00324		RMD_05NPBME43-2				LOC_Os01g05490
LOC_Os09g36450	1.3.5	PS.calvin cycle.TPI	LOC_Os09g36450	triosephosphate isomerase, chloroplast precursor, putative, expressed								PFG_3A-09867.L.A21724,PFG_3A-09867.R.A21723						LOC_Os09g36450
LOC_Os11g07020	1.3.6	PS.calvin cycle.aldolase	LOC_Os11g07020	fructose-bisphospate aldolase isozyme, putative, expressed	Ds16158-1Ds16158-1Ds16158-1Ds16158-1		ND0060_0_102_1AND0060_0_102_1AND0060_0_102_1AND0060_0_102_1A	CU313375,CU323220CU323220CU313375"CU313375,CU323220"CU323220CU313375							SHIP_ZSF7724SHIP_ZSF7724SHIP_ZSF7724			LOC_Os11g07020
LOC_Os01g67860	1.3.6	PS.calvin cycle.aldolase	LOC_Os01g67860	fructose-bisphospate aldolase isozyme, putative, expressed			T26612T					PFG_3A-15772.L.A30554"PFG_3A-00570.R.A09215,PFG_2A-20619.L.A06453,PFG_3A-00570.L.A09216"						LOC_Os01g67860
LOC_Os01g02880	1.3.6	PS.calvin cycle.aldolase	LOC_Os01g02880	fructose-bisphospate aldolase isozyme, putative, expressed				DAL4E12				PFG_2D-00747.R.D01092,PFG_2D-00747.L.D01093,PFG_2D-41090.R.D09310			SHIP_ZD0250			LOC_Os01g02880
LOC_Os05g33380	1.3.6	PS.calvin cycle.aldolase	LOC_Os05g33380	fructose-bisphospate aldolase isozyme, putative, expressed								PFG_1B-16318.L.C08301,PFG_1B-16318.L.C08302,PFG_3A-08657.L.A20078						LOC_Os05g33380
LOC_Os06g40640	1.3.6	PS.calvin cycle.aldolase	LOC_Os06g40640	fructose-bisphospate aldolase isozyme, putative, expressed										RMD_04Z11EN05RMD_04Z11EN05RMD_04Z11EN05				LOC_Os06g40640
LOC_Os08g02700	1.3.6	PS.calvin cycle.aldolase	LOC_Os08g02700	fructose-bisphospate aldolase isozyme, putative, expressed	Ds105947-1							PFG_K-06603.L.E11126PFG_K-06037.R.E10212						LOC_Os08g02700
LOC_Os06g45370	1.3.7	PS.calvin cycle.FBPase	LOC_Os06g45370	fructose-1,6-bisphosphatase, putative, expressed								PFG_3A-07390.L.A18291	ZJ000664,ZJ000326					LOC_Os06g45370
LOC_Os03g16050	1.3.7	PS.calvin cycle.FBPase	LOC_Os03g16050	fructose-1,6-bisphosphatase, putative, expressed	Ds4572,Ds42089-2Ds98764-3"Ds65565-1,Ds65566-2"							PFG_3A-02389.L.A11422						LOC_Os03g16050
LOC_Os01g64660	1.3.7	PS.calvin cycle.FBPase	LOC_Os01g64660	fructose-1,6-bisphosphatase, putative, expressed	Ds24198Ds96684Ds24198Ds96684Ds24198Ds96684Ds24198Ds96684		NC0041_0_704_1A,NF5036_0_703_1ANF3007_0_531_1A"NC0041_0_704_1A,NF5036_0_703_1A,NF3007_0_531_1A""NC0041_0_704_1A,NF5036_0_703_1A,NF3007_0_531_1A"NC0041_0_704_1A"NF5036_0_703_1A,NF3007_0_531_1A"					PFG_3A-12828.L.A25992,PFG_2C-50009.L.C14353PFG_2D-10774.R.D03455"PFG_3A-12828.L.A25992,PFG_2C-50009.L.C14353"PFG_2D-10774.R.D03455"PFG_3A-12828.L.A25992,PFG_2C-50009.L.C14353"PFG_2D-10774.R.D03455PFG_2D-10774.R.D03455"PFG_3A-12828.L.A25992,PFG_2C-50009.L.C14353"		RMD_04Z11CR17RMD_04Z11CR17RMD_04Z11CR17			RGT17741_5.1RGT17741_5.1RGT17741_5.1	LOC_Os01g64660	oscfbp1	Source activity	Photosynthetic sucrose biosynthesis. Growth retardation.	10.1111/j.1365-3040.2008.01890.x	Mutant
LOC_Os05g36270	1.3.7	PS.calvin cycle.FBPase	LOC_Os05g36270	fructose-1,6-bisphosphatase, putative, expressed				CU321670CU321670CU321670								M0008802M0008802M0008802	RGT2902_5.1,RGT2901_5.1"RDs45_3.1,RGT3535_5.1"RGT2902_5.1,RGT2901_5.1"RDs45_3.1,RGT3535_5.1"RGT2902_5.1,RGT2901_5.1"RDs45_3.1,RGT3535_5.1	LOC_Os05g36270
LOC_Os06g04270	1.3.8	PS.calvin cycle.transketolase	LOC_Os06g04270	transketolase, chloroplast precursor, putative, expressed								PFG_K-00334.R.E00612,PFG_3A-02156.R.A11143						LOC_Os06g04270
LOC_Os04g19740	1.3.8	PS.calvin cycle.transketolase	LOC_Os04g19740	transketolase, chloroplast precursor, putative, expressed				REAA2E02,SCA2F04,DAJ8C02				PFG_2D-20534.R.D04872						LOC_Os04g19740
LOC_Os04g16680	1.3.9	PS.calvin cycle.seduheptulose bisphosphatase	LOC_Os04g16680	fructose-1,6-bisphosphatase, putative, expressed	Ds43088			CU314665	RS173_TT65-4-2-1_Ds3					RMD_05NPBLZ62				LOC_Os04g16680
LOC_Os03g07300	1.3.11	PS.calvin cycle.RPE	LOC_Os03g07300	ribulose-phosphate 3-epimerase, chloroplast precursor, putative, expressed	Ds65941-3													LOC_Os03g07300
LOC_Os04g50880	1.3.12	PS.calvin cycle.PRK	LOC_Os04g50880	phosphoribulokinase/Uridine kinase family protein, expressed		IndDs2259,IndDs5,IndDs2259-1						PFG_3A-60482.R.A39012						LOC_Os04g50880
LOC_Os04g56320	1.3.13	PS.calvin cycle.rubisco interacting	LOC_Os04g56320	AAA-type ATPase family protein, putative, expressed				CU314804										LOC_Os04g56320	rca	Source activity	Rubisco activity.	10.1093/aob/mcl025	Knockdown
LOC_Os11g47980	1.3.13	PS.calvin cycle.rubisco interacting	LOC_Os11g47980	expressed protein	Ds102566-3							PFG_2D-11087.L.D03912PFG_2D-11558.L.D04319						LOC_Os11g47980
LOC_Os11g47970	1.3.13	PS.calvin cycle.rubisco interacting	LOC_Os11g47970	AAA-type ATPase family protein, putative, expressed				04ET3_373_A_009_083_033A03			04ET3_373_A_009_083_033A03	PFG_1B-13514.R.C07177,PFG_4A-50780.L.A46327,PFG_4A-50902.L.A46349					RdSpm1029A_3.1	LOC_Os11g47970	rca	Source activity	Rubisco activity.	10.1093/aob/mcl025	Knockdown
LOC_Os05g50980	1.3.13	PS.calvin cycle.rubisco interacting	LOC_Os05g50980	SET domain containing protein, expressed										RMD_04Z11QA88				LOC_Os05g50980
LOC_Os02g09170	2.1.1.1	major CHO metabolism.synthesis.sucrose.SPS	LOC_Os02g09170	sucrose-phosphate synthase, putative, expressed								PFG_1A-22412.R.C03686,PFG_2A-10662.R.A05738,PFG_1A-22412.L.C03685,PFG_1A-22412.R.C03687,PFG_2D-10929.R.D03685"PFG_1A-22412.R.C03686,PFG_2A-10662.R.A05738,PFG_1A-22412.L.C03685,PFG_1A-22412.R.C03687,PFG_2D-10929.R.D03685						LOC_Os02g09170
LOC_Os01g69030	2.1.1.1	major CHO metabolism.synthesis.sucrose.SPS	LOC_Os01g69030	sucrose-phosphate synthase, putative, expressed	Ds23251-2Ds70379-5"Ds46169-1,Ds65346-1"Ds23251-2Ds70379-5"Ds46169-1,Ds65346-1"Ds23251-2Ds70379-5"Ds46169-1,Ds65346-1"Ds23251-2Ds70379-5		ND3060_0_102_1A,NE7015_0_103_1A,NF0047_0_702_1A,NE7022_0_101_1A,NF9842_0_102_1A,T12049T,ND2003_0_102_1A,T06818T,NE4049_0_706_1A"ND3010_0_706_1A,T05969T,NF9854_0_404_1A,NF9857_0_702_1A"ND3060_0_102_1A,NE7015_0_103_1A,NF0047_0_702_1A,NE7022_0_101_1A,NF9842_0_102_1A,T12049T,ND2003_0_102_1A,T06818T,NE4049_0_706_1A"ND3010_0_706_1A,T05969T,NF9854_0_404_1A,NF9857_0_702_1A"ND3060_0_102_1A,NE7015_0_103_1A…	CU317471CU317471CU317471CU317471		GSNU_Ds353GSNU_Ds353GSNU_Ds353GSNU_Ds353				RMD_04Z11FO27,RMD_03Z11FB62,RMD_04Z11BA81-3,RMD_05NPBME39"RMD_04Z11FO27,RMD_03Z11FB62,RMD_04Z11BA81-3,RMD_05NPBME39"RMD_04Z11FO27,RMD_03Z11FB62,RMD_04Z11BA81-3,RMD_05NPBME39"RMD_04Z11FO27,RMD_03Z11FB62,RMD_04Z11BA81-3,RMD_05NPBME39				LOC_Os01g69030	OsSPS1	Panicle flower	pollen germination through sucrose synthesis	10.1016/j.plantsci.2014.05.018	Mutant
LOC_Os06g43630	2.1.1.1	major CHO metabolism.synthesis.sucrose.SPS	LOC_Os06g43630	sucrose-phosphate synthase, putative, expressed				CU325483				PFG_1A-11010.R.A00161"PFG_1B-19603.R.C09655,PFG_2C-30295.R.C13305"						LOC_Os06g43630
LOC_Os08g20660	2.1.1.1	major CHO metabolism.synthesis.sucrose.SPS	LOC_Os08g20660	sucrose-phosphate synthase, putative, expressed								PFG_K-05052.L.E08347PFG_K-05052.L.E08347						LOC_Os08g20660
LOC_Os02g05030	2.1.1.2	major CHO metabolism.synthesis.sucrose.SPP	LOC_Os02g05030	sucrose-phosphatase, putative, expressed			H0078_3_111_1A											LOC_Os02g05030
LOC_Os05g05270	2.1.1.2	major CHO metabolism.synthesis.sucrose.SPP	LOC_Os05g05270	sucrose-phosphatase, putative, expressed			T13237T,NE1519_0_404_1A	CU324515CU314622										LOC_Os05g05270
LOC_Os01g27880	2.1.1.2	major CHO metabolism.synthesis.sucrose.SPP	LOC_Os01g27880	sucrose-phosphatase, putative, expressed								PFG_4A-00401.L.A40305,PFG_1C-08614.R.B05634PFG_1C-04546.R.B03376		RMD_04Z11HA66-3				LOC_Os01g27880
LOC_Os04g43700	2.1.2	major CHO metabolism.synthesis.starch	LOC_Os04g43700	glycosyl transferase 8 domain containing protein, putative, expressed								PFG_3A-51122.R.A35579PFG_3A-06251.R.A16656						LOC_Os04g43700
LOC_Os10g40640	2.1.2	major CHO metabolism.synthesis.starch	LOC_Os10g40640	glycosyl transferase 8 domain containing protein, putative, expressed			T07048T					PFG_4A-01019.L.A41096PFG_1B-02507.R.A01906						LOC_Os10g40640
LOC_Os03g08600	2.1.2	major CHO metabolism.synthesis.starch	LOC_Os03g08600	glycosyl transferase, putative, expressed					RS113_B8-4B-2-16_Ds3RS113_B8-4B-2-16_Ds3			PFG_1A-07106.L.C00171PFG_1A-07106.L.C00171				M0040014,M0039994,M0001408,M0039970,M0040015,M0040041,M0051947	RdSpm6618_3.1RdSpm6618_3.1	LOC_Os03g08600
LOC_Os04g46750	2.1.2	major CHO metabolism.synthesis.starch	LOC_Os04g46750	glycosyl transferase 8 domain containing protein, putative, expressed								PFG_1C-16202.L.B08697PFG_1C-16202.L.B08697PFG_1C-16202.L.B08697						LOC_Os04g46750
LOC_Os07g13980	2.1.2.1	major CHO metabolism.synthesis.starch.AGPase	LOC_Os07g13980	glucose-1-phosphate adenylyltransferase large subunit, putative, expressed								PFG_1B-08137.R.C04786PFG_3A-15264.R.A29758						LOC_Os07g13980
LOC_Os08g25734	2.1.2.1	major CHO metabolism.synthesis.starch.AGPase	LOC_Os08g25734	glucose-1-phosphate adenylyltransferase large subunit, chloroplast precursor, putative, expressed			T23318TT23318T					PFG_7A-00036.R.A47014PFG_1A-18302.L.B00471PFG_1B-14904.L.C07703"PFG_1A-18302.L.B00471,PFG_7A-00036.R.A47014"PFG_1B-14904.L.C07703						LOC_Os08g25734	osagps2	Eating quality	Seed starch content.	10.1007/s11103-007-9153-z	Mutant
LOC_Os03g11050	2.1.2.1	major CHO metabolism.synthesis.starch.AGPase	LOC_Os03g11050	mannose-1-phosphate guanyltransferase, putative, expressed								PFG_1B-19732.L.C09718PFG_1B-19732.L.C09718						LOC_Os03g11050
LOC_Os09g12660	2.1.2.1	major CHO metabolism.synthesis.starch.AGPase	LOC_Os09g12660	glucose-1-phosphate adenylyltransferase large subunit, chloroplast precursor, putative, expressed								PFG_K-04333.L.E07348PFG_K-04333.L.E07348				M0022244M0022244		LOC_Os09g12660
LOC_Os03g52460	2.1.2.1	major CHO metabolism.synthesis.starch.AGPase	LOC_Os03g52460	glucose-1-phosphate adenylyltransferase large subunit, putative, expressed			T25111T	CU313765,CU324501"CU316321,CU314333,CU323602						RMD_04Z11FR89-2"RMD_03Z11IW29,RMD_03Z11OM25-2"				LOC_Os03g52460
LOC_Os01g44220	2.1.2.1	major CHO metabolism.synthesis.starch.AGPase	LOC_Os01g44220	glucose-1-phosphate adenylyltransferase large subunit, chloroplast precursor, putative, expressed								PFG_1B-22628.R.A03467"PFG_3A-02128.L.A11112,PFG_2D-40781.R.D08982"PFG_1B-22628.R.A03467"PFG_3A-02128.L.A11112,PFG_2D-40781.R.D08982"PFG_1B-22628.R.A03467"PFG_3A-02128.L.A11112,PFG_2D-40781.R.D08982"PFG_1B-22628.R.A03467"PFG_3A-02128.L.A11112,PFG_2D-40781.R.D08982"PFG_1B-22628.R.A03467"PFG_3A-02128.L.A11112,PFG_2D-40781.R.D08982"PFG_1B-22628.R.A03467"PFG_3A-02128.L.A11112,PFG_2D-40781.R.D08982"PFG…				M0027954M0027954M0027954M0027954M0027954M0027954M0027954		LOC_Os01g44220	osagpl2	Eating quality	Starch biosynthesis.	10.1007/s11103-007-9153-z	Mutant
LOC_Os05g50380	2.1.2.1	major CHO metabolism.synthesis.starch.AGPase	LOC_Os05g50380	glucose-1-phosphate adenylyltransferase large subunit, chloroplast precursor, putative, expressed				TEBA3E11,CU32111004ET3_373_A_409_000_013E08"TEBA3E11,CU321110"04ET3_373_A_409_000_013E08			04ET3_373_A_409_000_013E0804ET3_373_A_409_000_013E08	PFG_1A-22149.L.C03511"PFG_1A-22149.L.C03512,PFG_K-05177.R.E08572,PFG_K-05177.R.E08573"PFG_1A-22149.L.C03511"PFG_1A-22149.L.C03512,PFG_K-05177.R.E08572,PFG_K-05177.R.E08573"		RMD_03Z11BD65-2RMD_03Z11BD65-2				LOC_Os05g50380	LSU3	Others	Culm starch conetnt.	10.1071/FP12186	Mutant
LOC_Os05g45720	2.1.2.2	major CHO metabolism.synthesis.starch.starch synthase	LOC_Os05g45720	starch synthase, putative, expressed				CU323394CU323394				PFG_1C-04853.R.B03548PFG_4A-03406.L.A44296"PFG_1A-06844.L.C00075,PFG_1A-06908.L.C00079"PFG_1C-04853.R.B03548PFG_4A-03406.L.A44296"PFG_1A-06844.L.C00075,PFG_1A-06908.L.C00079"PFG_1C-04853.R.B03548PFG_4A-03406.L.A44296PFG_1C-04853.R.B03548PFG_4A-03406.L.A44296						LOC_Os05g45720
LOC_Os02g51070	2.1.2.2	major CHO metabolism.synthesis.starch.starch synthase	LOC_Os02g51070	starch synthase, putative, expressed			NF2035_0_702_1A,T30988TT29491T					PFG_K-06142.L.E10403,PFG_K-06142.L.E10404PFG_K-06142.R.E10405		RMD_03Z11CZ95RMD_05NPBNT93	SHIP_ZSF0965.2,SHIP_ZSF0965.A1,SHIP_ZSF0965.1,SHIP_ZSF0965.A2		RDs221_5.1	LOC_Os02g51070
LOC_Os10g30156	2.1.2.2	major CHO metabolism.synthesis.starch.starch synthase	LOC_Os10g30156	starch synthase, putative, expressed	Ds106058							PFG_1A-20722.L.C02840,PFG_1A-20623.L.C02807,PFG_1A-20623.L.C02808PFG_2D-11160.R.D04017					RGT269_5.1	LOC_Os10g30156
LOC_Os07g13880	2.1.2.2	major CHO metabolism.synthesis.starch.starch synthase	LOC_Os07g13880	soluble starch synthase 2-3, chloroplast precursor, putative, expressed								PFG_3A-17560.R.A33046						LOC_Os07g13880
LOC_Os02g56320	2.1.2.2	major CHO metabolism.synthesis.starch.starch synthase	LOC_Os02g56320	glycogen synthase 1, putative, expressed			NE1546_0_101_1A,ND1066_0_403_1A,NE5021_0_502_1ANF6842_0_701_1A	CU322114,CU324035,CU322081,CU321983,CU316760		GSNU_Ds380		PFG_3A-06214.L.A16595,PFG_3A-06214.R.A16594PFG_1A-14641.L.C01814		RMD_04Z11EH68-2			RGT1968_5.1RGT1875_5.1	LOC_Os02g56320
LOC_Os06g06560	2.1.2.2	major CHO metabolism.synthesis.starch.starch synthase	LOC_Os06g06560	starch synthase, putative, expressed			NC0287_0_403_1A,T26939T,T19640T	CU322800"CU319339,CU316433,CU325709,CU319639,CU321321,TEBA7F07,CU315029,CU319638,CU316325"	ZHU2350_B2-2-11-46-4-19_Ds5			PFG_1C-10430.R.B06522PFG_2B-20614.L.B13898		RMD_03Z11CZ77RMD_04Z11FO47-2		M0033760		LOC_Os06g06560	OsSSI	Eating quality	Seed amylopectin content.	10.1104/pp.105.071845	Mutant
LOC_Os01g52250	2.1.2.2	major CHO metabolism.synthesis.starch.starch synthase	LOC_Os01g52250	starch synthase, putative, expressed								PFG_1A-24432.L.B00973,PFG_1B-00426.L.A01237"PFG_1B-19809.L.C09731,PFG_3A-15849.R.A30687"PFG_1A-24432.L.B00973,PFG_1B-00426.L.A01237"PFG_1B-19809.L.C09731,PFG_3A-15849.R.A30687"PFG_1A-24432.L.B00973,PFG_1B-00426.L.A01237"PFG_1B-19809.L.C09731,PFG_3A-15849.R.A30687"PFG_1A-24432.L.B00973,PFG_1B-00426.L.A01237"PFG_1B-19809.L.C09731,PFG_3A-15849.R.A30687"PFG_1A-24432.L.B00973,PFG_1B-00426.L.A01237"PFG…		RMD_03Z11AY70-3,RMD_03Z11AZ19-4,RMD_03Z11AI89-3,RMD_03Z11AJ20,RMD_04Z11MU05,RMD_03Z11AZ50-2,RMD_03Z11AF35-4,RMD_03Z11AZ03"RMD_03Z11AY70-3,RMD_03Z11AZ19-4,RMD_03Z11AI89-3,RMD_03Z11AJ20,RMD_04Z11MU05,RMD_03Z11AZ50-2,RMD_03Z11AF35-4,RMD_03Z11AZ03"RMD_03Z11AY70-3,RMD_03Z11AZ19-4,RMD_03Z11AI89-3,RMD_03Z11AJ20,RMD_04Z11MU05,RMD_03Z11AZ50-2,RMD_03Z11AF35-4,RMD_03Z11AZ03"RMD_03Z11AY70-3,RMD_03Z11AZ19-4,R…				LOC_Os01g52250
LOC_Os06g12450	2.1.2.2	major CHO metabolism.synthesis.starch.starch synthase	LOC_Os06g12450	soluble starch synthase 2-3, chloroplast precursor, putative, expressed	Ds112312			DAK1E04,DAK1G04				PFG_1B-04503.R.A02572,PFG_2D-40078.R.D08153		RMD_02Z15AX52			RGdSpm842_3.1	LOC_Os06g12450	SSIIa	Eating quality	Chalky kernel. Amylose content.	10.1139/g11-010	Knockdown
LOC_Os06g04200	2.1.2.2	major CHO metabolism.synthesis.starch.starch synthase	LOC_Os06g04200	starch synthase, putative, expressed	Ds40143Ds40143Ds40143Ds40143												RdSpm4685B_3.1RdSpm4685B_3.1RdSpm4685B_3.1RdSpm4685B_3.1	LOC_Os06g04200	wx	Eating quality	Seed amylose content.	10.1046/j.1365-313X.1995.7040613.x	Natural variation
LOC_Os04g53310	2.1.2.2	major CHO metabolism.synthesis.starch.starch synthase	LOC_Os04g53310	soluble starch synthase 3, chloroplast precursor, putative, expressed	Ds27834		NF7020_0_703_1A	CU325819				PFG_3A-10924.R.A23357,PFG_3A-14683.R.A28856,PFG_3A-60901.R.A39591,PFG_3A-10924.L.A23358,PFG_3A-60901.R.A39592,PFG_3A-10924.L.A23359,PFG_3A-14683.R.A28857		RMD_04Z11AG52-2RMD_04Z11DK25			RGT6250B_5.1	LOC_Os04g53310
LOC_Os08g09230	2.1.2.2	major CHO metabolism.synthesis.starch.starch synthase	LOC_Os08g09230	starch synthase III, putative, expressed								PFG_3A-08250.R.A19510"PFG_3A-53045.L.A38258,PFG_2D-40943.R.D09147"PFG_3A-08250.R.A19510"PFG_3A-53045.L.A38258,PFG_2D-40943.R.D09147"		RMD_04Z11IX53,RMD_04Z11IX53-2"RMD_04Z11IX53,RMD_04Z11IX53-2				LOC_Os08g09230	SSIIIa	Eating quality	Chalky kernel. Amylose content.	10.1139/g11-010	Knockdown
LOC_Os06g26234	2.1.2.3	major CHO metabolism.synthesis.starch.starch branching	LOC_Os06g26234	1,4-alpha-glucan-branching enzyme, putative, expressed				SAO1C03SAO1C03SAO1C03				PFG_3A-05597.L.A15729,PFG_1C-15429.L.B08453,PFG_K-00372.R.E00699,PFG_1C-15429.R.B08454"PFG_3A-05597.L.A15729,PFG_1C-15429.L.B08453,PFG_K-00372.R.E00699,PFG_1C-15429.R.B08454"PFG_3A-05597.L.A15729,PFG_K-00372.R.E00699					RGT6119B_5.1RGT6119B_5.1RGT6119B_5.1	LOC_Os06g26234
LOC_Os02g32660	2.1.2.3	major CHO metabolism.synthesis.starch.starch branching	LOC_Os02g32660	1,4-alpha-glucan-branching enzyme, chloroplast precursor, putative, expressed			NE9005_0_403_1A	CU319021"CU317417,CU323878"CU319021				PFG_3A-02793.R.A11959,PFG_2B-40106.L.B14601PFG_K-00193.L.E00324PFG_3A-02793.R.A11959PFG_K-00193.L.E00324		RMD_04Z11ER75,RMD_03Z11LM95				LOC_Os02g32660	BE2b	Source activity	&quot;starch biosynthesis in endosperm,amlyopectin biosynthesis, branch formation&quot;	10.1186/1471-2229-14-80	Others
LOC_Os06g51084	2.1.2.3	major CHO metabolism.synthesis.starch.starch branching	LOC_Os06g51084	1,4-alpha-glucan-branching enzyme, chloroplast precursor, putative, expressed								PFG_K-04984.R.E08201PFG_K-04984.R.E08201			SHIP_ZSF0335,SHIP_ZS2886,SHIP_ZSF0529,SHIP_ZS2884,SHIP_ZS2885,SHIP_ZSF0133,SHIP_ZS2911,SHIP_ZSF0035,SHIP_ZSF0035.A,SHIP_ZSF0522,SHIP_ZSF0148,SHIP_ZSF0523,SHIP_ZSF0746,SHIP_ZS3946"SHIP_ZSF0335,SHIP_ZS2886,SHIP_ZSF0529,SHIP_ZS2884,SHIP_ZS2885,SHIP_ZSF0133,SHIP_ZS2911,SHIP_ZSF0035,SHIP_ZSF0035.A,SHIP_ZSF0522,SHIP_ZSF0148,SHIP_ZSF0523,SHIP_ZSF0746,SHIP_ZS3946"SHIP_ZSF0335,SHIP_ZS2886,SHIP_ZSF0529,SHI…			LOC_Os06g51084	BE1	Source activity	&quot;starch granule-binding , amylopectin structure&quot;	10.1186/1471-2229-14-80	Others
LOC_Os08g40930	2.1.2.4	major CHO metabolism.synthesis.starch.debranching	LOC_Os08g40930	Alpha amylase, catalytic domain containing protein, expressed								PFG_4A-50025.R.A45488,PFG_3A-60500.R.A39038			SHIP_ZD4299			LOC_Os08g40930	OsISA1	Eating quality	Seed starch content.	10.1104/pp.111.173435	Overexpression
LOC_Os05g32710	2.1.2.4	major CHO metabolism.synthesis.starch.debranching	LOC_Os05g32710	Alpha amylase, catalytic domain containing protein, expressed				CU316533				PFG_3D-00881.R.D11179PFG_1C-05341.L.B03839						LOC_Os05g32710	OsISA2	Eating quality	Seed starch content.	10.1104/pp.111.173435	Overexpression
LOC_Os06g12600	2.2.1.1	major CHO metabolism.degradation.sucrose.fructokinase	LOC_Os06g12600	kinase, pfkB family, putative, expressed								PFG_1A-24359.L.B00958						LOC_Os06g12600
LOC_Os01g63220	2.2.1.1	major CHO metabolism.degradation.sucrose.fructokinase	LOC_Os01g63220	kinase, pfkB family, putative, expressed			T17389TT17389TT17389T					PFG_1C-10728.L.B06637PFG_2D-21506.R.D05754PFG_1C-10728.L.B06637PFG_2D-21506.R.D05754PFG_1C-10728.L.B06637PFG_2D-21506.R.D05754						LOC_Os01g63220
LOC_Os03g40550	2.2.1.1	major CHO metabolism.degradation.sucrose.fructokinase	LOC_Os03g40550	kinase, pfkB family, putative, expressed												M0019340		LOC_Os03g40550
LOC_Os01g66940	2.2.1.1	major CHO metabolism.degradation.sucrose.fructokinase	LOC_Os01g66940	kinase, pfkB family, putative, expressed	Ds70026-1,Ds51045,Ds71408							PFG_K-01785.R.E03233"PFG_3A-18030.R.A33680,PFG_1B-20213.R.C09900,PFG_2A-10713.L.A05787"		RMD_03Z11LE71-2				LOC_Os01g66940
LOC_Os08g02120	2.2.1.1	major CHO metabolism.degradation.sucrose.fructokinase	LOC_Os08g02120	kinase, pfkB family, putative, expressed										RMD_04Z11KS72,RMD_04Z11NK28,RMD_04Z11KR68		M0063518		LOC_Os08g02120
LOC_Os04g35280	2.2.1.3.1	major CHO metabolism.degradation.sucrose.invertases.neutral	LOC_Os04g35280	neutral/alkaline invertase, putative, expressed	Ds72557,Ds108832Ds50065-1			CU316132				PFG_4A-02620.L.A43189PFG_1B-03612.L.A02264				M0066500	RdSpm3958A_3.1	LOC_Os04g35280
LOC_Os02g32730	2.2.1.3.1	major CHO metabolism.degradation.sucrose.invertases.neutral	LOC_Os02g32730	neutral/alkaline invertase, putative, expressed										RMD_05Z11GQ92				LOC_Os02g32730
LOC_Os04g33490	2.2.1.3.1	major CHO metabolism.degradation.sucrose.invertases.neutral	LOC_Os04g33490	neutral/alkaline invertase, putative, expressed								PFG_1B-14106.L.C07420PFG_1C-07906.L.B05279						LOC_Os04g33490
LOC_Os02g03320	2.2.1.3.1	major CHO metabolism.degradation.sucrose.invertases.neutral	LOC_Os02g03320	plant neutral invertase domain containing protein, expressed	Ds72004-2,Ds71603-2		T22125T	CU323098,CU321198,CU324909,CU320068				PFG_2D-00053.L.D00085						LOC_Os02g03320
LOC_Os03g20020	2.2.1.3.1	major CHO metabolism.degradation.sucrose.invertases.neutral	LOC_Os03g20020	plant neutral invertase domain containing protein, expressed				SAA6H02,DAA5D07SER7C09				PFG_K-01614.R.E02861						LOC_Os03g20020
LOC_Os01g22900	2.2.1.3.1	major CHO metabolism.degradation.sucrose.invertases.neutral	LOC_Os01g22900	neutral/alkaline invertase, putative, expressed				SAT8G06SAT8G06SAT8G06				PFG_3A-18130.R.A33803PFG_3A-18130.R.A33803PFG_3A-18130.R.A33803						LOC_Os01g22900
LOC_Os02g34560	2.2.1.3.1	major CHO metabolism.degradation.sucrose.invertases.neutral	LOC_Os02g34560	plant neutral invertase domain containing protein, expressed								PFG_2C-20395.L.C12845PFG_2C-20395.L.C12845						LOC_Os02g34560	Oscyt-inv1	Flowering	Root cell development. Flowering time. Fertility.	10.1007/s00425-008-0718-0	Mutant
LOC_Os11g07440	2.2.1.3.1	major CHO metabolism.degradation.sucrose.invertases.neutral	LOC_Os11g07440	plant neutral invertase domain containing protein, expressed								PFG_3A-09303.R.A20937PFG_2B-60144.R.B15627PFG_3A-09303.R.A20937PFG_2B-60144.R.B15627PFG_3A-09303.R.A20937PFG_2B-60144.R.B15627PFG_3A-09303.R.A20937PFG_2B-60144.R.B15627		RMD_02Z15AJ03RMD_02Z15AJ03				LOC_Os11g07440
LOC_Os02g33110	2.2.1.3.2	major CHO metabolism.degradation.sucrose.invertases.cell wall	LOC_Os02g33110	glycosyl hydrolases, putative, expressed								PFG_3A-02853.R.A12020"PFG_4A-04118.R.A45232,PFG_4A-02684.L.A43284"PFG_4A-02684.R.A43283PFG_3A-02853.R.A12020"PFG_4A-04118.R.A45232,PFG_4A-02684.L.A43284"PFG_4A-02684.R.A43283PFG_3A-02853.R.A12020					RdSpm3763C_3.1RdSpm3763C_3.1	LOC_Os02g33110
LOC_Os04g56930	2.2.1.3.2	major CHO metabolism.degradation.sucrose.invertases.cell wall	LOC_Os04g56930	glycosyl hydrolases, putative, expressed			NE4037_0_701_1ANE4037_0_701_1A					PFG_3A-02359.L.A11380PFG_2B-20513.R.B13777PFG_2B-20513.R.B13777PFG_3A-02359.L.A11380		RMD_05NPBNL86-2RMD_03Z11CE06-4RMD_05NPBNL86-2RMD_03Z11CE06-4			RDs1083_5.1RDs1083_5.1	LOC_Os04g56930
LOC_Os04g56920	2.2.1.3.2	major CHO metabolism.degradation.sucrose.invertases.cell wall	LOC_Os04g56920	glycosyl hydrolases, putative, expressed	Ds108432,Ds78684-4Ds58432		NC0341_0_402_1A		CRS430_TT80-17-1-6_Ds3			PFG_1A-17704.L.B00269					RGT4590_5.1,RGT4597_5.1	LOC_Os04g56920
LOC_Os09g08120	2.2.1.3.2	major CHO metabolism.degradation.sucrose.invertases.cell wall	LOC_Os09g08120	beta-fructofuranosidase, insoluble isoenzyme 7 precursor, putative, expressed								PFG_3A-51082.L.A35517						LOC_Os09g08120
LOC_Os01g73580	2.2.1.3.2	major CHO metabolism.degradation.sucrose.invertases.cell wall	LOC_Os01g73580	glycosyl hydrolases, putative, expressed			T11806T"T14840T,NE4523_0_501_1A"T13126T"T02724T,NC0347_0_104_1A"	CU313731"CU320746,CU321181,CU315092,TEBB1E11""CU316122,TEBA3G04,CU320543"				PFG_1D-2707360.L.B11092PFG_3A-03526.R.A12830						LOC_Os01g73580
LOC_Os09g08072	2.2.1.3.2	major CHO metabolism.degradation.sucrose.invertases.cell wall	LOC_Os09g08072	glycosyl hydrolases, putative, expressed	Ds73712-1							PFG_3A-00551.R.A09189,PFG_2C-60344.L.C15181						LOC_Os09g08072
LOC_Os04g33720	2.2.1.3.2	major CHO metabolism.degradation.sucrose.invertases.cell wall	LOC_Os04g33720	glycosyl hydrolases, putative, expressed	Ds28377,Ds36313-1												RdSpm4374A_3.1	LOC_Os04g33720
LOC_Os04g33740	2.2.1.3.2	major CHO metabolism.degradation.sucrose.invertases.cell wall	LOC_Os04g33740	glycosyl hydrolases, putative, expressed	Ds20493-3											M0015449		LOC_Os04g33740	GIF1	Seed	Grain filling. Grain size.	10.1038/ng.220	Natural variation
LOC_Os04g56920	2.2.1.3.3	major CHO metabolism.degradation.sucrose.invertases.vacuolar	LOC_Os04g56920	glycosyl hydrolases, putative, expressed	Ds108432,Ds78684-4Ds58432		NC0341_0_402_1A		CRS430_TT80-17-1-6_Ds3			PFG_1A-17704.L.B00269					RGT4590_5.1,RGT4597_5.1	LOC_Os04g56920
LOC_Os02g01590	2.2.1.3.3	major CHO metabolism.degradation.sucrose.invertases.vacuolar	LOC_Os02g01590	glycosyl hydrolases, putative, expressed								PFG_2D-30640.R.D06830PFG_2D-30640.R.D06830		RMD_05Z11AA91RMD_05Z11AA91			RdSpm1956A_3.1RdSpm4358_3.1RdSpm1956A_3.1RdSpm4358_3.1	LOC_Os02g01590
LOC_Os09g08120	2.2.1.3.3	major CHO metabolism.degradation.sucrose.invertases.vacuolar	LOC_Os09g08120	beta-fructofuranosidase, insoluble isoenzyme 7 precursor, putative, expressed								PFG_3A-51082.L.A35517						LOC_Os09g08120
LOC_Os09g08072	2.2.1.3.3	major CHO metabolism.degradation.sucrose.invertases.vacuolar	LOC_Os09g08072	glycosyl hydrolases, putative, expressed	Ds73712-1							PFG_3A-00551.R.A09189,PFG_2C-60344.L.C15181						LOC_Os09g08072
LOC_Os04g45290	2.2.1.3.3	major CHO metabolism.degradation.sucrose.invertases.vacuolar	LOC_Os04g45290	glycosyl hydrolases, putative, expressed				DAO3F02DAO3F02				PFG_3A-15544.R.A30188,PFG_3A-15544.R.A30187,PFG_4A-50469.R.A46011"PFG_3A-15544.R.A30188,PFG_3A-15544.R.A30187,PFG_4A-50469.R.A46011		RMD_05Z11FJ44,RMD_05Z11AU10,RMD_05Z11AW81,RMD_05Z11AU92,RMD_05Z11FJ57,RMD_05Z11AV83,RMD_05Z11AW04,RMD_05Z11AW19,RMD_05Z11AW01,RMD_05Z11AW18,RMD_05Z11AX30"RMD_05Z11FJ44,RMD_05Z11AU10,RMD_05Z11AW81,RMD_05Z11AU92,RMD_05Z11FJ57,RMD_05Z11AV83,RMD_05Z11AW04,RMD_05Z11AW19,RMD_05Z11AW01,RMD_05Z11AW18,RMD_05Z11AX30				LOC_Os04g45290
LOC_Os01g52450	2.2.1.4	major CHO metabolism.degradation.sucrose.hexokinase	LOC_Os01g52450	hexokinase, putative, expressed								PFG_4A-00960.L.A41028"PFG_3A-05865.R.A16094,PFG_3A-05862.R.A16091""PFG_3A-05865.R.A16094,PFG_3A-05862.R.A16091"						LOC_Os01g52450
LOC_Os05g45590	2.2.1.4	major CHO metabolism.degradation.sucrose.hexokinase	LOC_Os05g45590	hexokinase, putative, expressed										RMD_04Z11QV18				LOC_Os05g45590
LOC_Os07g09890	2.2.1.4	major CHO metabolism.degradation.sucrose.hexokinase	LOC_Os07g09890	hexokinase, putative, expressed	Ds67861-3		NE3535_0_401_1A,ND0015_0_101_1A"NE6014_0_403_1A,T14784T"T01697T,NF3750_0_101_1A,T00401T	CU320230,CU324773,CU315038,CU319615,CU315199,CU315282,CU315157,CU320761,CU324385,CU324761,CU323221,CU322747,CU320594"CU318285,CU316146,CU318251,CU317881,CU325246,CU316559,CU319908				PFG_3D-50089.R.D14167		RMD_03Z11AU02-4RMD_03Z11BT93				LOC_Os07g09890
LOC_Os05g44760	2.2.1.4	major CHO metabolism.degradation.sucrose.hexokinase	LOC_Os05g44760	hexokinase, putative, expressed				CU323850				PFG_3A-51530.L.A36167						LOC_Os05g44760
LOC_Os05g09500	2.2.1.4	major CHO metabolism.degradation.sucrose.hexokinase	LOC_Os05g09500	hexokinase, putative, expressed	Ds43483							PFG_1A-19018.R.A00841,PFG_1A-19022.R.A00847,PFG_3A-17809.R.A33400"PFG_1A-19123.R.A00864,PFG_3A-17373.R.A32740PFG_3A-17548.L.A33025						LOC_Os05g09500
LOC_Os05g31110	2.2.1.4	major CHO metabolism.degradation.sucrose.hexokinase	LOC_Os05g31110	hexokinase, putative, expressed	Ds71883-2			DAK2G02,CU326281,DAK2H02,DAK2E02										LOC_Os05g31110
LOC_Os01g71320	2.2.1.4	major CHO metabolism.degradation.sucrose.hexokinase	LOC_Os01g71320	hexokinase, putative, expressed									ZJ000022,ZJ000354		SHIP_NE2606	M0034023		LOC_Os01g71320
LOC_Os01g09460	2.2.1.4	major CHO metabolism.degradation.sucrose.hexokinase	LOC_Os01g09460	hexokinase, putative, expressed			T05779T,NC0422_0_501_1A,T05706T	CU320487				PFG_1C-04829.R.B03524						LOC_Os01g09460
LOC_Os01g53930	2.2.1.4	major CHO metabolism.degradation.sucrose.hexokinase	LOC_Os01g53930	hexokinase, putative, expressed								PFG_1B-05214.R.A02846		RMD_04Z11KR59	SHIP_ZSF0603,SHIP_ZSF0676.B,SHIP_ZSF0602,SHIP_ZSF0683.B,SHIP_ZSF0683	M0027859M0027859		LOC_Os01g53930
LOC_Os04g24430	2.2.1.5	major CHO metabolism.degradation.sucrose.Susy	LOC_Os04g24430	sucrose synthase, putative, expressed								PFG_1B-19918.R.C09786PFG_3D-00174.L.D10307						LOC_Os04g24430
LOC_Os03g22120	2.2.1.5	major CHO metabolism.degradation.sucrose.Susy	LOC_Os03g22120	sucrose synthase, putative, expressed	Ds30539,Ds110890,Ds30570"Ds107651-3,Ds107662,Ds20512,Ds107172-2,Ds20980-2,Ds105105,Ds27118,Ds107172-3,Ds37260-1,Ds6935-2,Ds88456-1,Ds110794"Ds21908-2,Ds32023,Ds58877,Ds51729-1,Ds108003-1"Ds30539,Ds110890,Ds30570"Ds107651-3,Ds107662,Ds20512,Ds107172-2,Ds105105,Ds27118,Ds107172-3,Ds37260-1,Ds6935-2,Ds88456-1,Ds110794"Ds21908-2,Ds58877"Ds20980-2,Ds51729-1"Ds107651-3,Ds107662,Ds20512,Ds107172-2,Ds209…			REAA6F11,CU322667,TEBA4A04"REAA6F11,CU322667,TEBA4A04"REAA6F11,CU322667,TEBA4A04		GSNU_Ds217"GSNU_Ds700,GSNU_Ds494""GSNU_Ds700,GSNU_Ds494"GSNU_Ds217GSNU_Ds217"GSNU_Ds700,GSNU_Ds494"		PFG_3A-16859.L.A32014"PFG_3C-00613.L.C16441,PFG_2D-00245.R.D00372"PFG_1A-07135.L.C00201PFG_3A-16859.L.A32014"PFG_3C-00613.L.C16441,PFG_2D-00245.R.D00372"PFG_3C-00613.L.C16441PFG_1A-07135.L.C00201						LOC_Os03g22120
LOC_Os02g58480	2.2.1.5	major CHO metabolism.degradation.sucrose.Susy	LOC_Os02g58480	sucrose synthase, putative, expressed								PFG_3A-11765.L.A24492PFG_2D-20322.L.D04711				M0053835		LOC_Os02g58480
LOC_Os03g28330	2.2.1.5	major CHO metabolism.degradation.sucrose.Susy	LOC_Os03g28330	sucrose synthase, putative, expressed	Ds42290Ds42290Ds42290Ds42290Ds42290			SET4F04SET4F04SET4F04SET4F04SET4F04				PFG_3A-15386.L.A29931,PFG_1A-20731.L.C02849,PFG_3A-01505.L.A10349,PFG_1A-20731.L.C02848,PFG_3A-10769.L.A23140,PFG_K-00293.R.E00518PFG_3A-01585.L.A10450"PFG_3A-15386.L.A29931,PFG_1A-20731.L.C02849,PFG_3A-01505.L.A10349,PFG_1A-20731.L.C02848,PFG_3A-10769.L.A23140,PFG_K-00293.R.E00518"PFG_3A-01585.L.A10450"PFG_3A-15386.L.A29931,PFG_1A-20731.L.C02849,PFG_3A-01505.L.A10349,PFG_1A-20731.L.C02848,PFG_3A…						LOC_Os03g28330
LOC_Os07g42490	2.2.1.5	major CHO metabolism.degradation.sucrose.Susy	LOC_Os07g42490	sucrose synthase, putative, expressed			NF2766_0_702_1ANF2766_0_702_1A					PFG_2C-70008.L.C15220PFG_2C-70008.L.C15220		RMD_05Z11ER88,RMD_05Z11ER88-2"RMD_05Z11ER88,RMD_05Z11ER88-2	SHIP_ZD0854,SHIP_ZD0711"SHIP_ZD0854,SHIP_ZD0711			LOC_Os07g42490
LOC_Os06g09450	2.2.1.5	major CHO metabolism.degradation.sucrose.Susy	LOC_Os06g09450	sucrose synthase, putative, expressed	Ds49800,Ds74655-1"Ds49800,Ds74655-1"Ds49800,Ds74655-1"Ds49800,Ds74655-1"Ds49800,Ds74655-1"Ds49800,Ds74655-1"Ds49800,Ds74655-1"Ds49800,Ds74655-1		NE8015_0_501_1A"T11985T,H0228_0_232_1A,ND8002_0_103_1A,NC2415_0_102_1A,NE3021_0_101_1A,NF3743_0_102_1A,NC2568_0_704_1A,NF7018_0_101_1A,T29390T,NF5014_0_401_1A,T13504T,T13262T,T37326T,H0757_1_102_1A,T00021F,NE4039_0_502_1A,T13940T""T09100T,T21757T,NF6017_0_704_1A,ND1006_0_702_1A,T14149T,T05817T,NF4868_0_102_1A,T04961T,NF2791_0_531_1A,NE6036_0_101_1A,H0622_2_104_1A"ND1015_0_101_1ANE8015_0_501_1A"T1…	CU323610,CU321255,CU322373,CU316007,CU318428,CU323788,CU319244,CU323927,CU315905"CU313951,CU319536,CU323816,CU324869,CU319566,CU322177"CU323610,CU321255,CU322373,CU316007,CU318428,CU323788,CU319244,CU323927,CU315905"CU313951,CU319536,CU323816,CU324869,CU319566,CU322177"CU323610,CU321255,CU322373,CU316007,CU318428,CU323788,CU319244,CU323927,CU315905"CU313951,CU319536,CU323816,CU324869,CU319566,CU3…				PFG_1B-23934.L.A03801PFG_3A-14679.R.A28849PFG_2D-41280.L.D09555PFG_1B-23934.L.A03801PFG_3A-14679.R.A28849PFG_2D-41280.L.D09555PFG_1B-23934.L.A03801PFG_3A-14679.R.A28849PFG_2D-41280.L.D09555PFG_1B-23934.L.A03801PFG_3A-14679.R.A28849PFG_2D-41280.L.D09555PFG_1B-23934.L.A03801PFG_3A-14679.R.A28849PFG_2D-41280.L.D09555PFG_1B-23934.L.A03801PFG_3A-14679.R.A28849PFG_2D-41280.L.D09555PFG_1B-23934.L.A03801…		RMD_08MZHAF67-2,RMD_08MZHAF70-3,RMD_04Z11RB67-3,RMD_05NPBLK04,RMD_08MZHAF70-2,RMD_08MZHAF67-3,RMD_05NPBLX57-2,RMD_03Z11IU62-2,RMD_03Z11AD68-2"RMD_03Z11BS42,RMD_03Z11CZ71,RMD_05NPBMS67"RMD_08MZHAF67-2,RMD_08MZHAF70-3,RMD_04Z11RB67-3,RMD_05NPBLK04,RMD_08MZHAF70-2,RMD_08MZHAF67-3,RMD_05NPBLX57-2,RMD_03Z11IU62-2,RMD_03Z11AD68-2"RMD_03Z11BS42,RMD_03Z11CZ71,RMD_05NPBMS67"RMD_08MZHAF67-2,RMD_08MZHAF70-3…				LOC_Os06g09450
LOC_Os02g49320	2.2.1.99	major CHO metabolism.degradation.sucrose.misc	LOC_Os02g49320	sucrase-related, putative, expressed												M0024586		LOC_Os02g49320
LOC_Os04g33040	2.2.2.1	major CHO metabolism.degradation.starch.starch cleavage	LOC_Os04g33040	alpha-amylase precursor, putative, expressed								PFG_1B-08218.L.C04811"PFG_K-03240.L.E05257,PFG_1B-08218.L.C04812""PFG_1C-09736.L.B06180,PFG_1C-09736.R.B06179"				M0036740		LOC_Os04g33040
LOC_Os08g36910	2.2.2.1	major CHO metabolism.degradation.starch.starch cleavage	LOC_Os08g36910	alpha-amylase precursor, putative, expressed								PFG_3A-14085.L.A27863PFG_3A-14085.L.A27863PFG_3A-14085.L.A27863						LOC_Os08g36910
LOC_Os01g51754	2.2.2.1	major CHO metabolism.degradation.starch.starch cleavage	LOC_Os01g51754	alpha-amylase precursor, putative, expressed	Ds25765		NF5030_0_531_1ANF5030_0_531_1ANF5030_0_531_1ANF5030_0_531_1A	CU316932CU316932CU316932										LOC_Os01g51754
LOC_Os01g70700	2.2.2.1	major CHO metabolism.degradation.starch.starch cleavage	LOC_Os01g70700	expressed protein	Ds104722-1							PFG_1E-02904.L.B11651"PFG_2D-21659.R.D05922,PFG_K-04678.L.E07721"		RMD_04Z11BM95-2	SHIP_ZSF5630.1,SHIP_ZSF5630,SHIP_ZSF5630.2			LOC_Os01g70700
LOC_Os02g52700	2.2.2.1	major CHO metabolism.degradation.starch.starch cleavage	LOC_Os02g52700	alpha-amylase precursor, putative, expressed	Ds3747-1							PFG_1C-03126.R.B02513,PFG_2D-21607.R.D05870						LOC_Os02g52700
LOC_Os02g52710	2.2.2.1	major CHO metabolism.degradation.starch.starch cleavage	LOC_Os02g52710	alpha-amylase precursor, putative, expressed	Ds61072							PFG_3A-60469.L.A38997,PFG_3A-60470.L.A38999		RMD_05Z11DQ60		M0045669M0045343		LOC_Os02g52710	AmyI-1	Germination dormancy	Starch degradation. Seed germination. Seedling growth.	10.1093/pcp/pci091	Knockdown Overexpression
LOC_Os01g25510	2.2.2.1	major CHO metabolism.degradation.starch.starch cleavage	LOC_Os01g25510	alpha-amylase isozyme C, putative, expressed								PFG_1D-03645.L.B09774,PFG_3A-07073.L.A17758					RdSpm1820A_3.1	LOC_Os01g25510
LOC_Os09g28420	2.2.2.1	major CHO metabolism.degradation.starch.starch cleavage	LOC_Os09g28420	alpha-amylase precursor, putative, expressed	Ds33973"Ds110567-1,Ds110567-2""Ds27017-1,Ds83046-3"			SAJ8B04,DAI4A10,DAI4C09SAR7G06				PFG_3A-06486.L.A16992"PFG_2D-11018.L.D03809,PFG_1C-08514.R.B05576"				M0028465		LOC_Os09g28420	Amy3B	Eating quality	Seed starch content. High temperature-triggered grain chalkiness.	10.1111/j.1467-7652.2012.00741.x	Knockdown
LOC_Os08g36900	2.2.2.1	major CHO metabolism.degradation.starch.starch cleavage	LOC_Os08g36900	alpha-amylase precursor, putative, expressed	Ds30836-2							PFG_K-01208.R.E02163,PFG_K-01208.R.E02162"PFG_3A-00156.R.A08652,PFG_3A-09573.R.A21335,PFG_3A-09573.R.A21334"PFG_3A-09573.L.A21333,PFG_3A-00156.L.A08651,PFG_3A-09573.L.A21332PFG_K-03080.R.E04916"PFG_K-01208.R.E02163,PFG_K-01208.R.E02162""PFG_3A-00156.R.A08652,PFG_3A-09573.R.A21335,PFG_3A-09573.R.A21334""PFG_3A-09573.L.A21333,PFG_3A-00156.L.A08651,PFG_3A-09573.L.A21332"						LOC_Os08g36900
LOC_Os03g04770	2.2.2.1.2	major CHO metabolism.degradation.starch.starch cleavage.beta amylase	LOC_Os03g04770	beta-amylase, putative, expressed								PFG_1D-01656.R.B08920,PFG_3D-00282.R.D10447,PFG_1B-19115.L.C09482		RMD_03Z11HA36,RMD_03Z11HA37		M0012079		LOC_Os03g04770
LOC_Os10g32810	2.2.2.1.2	major CHO metabolism.degradation.starch.starch cleavage.beta amylase	LOC_Os10g32810	beta-amylase, putative, expressed								PFG_2D-41325.R.D09615PFG_4A-00982.L.A41056						LOC_Os10g32810
LOC_Os09g39570	2.2.2.1.2	major CHO metabolism.degradation.starch.starch cleavage.beta amylase	LOC_Os09g39570	beta-amylase, putative, expressed				DAJ1H05				PFG_3A-51413.R.A36004						LOC_Os09g39570
LOC_Os10g41550	2.2.2.1.2	major CHO metabolism.degradation.starch.starch cleavage.beta amylase	LOC_Os10g41550	beta-amylase, putative, expressed			T02727T					PFG_2B-40479.L.B14989,PFG_2A-10609.R.A05681"PFG_2A-10609.L.A05680,PFG_1D-2707153.R.B10998"PFG_1C-01916.L.B01705,PFG_1C-01916.R.B01704,PFG_1C-01914.R.B01702						LOC_Os10g41550
LOC_Os07g35880	2.2.2.1.2	major CHO metabolism.degradation.starch.starch cleavage.beta amylase	LOC_Os07g35880	beta-amylase, putative, expressed								PFG_3A-09133.L.A20710PFG_1B-13036.R.C06995						LOC_Os07g35880
LOC_Os02g03690	2.2.2.1.2	major CHO metabolism.degradation.starch.starch cleavage.beta amylase	LOC_Os02g03690	beta-amylase, putative, expressed								PFG_2A-40612.R.A07819						LOC_Os02g03690
LOC_Os03g22790	2.2.2.1.2	major CHO metabolism.degradation.starch.starch cleavage.beta amylase	LOC_Os03g22790	beta-amylase, putative, expressed								PFG_2A-30470.R.A07092,PFG_2A-30470.L.A07091						LOC_Os03g22790
LOC_Os01g13550	2.2.2.1.2	major CHO metabolism.degradation.starch.starch cleavage.beta amylase	LOC_Os01g13550	beta-amylase, putative, expressed								PFG_3A-03952.R.A13410						LOC_Os01g13550
LOC_Os07g47120	2.2.2.1.2	major CHO metabolism.degradation.starch.starch cleavage.beta amylase	LOC_Os07g47120	beta-amylase, putative, expressed								PFG_3A-06932.L.A17558						LOC_Os07g47120
LOC_Os01g63270	2.2.2.2	major CHO metabolism.degradation.starch.starch phosphorylase	LOC_Os01g63270	alpha-glucan phosphorylast isozyme, putative, expressed				CU321019CU321019	CRS632_TT76-59-1-10_Ds3			PFG_1B-12536.R.C06789"PFG_3A-07940.R.A19051,PFG_3A-08664.R.A20092,PFG_3A-07940.L.A19050"PFG_1B-12536.R.C06789"PFG_3A-07940.R.A19051,PFG_3A-08664.R.A20092,PFG_3A-07940.L.A19050"		RMD_03Z11CS79RMD_03Z11CS79				LOC_Os01g63270
LOC_Os03g55090	2.2.2.2	major CHO metabolism.degradation.starch.starch phosphorylase	LOC_Os03g55090	alpha-glucan phosphorylast isozyme, putative, expressed				CU325867				PFG_3A-09701.L.A21495PFG_1B-18337.U.C09160		RMD_03Z11JS05-2,RMD_03Z11HM08,RMD_03Z11JS05,RMD_03Z11CW74-2"RMD_03Z11HM21,RMD_03Z11JS01				LOC_Os03g55090	pho1	Eating quality	Seed starch content. Grain maturation.	10.1105/tpc.107.054007	Mutant
LOC_Os06g30310	2.2.2.3	major CHO metabolism.degradation.starch.glucan water dikinase	LOC_Os06g30310	alpha-glucan water dikinase, chloroplast precursor, putative, expressed	Ds84893-1							PFG_3A-07997.L.A19138,PFG_2C-80079.R.C15508,PFG_3A-17984.R.A33614,PFG_3A-17981.R.A33611		RMD_05Z11HK46,RMD_05Z11AQ10				LOC_Os06g30310
LOC_Os12g20150	2.2.2.3	major CHO metabolism.degradation.starch.glucan water dikinase	LOC_Os12g20150	phosphoglucan, water dikinase, chloroplast precursor, putative, expressed				SAT8C06,DAQ2D09"SAT8C06,DAQ2D09				PFG_3A-01420.L.A10249,PFG_3A-01420.R.A10250,PFG_1A-11719.R.A00326,PFG_1C-13828.R.B07877PFG_1C-13828.R.B07877		RMD_05Z11EY54RMD_05Z11EY54				LOC_Os12g20150
LOC_Os05g37450	2.2.2.4	major CHO metabolism.degradation.starch.D enzyme	LOC_Os05g37450	starch binding domain containing protein, putative, expressed	Ds106715-2		T29717TT12760T											LOC_Os05g37450
LOC_Os07g43390	2.2.2.4	major CHO metabolism.degradation.starch.D enzyme	LOC_Os07g43390	4-alpha-glucanotransferase, chloroplast precursor, putative, expressed								PFG_1B-15836.R.C08104,PFG_1B-15836.L.C08105"PFG_1B-17209.L.C08681,PFG_2C-40257.L.C13787						LOC_Os07g43390
LOC_Os07g46790	2.2.2.4	major CHO metabolism.degradation.starch.D enzyme	LOC_Os07g46790	4-alpha-glucanotransferase, putative, expressed								PFG_4A-00923.R.A40978,PFG_4A-00923.L.A40979,PFG_1B-06842.L.A03346			SHIP_ZSF6301,SHIP_ZSF6246,SHIP_ZSF6249,SHIP_ZSF6245			LOC_Os07g46790
LOC_Os01g63810	2.2.2.4	major CHO metabolism.degradation.starch.D enzyme	LOC_Os01g63810	starch binding domain containing protein, putative, expressed								PFG_3A-12686.R.A25814,PFG_2D-31265.R.D07571PFG_3A-03465.R.A12748"PFG_3A-12686.R.A25814,PFG_2D-31265.R.D07571"PFG_3A-03465.R.A12748						LOC_Os01g63810
LOC_Os09g29404	2.2.2.8	major CHO metabolism.degradation.starch.ISA3	LOC_Os09g29404	glycogen operon protein glgX, putative, expressed	Ds28442Ds28442Ds28442		NC0371_0_403_1ANC0371_0_403_1ANC0371_0_403_1A	CU313844CU313844CU313844				PFG_1B-11616.L.C06382,PFG_1B-11616.L.C06383,PFG_4A-50523.L.A46063,PFG_3A-11043.L.A23528"PFG_4A-00047.L.A39856,PFG_4A-00047.L.A39857"PFG_1B-11616.L.C06382,PFG_1B-11616.L.C06383,PFG_4A-50523.L.A46063,PFG_3A-11043.L.A23528"PFG_4A-00047.L.A39856,PFG_4A-00047.L.A39857"PFG_1B-11616.L.C06382,PFG_1B-11616.L.C06383,PFG_4A-50523.L.A46063,PFG_3A-11043.L.A23528"PFG_4A-00047.L.A39856,PFG_4A-00047.L.A39857						LOC_Os09g29404	isa3	Eating quality	Seed starch content.	10.1093/pcp/pcr058	Mutant
LOC_Os11g02180	2.2.2.10	major CHO metabolism.degradation.starch.laforin like phosphoglucan phosphatase (SEX4)	LOC_Os11g02180	dual specificity protein phosphatase, putative, expressed												M0041044		LOC_Os11g02180
LOC_Os03g01750	2.2.2.10	major CHO metabolism.degradation.starch.laforin like phosphoglucan phosphatase (SEX4)	LOC_Os03g01750	dual specificity protein phosphatase, putative, expressed								PFG_2D-41347.R.D09636PFG_3A-15914.R.A30792PFG_3A-15914.L.A30791PFG_2D-41347.R.D09636PFG_3A-15914.R.A30792PFG_3A-15914.L.A30791PFG_2D-41347.R.D09636PFG_3A-15914.R.A30792PFG_3A-15914.L.A30791PFG_2D-41347.R.D09636PFG_3A-15914.R.A30792PFG_3A-15914.L.A30791PFG_2D-41347.R.D09636PFG_3A-15914.R.A30792PFG_2D-41347.R.D09636PFG_3A-15914.R.A30792		RMD_03Z11AE10-2RMD_03Z11AE10-2RMD_03Z11AE10-2RMD_03Z11AE10-2		M0011544M0011544M0011544M0011544		LOC_Os03g01750
LOC_Os07g48830	3.1.1.2	minor CHO metabolism.raffinose family.galactinol synthases.putative	LOC_Os07g48830	glycosyl transferase 8 domain containing protein, putative, expressed	Ds27924-2Ds27924-2													LOC_Os07g48830
LOC_Os01g07530	3.1.2.1	minor CHO metabolism.raffinose family.raffinose synthases.known	LOC_Os01g07530	uncharacterized glycosyltransferase, putative, expressed								PFG_1D-2707373.L.B11100PFG_3A-08844.R.A20344						LOC_Os01g07530
LOC_Os08g38710	3.1.2.2	minor CHO metabolism.raffinose family.raffinose synthases.putative	LOC_Os08g38710	uncharacterized glycosyltransferase, putative, expressed	Ds26684-1,Ds104618-3,Ds71874-1,Ds104635,Ds93109-1,Ds79279-1,Ds102487-2		NC2749_0_401_1A,ND7048_0_702_1A,H0582_4_103_1A,T15621T,NC2749_0_403_1A							RMD_04Z11GY42				LOC_Os08g38710
LOC_Os08g26200	3.1.2.2	minor CHO metabolism.raffinose family.raffinose synthases.putative	LOC_Os08g26200	expressed protein								PFG_3A-00636.R.A09293		RMD_05Z11BL47				LOC_Os08g26200
LOC_Os06g07600	3.1.2.2	minor CHO metabolism.raffinose family.raffinose synthases.putative	LOC_Os06g07600	uncharacterized glycosyltransferase, putative, expressed					LW765_B4-1-1-11-17_Ds3LW694_B4-1-1-3-9_Ds5			PFG_2B-60185.L.B15663PFG_K-06400.R.E10833PFG_3A-02983.R.A12170						LOC_Os06g07600
LOC_Os04g40520	3.1.2.2	minor CHO metabolism.raffinose family.raffinose synthases.putative	LOC_Os04g40520	uncharacterized glycosyltransferase, putative, expressed	Ds40673-1,Ds105276-2		NE6033_0_403_1A,NF9877_0_403_1A									M0020272M0020273		LOC_Os04g40520
LOC_Os02g54820	3.2.1	minor CHO metabolism.trehalose.TPS	LOC_Os02g54820	trehalose-6-phosphate synthase, putative, expressed				04ET3_373_A_245_000_012D09,SCA8A10,SAF3G03"04ET3_373_A_245_000_012D09,SCA8A10,SAF3G03"04ET3_373_A_245_000_012D09,SCA8A10,SAF3G03			04ET3_373_A_245_000_012D0904ET3_373_A_245_000_012D0904ET3_373_A_245_000_012D09	PFG_3A-05632.L.A15784"PFG_2A-40340.R.A07564,PFG_2A-40340.L.A07563,PFG_3A-03188.R.A12411"PFG_3A-05632.L.A15784"PFG_2A-40340.R.A07564,PFG_2A-40340.L.A07563"PFG_3A-03188.R.A12411"PFG_2A-40340.L.A07563,PFG_3A-05632.L.A15784"PFG_2A-40340.R.A07564		RMD_05Z11FB19				LOC_Os02g54820
LOC_Os09g25890	3.2.1	minor CHO metabolism.trehalose.TPS	LOC_Os09g25890	trehalose-6-phosphate synthase, putative, expressed	Ds33746,Ds33740"Ds33746,Ds33740													LOC_Os09g25890
LOC_Os05g44210	3.2.1	minor CHO metabolism.trehalose.TPS	LOC_Os05g44210	trehalose-6-phosphate synthase, putative, expressed	Ds60945							PFG_2C-40092.R.C13515,PFG_2D-40528.L.D08705,PFG_2D-40528.R.D08706,PFG_2C-40092.L.C13516		RMD_03Z11LQ26-2,RMD_03Z11LS74"RMD_03Z11LQ26-2,RMD_03Z11LS74		M0006198		LOC_Os05g44210	OsTPS1	Cold tolerance	&quot;Cold, drought and salinity tolerance.&quot;	10.1007/s00425-011-1458-0	Overexpression
LOC_Os05g06160	3.2.2	minor CHO metabolism.trehalose.TPP	LOC_Os05g06160	trehalose phosphatase, putative, expressed				DAL4C10										LOC_Os05g06160
LOC_Os06g11840	3.2.2	minor CHO metabolism.trehalose.TPP	LOC_Os06g11840	trehalose phosphatase, putative, expressed								PFG_3A-10040.L.A21985PFG_3A-52062.R.A36887						LOC_Os06g11840
LOC_Os09g20390	3.2.2	minor CHO metabolism.trehalose.TPP	LOC_Os09g20390	uncharacterized glycosyl hydrolase Rv2006/MT2062, putative, expressed								PFG_3A-08739.L.A20207PFG_3A-08739.L.A20207PFG_3A-08739.L.A20207						LOC_Os09g20390
LOC_Os07g43160	3.2.2	minor CHO metabolism.trehalose.TPP	LOC_Os07g43160	uncharacterized glycosyl hydrolase Rv2006/MT2062, putative, expressed	Ds43168-2			01ET3_102_A_012_001_024_014F10			01ET3_102_A_012_001_024_014F10						RdSpm2724_3.1	LOC_Os07g43160
LOC_Os04g46760	3.2.2	minor CHO metabolism.trehalose.TPP	LOC_Os04g46760	trehalose phosphatase, putative, expressed			NE1503_0_705_1A,NF7005_0_402_1A	04ET3_387_C_033_000_001A05			04ET3_387_C_033_000_001A05	PFG_3D-02120.L.D12711		RMD_03Z11BF51				LOC_Os04g46760
LOC_Os03g26910	3.2.2	minor CHO metabolism.trehalose.TPP	LOC_Os03g26910	uncharacterized glycosyl hydrolase Rv2006/MT2062, putative, expressed	Ds81685Ds40082-2									RMD_04Z11IH01-3				LOC_Os03g26910
LOC_Os02g44235	3.2.2	minor CHO metabolism.trehalose.TPP	LOC_Os02g44235	expressed protein	Ds62092-1Ds40223		NC0410_0_702_1A,NC0372_0_101_1A,NE9022_0_701_1A,T01223T,NF2779_0_102_1A"H0136_0_01_1A,H0786_4_102_1A							RMD_04Z11LP01			RGT233_5.1	LOC_Os02g44235
LOC_Os05g03810	3.2.2	minor CHO metabolism.trehalose.TPP	LOC_Os05g03810	trehalose phosphatase, putative, expressed								PFG_3A-14951.R.A29282,PFG_3A-15320.L.A29842,PFG_3A-14951.L.A29281						LOC_Os05g03810
LOC_Os02g51680	3.2.2	minor CHO metabolism.trehalose.TPP	LOC_Os02g51680	uncharacterized glycosyl hydrolase Rv2006/MT2062, putative, expressed	Ds45983,Ds19723-3,Ds106519-2			SAN5E1206ET3_348_B_006_092_007D01			06ET3_348_B_006_092_007D01	PFG_4A-03527.L.A44456					RdSpm4906B_3.1,RdSpm6277C_3.1"RdSpm1092B_3.1,RdSpm4907D_3.1,RdSpm4906_3.1,RdSpm4912D_3.1	LOC_Os02g51680
LOC_Os02g44230	3.2.2	minor CHO metabolism.trehalose.TPP	LOC_Os02g44230	CPuORF22 - conserved peptide uORF-containing transcript, expressed	Ds62092-1Ds40223Ds62092-1Ds40223Ds62092-1Ds40223Ds62092-1Ds40223		NC0410_0_702_1A,NC0372_0_101_1A,NE9022_0_701_1A,T01223T,NF2779_0_102_1A"H0136_0_01_1A,H0786_4_102_1A"NC0410_0_702_1A,NC0372_0_101_1A,NE9022_0_701_1A,T01223T,NF2779_0_102_1A"H0136_0_01_1A,H0786_4_102_1A"NC0410_0_702_1A,NC0372_0_101_1A,NE9022_0_701_1A,T01223T,NF2779_0_102_1A"H0136_0_01_1A,H0786_4_102_1A"NC0410_0_702_1A,NC0372_0_101_1A,NE9022_0_701_1A,T01223T,NF2779_0_102_1AH0136_0_01_1AH0786_4_102_…	CU319785CU319785CU319785CU319785						RMD_04Z11LP01RMD_04Z11LP01RMD_04Z11LP01			RGT233_5.1RGT233_5.1RGT233_5.1RGT233_5.1	LOC_Os02g44230	OsTPP1	Cold tolerance	Cold and salinity tolerance.	10.1007/s00425-008-0729-x	Overexpression
LOC_Os08g31630	3.2.2	minor CHO metabolism.trehalose.TPP	LOC_Os08g31630	uncharacterized glycosyl hydrolase Rv2006/MT2062, putative, expressed	Ds72649-1,Ds72649-2Ds111326-3Ds111326-3				CRS775_TT65-115-6-73_Ds3CRS775_TT65-115-6-73_Ds3									LOC_Os08g31630
LOC_Os07g30160	3.2.2	minor CHO metabolism.trehalose.TPP	LOC_Os07g30160	trehalose phosphatase, putative, expressed								PFG_3A-00132.R.A08621		RMD_04Z11HE01-2RMD_03Z11KQ84-2				LOC_Os07g30160
LOC_Os05g06160	3.2.3	minor CHO metabolism.trehalose.potential TPS/TPP	LOC_Os05g06160	trehalose phosphatase, putative, expressed				DAL4C10										LOC_Os05g06160
LOC_Os08g34580	3.2.3	minor CHO metabolism.trehalose.potential TPS/TPP	LOC_Os08g34580	trehalose-6-phosphate synthase, putative, expressed								PFG_3A-07608.R.A18598,PFG_K-02097.R.E03769,PFG_1D-02018.L.B09069,PFG_K-02097.L.E03770"PFG_1C-05318.R.B03812,PFG_2D-30636.R.D06827,PFG_1C-07105.L.B04862,PFG_2A-30495.R.A07125,PFG_3A-16843.L.A31995,PFG_2D-01654.R.D02042,PFG_2A-20720.R.A06555PFG_2C-60135.L.C14933"PFG_1C-07105.L.B04862,PFG_2A-30495.R.A07125"						LOC_Os08g34580
LOC_Os09g25890	3.2.3	minor CHO metabolism.trehalose.potential TPS/TPP	LOC_Os09g25890	trehalose-6-phosphate synthase, putative, expressed	Ds33746,Ds33740"Ds33746,Ds33740													LOC_Os09g25890
LOC_Os05g44100	3.2.3	minor CHO metabolism.trehalose.potential TPS/TPP	LOC_Os05g44100	trehalose synthase, putative, expressed								PFG_1A-12901.L.A00588						LOC_Os05g44100
LOC_Os01g53000	3.2.3	minor CHO metabolism.trehalose.potential TPS/TPP	LOC_Os01g53000	trehalose synthase, putative, expressed								PFG_2D-01622.R.D02009,PFG_2A-20515.R.A06368PFG_2A-30247.R.A06912"PFG_2D-01622.R.D02009,PFG_2A-20515.R.A06368"		RMD_04Z11HV05,RMD_04Z11HV53				LOC_Os01g53000
LOC_Os05g03810	3.2.3	minor CHO metabolism.trehalose.potential TPS/TPP	LOC_Os05g03810	trehalose phosphatase, putative, expressed								PFG_3A-14951.R.A29282,PFG_3A-15320.L.A29842,PFG_3A-14951.L.A29281						LOC_Os05g03810
LOC_Os01g54560	3.2.3	minor CHO metabolism.trehalose.potential TPS/TPP	LOC_Os01g54560	trehalose synthase, putative, expressed								PFG_1C-08615.L.B05635,PFG_3A-16805.L.A31949PFG_2C-30347.L.C13385PFG_1B-09818.R.C05609"PFG_1C-08615.L.B05635,PFG_3A-16805.L.A31949"PFG_2C-30347.L.C13385PFG_1B-09818.R.C05609"PFG_1C-08615.L.B05635,PFG_3A-16805.L.A31949"PFG_2C-30347.L.C13385PFG_1B-09818.R.C05609				M0042784M0042784M0042784		LOC_Os01g54560
LOC_Os08g31980	3.2.3	minor CHO metabolism.trehalose.potential TPS/TPP	LOC_Os08g31980	trehalose-6-phosphate synthase, putative, expressed								PFG_2D-20555.R.D04886						LOC_Os08g31980
LOC_Os03g12360	3.2.3	minor CHO metabolism.trehalose.potential TPS/TPP	LOC_Os03g12360	trehalose-6-phosphate synthase, putative, expressed	Ds43837,Ds33841,Ds62323-1"Ds43837,Ds33841,Ds62323-1							PFG_4A-03908.R.A44951PFG_2B-20536.R.B13804PFG_1C-15619.R.B08500PFG_4A-03908.R.A44951PFG_2B-20536.R.B13804PFG_1C-15619.R.B08500						LOC_Os03g12360
LOC_Os10g37660	3.2.4	minor CHO metabolism.trehalose.trehalase	LOC_Os10g37660	trehalase precursor, putative, expressed	Ds96266-1		T09018T,T26142T,T27522T,T15372TT30984T	CU322170,CU322617,CU322745,CU316317,CU319008,CU325787,CU316992,CU317426,CU320023,CU325542,CU316090"CU324693,CU317423,CU323505,CU317806,TEBB1F02,CU323622,CU323443,CU318949,CU318435,CU323800,CU318430				PFG_3A-60478.R.A39007		RMD_03Z11OI39,RMD_03Z11OL71				LOC_Os10g37660
LOC_Os02g08130	3.3	minor CHO metabolism.sugar alcohols	LOC_Os02g08130	FGGY family of carbohydrate kinases, putative, expressed			T17107T,NE8046_0_501_1A,NE8016_0_501_1A"T17107T,NE8046_0_501_1A,NE8016_0_501_1A"T17107T,NE8046_0_501_1A,NE8016_0_501_1A	CU322044CU322044CU322044				PFG_3A-08443.R.A19782PFG_3A-08443.R.A19782PFG_3A-08443.R.A19782						LOC_Os02g08130
LOC_Os04g56580	3.4.2	minor CHO metabolism.myo-inositol.InsP-Kinases	LOC_Os04g56580	inositol 1,3,4,5,6-pentakisphosphate 2-kinase, putative, expressed										RMD_04Z11DJ39				LOC_Os04g56580
LOC_Os03g09250	3.4.3	minor CHO metabolism.myo-inositol.InsP Synthases	LOC_Os03g09250	inositol-3-phosphate synthase, putative, expressed	Ds72198-2Ds72198-2Ds72198-2Ds72198-2		T16603T,T13450TNC0238_0_407_1A"T16603T,T13450T"NC0238_0_407_1A"T16603T,T13450T"NC0238_0_407_1ANC0238_0_407_1A"T16603T,T13450T"	CU322008CU322008CU322008CU322008		GSNU_Ds402GSNU_Ds402GSNU_Ds402GSNU_Ds402		PFG_3D-02919.R.D13812PFG_3D-02919.R.D13812PFG_3D-02919.R.D13812PFG_3D-02919.R.D13812						LOC_Os03g09250	RINO1	Eating quality	Seed phytic acid content.	10.1093/pcp/pcp071	Knockdown
LOC_Os10g22450	3.4.3	minor CHO metabolism.myo-inositol.InsP Synthases	LOC_Os10g22450	inositol-3-phosphate synthase, putative, expressed													RdSpm6159A_3.1,RdSpm553A_3.1	LOC_Os10g22450
LOC_Os06g36560	3.4.4	minor CHO metabolism.myo-inositol.myo inositol oxygenases	LOC_Os06g36560	inositol oxygenase, putative, expressed	Ds111762-1Ds111762-1			DAK7G06,SAN1H11"DAK7G06,SAN1H11				PFG_3A-00389.R.A08964,PFG_1B-20311.R.C09928"PFG_4A-03671.L.A44665,PFG_2A-10069.L.A05122PFG_2C-20277.R.C12695"PFG_3A-00389.R.A08964,PFG_1B-20311.R.C09928""PFG_4A-03671.L.A44665,PFG_2A-10069.L.A05122"				M0025224,M0025222"M0025224,M0025222		LOC_Os06g36560	OsMIOX	Drought tolerance	Drought tolerance.	10.1016/j.plantsci.2012.08.003	Overexpression
LOC_Os03g39000	3.4.5	minor CHO metabolism.myo-inositol.inositol phosphatase	LOC_Os03g39000	inositol-1-monophosphatase, putative, expressed								PFG_1B-01832.L.A01705PFG_1A-10543.R.A00048PFG_1B-01832.L.A01705PFG_1A-10543.R.A00048		RMD_04Z11BB69RMD_04Z11BB69				LOC_Os03g39000
LOC_Os08g41270	3.4.5	minor CHO metabolism.myo-inositol.inositol phosphatase	LOC_Os08g41270	endonuclease/exonuclease/phosphatase family domain containing protein, expressed			ND1021_0_103_1A,ND1021_0_101_1A"ND1021_0_103_1A,ND1021_0_101_1A					PFG_3A-05554.R.A15674,PFG_2C-20261.L.C12682"PFG_3A-05554.R.A15674,PFG_2C-20261.L.C12682						LOC_Os08g41270
LOC_Os07g09330	3.4.5	minor CHO metabolism.myo-inositol.inositol phosphatase	LOC_Os07g09330	inositol-1-monophosphatase, putative, expressed								PFG_K-01604.L.E02846,PFG_K-01604.L.E02845		RMD_05Z11BV24				LOC_Os07g09330
LOC_Os09g15400	3.4.5	minor CHO metabolism.myo-inositol.inositol phosphatase	LOC_Os09g15400	inositol monophosphatase family protein, putative, expressed								PFG_3A-15231.R.A29711PFG_3A-15231.L.A29710						LOC_Os09g15400
LOC_Os01g01620	3.5	minor CHO metabolism.others	LOC_Os01g01620	kinase, pfkB family, putative, expressed		IndDs2336-2,IndDs5138,IndDs1940,IndDs1811-1,IndDs848,IndDs5158,IndDs5405-1,IndDs550,IndDs4355-3,IndDs1857-1,IndDs4355-1"IndDs2963-2,IndDs2945-2,IndDs3863-2"IndDs3719-3,IndDs5407,IndDs178-2,IndDs365,IndDs4021-2,IndDs5206	T09454T	SAR5G08,DAO3G11,04ET3_387_C_020_000_001H03			04ET3_387_C_020_000_001H03	PFG_3A-01010.R.A09750,PFG_3A-01010.L.A09749		RMD_03Z11CF06,RMD_03Z11CF06-4				LOC_Os01g01620
LOC_Os11g42540	3.5	minor CHO metabolism.others	LOC_Os11g42540	oxidoreductase, aldo/keto reductase family protein, putative, expressed										RMD_04Z11AE51RMD_04Z11AE51				LOC_Os11g42540
LOC_Os09g39390	3.5	minor CHO metabolism.others	LOC_Os09g39390	oxidoreductase, aldo/keto reductase family protein, putative, expressed			NC2567_0_402_1A					PFG_4D-50054.L.D15359,PFG_4D-50054.L.D15358						LOC_Os09g39390
LOC_Os04g08550	3.5	minor CHO metabolism.others	LOC_Os04g08550	oxidoreductase, aldo/keto reductase family protein, putative, expressed								PFG_K-03433.R.E05666					RdSpm6170M_3.1,RdSpm6170K_3.1	LOC_Os04g08550
LOC_Os05g49430	3.5	minor CHO metabolism.others	LOC_Os05g49430	aldose 1-epimerase, putative, expressed	Ds97739-1Ds97739-1		NC0602_0_503_1A,T09594TNF3042_0_503_1ANC0602_0_503_1ANF3042_0_503_1AT09594T	CU322062"REAB5C10,SAH5G01,SAH5B02"CU322062				PFG_1B-06231.L.A03162PFG_2B-70095.R.B15932				M0027037M0027037		LOC_Os05g49430
LOC_Os10g37330	3.5	minor CHO metabolism.others	LOC_Os10g37330	oxidoreductase, aldo/keto reductase family protein, putative, expressed								PFG_3D-00696.R.D10966,PFG_1E-06007.R.C11066,PFG_1E-06007.L.C11065		RMD_05Z11BV12		M0001601		LOC_Os10g37330
LOC_Os10g02480	3.5	minor CHO metabolism.others	LOC_Os10g02480	oxidoreductase, aldo/keto reductase family protein, putative, expressed								PFG_4A-03563.L.A44505,PFG_3A-06849.R.A17441,PFG_3A-10238.L.A22329PFG_1C-08315.R.B05483PFG_3A-06849.R.A17441PFG_1C-08315.R.B05483			SHIP_ZSF0940,SHIP_ZSF0940.B"SHIP_ZSF0940,SHIP_ZSF0940.B	M0028856M0028856	RdSpm3909_3.1RdSpm3909_3.1	LOC_Os10g02480
LOC_Os07g04990	3.5	minor CHO metabolism.others	LOC_Os07g04990	oxidoreductase, aldo/keto reductase family protein, putative, expressed	Ds71818-1,Ds28636-2,Ds28641-2,Ds73406-1,Ds28635-2"Ds71818-1,Ds28636-2,Ds28641-2,Ds73406-1,Ds28635-2		ND4562_0_702_1A,ND4533_0_404_1A"NF7011_0_403_1A,NF3747_0_401_1A,ND1065_0_409_1A,NE8039_0_105_1A,NC0547_0_401_1A"ND4562_0_702_1A,ND4533_0_404_1A"NF7011_0_403_1A,NF3747_0_401_1A,NE8039_0_105_1A,NC0547_0_401_1AND1065_0_409_1A					PFG_3A-13294.R.A26704PFG_1A-22235.L.C03573PFG_3A-13294.R.A26704		RMD_08MZHAF42,RMD_03Z11BL63-2,RMD_03Z11ER76-2,RMD_05Z11EN63RMD_03Z11BS71-2"RMD_08MZHAF42,RMD_05Z11EN63""RMD_03Z11BL63-2,RMD_03Z11ER76-2"				LOC_Os07g04990
LOC_Os04g37490	3.5	minor CHO metabolism.others	LOC_Os04g37490	oxidoreductase, aldo/keto reductase family protein, putative, expressed								PFG_2D-21073.R.D05259						LOC_Os04g37490
LOC_Os10g02380	3.5	minor CHO metabolism.others	LOC_Os10g02380	oxidoreductase, aldo/keto reductase family protein, putative, expressed	Ds108510-1,Ds111261-1,Ds108515-1"Ds61505-2,Ds6539-2							PFG_1A-19724.R.A01001,PFG_2D-40492.R.D08658		RMD_03Z11BZ89,RMD_05NPBNH96		M0054271	RdSpm587A_3.1	LOC_Os10g02380
LOC_Os10g42240	3.5	minor CHO metabolism.others	LOC_Os10g42240	kinase, pfkB family, putative, expressed								PFG_1D-01952.R.B09044PFG_1D-01952.R.B09044						LOC_Os10g42240
LOC_Os04g51390	3.5	minor CHO metabolism.others	LOC_Os04g51390	aldose 1-epimerase, putative, expressed			NF4019_0_404_1A,T21469T,T21467T,T21866T,T22496T,T23037TT25742T"NF4019_0_404_1A,T21469T,T21467T,T21866T,T22496T,T23037T"T25742T					PFG_1C-07330.R.B04988,PFG_1C-07510.R.B05090,PFG_1C-07510.R.B05089,PFG_1C-07510.L.B05088"PFG_3D-01582.R.D11992,PFG_3D-01581.R.D11991"PFG_1C-07330.R.B04988,PFG_1C-07510.R.B05090,PFG_1C-07510.R.B05089,PFG_1C-07510.L.B05088"PFG_3D-01582.R.D11992,PFG_3D-01581.R.D11991		RMD_03Z11AS95RMD_03Z11AS95				LOC_Os04g51390
LOC_Os03g52760	3.5	minor CHO metabolism.others	LOC_Os03g52760	kinase, pfkB family, putative, expressed												M0027745		LOC_Os03g52760	lpaN15-186	Eating quality	Seed phytic acid content.	10.1007/s00122-008-0863-7	Mutant
LOC_Os01g62860	3.5	minor CHO metabolism.others	LOC_Os01g62860	oxidoreductase, aldo/keto reductase family protein, putative, expressed	Ds100427-1		NF4035_0_101_1A											LOC_Os01g62860
LOC_Os10g32830	3.5	minor CHO metabolism.others	LOC_Os10g32830	kinase, pfkB family, putative, expressed				DAI6E08						RMD_03Z11KM21				LOC_Os10g32830
LOC_Os03g51000	3.5	minor CHO metabolism.others	LOC_Os03g51000	3,4-dihydroxy-2-butanone kinase, putative, expressed				MUL6G01MUL6G01MUL6G01				PFG_1E-03334.L.B11789PFG_2A-30266.R.A06931"PFG_1C-11529.R.B07009,PFG_1C-15131.R.B08332,PFG_3A-12898.R.A26100"PFG_1D-04843.L.B10334PFG_1E-03334.L.B11789PFG_2A-30266.R.A06931"PFG_1C-11529.R.B07009,PFG_1C-15131.R.B08332,PFG_3A-12898.R.A26100"PFG_1D-04843.L.B10334PFG_2A-30266.R.A06931"PFG_1C-11529.R.B07009,PFG_1C-15131.R.B08332,PFG_3A-12898.R.A26100"PFG_1D-04843.L.B10334						LOC_Os03g51000
LOC_Os04g38530	3.5	minor CHO metabolism.others	LOC_Os04g38530	aldose 1-epimerase, putative, expressed								PFG_3A-11852.L.A24655,PFG_3A-11852.R.A24653"PFG_1D-03851.L.B09875,PFG_3D-02303.R.D12952						LOC_Os04g38530
LOC_Os01g63840	3.5	minor CHO metabolism.others	LOC_Os01g63840	3-deoxy-D-manno-octulosonic-acid transferase, putative, expressed								PFG_3A-51975.L.A36768PFG_3A-51975.R.A36767PFG_3A-51975.L.A36768PFG_3A-51975.R.A36767				M0032527,M0032529"M0032527,M0032529		LOC_Os01g63840
LOC_Os11g03900	3.5	minor CHO metabolism.others	LOC_Os11g03900	glucosamine--fructose-6-phosphate aminotransferase 1, putative, expressed								PFG_1B-22634.R.A03468						LOC_Os11g03900
LOC_Os02g36600	3.5	minor CHO metabolism.others	LOC_Os02g36600	aldose 1-epimerase, putative, expressed	Ds91946-2			SAJ3B11				PFG_3A-03061.R.A12282PFG_1B-14008.R.C07381					RGT524_3.1"RDs260_5.1,RGT1829_5.1"	LOC_Os02g36600
LOC_Os02g03100	3.5	minor CHO metabolism.others	LOC_Os02g03100	oxidoreductase, aldo/keto reductase family protein, putative, expressed								PFG_3D-00557.R.D10796PFG_3D-00557.R.D10796			SHIP_ZSF0105.B2,SHIP_ZSF0105.2,SHIP_ZSF0105.1,SHIP_ZSF0105.B1"SHIP_ZSF0105.B2,SHIP_ZSF0105.2,SHIP_ZSF0105.1,SHIP_ZSF0105.B1			LOC_Os02g03100
LOC_Os03g06880	3.5	minor CHO metabolism.others	LOC_Os03g06880	kinase, pfkB family, putative, expressed								PFG_1A-13935.R.C01513				M0018780		LOC_Os03g06880
LOC_Os02g08030	3.5	minor CHO metabolism.others	LOC_Os02g08030	aldose 1-epimerase, putative, expressed	Ds116330		H0358_1_302_1A	CU324242,CU320957CU320060"CU318365,CU322542"				PFG_1C-15528.L.B08477		RMD_03Z11EE42				LOC_Os02g08030
LOC_Os01g46950	3.5	minor CHO metabolism.others	LOC_Os01g46950	aldose 1-epimerase, putative, expressed	Ds97673		T08165T"NE3512_0_501_1A,NF8542_0_502_1A"	CU317103	CRS993_TT90-3-3-39-8_Ds3			PFG_1B-15537.R.C07964,PFG_1B-15537.L.C07963PFG_1A-24854.L.B01159		RMD_04Z11IB82				LOC_Os01g46950
LOC_Os10g06720	3.5	minor CHO metabolism.others	LOC_Os10g06720	aldose 1-epimerase, putative, expressed								PFG_1C-07655.R.B05168PFG_3A-10367.L.A22547PFG_3A-52534.L.A37542PFG_3A-10367.L.A22547PFG_3A-52534.L.A37542			SHIP_ZSF1476SHIP_ZSF1476			LOC_Os10g06720
LOC_Os03g26430	3.5	minor CHO metabolism.others	LOC_Os03g26430	aldose 1-epimerase, putative, expressed	Ds30189,Ds30163							PFG_2A-00145.R.A04344PFG_1D-04426.L.B10138						LOC_Os03g26430
LOC_Os01g01120	3.5	minor CHO metabolism.others	LOC_Os01g01120	enolase-phosphatase E1, putative, expressed								PFG_2D-40602.R.D08784,PFG_3A-17553.R.A33034,PFG_2D-40602.R.D08783						LOC_Os01g01120
LOC_Os04g37470	3.5	minor CHO metabolism.others	LOC_Os04g37470	oxidoreductase, aldo/keto reductase family protein, putative, expressed	Ds96782-2Ds93254-2									RMD_04Z11GT39		M0005594		LOC_Os04g37470
LOC_Os10g02490	3.5	minor CHO metabolism.others	LOC_Os10g02490	oxidoreductase, aldo/keto reductase family protein, putative, expressed				SAM7E05,SAM7F05,SAM7A06,SAM7C05"SAM7E05,SAM7F05,SAM7A06,SAM7C05				PFG_1A-20522.R.C02768PFG_1A-20522.L.C02769PFG_3A-05057.R.A14946PFG_1A-20522.R.C02768PFG_1A-20522.L.C02769PFG_3A-05057.R.A14946						LOC_Os10g02490
LOC_Os01g47550	3.5	minor CHO metabolism.others	LOC_Os01g47550	kinase, pfkB family, putative, expressed								PFG_3A-10837.L.A23229,PFG_3A-10565.L.A22864,PFG_3A-10837.R.A23228,PFG_3A-10565.R.A22863,PFG_3A-10837.R.A23227,PFG_3A-10837.L.A23230			SHIP_NSF2495			LOC_Os01g47550
LOC_Os07g05000	3.5	minor CHO metabolism.others	LOC_Os07g05000	oxidoreductase, aldo/keto reductase family protein, putative, expressed			T08102T"T13808T,NC2620_0_403_1A"	CU325964,SAI2H05				PFG_3A-50817.L.A35142,PFG_3A-06831.R.A17421,PFG_3A-06831.L.A17422"PFG_2D-40003.R.D08052,PFG_3A-50817.L.A35141		RMD_04Z11AP61-3"RMD_04Z11ES83,RMD_04Z11GD71-2,RMD_03Z11LE91,RMD_05NPBLQ94"				LOC_Os07g05000
LOC_Os08g45180	3.5	minor CHO metabolism.others	LOC_Os08g45180	kinase, pfkB family, putative, expressed								PFG_3A-12042.L.A24942PFG_2B-00386.L.B12612PFG_3A-12042.L.A24942PFG_2B-00386.L.B12612PFG_3A-12042.L.A24942PFG_2B-00386.L.B12612		RMD_04Z11AH44-2,RMD_04Z11AH44-3				LOC_Os08g45180
LOC_Os09g15820	3.5	minor CHO metabolism.others	LOC_Os09g15820	aldose 1-epimerase, putative, expressed								PFG_3A-10914.L.A23338"PFG_1A-08726.R.C00855,PFG_3A-10339.R.A22505"PFG_1A-08726.R.C00855						LOC_Os09g15820
LOC_Os01g62880	3.5	minor CHO metabolism.others	LOC_Os01g62880	oxidoreductase, aldo/keto reductase family protein, putative, expressed								PFG_2D-30484.R.D06647,PFG_1D-03741.L.B09832		RMD_05NPBLJ84,RMD_05NPBLK17				LOC_Os01g62880
LOC_Os05g39690	3.5	minor CHO metabolism.others	LOC_Os05g39690	oxidoreductase, aldo/keto reductase family protein, putative, expressed								PFG_4A-01733.R.A42010				M0022981,M0019011,M0016532,M0034131,M0000111,M0000094,M0035380,M0034821,M0000331,M0032819,M0000302,M0000128,M0000081,M0022976,M0019016,M0000323,M0035472,M0000043,M0034581,M0035418,M0034808,M0034182,M0000090,M0034268,M0016610,M0000048,M0000050,M0034211,M0034224,M0035212,M0000045,M0000102,M0022988,M0023024,M0035463,M0034786,M0035451,M0000075,M0034212,M0034173,M0000092,M0000089		LOC_Os05g39690
LOC_Os11g29370	3.5	minor CHO metabolism.others	LOC_Os11g29370	haloacid dehalogenase-like hydrolase family protein, putative, expressed				04ET3_373_A_193_000_010F04			04ET3_373_A_193_000_010F04	PFG_3A-17287.L.A32588,PFG_3A-18230.R.A33904						LOC_Os11g29370
LOC_Os04g38540	3.5	minor CHO metabolism.others	LOC_Os04g38540	aldose 1-epimerase, putative, expressed	Ds102562-2Ds102562-2										SHIP_ZSF0299,SHIP_ZSF0394,SHIP_ZSF0298SHIP_ZS3440"SHIP_ZSF0299,SHIP_ZSF0394,SHIP_ZSF0298"SHIP_ZS3440			LOC_Os04g38540
LOC_Os12g40830	3.5	minor CHO metabolism.others	LOC_Os12g40830	kinase, pfkB family, putative, expressed								PFG_1C-11325.R.B06913,PFG_1A-23444.R.C04182"PFG_1C-11325.R.B06913,PFG_1A-23444.R.C04182"PFG_1C-11325.R.B06913,PFG_1A-23444.R.C04182						LOC_Os12g40830
LOC_Os11g17610	3.5	minor CHO metabolism.others	LOC_Os11g17610	expressed protein								PFG_3A-17499.R.A32937,PFG_3A-03455.R.A12739,PFG_3A-17499.R.A32938						LOC_Os11g17610
LOC_Os05g09370	3.5	minor CHO metabolism.others	LOC_Os05g09370	kinase, pfkB family, putative, expressed								PFG_3A-08356.R.A19657,PFG_3A-16804.R.A31948,PFG_3A-09632.R.A21402"PFG_1B-13308.L.C07099,PFG_3A-03942.L.A13390,PFG_3A-09632.L.A21401"PFG_3A-08356.R.A19657,PFG_3A-16804.R.A31948,PFG_3A-09632.R.A21402"PFG_1B-13308.L.C07099,PFG_3A-03942.L.A13390,PFG_3A-09632.L.A21401"PFG_3A-08356.R.A19657,PFG_3A-16804.R.A31948,PFG_3A-09632.R.A21402"PFG_1B-13308.L.C07099,PFG_3A-03942.L.A13390,PFG_3A-09632.L.A21401						LOC_Os05g09370
LOC_Os05g38230	3.5	minor CHO metabolism.others	LOC_Os05g38230	oxidoreductase, aldo/keto reductase family protein, putative, expressed	Ds63886,Ds63886-2"Ds63886,Ds63886-2		NC0011_0_531_1A,T00499TT09242T"NC0011_0_531_1A,T00499T"T09242T"NC0011_0_531_1A,T00499T"											LOC_Os05g38230
LOC_Os04g37480	3.5	minor CHO metabolism.others	LOC_Os04g37480	oxidoreductase, aldo/keto reductase family protein, putative, expressed	Ds70570-1Ds70570-1			SAK1G09,DAI6E07"SAK1G09,DAI6E07				PFG_3A-13838.R.A27474PFG_2D-21079.R.D05265PFG_3A-13838.R.A27474PFG_2D-21079.R.D05265						LOC_Os04g37480
LOC_Os04g48020	3.5	minor CHO metabolism.others	LOC_Os04g48020	3-hexulose-6-phosphate isomerase, putative, expressed								PFG_3A-14644.R.A28790						LOC_Os04g48020
LOC_Os12g35290	3.5	minor CHO metabolism.others	LOC_Os12g35290	conserved oligomeric Golgi complex component 8, putative, expressed								PFG_1E-01126.L.A04128,PFG_1A-16705.R.C02488						LOC_Os12g35290
LOC_Os01g34930	3.6	minor CHO metabolism.callose	LOC_Os01g34930	callose synthase, putative, expressed								PFG_2A-30489.R.A07119						LOC_Os01g34930
LOC_Os03g03610	3.6	minor CHO metabolism.callose	LOC_Os03g03610	1,3-beta-glucan synthase component domain containing protein, expressed	Ds117258,Ds27132-2,Ds81797"Ds117258,Ds27132-2,Ds81797"Ds117258,Ds27132-2,Ds81797		ND1031_0_704_1A"NF2786_0_501_1A,ND6058_0_401_1A,T25865T,T20281T,T00139T,NF9855_0_402_1A,T29123T,T26338T,ND6025_0_505_1A,T05193T,NF1041_0_502_1A,NF9872_0_501_1A,NF2777_0_702_1A,NF9853_0_401_1A,T29631T,ND0013_0_404_1A,T21051T,NE6047_0_402_1A""NC2620_0_502_1A,NF7001_0_501_1A,ND2066_0_502_1A,NC0243_0_101_1A,NF8539_0_506_1A,ND0062_0_502_1A,ND4560_0_506_1A,T08583T,ND2040_0_704_1A,T21724T,T20548T,T08808…	CU314006,CU319883,CU323962,CU315081,CU313506,CU320294,CU318707,CU324227,CU313853,CU321722,CU318437,CU324265,CU316888,CU314701"CU318703,CU314554,CU313793,CU320372,TEBA9A10,CU316252,CU314389,CU315561,CU318682,CU314783,CU320966,CU325762,CU321360,CU316214"CU314006,CU319883,CU323962,CU315081,CU313506,CU320294,CU318707,CU324227,CU313853,CU321722,CU318437,CU324265,CU316888,CU314701"CU318703,CU314554,CU3…		GSNU_Ds848,GSNU_Ds982"GSNU_Ds848,GSNU_Ds982"GSNU_Ds848,GSNU_Ds982		PFG_4A-01797.L.A42087PFG_4A-01797.L.A42087PFG_4A-01797.L.A42087		RMD_03Z11JX22-2,RMD_03Z11EP50-2"RMD_04Z11FU09-2,RMD_05NPBMK87,RMD_05NPBML79,RMD_03Z11OY51,RMD_04Z11BK84,RMD_03Z11BH36,RMD_03Z11BL53-2,RMD_03Z11KC35"RMD_03Z11KW07,RMD_04Z11EP42-3,RMD_04Z11GG19,RMD_03Z11LJ71-2,RMD_04Z11DM13-2,RMD_04Z11GG95,RMD_04Z11GG69,RMD_03Z11LO95,RMD_04Z11AF13-4,RMD_03Z11HO38,RMD_04Z11DN62-3,RMD_03Z11AZ12,RMD_03Z11KJ31,RMD_04Z11HN41-2,RMD_04Z11AI63,RMD_03Z11OH06-2,RMD_03Z11BH23…				LOC_Os03g03610
LOC_Os02g14900	3.6	minor CHO metabolism.callose	LOC_Os02g14900	1,3-beta-glucan synthase component domain containing protein, expressed			T19076T,NC2695_0_702_1AT18491TT25020T	CU323882"CU316843,CU316785"				PFG_3D-60121.R.D14988						LOC_Os02g14900
LOC_Os06g08380	3.6	minor CHO metabolism.callose	LOC_Os06g08380	1,3-beta-glucan synthase component domain containing protein, expressed	Ds78917-1		T10543T,ND4547_0_401_1A,T25430T,T08744T,NE5045_0_101_1A,H0329_2_101_1A,H0329_1_305_1A,NF3711_0_102_1A,ND5041_0_505_1A,T30635T,ND8030_0_101_1A,ND7041_0_104_1A,NF7026_0_502_1A,NE6010_0_103_1A,T15706T,T01261T,T09718T,NF6048_0_401_1A,H0205_0_01_1A,NE7049_0_702_1A,T05929T,T26623T,T30222T,H0458_3_204_1A,NF5036_0_402_1A,NC0434_0_101_1A"NF8031_0_502_1A,NE3034_0_104_1A,NF7787_0_402_1A,H0151_0_03_1A,T14616…	CU320579,CU315632,CU324942,CU325443,REAC8G12,CU326071,CU317541,CU313424"CU320420,CU314468,CU315987,04ET3_373_A_009_106_032C10,CU316036,CU314105,CU318574,CU322660,CU320150,TEBA8B10,CU322390,CU325228,CU322437,CU320320,CU316608,CU324509,CU326285,CU324027,CU319078,CU315645,CU322067,CU319207,CU321316,CU317429,CU322404,CU317030,CU325202,CU319989,CU316107,CU321539,CU321628			04ET3_373_A_009_106_032C10	PFG_1B-14143.R.C07464,PFG_K-05965.R.E10063,PFG_K-05965.R.E10064,PFG_4A-02770.L.A43416"PFG_2D-01117.R.D01470,PFG_3A-17428.L.A32828,PFG_1B-18336.U.C09159		RMD_03Z11EB75-4,RMD_03Z11OW89,RMD_03Z11DJ53,RMD_03Z11BQ70"RMD_03Z11LO23,RMD_04Z11IF23,RMD_03Z11EA50,RMD_03Z11AW07-2,RMD_03Z11AE88				LOC_Os06g08380
LOC_Os06g51270	3.6	minor CHO metabolism.callose	LOC_Os06g51270	1,3-beta-glucan synthase component domain containing protein, expressed				SAM9A10,DAK6G09"MUL9A03,CU322657				PFG_4A-01576.L.A41826"PFG_2A-00107.L.A04297,PFG_4A-03581.L.A44527,PFG_4A-03581.L.A44528,PFG_4A-01666.R.A41930,PFG_4A-02257.R.A42678"				M0007095		LOC_Os06g51270
LOC_Os01g55040	3.6	minor CHO metabolism.callose	LOC_Os01g55040	1,3-beta-glucan synthase component, putative, expressed			T01936T					PFG_2A-50054.R.A07883,PFG_3A-14372.L.A28337,PFG_2C-30199.L.C13183		RMD_04Z11MX60,RMD_04Z11MD66,RMD_04Z11MX42,RMD_04Z11MX02,RMD_04Z11MD25,RMD_04Z11MX64,RMD_05Z11CC78,RMD_04Z11MD63				LOC_Os01g55040
LOC_Os02g58560	3.6	minor CHO metabolism.callose	LOC_Os02g58560	1,3-beta-glucan synthase component, putative, expressed								PFG_1C-02039.R.B01795,PFG_5A-00235.R.A46622PFG_1C-05443.L.B03905PFG_5A-00235.R.A46622"PFG_1C-02039.R.B01795,PFG_5A-00235.R.A46622"PFG_1C-05443.L.B03905		RMD_04Z11AZ70RMD_04Z11AZ70				LOC_Os02g58560
LOC_Os01g34890	3.6	minor CHO metabolism.callose	LOC_Os01g34890	GLUCAN SYNTHASE-LIKE protein, putative, expressed			NE8016_0_703_1A	SAO3A01				PFG_2D-00752.L.D01097,PFG_1D-01333.L.B08759,PFG_1B-09241.R.C05376,PFG_2D-00752.R.D01098						LOC_Os01g34890
LOC_Os01g34880	3.6	minor CHO metabolism.callose	LOC_Os01g34880	callose synthase, putative, expressed			T21934T	CU319741										LOC_Os01g34880
LOC_Os06g02260	3.6	minor CHO metabolism.callose	LOC_Os06g02260	callose synthase, putative, expressed								PFG_2A-20709.L.A06544,PFG_2D-00288.R.D00449"PFG_2A-20709.L.A06544,PFG_2D-00288.R.D00449						LOC_Os06g02260
LOC_Os12g43664	3.7	minor CHO metabolism.sugar kinases	LOC_Os12g43664	FGGY family of carbohydrate kinases, putative, expressed			T11711T					PFG_1D-01645.L.B08907						LOC_Os12g43664
LOC_Os07g22650	3.7	minor CHO metabolism.sugar kinases	LOC_Os07g22650	expressed protein			NC0395_0_101_1ANC0395_0_101_1ANC0395_0_101_1A					PFG_1B-24412.R.A03923,PFG_2D-10586.R.D03179,PFG_3A-10781.R.A23156PFG_3D-01320.L.D11700"PFG_1B-24412.R.A03923,PFG_2D-10586.R.D03179,PFG_3A-10781.R.A23156"PFG_3D-01320.L.D11700"PFG_1B-24412.R.A03923,PFG_2D-10586.R.D03179,PFG_3A-10781.R.A23156"PFG_3D-01320.L.D11700						LOC_Os07g22650
LOC_Os07g44660	3.7	minor CHO metabolism.sugar kinases	LOC_Os07g44660	FGGY family of carbohydrate kinases, putative, expressed				CU313406				PFG_3A-16714.R.A31854						LOC_Os07g44660
LOC_Os03g13690	3.8.1	minor CHO metabolism.galactose.galactokinases	LOC_Os03g13690	expressed protein								PFG_1D-04755.L.B10294,PFG_3A-60175.L.A38638					RdSpm2478_3.1	LOC_Os03g13690
LOC_Os03g61710	3.8.1	minor CHO metabolism.galactose.galactokinases	LOC_Os03g61710	GHMP kinases ATP-binding protein, putative, expressed			T27064T,T26451T					PFG_K-06368.R.E10775"PFG_1C-03736.L.B02958,PFG_3A-13623.R.A27182,PFG_3A-13623.L.A27183,PFG_3A-13991.L.A27709,PFG_1C-03736.R.B02957""PFG_1B-18109.L.C09062,PFG_1B-18109.L.C09061"		RMD_03Z11OM54-2,RMD_03Z11OM88"RMD_04Z11AP22,RMD_04Z11AP22-2				LOC_Os03g61710
LOC_Os10g35070	3.8.2	minor CHO metabolism.galactose.alpha-galactosidases	LOC_Os10g35070	alpha-galactosidase precursor, putative, expressed			T17442TT17442TT17442T					PFG_1C-09534.L.B06085PFG_1C-09534.L.B06085PFG_1C-09534.L.B06085		RMD_03Z11AF27-4RMD_03Z11AF27-4				LOC_Os10g35070
LOC_Os10g35110	3.8.2	minor CHO metabolism.galactose.alpha-galactosidases	LOC_Os10g35110	alpha-galactosidase precursor, putative, expressed			T27541T,T30569T,ND6032_0_501_1A,NE6033_0_503_1A"T25257T,NF5021_0_133_1A,H0317_3_302_1A,ND4518_0_503_1A,H0317_1_302_1A,NC0440_0_104_1A"NF3735_0_702_1A,T20126T,T15864T"T27541T,T30569T,ND6032_0_501_1A,NE6033_0_503_1A"T25257T,NF5021_0_133_1A,H0317_3_302_1A,ND4518_0_503_1A,H0317_1_302_1A,NC0440_0_104_1A"NF3735_0_702_1A,T20126T,T15864TNC0440_0_104_1A"T27541T,T30569T,ND6032_0_501_1A,NE6033_0_503_1A""NF5…	REAB8A11"CU320387,CU322848"REAB8A11"CU320387,CU322848"REAB8A11"CU320387,CU322848"				PFG_1B-01220.L.A01480,PFG_1B-01220.R.A01479"PFG_2B-40332.L.B14846,PFG_3D-00431.L.D10621,PFG_1A-21818.L.C03301,PFG_3D-00431.R.D10620"PFG_1B-01220.L.A01480,PFG_1B-01220.R.A01479"PFG_2B-40332.L.B14846,PFG_3D-00431.L.D10621,PFG_1A-21818.L.C03301,PFG_3D-00431.R.D10620"PFG_1B-01220.L.A01480,PFG_1B-01220.R.A01479		RMD_03Z11CX52RMD_03Z11CX52RMD_03Z11CX52				LOC_Os10g35110
LOC_Os01g33420	3.8.2	minor CHO metabolism.galactose.alpha-galactosidases	LOC_Os01g33420	glycosyl hydrolase family protein 27, putative, expressed			NF4861_0_102_1A"NC2290_0_401_1A,ND4525_0_104_1A,NE7006_0_501_1A,NC2290_0_502_1A"					PFG_4A-00971.R.A41044		RMD_03Z11BX02RMD_08MZHAF32				LOC_Os01g33420
LOC_Os07g48160	3.8.2	minor CHO metabolism.galactose.alpha-galactosidases	LOC_Os07g48160	alpha-galactosidase precursor, putative, expressed			NF2796_0_435_1A					PFG_2A-60110.R.A08137,PFG_1A-12645.L.A00521		RMD_04Z11BH93-3"RMD_04Z11BH93-2,RMD_04Z11BH14,RMD_04Z11BH93,RMD_04Z11BH48,RMD_04Z11BH61,RMD_04Z11BH69,RMD_04Z11BH60"RMD_03Z11LE76-2	SHIP_NSF2057.B,SHIP_NSF2068,SHIP_NSF2044.A,SHIP_NSF2068.B,SHIP_NSF2096.B,SHIP_NSF2083.A,SHIP_NSF2056.B"SHIP_NSF2058.A,SHIP_NSF2067.A	M0059664		LOC_Os07g48160
LOC_Os07g26900	3.8.2	minor CHO metabolism.galactose.alpha-galactosidases	LOC_Os07g26900	alpha-galactosidase precursor, putative, expressed	Ds68853							PFG_2B-50099.L.B15177						LOC_Os07g26900
LOC_Os04g41340	3.99	minor CHO metabolism.misc	LOC_Os04g41340	4-nitrophenylphosphatase, putative, expressed	Ds78479-1		NE3043_0_501_1A,NE3030_0_502_1A											LOC_Os04g41340
LOC_Os09g08660	3.99	minor CHO metabolism.misc	LOC_Os09g08660	4-nitrophenylphosphatase, putative, expressed								PFG_2D-30294.R.D06399						LOC_Os09g08660
LOC_Os08g28010	4.1.6	glycolysis.cytosolic branch.fructose-2,6-bisphosphatase (Fru2,6BisPase)	LOC_Os08g28010	expressed protein									ZJ000649,ZJ000311					LOC_Os08g28010
LOC_Os05g07130	4.1.6	glycolysis.cytosolic branch.fructose-2,6-bisphosphatase (Fru2,6BisPase)	LOC_Os05g07130	6PF-2-K/Fru-2,6-P2ASE liver isozyme, putative, expressed								PFG_4A-02621.R.A43190PFG_2D-40566.R.D08742PFG_4A-01116.L.A41213PFG_4A-02621.R.A43190PFG_2D-40566.R.D08742PFG_4A-01116.L.A41213						LOC_Os05g07130
LOC_Os10g11870	4.1.6	glycolysis.cytosolic branch.fructose-2,6-bisphosphatase (Fru2,6BisPase)	LOC_Os10g11870	transposon protein, putative, CACTA, En/Spm sub-class, expressed								PFG_4A-00463.L.A40375PFG_3A-52621.L.A37682						LOC_Os10g11870
LOC_Os08g03290	4.1.8	glycolysis.cytosolic branch.glyceraldehyde 3-phosphate dehydrogenase (GAP-DH)	LOC_Os08g03290	glyceraldehyde-3-phosphate dehydrogenase, putative, expressed	Ds20780-3Ds20780-3Ds20780-3Ds20780-3							PFG_1B-01010.L.A01423,PFG_2D-41242.R.D09506PFG_1C-13837.R.B07883PFG_1C-13837.R.B07883PFG_1C-13837.R.B07883"PFG_1B-01010.L.A01423,PFG_2D-41242.R.D09506"PFG_1C-13837.R.B07883		RMD_03Z11EB03RMD_03Z11EB03RMD_03Z11EB03RMD_03Z11EB03				LOC_Os08g03290	OsGAPC3	Salinity tolerance	Salinity tolerance.	10.1007/s11240-011-9950-6	Overexpression
LOC_Os06g45590	4.1.8	glycolysis.cytosolic branch.glyceraldehyde 3-phosphate dehydrogenase (GAP-DH)	LOC_Os06g45590	glyceraldehyde-3-phosphate dehydrogenase, putative, expressed	Ds88462-1"Ds26801-2,Ds52056-1"			DAK2D03CU322277				PFG_3D-01569.R.D11978					RdSpm2610C_3.1	LOC_Os06g45590
LOC_Os04g40950	4.1.8	glycolysis.cytosolic branch.glyceraldehyde 3-phosphate dehydrogenase (GAP-DH)	LOC_Os04g40950	glyceraldehyde-3-phosphate dehydrogenase, putative, expressed				REAF5D12REAF5D12				PFG_1E-05011.L.C10770PFG_1E-05011.L.C10770PFG_1E-05011.L.C10770		RMD_03Z11OX94-3RMD_03Z11OX94-3RMD_03Z11OX94-3		M0036757M0036757M0036757		LOC_Os04g40950
LOC_Os02g38920	4.1.8	glycolysis.cytosolic branch.glyceraldehyde 3-phosphate dehydrogenase (GAP-DH)	LOC_Os02g38920	glyceraldehyde-3-phosphate dehydrogenase, putative, expressed									ZJ000213,ZJ000552					LOC_Os02g38920
LOC_Os09g02540	4.1.10	glycolysis.cytosolic branch.aldolase	LOC_Os09g02540	expressed protein								PFG_K-04116.L.E07062,PFG_K-04116.L.E07061		RMD_03Z11DQ17,RMD_03Z11DQ36,RMD_03Z11CB88,RMD_03Z11DQ22-2,RMD_03Z11DQ23-2,RMD_03Z11DQ41				LOC_Os09g02540
LOC_Os04g01230	4.1.12	glycolysis.cytosolic branch.phosphoglycerate mutase	LOC_Os04g01230	phosphoglycerate mutase, putative, expressed										RMD_04Z11AV15-2,RMD_05Z11ER15RMD_05Z11ER15RMD_04Z11AV15-2	SHIP_ZSF5469			LOC_Os04g01230
LOC_Os06g01950	4.1.12	glycolysis.cytosolic branch.phosphoglycerate mutase	LOC_Os06g01950	phosphoglycerate mutase, putative, expressed	Ds105584-2													LOC_Os06g01950
LOC_Os05g04960	4.1.12	glycolysis.cytosolic branch.phosphoglycerate mutase	LOC_Os05g04960	phosphoglycerate mutase, putative, expressed	Ds104643									RMD_04Z11FI32,RMD_03Z11CN59				LOC_Os05g04960
LOC_Os03g15950	4.1.13	glycolysis.cytosolic branch.enolase	LOC_Os03g15950	enolase, putative, expressed				CU319867								M0039465		LOC_Os03g15950
LOC_Os06g04510	4.1.13	glycolysis.cytosolic branch.enolase	LOC_Os06g04510	enolase, putative, expressed			NF2004_0_704_1A,NF7007_0_506_1A"NF2004_0_704_1A,NF7007_0_506_1A	CU319370"CU322914,CU325043,CU316780"				PFG_3A-12320.L.A25309PFG_3A-02083.R.A11057PFG_3A-12320.L.A25309PFG_3A-02083.R.A11057				M0025930M0025934M0056183M0056183		LOC_Os06g04510
LOC_Os09g20820	4.1.13	glycolysis.cytosolic branch.enolase	LOC_Os09g20820	enolase, putative, expressed								PFG_2D-40397.R.D08540,PFG_2D-00266.L.D00410,PFG_2D-40397.L.D08539PFG_4A-03005.L.A43727						LOC_Os09g20820
LOC_Os03g14450	4.1.13	glycolysis.cytosolic branch.enolase	LOC_Os03g14450	enolase, putative, expressed										RMD_03Z11HI92	SHIP_ZSF5232SHIP_ZSF5232			LOC_Os03g14450
LOC_Os10g08550	4.1.13	glycolysis.cytosolic branch.enolase	LOC_Os10g08550	enolase, putative, expressed								PFG_1B-20716.L.C10090,PFG_1B-20819.L.C10139PFG_3A-00895.L.A09629PFG_3A-00919.L.A09656"PFG_1D-2707304.L.B11055,PFG_3D-01681.L.D12104,PFG_3A-10915.L.A23340,PFG_3A-10915.L.A23339,PFG_3A-15713.L.A30461,PFG_3A-10912.L.A23336""PFG_1B-20716.L.C10090,PFG_1B-20819.L.C10139"PFG_3A-00895.L.A09629PFG_3A-00919.L.A09656"PFG_1D-2707304.L.B11055,PFG_3D-01681.L.D12104,PFG_3A-10915.L.A23340,PFG_3A-10915.L.A23339,P…			SHIP_ZSF5095"SHIP_ZS3979,SHIP_ZSF5096"SHIP_ZSF5095"SHIP_ZS3979,SHIP_ZSF5096"SHIP_ZSF5095"SHIP_ZS3979,SHIP_ZSF5096"			LOC_Os10g08550
LOC_Os07g26610	4.2.2	glycolysis.plastid branch.phosphoglucomutase (PGM)	LOC_Os07g26610	phosphoglucomutase, putative, expressed								PFG_1B-06021.R.A03097,PFG_4A-01560.L.A41806"PFG_1B-06021.R.A03097,PFG_4A-01560.L.A41806						LOC_Os07g26610
LOC_Os06g28194	4.2.2	glycolysis.plastid branch.phosphoglucomutase (PGM)	LOC_Os06g28194	expressed protein				SAJ6D06SAJ6D06SAJ6D06SAJ6D06SAJ6D06				PFG_3A-09607.L.A21381,PFG_1B-23437.R.A03669PFG_1A-10635.L.A00063					RGdSpm399B_3.1RGdSpm399A_3.1RdSpm2179_3.1RGdSpm399B_3.1RGdSpm399A_3.1RdSpm2179_3.1RGdSpm399B_3.1RGdSpm399A_3.1RdSpm2179_3.1RGdSpm399B_3.1RGdSpm399A_3.1RdSpm2179_3.1RGdSpm399B_3.1"RGdSpm399A_3.1,RdSpm2179_3.1"	LOC_Os06g28194
LOC_Os09g29070	4.2.3	glycolysis.plastid branch.glucose-6-phosphate isomerase	LOC_Os09g29070	glucose-6-phosphate isomerase, putative, expressed								PFG_2D-10402.L.D02931"PFG_1B-02938.L.A02066,PFG_1B-02939.R.A02068,PFG_1B-02939.L.A02069,PFG_1B-02939.L.A02070"PFG_K-05438.L.E09022		RMD_04Z11LA62	SHIP_ZSF5354	M0028293,M0028295,M0026214,M0012810		LOC_Os09g29070
LOC_Os06g14510	4.2.3	glycolysis.plastid branch.glucose-6-phosphate isomerase	LOC_Os06g14510	glucose-6-phosphate isomerase, putative, expressed				DAL8A12DAL8A12DAL8A12				PFG_3A-05812.R.A16025PFG_3A-05812.R.A16025PFG_3A-05812.R.A16025		RMD_03Z11FM88RMD_03Z11FM88RMD_03Z11FM88				LOC_Os06g14510
LOC_Os08g37380	4.2.3	glycolysis.plastid branch.glucose-6-phosphate isomerase	LOC_Os08g37380	glucose-6-phosphate isomerase, putative, expressed											SHIP_NE1678,SHIP_NE1748"SHIP_NE1678,SHIP_NE1748			LOC_Os08g37380
LOC_Os09g24910	4.2.4	glycolysis.plastid branch.phosphofructokinase (PFK)	LOC_Os09g24910	phosphofructokinase, putative, expressed								PFG_2D-21282.L.D05486"PFG_2B-00491.L.B12720,PFG_2C-70109.R.C15343"PFG_2D-21282.L.D05486"PFG_2B-00491.L.B12720,PFG_2C-70109.R.C15343"			SHIP_NE1341,SHIP_NE1339"SHIP_NE1341,SHIP_NE1339			LOC_Os09g24910
LOC_Os05g10650	4.2.4	glycolysis.plastid branch.phosphofructokinase (PFK)	LOC_Os05g10650	6-phosphofructokinase, putative, expressed	Ds97330							PFG_3A-52206.R.A37081						LOC_Os05g10650
LOC_Os08g34050	4.2.4	glycolysis.plastid branch.phosphofructokinase (PFK)	LOC_Os08g34050	phosphofructokinase, putative, expressed			NC2546_0_103_1A,T24782T,NF8008_0_705_1A,NC0594_0_404_1A"T22829T,ND9055_0_405_1A,NF8030_0_101_1A	01ET3_086_C_001_015_026E05			01ET3_086_C_001_015_026E05	PFG_2B-10451.R.B13145"PFG_3B-00717.R.B16782,PFG_K-01532.L.E02717,PFG_K-06124.L.E10375,PFG_K-06047.L.E10230"		RMD_05NPBMG66-2RMD_04Z11HQ03				LOC_Os08g34050
LOC_Os06g05860	4.2.4	glycolysis.plastid branch.phosphofructokinase (PFK)	LOC_Os06g05860	6-phosphofructokinase, putative, expressed			NF9847_0_404_1A"ND3006_0_406_1A,NE3527_0_502_1A"					PFG_2C-70117.L.C15352						LOC_Os06g05860
LOC_Os01g53680	4.2.4	glycolysis.plastid branch.phosphofructokinase (PFK)	LOC_Os01g53680	6-phosphofructokinase, putative, expressed			T30722T	CU322682"CU323112,REAC2H01,TEBA8F12"				PFG_3A-02447.R.A11524,PFG_1C-05836.L.B04148						LOC_Os01g53680
LOC_Os01g09570	4.2.4	glycolysis.plastid branch.phosphofructokinase (PFK)	LOC_Os01g09570	6-phosphofructokinase, putative, expressed								PFG_2B-00055.R.B12199PFG_3A-09476.R.A21198		RMD_04Z11IH11,RMD_03Z11CP21-2,RMD_04Z11IH09				LOC_Os01g09570
LOC_Os05g44922	4.2.4	glycolysis.plastid branch.phosphofructokinase (PFK)	LOC_Os05g44922	6-phosphofructokinase, putative, expressed	Ds33058-1							PFG_2D-41102.L.D09324		RMD_03Z11BB32,RMD_03Z11BB31-2,RMD_03Z11BB08,RMD_03Z11BA29-2,RMD_03Z11BR31,RMD_03Z11BB66,RMD_03Z11BA38-2,RMD_03Z11BB18-2,RMD_03Z11BB40,RMD_03Z11BB09,RMD_03Z11BB51,RMD_03Z11BB92-4,RMD_03Z11BB54-2,RMD_03Z11BB44-2,RMD_03Z11BB56,RMD_03Z11BB57,RMD_03Z11BB58,RMD_03Z11BB68-2,RMD_03Z11BA88,RMD_03Z11BB55-2,RMD_03Z11BB34,RMD_03Z11BA01-2,RMD_03Z11BB49-2,RMD_03Z11BB91,RMD_03Z11BB22,RMD_03Z11BB59-2,RMD_03Z11BB…				LOC_Os05g44922
LOC_Os07g08340	4.2.14	glycolysis.plastid branch.pyruvate kinase (PK)	LOC_Os07g08340	pyruvate kinase, putative, expressed								PFG_3A-14401.R.A28392PFG_3A-14401.R.A28392						LOC_Os07g08340
LOC_Os03g46910	4.2.14	glycolysis.plastid branch.pyruvate kinase (PK)	LOC_Os03g46910	pyruvate kinase, putative, expressed	Ds32497-3,Ds32435-3													LOC_Os03g46910
LOC_Os10g42100	4.2.14	glycolysis.plastid branch.pyruvate kinase (PK)	LOC_Os10g42100	pyruvate kinase, putative, expressed										RMD_03Z11AK70-3RMD_03Z11AK70-4			RGT2876_5.1	LOC_Os10g42100
LOC_Os11g04300	4.3.12	glycolysis.unclear/dually targeted.phosphoglycerate mutase	LOC_Os11g04300	retrotransposon protein, putative, unclassified, expressed	Ds63524-1							PFG_3A-07464.L.A18387					RdSpm4407C_3.1	LOC_Os11g04300
LOC_Os12g04120	4.3.12	glycolysis.unclear/dually targeted.phosphoglycerate mutase	LOC_Os12g04120	phosphoglycerate mutase, putative, expressed	Ds117770-1		NE8036_0_101_1A,ND8023_0_101_1A					PFG_1C-07439.L.B05041,PFG_3A-04163.R.A13696					RDs1591_3.1"RGT185_5.1,RGT135_5.1"	LOC_Os12g04120
LOC_Os11g04320	4.3.12	glycolysis.unclear/dually targeted.phosphoglycerate mutase	LOC_Os11g04320	phosphoglycerate mutase, putative, expressed								PFG_2D-20412.L.D04774,PFG_2D-20424.L.D04788						LOC_Os11g04320
LOC_Os08g37140	4.3.12	glycolysis.unclear/dually targeted.phosphoglycerate mutase	LOC_Os08g37140	phosphoglycerate mutase, putative, expressed								PFG_3A-50597.R.A34826"PFG_4A-00784.L.A40802,PFG_3A-50461.L.A34613,PFG_3A-05346.L.A15364"						LOC_Os08g37140
LOC_Os02g51590	4.3.12	glycolysis.unclear/dually targeted.phosphoglycerate mutase	LOC_Os02g51590	phosphoglycerate mutase, putative, expressed								PFG_2A-50055.L.A07884		RMD_03Z11AY03-3				LOC_Os02g51590
LOC_Os06g11960	4.3.12	glycolysis.unclear/dually targeted.phosphoglycerate mutase	LOC_Os06g11960	2,3-bisphosphoglycerate-dependent phosphoglycerate mutase, putative, expressed								PFG_3A-11750.L.A24461						LOC_Os06g11960
LOC_Os11g05260	4.3.12	glycolysis.unclear/dually targeted.phosphoglycerate mutase	LOC_Os11g05260	phosphoglycerate mutase, putative, expressed				DAH7D01,SAI9A06				PFG_3A-02670.R.A11831,PFG_3A-02670.L.A11830			SHIP_NSF2594SHIP_NSF2595			LOC_Os11g05260
LOC_Os02g01510	5.1	fermentation.LDH	LOC_Os02g01510	lactate/malate dehydrogenase, putative, expressed											SHIP_ZSF4455.B			LOC_Os02g01510
LOC_Os09g26880	5.1	fermentation.LDH	LOC_Os09g26880	aldehyde dehydrogenase, putative, expressed				DAE6E04,SAF3C11"DAE6E04,SAF3C11"DAE6E04,SAF3C11				PFG_2D-21136.R.D05342,PFG_2D-21136.R.D05343,PFG_1C-05211.R.B03748"PFG_2D-21136.R.D05342,PFG_2D-21136.R.D05343,PFG_1C-05211.R.B03748"PFG_2D-21136.R.D05342,PFG_2D-21136.R.D05343,PFG_1C-05211.R.B03748				M0021700M0021700M0021700		LOC_Os09g26880	osaldh7	Eating quality	Accumulation of brown pigment in seed.	10.1104/pp.108.130716	Mutant
LOC_Os11g38910	5.2	fermentation.PDC	LOC_Os11g38910	pyruvate decarboxylase isozyme 1, putative, expressed	Ds42678							PFG_2D-20190.R.D04585,PFG_2D-20190.L.D04584						LOC_Os11g38910
LOC_Os07g02030	5.2	fermentation.PDC	LOC_Os07g02030	thiamine pyrophosphate enzyme, N-terminal TPP binding domain containing protein, expressed								PFG_1E-00212.R.A04007						LOC_Os07g02030
LOC_Os03g18220	5.2	fermentation.PDC	LOC_Os03g18220	pyruvate decarboxylase isozyme 2, putative, expressed	Ds25482Ds23142Ds104800Ds25482Ds23142							PFG_4A-50587.L.A46155,PFG_4A-50686.L.A46273PFG_3A-11342.L.A23943"PFG_4A-50587.L.A46155,PFG_4A-50686.L.A46273"						LOC_Os03g18220
LOC_Os10g33980	5.2	fermentation.PDC	LOC_Os10g33980	thiamine pyrophosphate enzyme, N-terminal TPP binding domain containing protein, expressed													RdSpm3003D_3.1	LOC_Os10g33980
LOC_Os05g39310	5.2	fermentation.PDC	LOC_Os05g39310	thiamine pyrophosphate enzyme, C-terminal TPP binding domain containing protein, expressed	Ds95456-1Ds96706-1							PFG_1E-00303.R.A04015PFG_1E-00303.L.A04016		RMD_03Z11AC25				LOC_Os05g39310
LOC_Os01g06660	5.2	fermentation.PDC	LOC_Os01g06660	thiamine pyrophosphate enzyme, C-terminal TPP binding domain containing protein, expressed	Ds31269-1			CU324894				PFG_3A-16989.R.A32172PFG_1A-17324.R.B00162		RMD_05NPBMO78-2		M0006397		LOC_Os01g06660
LOC_Os05g39320	5.2	fermentation.PDC	LOC_Os05g39320	thiamine pyrophosphate enzyme, C-terminal TPP binding domain containing protein, expressed	Ds32032,Ds32047Ds71944"Ds58041-2,Ds67316-2"											M0001762		LOC_Os05g39320
LOC_Os08g32870	5.1	fermentation.aldehyde dehydrogenase	LOC_Os08g32870	aldehyde dehydrogenase, putative, expressed								PFG_3A-53042.R.A38253"PFG_2A-40188.L.A07398,PFG_2A-00284.L.A04514"			SHIP_ZD1290			LOC_Os08g32870	Badh2	Eating quality	Fragrance rice. 2-acetyl-1-pyrroline biosynthesis.	10.1105/tpc.108.058917	Natural variation
LOC_Os02g43194	5.1	fermentation.aldehyde dehydrogenase	LOC_Os02g43194	aldehyde dehydrogenase, putative, expressed				SAN5G09DAL1A04						RMD_04Z11JR66				LOC_Os02g43194
LOC_Os06g15990	5.1	fermentation.aldehyde dehydrogenase	LOC_Os06g15990	aldehyde dehydrogenase, putative, expressed								PFG_3A-13998.R.A27717,PFG_1B-10837.R.C06052PFG_3A-51959.L.A36749		RMD_05Z11EQ94				LOC_Os06g15990
LOC_Os09g26880	5.1	fermentation.aldehyde dehydrogenase	LOC_Os09g26880	aldehyde dehydrogenase, putative, expressed				DAE6E04,SAF3C11"DAE6E04,SAF3C11"DAE6E04,SAF3C11				PFG_2D-21136.R.D05342,PFG_2D-21136.R.D05343,PFG_1C-05211.R.B03748"PFG_2D-21136.R.D05342,PFG_2D-21136.R.D05343,PFG_1C-05211.R.B03748"PFG_2D-21136.R.D05342,PFG_2D-21136.R.D05343,PFG_1C-05211.R.B03748				M0021700M0021700M0021700		LOC_Os09g26880	osaldh7	Eating quality	Accumulation of brown pigment in seed.	10.1104/pp.108.130716	Mutant
LOC_Os07g48920	5.1	fermentation.aldehyde dehydrogenase	LOC_Os07g48920	aldehyde dehydrogenase, putative, expressed								PFG_K-00443.L.E00843,PFG_K-00443.L.E00844PFG_3A-04159.R.A13690		RMD_03Z11BU72,RMD_03Z11EE69-2				LOC_Os07g48920
LOC_Os04g45720	5.1	fermentation.aldehyde dehydrogenase	LOC_Os04g45720	aldehyde dehydrogenase, putative, expressed	Ds107806-2							PFG_3D-01769.L.D12215"PFG_2B-60132.L.B15612,PFG_1C-06746.L.B04688,PFG_1A-11730.L.A00330"		RMD_05NPBOD74				LOC_Os04g45720
LOC_Os02g49720	5.1	fermentation.aldehyde dehydrogenase	LOC_Os02g49720	aldehyde dehydrogenase, putative, expressed	Ds97167-2"Ds29572,Ds93152-2,Ds96371-3"Ds97167-2"Ds29572,Ds93152-2,Ds96371-3"Ds97167-2"Ds29572,Ds93152-2,Ds96371-3"Ds97167-2"Ds29572,Ds93152-2,Ds96371-3"	IndDs3778IndDs3778IndDs3778IndDs3778IndDs3778						PFG_2D-41579.R.D09848,PFG_K-05780.R.E09666"PFG_2D-41579.R.D09848,PFG_K-05780.R.E09666"PFG_2D-41579.R.D09848,PFG_K-05780.R.E09666"PFG_2D-41579.R.D09848,PFG_K-05780.R.E09666				M0023100M0023100M0023100M0023100M0023100		LOC_Os02g49720
LOC_Os06g39230	5.1	fermentation.aldehyde dehydrogenase	LOC_Os06g39230	aldehyde dehydrogenase, putative, expressed	Ds106932-2,Ds23419-2,Ds107132-1		NF6027_0_401_1A					PFG_1A-21818.L.C03300,PFG_1A-23124.L.C04045PFG_1A-21818.L.C03299						LOC_Os06g39230
LOC_Os04g39020	5.1	fermentation.aldehyde dehydrogenase	LOC_Os04g39020	aldehyde dehydrogenase, putative, expressed			NC0001_0_102_1A,NC0017_0_501_1A,NC0001_0_101_1A"T30485T,NF5017_0_131_1A,T21936T							RMD_03Z11AF87-2RMD_03Z11LD61	SHIP_ZS2467.B			LOC_Os04g39020	OsBADH1	Salinity tolerance	&quot;increase salinity tolerance, maintain root and shoot length&quot;	10.1007/s00122-014-2393-9	Knockdown
LOC_Os12g07810	5.1	fermentation.aldehyde dehydrogenase	LOC_Os12g07810	aldehyde dehydrogenase, putative, expressed												M0066757		LOC_Os12g07810
LOC_Os01g40870	5.1	fermentation.aldehyde dehydrogenase	LOC_Os01g40870	aldehyde dehydrogenase, putative, expressed								PFG_2D-20926.R.D05075						LOC_Os01g40870
LOC_Os01g40860	5.1	fermentation.aldehyde dehydrogenase	LOC_Os01g40860	aldehyde dehydrogenase, putative, expressed	Ds81729-1							PFG_1B-09801.L.C05589,PFG_3A-00721.L.A09420,PFG_K-06467.L.E10920,PFG_2D-21328.R.D05539,PFG_K-06467.L.E10919		RMD_04Z11KO69			RdSpm4932B_3.1,RdSpm4909A_3.1,RdSpm5003D_3.1	LOC_Os01g40860
LOC_Os02g43280	5.1	fermentation.aldehyde dehydrogenase	LOC_Os02g43280	aldehyde dehydrogenase, putative, expressed	Ds116863Ds116863		T20912TT20912T					PFG_K-04509.L.E07516,PFG_K-04509.L.E07515"PFG_3A-08613.L.A20015,PFG_1B-14725.R.C07636PFG_1A-10125.R.C01401"PFG_3A-08613.L.A20015,PFG_1B-14725.R.C07636"PFG_1A-10125.R.C01401		RMD_02Z15BF08RMD_02Z15BF08				LOC_Os02g43280
LOC_Os11g08300	5.1	fermentation.aldehyde dehydrogenase	LOC_Os11g08300	aldehyde dehydrogenase, putative, expressed								PFG_4A-50512.L.A46055"PFG_3A-15508.R.A30121,PFG_3A-05636.L.A15791,PFG_3A-05636.R.A15790"PFG_3A-16172.L.A31121PFG_4A-50512.L.A46055"PFG_3A-05636.L.A15791,PFG_3A-05636.R.A15790"PFG_3A-16172.L.A31121PFG_4A-50512.L.A46055PFG_3A-15508.R.A30121						LOC_Os11g08300
LOC_Os02g13840	6.1	gluconeogenese/ glyoxylate cycle.citrate synthase	LOC_Os02g13840	citrate synthase, putative, expressed				DAG3E06,SAH4F04				PFG_1C-02221.L.B01901,PFG_1C-02221.R.B01902		RMD_04Z11DG70-3				LOC_Os02g13840
LOC_Os04g40990	6.2	gluconeogenese/ glyoxylate cycle.malate synthase	LOC_Os04g40990	malate synthase, glyoxysomal, putative, expressed								PFG_3A-51695.L.A36378,PFG_3A-51695.R.A36377PFG_2D-00189.R.D00266PFG_2D-00189.R.D00266						LOC_Os04g40990
LOC_Os03g56280	6.3	gluconeogenesis.Malate DH	LOC_Os03g56280	lactate/malate dehydrogenase, putative, expressed			ND9051_0_502_1A					PFG_1B-07543.R.C04488						LOC_Os03g56280
LOC_Os12g43630	6.3	gluconeogenesis.Malate DH	LOC_Os12g43630	lactate/malate dehydrogenase, putative, expressed								PFG_3A-09744.L.A21555PFG_1C-08232.L.B05453			SHIP_ZSF1622,SHIP_ZSF1622.B"SHIP_ZSF1622,SHIP_ZSF1622.B"SHIP_ZSF1622,SHIP_ZSF1622.B	M0055418,M0055667,M0052032"M0055418,M0055667,M0052032"M0055418,M0055667,M0052032		LOC_Os12g43630
LOC_Os07g43700	6.3	gluconeogenesis.Malate DH	LOC_Os07g43700	lactate/malate dehydrogenase, putative, expressed								PFG_3D-50211.R.D14325,PFG_3D-50311.R.D14445PFG_2B-30287.L.B14371"PFG_3D-50211.R.D14325,PFG_3D-50311.R.D14445"PFG_2B-30287.L.B14371						LOC_Os07g43700
LOC_Os01g61380	6.3	gluconeogenesis.Malate DH	LOC_Os01g61380	lactate/malate dehydrogenase, putative, expressed	Ds89351													LOC_Os01g61380
LOC_Os03g15050	6.4	gluconeogenese/ glyoxylate cycle.PEPCK	LOC_Os03g15050	phosphoenolpyruvate carboxykinase, putative, expressed	Ds99089-1"Ds48322-2,Ds44672,Ds14980"Ds99089-1"Ds48322-2,Ds44672,Ds14980""Ds48322-2,Ds44672,Ds14980"		NF9861_0_501_1ANF9861_0_501_1ANF9861_0_501_1A			GSNU_Ds431,GSNU_Ds426,GSNU_Ds430GSNU_Ds429"GSNU_Ds431,GSNU_Ds426,GSNU_Ds430"GSNU_Ds429"GSNU_Ds431,GSNU_Ds426"GSNU_Ds429		PFG_3A-07565.L.A18547PFG_2A-20125.L.A06006PFG_3A-07565.L.A18547PFG_2A-20125.L.A06006		RMD_04Z11BY24RMD_04Z11BY24		M0025004"M0031170,M0028776,M0030059,M0028773,M0026027,M0031165,M0028774,M0025960,M0032065,M0025936,M0028772,M0025896,M0025944,M0037926,M0020672,M0028770,M0028771,M0026037,M0025945,M0028790,M0032028"M0025004"M0031170,M0028776,M0030059,M0028773,M0026027,M0031165,M0028774,M0025960,M0032065,M0025936,M0028772,M0025896,M0025944,M0037926,M0020672,M0028770,M0028771,M0026037,M0025945,M0028790,M0032028"		LOC_Os03g15050
LOC_Os03g31750	6.5	gluconeogenese/ glyoxylate cycle.pyruvate dikinase	LOC_Os03g31750	pyruvate, phosphate dikinase, chloroplast precursor, putative, expressed										RMD_05Z11ED65RMD_05Z11ED65			RdSpm2851C_3.1RdSpm2851C_3.1	LOC_Os03g31750
LOC_Os05g33570	6.5	gluconeogenese/ glyoxylate cycle.pyruvate dikinase	LOC_Os05g33570	pyruvate, phosphate dikinase, chloroplast precursor, putative, expressed	Ds97688Ds36751-2Ds97688							PFG_3A-16965.R.A32143,PFG_3A-52932.L.A38094,PFG_3A-52932.L.A38093,PFG_3A-52932.R.A38092"PFG_1B-03208.R.A02150,PFG_2D-30720.R.D06892,PFG_3A-04629.L.A14359"PFG_1C-02727.L.B02237,PFG_4A-00969.R.A41041,PFG_3A-09062.L.A20614,PFG_1D-01633.L.B08897,PFG_2B-30208.R.B14269,PFG_1A-09537.R.C01178,PFG_1A-10124.R.C01400,PFG_4A-00970.L.A41042PFG_1A-10124.R.C01400"PFG_1B-03208.R.A02150,PFG_2D-30720.R.D06892,PFG_…						LOC_Os05g33570	flo4	Eating quality	Seed protein and lipid content.	10.1111/j.1365-313X.2005.02423.x	Mutant
LOC_Os07g34520	6.9	gluconeogenese/ glyoxylate cycle.isocitrate lyase	LOC_Os07g34520	isocitrate lyase, putative, expressed								PFG_1D-01421.L.B08796PFG_1D-01421.L.B08796PFG_1D-01421.L.B08796						LOC_Os07g34520
LOC_Os03g29950	7.1.1	OPP.oxidative PP.G6PD	LOC_Os03g29950	glucose-6-phosphate 1-dehydrogenase, chloroplast precursor, putative, expressed	Ds20582-2,Ds22765-1Ds118066"Ds20582-2,Ds22765-1"Ds118066		T06492TT06492T					PFG_1E-02506.L.B11554PFG_1E-03202.R.B11728PFG_1E-02506.L.B11554PFG_1E-03202.R.B11728		RMD_04Z11LL24,RMD_04Z11LO46,RMD_03Z11KM50-2"RMD_04Z11LL24,RMD_04Z11LO46,RMD_03Z11KM50-2				LOC_Os03g29950
LOC_Os02g38840	7.1.1	OPP.oxidative PP.G6PD	LOC_Os02g38840	glucose-6-phosphate 1-dehydrogenase, cytoplasmic isoform, putative, expressed			T02413T,T03964T"NE4539_0_504_1A,ND6011_0_501_1A"T02413T,T03964T"NE4539_0_504_1A,ND6011_0_501_1A	TEBB1C12"CU313834,CU320689,CU320841"TEBB1C12"CU313834,CU320689,CU320841"				PFG_4A-01192.R.A41313PFG_K-06517.R.E10979PFG_4A-01192.R.A41313PFG_K-06517.R.E10979						LOC_Os02g38840
LOC_Os04g40874	7.1.1	OPP.oxidative PP.G6PD	LOC_Os04g40874	glucose-6-phosphate 1-dehydrogenase, cytoplasmic isoform, putative, expressed										RMD_03Z11AO38-2				LOC_Os04g40874
LOC_Os07g22350	7.1.1	OPP.oxidative PP.G6PD	LOC_Os07g22350	glucose-6-phosphate 1-dehydrogenase, chloroplast precursor, putative, expressed								PFG_3A-09381.L.A21057,PFG_4A-02063.L.A42422						LOC_Os07g22350
LOC_Os03g20300	7.1.1	OPP.oxidative PP.G6PD	LOC_Os03g20300	glucose-6-phosphate 1-dehydrogenase, chloroplast precursor, putative, expressed	Ds71615-2Ds71615-2Ds71615-2													LOC_Os03g20300
LOC_Os08g43370	7.1.2	OPP.oxidative PP.6-phosphogluconolactonase	LOC_Os08g43370	6-phosphogluconolactonase, putative, expressed	Ds70030							PFG_3A-07094.L.A17792PFG_5A-00209.R.A46592						LOC_Os08g43370
LOC_Os09g35970	7.1.2	OPP.oxidative PP.6-phosphogluconolactonase	LOC_Os09g35970	6-phosphogluconolactonase, putative, expressed								PFG_3A-05298.R.A15276,PFG_3A-09499.L.A21223,PFG_3A-08749.L.A20221						LOC_Os09g35970
LOC_Os03g30300	7.1.2	OPP.oxidative PP.6-phosphogluconolactonase	LOC_Os03g30300	6-phosphogluconolactonase, putative, expressed			T07074TT07074T											LOC_Os03g30300
LOC_Os07g41280	7.1.2	OPP.oxidative PP.6-phosphogluconolactonase	LOC_Os07g41280	6-phosphogluconolactonase, putative, expressed				SAM3D01SAM3D01SAM3D01								M0011151M0060550M0011151M0060550M0011151M0060550		LOC_Os07g41280
LOC_Os06g14740	7.1.3	OPP.oxidative PP.6-phosphogluconate dehydrogenase	LOC_Os06g14740	NAD binding domain of 6-phosphogluconate dehydrogenase containing protein, expressed								PFG_1E-03337.R.B11793,PFG_K-05354.R.E08877,PFG_1E-03337.L.B11792,PFG_3A-10407.R.A22626PFG_4A-01102.R.A41198		RMD_03Z11AY22-2"RMD_04Z11IK37,RMD_04Z11IP81"				LOC_Os06g14740
LOC_Os01g53910	7.1.3	OPP.oxidative PP.6-phosphogluconate dehydrogenase	LOC_Os01g53910	dehydrogenase, putative, expressed								PFG_1D-05238.L.B10481						LOC_Os01g53910
LOC_Os01g39270	7.1.3	OPP.oxidative PP.6-phosphogluconate dehydrogenase	LOC_Os01g39270	NAD binding domain of 6-phosphogluconate dehydrogenase containing protein, expressed	Ds30701,Ds30699							PFG_2D-41691.R.D09990"PFG_2A-00543.R.A04780,PFG_K-06351.L.E10743"						LOC_Os01g39270
LOC_Os06g46372	7.1.3	OPP.oxidative PP.6-phosphogluconate dehydrogenase	LOC_Os06g46372	dehydrogenase, putative, expressed			T07367TT07367T					PFG_3A-08526.R.A19891,PFG_3A-07502.R.A18437"PFG_3A-09280.L.A20896,PFG_3A-13779.L.A27382"PFG_3A-08526.R.A19891,PFG_3A-07502.R.A18437"PFG_3A-09280.L.A20896,PFG_3A-13779.L.A27382		RMD_04Z11AX38RMD_04Z11AX38	SHIP_ZS3939,SHIP_ZS3898,SHIP_ZS3821,SHIP_ZS3896"SHIP_NSF2100.B,SHIP_ZS3935,SHIP_ZS3935.B"SHIP_ZS3937,SHIP_ZS3822"SHIP_ZS3939,SHIP_ZS3898,SHIP_ZS3821,SHIP_ZS3896"SHIP_NSF2100.B,SHIP_ZS3935,SHIP_ZS3935.B"SHIP_ZS3937,SHIP_ZS3822			LOC_Os06g46372
LOC_Os02g35500	7.1.3	OPP.oxidative PP.6-phosphogluconate dehydrogenase	LOC_Os02g35500	NAD binding domain of 6-phosphogluconate dehydrogenase containing protein, expressed								PFG_3C-00292.L.C15991,PFG_3C-00292.R.C15992,PFG_3C-00292.R.C15993PFG_1A-06723.L.C00017						LOC_Os02g35500
LOC_Os05g49070	7.1.3	OPP.oxidative PP.6-phosphogluconate dehydrogenase	LOC_Os05g49070	dehydrogenase, putative, expressed				CU318156,CU320249										LOC_Os05g49070
LOC_Os08g05830	7.2.2	OPP.non-reductive PP.transaldolase	LOC_Os08g05830	transaldolase, putative, expressed								PFG_2D-11491.R.D04219,PFG_2D-01491.R.D01918,PFG_2D-11491.R.D04222PFG_2D-11491.L.D04221"PFG_2D-11491.R.D04219,PFG_2D-01491.R.D01918,PFG_2D-11491.R.D04222"PFG_2D-11491.L.D04221"PFG_2D-11491.R.D04219,PFG_2D-01491.R.D01918,PFG_2D-11491.R.D04222"PFG_2D-11491.L.D04221"PFG_2D-11491.R.D04219,PFG_2D-01491.R.D01918,PFG_2D-11491.R.D04222"PFG_2D-11491.L.D04221			SHIP_ZSF4834,SHIP_ZSF4836,SHIP_ZSF4833SHIP_ZSF4835			LOC_Os08g05830
LOC_Os01g70170	7.2.2	OPP.non-reductive PP.transaldolase	LOC_Os01g70170	transaldolase, putative, expressed								PFG_3A-06028.L.A16300				M0056235		LOC_Os01g70170
LOC_Os03g56869	7.2.4	OPP.non-reductive PP.ribose 5-phosphate isomerase	LOC_Os03g56869	ribose-5-phosphate isomerase A, putative, expressed	Ds43546							PFG_3A-11824.L.A24599						LOC_Os03g56869
LOC_Os03g57120	7.3	OPP.electron transfer	LOC_Os03g57120	ferredoxin--NADP reductase, chloroplast precursor, putative, expressed								PFG_3A-02959.R.A12146PFG_3A-02959.R.A12146					RGT6075D_5.1RGT6075D_5.1	LOC_Os03g57120
LOC_Os07g05400	7.3	OPP.electron transfer	LOC_Os07g05400	ferredoxin--NADP reductase, chloroplast precursor, putative, expressed								PFG_3D-02417.R.D13110,PFG_3D-02418.L.D13114,PFG_3D-02418.L.D13115,PFG_3D-02418.R.D13112,PFG_1B-07030.R.C04246,PFG_3D-02418.R.D13113"PFG_3A-07487.R.A18417,PFG_1B-05102.L.A02799						LOC_Os07g05400
LOC_Os08g42410	8.1.1.1	TCA / org. transformation.TCA.pyruvate DH.E1	LOC_Os08g42410	transketolase, putative, expressed			ND4514_0_701_1A,ND4017_0_704_1A"ND4514_0_701_1A,ND4017_0_704_1A					PFG_1B-07907.L.C04648PFG_1B-07907.L.C04648			SHIP_NE1726,SHIP_NE2422,SHIP_NE2262,SHIP_NE2166,SHIP_NE1425,SHIP_NE1709,SHIP_NE1518,SHIP_NE1827,SHIP_NE1426"SHIP_NE1726,SHIP_NE2422,SHIP_NE2262,SHIP_NE2166,SHIP_NE1425,SHIP_NE1709,SHIP_NE1518,SHIP_NE1827,SHIP_NE1426			LOC_Os08g42410
LOC_Os04g02900	8.1.1.1	TCA / org. transformation.TCA.pyruvate DH.E1	LOC_Os04g02900	dehydrogenase E1 component domain containing protein, expressed								PFG_1C-09618.R.B06113						LOC_Os04g02900
LOC_Os09g33500	8.1.1.1	TCA / org. transformation.TCA.pyruvate DH.E1	LOC_Os09g33500	transketolase, putative, expressed								PFG_K-00320.R.E00580,PFG_K-00320.R.E00579,PFG_1B-16624.L.C08431,PFG_1B-16624.L.C08432PFG_K-00320.R.E00580		RMD_05NPBLP76		M0013479M0039461M0039461		LOC_Os09g33500
LOC_Os02g50620	8.1.1.1	TCA / org. transformation.TCA.pyruvate DH.E1	LOC_Os02g50620	dehydrogenase E1 component domain containing protein, expressed								PFG_3A-60279.L.A38779				M0046090M0009622		LOC_Os02g50620
LOC_Os07g07470	8.1.1.1	TCA / org. transformation.TCA.pyruvate DH.E1	LOC_Os07g07470	transketolase, putative, expressed			NF9045_0_101_1A							RMD_04Z11PT70RMD_04Z11BR18				LOC_Os07g07470
LOC_Os12g08170	8.1.1.2	TCA / org. transformation.TCA.pyruvate DH.E2	LOC_Os12g08170	2-oxo acid dehydrogenases acyltransferase domain containing protein, expressed								PFG_1B-19809.L.C09733						LOC_Os12g08170
LOC_Os07g22720	8.1.1.2	TCA / org. transformation.TCA.pyruvate DH.E2	LOC_Os07g22720	2-oxo acid dehydrogenases acyltransferase domain containing protein, expressed										RMD_04Z11PC31"RMD_05NPBMU52,RMD_04Z11NI82"RMD_04Z11PC31"RMD_05NPBMU52,RMD_04Z11NI82"				LOC_Os07g22720
LOC_Os02g01500	8.1.1.2	TCA / org. transformation.TCA.pyruvate DH.E2	LOC_Os02g01500	2-oxo acid dehydrogenases acyltransferase domain containing protein, expressed								PFG_1B-18428.L.C09207,PFG_1B-18428.R.C09208PFG_2D-21594.R.D05860"PFG_3A-06627.R.A17173,PFG_1C-02541.R.B02117,PFG_1C-02541.R.B02116,PFG_1C-02739.L.B02250"						LOC_Os02g01500
LOC_Os06g30460	8.1.1.2	TCA / org. transformation.TCA.pyruvate DH.E2	LOC_Os06g30460	2-oxo acid dehydrogenases acyltransferase domain containing protein, expressed								PFG_1C-05227.L.B03762PFG_1C-05227.L.B03762PFG_1C-05227.L.B03762PFG_1C-05227.L.B03762PFG_1C-05227.L.B03762						LOC_Os06g30460
LOC_Os09g24320	8.1.1.2	TCA / org. transformation.TCA.pyruvate DH.E2	LOC_Os09g24320	2-oxo acid dehydrogenases acyltransferase domain containing protein, expressed								PFG_2D-40032.L.D08095,PFG_2D-40032.R.D08094						LOC_Os09g24320
LOC_Os01g22520	8.1.1.3	TCA / org. transformation.TCA.pyruvate DH.E3	LOC_Os01g22520	dihydrolipoyl dehydrogenase 1, mitochondrial precursor, putative, expressed				SAG7C03				PFG_1C-03516.L.B02822,PFG_1A-19033.R.A00849"PFG_1C-03516.L.B02822,PFG_1A-19033.R.A00849						LOC_Os01g22520
LOC_Os01g23610	8.1.1.3	TCA / org. transformation.TCA.pyruvate DH.E3	LOC_Os01g23610	dihydrolipoyl dehydrogenase, putative, expressed				REAG4E11REAG4E11										LOC_Os01g23610
LOC_Os05g06460	8.1.1.3	TCA / org. transformation.TCA.pyruvate DH.E3	LOC_Os05g06460	dihydrolipoyl dehydrogenase, putative, expressed			T06774T					PFG_K-02715.R.E04573,PFG_3A-60996.L.A39730						LOC_Os05g06460
LOC_Os11g40750	8.1.2	TCA / org. transformation.TCA.CS	LOC_Os11g40750	citrate synthase, putative, expressed								PFG_3B-00499.R.B16582,PFG_1B-21120.L.C10250						LOC_Os11g40750
LOC_Os03g04410	8.1.3	TCA / org. transformation.TCA.aconitase	LOC_Os03g04410	aconitate hydratase protein, putative, expressed								PFG_3A-11444.L.A24087,PFG_1B-21313.L.C10322				M0043979M0059818		LOC_Os03g04410
LOC_Os08g09200	8.1.3	TCA / org. transformation.TCA.aconitase	LOC_Os08g09200	aconitate hydratase protein, putative, expressed								PFG_3A-09028.L.A20574"PFG_3A-14735.R.A28923,PFG_1C-02041.L.B01797"		RMD_03Z11CM75	SHIP_ZSF6506,SHIP_ZSF6496			LOC_Os08g09200
LOC_Os02g38200	8.1.4	TCA / org. transformation.TCA.IDH	LOC_Os02g38200	dehydrogenase, putative, expressed			NF4904_0_502_1A					PFG_3A-09809.R.A21643						LOC_Os02g38200
LOC_Os04g40310	8.1.4	TCA / org. transformation.TCA.IDH	LOC_Os04g40310	dehydrogenase, putative, expressed								PFG_2A-40025.L.A07196PFG_2A-40025.L.A07196						LOC_Os04g40310
LOC_Os05g49760	8.1.4	TCA / org. transformation.TCA.IDH	LOC_Os05g49760	dehydrogenase, putative, expressed	Ds35308-1		NF4020_0_702_1A"ND2049_0_102_1A,H0528_4_205_1A,H0528_2_201_1A,T14812T"					PFG_3A-03620.L.A12946,PFG_1D-05107.R.B10420				M0053147	RGT2191_5.1	LOC_Os05g49760
LOC_Os01g46610	8.1.4	TCA / org. transformation.TCA.IDH	LOC_Os01g46610	dehydrogenase, putative, expressed								PFG_4A-02515.L.A43027PFG_2A-20677.L.A06517						LOC_Os01g46610
LOC_Os04g42920	8.1.4	TCA / org. transformation.TCA.IDH	LOC_Os04g42920	dehydrogenase, putative, expressed				SCB5A09,DAF5B07,DBB5E06				PFG_2D-30957.R.D07119,PFG_2D-30957.R.D07120		RMD_04Z11OL25				LOC_Os04g42920
LOC_Os07g49520	8.1.5	TCA / org. transformation.TCA.2-oxoglutarate dehydrogenase	LOC_Os07g49520	2-oxoglutarate dehydrogenase E1 component, mitochondrial precursor, putative, expressed								PFG_1A-09424.L.C01124PFG_3A-03687.R.A13021				M0031672		LOC_Os07g49520
LOC_Os04g32020	8.1.5	TCA / org. transformation.TCA.2-oxoglutarate dehydrogenase	LOC_Os04g32020	2-oxoglutarate dehydrogenase E1 component, mitochondrial precursor, putative, expressed								PFG_3D-03014.R.D13957PFG_3D-03014.R.D13957PFG_3D-03014.R.D13957						LOC_Os04g32020
LOC_Os04g32330	8.1.5	TCA / org. transformation.TCA.2-oxoglutarate dehydrogenase	LOC_Os04g32330	dihydrolipoyllysine-residue succinyltransferase component of 2-oxoglutarate dehydrogenase complex, mitochondrial precursor, putative, expressed								PFG_3D-50197.R.D14305,PFG_3A-03623.L.A12947"PFG_3D-50197.R.D14305,PFG_3A-03623.L.A12947		RMD_05Z11HB42RMD_05Z11HB42				LOC_Os04g32330
LOC_Os07g38970	8.1.6	TCA / org. transformation.TCA.succinyl-CoA ligase	LOC_Os07g38970	succinyl-CoA ligase subunit alpha-2, mitochondrial precursor, putative, expressed								PFG_1D-01424.L.B08799"PFG_3A-03666.L.A12996,PFG_3C-00307.R.C16013"						LOC_Os07g38970
LOC_Os02g40830	8.1.6	TCA / org. transformation.TCA.succinyl-CoA ligase	LOC_Os02g40830	succinyl-CoA ligase beta-chain, mitochondrial precursor, putative, expressed	Ds25477-2Ds25477-2							PFG_1C-12717.L.B07472,PFG_3A-60211.R.A38698"PFG_1C-01621.R.B01510,PFG_1A-25232.R.A01101PFG_5A-00128.L.A46502"PFG_1C-12717.L.B07472,PFG_3A-60211.R.A38698""PFG_1C-01621.R.B01510,PFG_1A-25232.R.A01101"PFG_5A-00128.L.A46502"PFG_1C-01621.R.B01510,PFG_1A-25232.R.A01101"PFG_5A-00128.L.A46502						LOC_Os02g40830
LOC_Os03g21950	8.1.8	TCA / org. transformation.TCA.fumarase	LOC_Os03g21950	fumarate hydratase, mitochondrial precursor, putative, expressed				REAF1C07,DAL1E11,SAN6B08				PFG_K-04958.R.E08138						LOC_Os03g21950
LOC_Os05g49880	8.1.9	TCA / org. transformation.TCA.malate DH	LOC_Os05g49880	lactate/malate dehydrogenase, putative, expressed				DAL9A08,SAO7F06"DAL9A08,SAO7F06				PFG_1D-2707627.L.B11311,PFG_2A-60004.L.A08061,PFG_K-03686.R.E06268"PFG_1D-2707627.L.B11311,PFG_2A-60004.L.A08061,PFG_K-03686.R.E06268				M0054470M0054470		LOC_Os05g49880
LOC_Os01g46070	8.1.9	TCA / org. transformation.TCA.malate DH	LOC_Os01g46070	lactate/malate dehydrogenase, putative, expressed								PFG_1E-05748.L.C10991,PFG_1E-05748.R.C10990,PFG_2D-00665.L.D00980,PFG_1E-05748.L.C10992PFG_1E-02449.L.B11552		RMD_03Z11LP37-2				LOC_Os01g46070
LOC_Os07g43700	8.1.9	TCA / org. transformation.TCA.malate DH	LOC_Os07g43700	lactate/malate dehydrogenase, putative, expressed								PFG_3D-50211.R.D14325,PFG_3D-50311.R.D14445PFG_2B-30287.L.B14371"PFG_3D-50211.R.D14325,PFG_3D-50311.R.D14445"PFG_2B-30287.L.B14371						LOC_Os07g43700
LOC_Os01g61380	8.1.9	TCA / org. transformation.TCA.malate DH	LOC_Os01g61380	lactate/malate dehydrogenase, putative, expressed	Ds89351													LOC_Os01g61380
LOC_Os02g03260	8.2.3	TCA / org. transformation.other organic acid transformaitons.aconitase	LOC_Os02g03260	3-isopropylmalate dehydratase large subunit 2, putative, expressed								PFG_3A-15539.R.A30180"PFG_2D-00152.R.D00211,PFG_3A-51461.L.A36072,PFG_3A-53112.R.A38341""PFG_2D-00152.R.D00211,PFG_3A-51461.L.A36072,PFG_3A-53112.R.A38341""PFG_2D-00152.R.D00211,PFG_3A-51461.L.A36072,PFG_3A-53112.R.A38341"						LOC_Os02g03260
LOC_Os01g16900	8.2.4	TCA / org. transformation.other organic acid transformaitons.IDH	LOC_Os01g16900	dehydrogenase, putative, expressed										RMD_05Z11DP82RMD_05Z11DP82RMD_05Z11DP82				LOC_Os01g16900
LOC_Os04g46560	8.2.9	TCA / org. transformation.other organic acid transformaitons.cyt MDH	LOC_Os04g46560	lactate/malate dehydrogenase, putative, expressed								PFG_3A-16256.L.A31231						LOC_Os04g46560
LOC_Os10g33800	8.2.9	TCA / org. transformation.other organic acid transformaitons.cyt MDH	LOC_Os10g33800	lactate/malate dehydrogenase, putative, expressed								PFG_4A-02854.L.A43545"PFG_K-05911.L.E09936,PFG_K-05899.L.E09909,PFG_K-05899.R.E09908,PFG_K-05899.R.E09907,PFG_1B-12426.L.C06729,PFG_K-05899.L.E09910"PFG_4A-02854.L.A43545"PFG_K-05911.L.E09936,PFG_K-05899.L.E09909,PFG_K-05899.R.E09908,PFG_K-05899.R.E09907,PFG_1B-12426.L.C06729,PFG_K-05899.L.E09910"PFG_4A-02854.L.A43545"PFG_K-05911.L.E09936,PFG_K-05899.L.E09909,PFG_K-05899.R.E09908,PFG_K-05899.R.E0…						LOC_Os10g33800
LOC_Os08g44810	8.2.9	TCA / org. transformation.other organic acid transformaitons.cyt MDH	LOC_Os08g44810	lactate/malate dehydrogenase, putative, expressed								PFG_1A-24016.L.B00808"PFG_2A-20731.L.A06570,PFG_1E-05432.L.C10883,PFG_2B-10399.R.B13100"		RMD_03Z11AK09-2				LOC_Os08g44810
LOC_Os01g54030	8.2.10	TCA / org. transformation.other organic acid transformaitons.malic	LOC_Os01g54030	NADP-dependent malic enzyme, putative, expressed	Ds59910-1							PFG_3A-60676.L.A39260						LOC_Os01g54030
LOC_Os07g31380	8.2.10	TCA / org. transformation.other organic acid transformaitons.malic	LOC_Os07g31380	NAD-dependent malic enzyme, mitochondrial precursor, putative, expressed				LEAA6G09,DAE1D08										LOC_Os07g31380
LOC_Os10g35960	8.2.10	TCA / org. transformation.other organic acid transformaitons.malic	LOC_Os10g35960	NAD-dependent malic enzyme, mitochondrial precursor, putative, expressed								PFG_2D-11400.L.D04158PFG_2D-11400.L.D04158		RMD_03Z11AH67"RMD_05Z11AK20,RMD_05Z11AH54"RMD_03Z11AH67"RMD_05Z11AK20,RMD_05Z11AH54"				LOC_Os10g35960
LOC_Os05g09440	8.2.10	TCA / org. transformation.other organic acid transformaitons.malic	LOC_Os05g09440	NADP-dependent malic enzyme, chloroplast precursor, putative, expressed	Ds109633													LOC_Os05g09440
LOC_Os01g52500	8.2.10	TCA / org. transformation.other organic acid transformaitons.malic	LOC_Os01g52500	NADP-dependent malic enzyme, putative, expressed				DAJ2G08				PFG_1D-05451.R.B10569"PFG_1C-01656.L.B01539,PFG_2C-10475.L.C12279""PFG_1C-01656.L.B01539,PFG_2C-10475.L.C12279"PFG_1D-05451.R.B10569PFG_1D-05451.R.B10569"PFG_1C-01656.L.B01539,PFG_2C-10475.L.C12279"PFG_2C-10475.L.C12279PFG_1C-01656.L.B01539PFG_2C-10475.L.C12279PFG_1C-01656.L.B01539						LOC_Os01g52500
LOC_Os11g47330	8.2.11	TCA / org. transformation.other organic acid transformaitons.atp-citrate lyase	LOC_Os11g47330	ATP-grasp domain containing protein, expressed								PFG_2A-00209.L.A04417,PFG_2A-00209.R.A04418PFG_1A-22546.R.C03761						LOC_Os11g47330
LOC_Os01g19450	8.2.11	TCA / org. transformation.other organic acid transformaitons.atp-citrate lyase	LOC_Os01g19450	ATP-citrate synthase subunit 1, putative, expressed								PFG_3A-51966.R.A36756PFG_3A-51966.R.A36756		RMD_04Z11MN51RMD_04Z11MN51				LOC_Os01g19450
LOC_Os11g47120	8.2.11	TCA / org. transformation.other organic acid transformaitons.atp-citrate lyase	LOC_Os11g47120	DEFL48 - Defensin and Defensin-like DEFL family, expressed				DAA4H09SAJ4H10										LOC_Os11g47120
LOC_Os12g37870	8.2.11	TCA / org. transformation.other organic acid transformaitons.atp-citrate lyase	LOC_Os12g37870	ATP-grasp domain containing protein, expressed								PFG_4A-02202.L.A42593"PFG_1D-02705.L.B09338,PFG_K-02399.R.E04243"						LOC_Os12g37870
LOC_Os02g07760	8.2.99	TCA / org. transformation.other organic acid transformaitons.misc	LOC_Os02g07760	aldehyde dehydrogenase, putative, expressed				DAO6F06DAO6F06				PFG_K-06218.R.E10528PFG_3A-60073.L.A38467PFG_K-06218.R.E10528PFG_3A-60073.L.A38467		RMD_04Z11DV27-6RMD_04Z11DV27-3RMD_04Z11DV27-6RMD_04Z11DV27-3		M0057988M0057988		LOC_Os02g07760
LOC_Os01g45274	8.3	TCA / org. transformation.carbonic anhydrases	LOC_Os01g45274	carbonic anhydrase, chloroplast precursor, putative, expressed	Ds26977"Ds17678-2,Ds96314-2,Ds17169-3,Ds72443-1,Ds74481,Ds97964-3"Ds26977"Ds17678-2,Ds17169-3,Ds72443-1,Ds74481,Ds97964-3"Ds26977"Ds17678-2,Ds17169-3,Ds72443-1,Ds74481,Ds97964-3"Ds26977"Ds17678-2,Ds17169-3,Ds74481"			CU319572CU314237CU319572CU314237CU319572CU314237CU319572CU314237				PFG_2B-40123.L.B14620"PFG_2B-60065.R.B15548,PFG_2C-20455.L.C12905,PFG_3C-00294.R.C15995,PFG_3A-17002.R.A32198,PFG_2D-20833.R.D04958"PFG_2B-60065.R.B15548PFG_2B-40123.L.B14620"PFG_3C-00294.R.C15995,PFG_3A-17002.R.A32198"PFG_2B-60065.R.B15548PFG_2B-40123.L.B14620"PFG_3C-00294.R.C15995,PFG_3A-17002.R.A32198"PFG_2B-40123.L.B14620"PFG_3C-00294.R.C15995,PFG_3A-17002.R.A32198"			SHIP_ZSF4438.B,SHIP_ZSF0200,SHIP_ZSF0134,SHIP_ZSF0201.A,SHIP_ZSF0201"SHIP_ZSF4438.B,SHIP_ZSF0200,SHIP_ZSF0134,SHIP_ZSF0201.A,SHIP_ZSF0201"SHIP_ZSF4438.B,SHIP_ZSF0200,SHIP_ZSF0134,SHIP_ZSF0201.A,SHIP_ZSF0201"SHIP_ZSF4438.B,SHIP_ZSF0200,SHIP_ZSF0134,SHIP_ZSF0201.A,SHIP_ZSF0201		RdSpm2393A_3.1	LOC_Os01g45274
LOC_Os09g28150	8.3	TCA / org. transformation.carbonic anhydrases	LOC_Os09g28150	bifunctional monodehydroascorbate reductase and carbonic anhydrasenectarin-3 precursor, putative, expressed	Ds107632-3													LOC_Os09g28150
LOC_Os12g05730	8.3	TCA / org. transformation.carbonic anhydrases	LOC_Os12g05730	bifunctional monodehydroascorbate reductase and carbonic anhydrasenectarin-3 precursor, putative, expressed	Ds74100													LOC_Os12g05730
LOC_Os04g33660	8.3	TCA / org. transformation.carbonic anhydrases	LOC_Os04g33660	bifunctional monodehydroascorbate reductase and carbonic anhydrasenectarin-3 precursor, putative, expressed	Ds117367-1,Ds104483-1"Ds117367-1,Ds104483-1							PFG_3A-16213.R.A31176PFG_3A-16213.R.A31176						LOC_Os04g33660
LOC_Os11g05510	8.3	TCA / org. transformation.carbonic anhydrases	LOC_Os11g05510	carbonic anhydrase family protein, putative, expressed								PFG_3A-15991.R.A30895					RdSpm2666A_3.1	LOC_Os11g05510
LOC_Os08g32780	8.3	TCA / org. transformation.carbonic anhydrases	LOC_Os08g32780	bifunctional monodehydroascorbate reductase and carbonic anhydrasenectarin-3 precursor, putative, expressed				DAP3H10,SAS7G12				PFG_3A-11623.R.A24312						LOC_Os08g32780
LOC_Os02g33030	8.3	TCA / org. transformation.carbonic anhydrases	LOC_Os02g33030	bifunctional monodehydroascorbate reductase and carbonic anhydrasenectarin-3 precursor, putative, expressed			T14068T	CU324204				PFG_3A-07033.R.A17705,PFG_3A-08788.L.A20273		RMD_04Z11EF47				LOC_Os02g33030
LOC_Os08g36680	8.3	TCA / org. transformation.carbonic anhydrases	LOC_Os08g36680	bifunctional monodehydroascorbate reductase and carbonic anhydrasenectarin-3 precursor, putative, expressed											SHIP_ZSF5052SHIP_ZSF5052			LOC_Os08g36680
LOC_Os08g36630	8.3	TCA / org. transformation.carbonic anhydrases	LOC_Os08g36630	bifunctional monodehydroascorbate reductase and carbonic anhydrasenectarin-3 precursor, putative, expressed	Ds60104-2,Ds75592													LOC_Os08g36630
LOC_Os08g32750	8.3	TCA / org. transformation.carbonic anhydrases	LOC_Os08g32750	bifunctional monodehydroascorbate reductase and carbonic anhydrasenectarin-3 precursor, putative, expressed	Ds96483,Ds78040-2													LOC_Os08g32750
LOC_Os09g28910	8.3	TCA / org. transformation.carbonic anhydrases	LOC_Os09g28910	carbonic anhydrase, chloroplast precursor, putative, expressed								PFG_3A-17230.R.A32505,PFG_4A-03955.R.A45018,PFG_4A-03259.L.A44098PFG_2B-60048.L.B15536PFG_3A-17230.R.A32505PFG_4A-03259.L.A44098PFG_2B-60048.L.B15536PFG_2B-60048.L.B15536PFG_2B-60048.L.B15536PFG_3A-17230.R.A32505PFG_4A-03259.L.A44098		RMD_03Z11MV63RMD_03Z11MV63RMD_03Z11MV63RMD_03Z11MV63				LOC_Os09g28910
LOC_Os01g45290	8.3	TCA / org. transformation.carbonic anhydrases	LOC_Os01g45290	retrotransposon protein, putative, unclassified, expressed	Ds88455,Ds50720"Ds24653-1,Ds106818,Ds29882,Ds74593,Ds17469"Ds62678-1,Ds63611-2,Ds63211,Ds63530-1,Ds79691-2,Ds69660-2			01ET3_102_A_007_021_005F10"CU318389,CU313930"		GSNU_Ds17,GSNU_Ds306,GSNU_Ds1053	01ET3_102_A_007_021_005F10	PFG_3D-02465.R.D13183,PFG_3D-80024.R.D15228,PFG_2D-20105.R.D04490					RGT2001_5.1	LOC_Os01g45290
LOC_Os03g62490	9.1.1	mitochondrial electron transport / ATP synthesis.NADH-DH.complex I	LOC_Os03g62490	prohibitin-2, putative, expressed		IndDs2479						PFG_2D-00504.L.D00769		RMD_04Z11NK34				LOC_Os03g62490
LOC_Os03g59840	9.1.1	mitochondrial electron transport / ATP synthesis.NADH-DH.complex I	LOC_Os03g59840	expressed protein	Ds30287-2,Ds30345,Ds38794-2,Ds30298Ds30447-2		T13463T,T13258TT01747T	DAI3C12						RMD_04Z11AC57RMD_08MZHAF80-2RMD_05NPBNK45-2				LOC_Os03g59840
LOC_Os03g60000	9.1.1	mitochondrial electron transport / ATP synthesis.NADH-DH.complex I	LOC_Os03g60000	SPFH domain/Band 7 family protein, expressed	Ds111627,Ds109016-2												RdSpm808B_3.1	LOC_Os03g60000
LOC_Os04g38900	9.1.1	mitochondrial electron transport / ATP synthesis.NADH-DH.complex I	LOC_Os04g38900	prohibitin, putative, expressed								PFG_4A-50630.L.A46212PFG_4A-50630.L.A46212		RMD_04Z11PO43RMD_04Z11PO43				LOC_Os04g38900
LOC_Os07g15880	9.1.1	mitochondrial electron transport / ATP synthesis.NADH-DH.complex I	LOC_Os07g15880	mitochondrial prohibitin complex protein 2, putative, expressed								PFG_1B-04629.L.A02625PFG_1B-18816.R.C09368						LOC_Os07g15880
LOC_Os01g18070	9.1.1.5	mitochondrial electron transport / ATP synthesis.NADH-DH.complex I.carbonic anhydrase	LOC_Os01g18070	bacterial transferase hexapeptide domain containing protein, expressed								PFG_2D-31481.R.D07922PFG_1A-22152.R.C03515		RMD_03Z11BJ12-2				LOC_Os01g18070
LOC_Os07g44840	9.1.1.5	mitochondrial electron transport / ATP synthesis.NADH-DH.complex I.carbonic anhydrase	LOC_Os07g44840	bacterial transferase hexapeptide domain containing protein, expressed				SAM8C04						RMD_03Z11BN52-2		M0027510		LOC_Os07g44840
LOC_Os03g63520	9.1.2	mitochondrial electron transport / ATP synthesis.NADH-DH.localisation not clear	LOC_Os03g63520	Der1-like family domain containing protein, expressed								PFG_3A-14576.R.A28663,PFG_3A-13825.R.A27453		RMD_04Z11JZ51				LOC_Os03g63520
LOC_Os05g45730	9.1.2	mitochondrial electron transport / ATP synthesis.NADH-DH.localisation not clear	LOC_Os05g45730	ubiquinone oxidoreductase, putative, expressed								PFG_3A-11697.R.A24403,PFG_3A-11697.L.A24404,PFG_1A-12514.L.A00500PFG_3A-11300.R.A23892						LOC_Os05g45730
LOC_Os02g57180	9.1.2	mitochondrial electron transport / ATP synthesis.NADH-DH.localisation not clear	LOC_Os02g57180	NADH dehydrogenase 1 alpha subcomplex subunit 9,mitochondrial precursor, putative, expressed			T12208TT12208T					PFG_K-02214.R.E03979,PFG_K-02214.R.E03978				M0017072M0017072		LOC_Os02g57180
LOC_Os03g19890	9.1.2	mitochondrial electron transport / ATP synthesis.NADH-DH.localisation not clear	LOC_Os03g19890	NADH dehydrogenase 1 alpha subcomplex subunit 5, putative, expressed								PFG_1C-07910.R.B05282						LOC_Os03g19890
LOC_Os08g06430	9.1.2	mitochondrial electron transport / ATP synthesis.NADH-DH.localisation not clear	LOC_Os08g06430	mitochondrial NADH-ubiquinone oxidoreductase, putative, expressed								PFG_3A-09878.R.A21735,PFG_3A-17845.L.A33444,PFG_3A-17845.L.A33445						LOC_Os08g06430
LOC_Os03g18420	9.1.2	mitochondrial electron transport / ATP synthesis.NADH-DH.localisation not clear	LOC_Os03g18420	CHCH domain containing protein, expressed								PFG_2A-10424.R.A05510						LOC_Os03g18420
LOC_Os05g09550	9.1.2	mitochondrial electron transport / ATP synthesis.NADH-DH.localisation not clear	LOC_Os05g09550	Der1-like family domain containing protein, expressed										RMD_04Z11DE17RMD_04Z11DE17				LOC_Os05g09550
LOC_Os03g56300	9.1.2	mitochondrial electron transport / ATP synthesis.NADH-DH.localisation not clear	LOC_Os03g56300	4Fe-4S binding domain containing protein, expressed								PFG_3A-09081.R.A20644PFG_4A-03473.R.A44389						LOC_Os03g56300
LOC_Os09g32430	9.1.2	mitochondrial electron transport / ATP synthesis.NADH-DH.localisation not clear	LOC_Os09g32430	oxidoreductase, putative, expressed								PFG_3A-06250.L.A16654"PFG_3A-60116.R.A38535,PFG_3A-06825.L.A17416"PFG_1C-09924.R.B06271				M0014814		LOC_Os09g32430
LOC_Os03g30610	9.1.2	mitochondrial electron transport / ATP synthesis.NADH-DH.localisation not clear	LOC_Os03g30610	ubiquinone oxidoreductase, putative, expressed	Ds72009-3,Ds49712-2Ds42164-2													LOC_Os03g30610
LOC_Os07g45090	9.1.2	mitochondrial electron transport / ATP synthesis.NADH-DH.localisation not clear	LOC_Os07g45090	NADH-ubiquinone oxidoreductase 51 kDa subunit, mitochondrial precursor, putative, expressed										RMD_04Z11CU54				LOC_Os07g45090
LOC_Os10g42540	9.1.2	mitochondrial electron transport / ATP synthesis.NADH-DH.localisation not clear	LOC_Os10g42540	expressed protein								PFG_2D-21658.R.D05921,PFG_2D-30439.R.D06589,PFG_4A-01086.R.A41180						LOC_Os10g42540
LOC_Os07g02580	9.1.2	mitochondrial electron transport / ATP synthesis.NADH-DH.localisation not clear	LOC_Os07g02580	ubiquinone oxidoreductase, putative, expressed										RMD_04Z11HE01-3				LOC_Os07g02580
LOC_Os04g24520	9.1.2	mitochondrial electron transport / ATP synthesis.NADH-DH.localisation not clear	LOC_Os04g24520	ribosomal protein L51, putative, expressed								PFG_1B-00720.R.A01329						LOC_Os04g24520
LOC_Os10g42840	9.1.2	mitochondrial electron transport / ATP synthesis.NADH-DH.localisation not clear	LOC_Os10g42840	NADH dehydrogenase 1 alpha subcomplex subunit 12, putative, expressed				SAG6G12,DAF8E07"SAG6G12,DAF8E07				PFG_3A-16590.R.A31695PFG_3A-16590.R.A31695		RMD_05Z11EW96		M0038864		LOC_Os10g42840
LOC_Os07g39710	9.1.2	mitochondrial electron transport / ATP synthesis.NADH-DH.localisation not clear	LOC_Os07g39710	NADH dehydrogenase iron-sulfur protein 4, mitochondrial precursor, putative, expressed				READ8B05,SAL5F05				PFG_1A-19926.L.C02569PFG_2A-30349.R.A06993		RMD_03Z11US62				LOC_Os07g39710
LOC_Os12g34094	9.1.2	mitochondrial electron transport / ATP synthesis.NADH-DH.localisation not clear	LOC_Os12g34094	NADH-ubiquinone oxidoreductase chain 4, putative, expressed												M0046585,M0046588		LOC_Os12g34094
LOC_Os07g37730	9.2.1	mitochondrial electron transport / ATP synthesis.NADH-DH.type II.internal matrix	LOC_Os07g37730	NADH-ubiquinone oxidoreductase, mitochondrial precursor, putative, expressed								PFG_3A-08262.L.A19530PFG_2C-60203.R.C15020		RMD_03Z11CN34,RMD_03Z11CN34-2				LOC_Os07g37730
LOC_Os08g04630	9.2.1	mitochondrial electron transport / ATP synthesis.NADH-DH.type II.internal matrix	LOC_Os08g04630	external NADH-ubiquinone oxidoreductase 1, mitochondrial precursor, putative, expressed				CU322054						RMD_05NPBMG13-2				LOC_Os08g04630
LOC_Os01g61410	9.2.1	mitochondrial electron transport / ATP synthesis.NADH-DH.type II.internal matrix	LOC_Os01g61410	NADH-ubiquinone oxidoreductase, mitochondrial precursor, putative, expressed			ND2043_0_401_1A"NC0342_0_507_1A,NF7796_0_403_1A"ND2043_0_401_1A"NC0342_0_507_1A,NF7796_0_403_1A"ND2043_0_401_1ANF7796_0_403_1A							RMD_04Z11GR50-2RMD_04Z11GR50-2RMD_04Z11GR50-2		M0052018		LOC_Os01g61410
LOC_Os06g47000	9.2.2	mitochondrial electron transport / ATP synthesis.NADH-DH.type II.external	LOC_Os06g47000	external NADH-ubiquinone oxidoreductase 1, mitochondrial precursor, putative, expressed	Ds68759Ds68759Ds68759		ND4037_0_404_1A"H0344_2_105_1A,H0344_2_206_1A"ND4037_0_404_1A"H0344_2_105_1A,H0344_2_206_1A"ND4037_0_404_1A"H0344_2_105_1A,H0344_2_206_1A"					PFG_1C-12203.L.B07284PFG_1C-12203.L.B07284PFG_1C-12203.L.B07284						LOC_Os06g47000
LOC_Os08g04630	9.2.2	mitochondrial electron transport / ATP synthesis.NADH-DH.type II.external	LOC_Os08g04630	external NADH-ubiquinone oxidoreductase 1, mitochondrial precursor, putative, expressed				CU322054						RMD_05NPBMG13-2				LOC_Os08g04630
LOC_Os06g11140	9.2.3	mitochondrial electron transport / ATP synthesis.NADH-DH.type II.mitochondrial	LOC_Os06g11140	pyridine nucleotide-disulphide oxidoreductase domain containing protein, expressed										RMD_04Z11KV96	SHIP_ZSF1698,SHIP_NSF2047.B,SHIP_NSF2047.A,SHIP_NSF2541SHIP_NE1867			LOC_Os06g11140
LOC_Os10g37210	9.3	mitochondrial electron transport / ATP synthesis.electron transfer flavoprotein	LOC_Os10g37210	FAD dependent oxidoreductase domain containing protein, expressed								PFG_K-05179.R.E08577,PFG_K-05179.R.E08576,PFG_3A-16432.R.A31492PFG_2D-40358.L.D08487		RMD_04Z11FR24	SHIP_ZS3598			LOC_Os10g37210
LOC_Os03g61920	9.3	mitochondrial electron transport / ATP synthesis.electron transfer flavoprotein	LOC_Os03g61920	electron transfer flavoprotein subunit alpha, mitochondrial precursor, putative, expressed								PFG_4D-50082.R.D15395,PFG_4D-50082.L.D15392,PFG_4D-50082.L.D15393,PFG_4D-50082.R.D15394PFG_1A-06725.L.C00022		RMD_04Z11HT66				LOC_Os03g61920
LOC_Os04g51160	9.4	mitochondrial electron transport / ATP synthesis.alternative oxidase	LOC_Os04g51160	transposon protein, putative, unclassified, expressed													RdSpm4749C_3.1	LOC_Os04g51160
LOC_Os04g51150	9.4	mitochondrial electron transport / ATP synthesis.alternative oxidase	LOC_Os04g51150	transposon protein, putative, unclassified, expressed				CU324183CU321687				PFG_3A-07562.R.A18540				M0030815,M0030882		LOC_Os04g51150
LOC_Os02g21300	9.4	mitochondrial electron transport / ATP synthesis.alternative oxidase	LOC_Os02g21300	transposon protein, putative, unclassified, expressed								PFG_3A-17603.L.A33110,PFG_3A-17603.L.A33111,PFG_3A-17603.R.A33112,PFG_3A-17603.R.A33113,PFG_3A-17727.R.A33285						LOC_Os02g21300
LOC_Os02g47200	9.4	mitochondrial electron transport / ATP synthesis.alternative oxidase	LOC_Os02g47200	transposon protein, putative, unclassified, expressed	Ds44596Ds70226					GSNU_Ds909		PFG_1B-02639.L.A01975						LOC_Os02g47200
LOC_Os06g07570	9.4	mitochondrial electron transport / ATP synthesis.alternative oxidase	LOC_Os06g07570	transposon protein, putative, unclassified, expressed								PFG_3A-05219.L.A15158						LOC_Os06g07570
LOC_Os06g07869	9.5	mitochondrial electron transport / ATP synthesis.cytochrome c reductase	LOC_Os06g07869	cytochrome b-c1 complex subunit 8, putative, expressed				SAA6C06				PFG_3A-13978.R.A27689"PFG_1A-10703.L.A00073,PFG_1A-10703.R.A00072"						LOC_Os06g07869
LOC_Os02g33730	9.5	mitochondrial electron transport / ATP synthesis.cytochrome c reductase	LOC_Os02g33730	ubiquinol-cytochrome C reductase hinge protein, putative, expressed								PFG_3A-50890.L.A35241,PFG_4A-01044.R.A41130,PFG_3A-50890.L.A35240				M0064005		LOC_Os02g33730
LOC_Os04g32660	9.5	mitochondrial electron transport / ATP synthesis.cytochrome c reductase	LOC_Os04g32660	cytochrome b-c1 complex subunit Rieske, mitochondrial precursor, putative, expressed				READ4H10				PFG_3A-13200.L.A26572						LOC_Os04g32660
LOC_Os03g59220	9.5	mitochondrial electron transport / ATP synthesis.cytochrome c reductase	LOC_Os03g59220	cytochrome b-c1 complex subunit 7, putative, expressed												M0023902M0063889		LOC_Os03g59220
LOC_Os08g14860	9.5	mitochondrial electron transport / ATP synthesis.cytochrome c reductase	LOC_Os08g14860	cytochrome b-c1 complex subunit 7, putative, expressed								PFG_1D-03507.L.B09694PFG_1D-03507.L.B09694PFG_1D-03507.L.B09694PFG_1D-03507.L.B09694						LOC_Os08g14860
LOC_Os11g06340	9.5	mitochondrial electron transport / ATP synthesis.cytochrome c reductase	LOC_Os11g06340	ubiquinol-cytochrome C reductase hinge protein, putative, expressed								PFG_2D-30878.L.D07018						LOC_Os11g06340
LOC_Os01g66180	9.6	mitochondrial electron transport / ATP synthesis.cytochrome c	LOC_Os01g66180	cytochrome c, putative, expressed								PFG_3D-01848.L.D12346,PFG_3D-01848.L.D12347,PFG_3D-01848.R.D12348"PFG_2B-20281.R.B13506,PFG_2B-20259.L.B13478"PFG_3D-01848.L.D12346,PFG_3D-01848.L.D12347,PFG_3D-01848.R.D12348"PFG_2B-20281.R.B13506,PFG_2B-20259.L.B13478		RMD_04Z11JU43				LOC_Os01g66180
LOC_Os05g34770	9.6	mitochondrial electron transport / ATP synthesis.cytochrome c	LOC_Os05g34770	cytochrome c, putative, expressed										RMD_03Z11DA81,RMD_03Z11DA54,RMD_03Z11DA70-2,RMD_03Z11DA54-2,RMD_03Z11DA55-3	SHIP_ZSX0089.A,SHIP_ZSX0081			LOC_Os05g34770
LOC_Os01g70960	9.6	mitochondrial electron transport / ATP synthesis.cytochrome c	LOC_Os01g70960	cytochrome c1-1, heme protein, mitochondrial precursor, putative, expressed			H0277_0_333_1A,T00049T"H0277_0_333_1A,T00049T							RMD_05Z11FD86				LOC_Os01g70960
LOC_Os10g39870	9.6	mitochondrial electron transport / ATP synthesis.cytochrome c	LOC_Os10g39870	ATG1, putative, expressed								PFG_2A-20477.R.A06339						LOC_Os10g39870
LOC_Os03g55970	9.6	mitochondrial electron transport / ATP synthesis.cytochrome c	LOC_Os03g55970	uncharacterized protein ycf44, putative, expressed				SAO9D10,DAM2E05										LOC_Os03g55970
LOC_Os03g63360	9.7	mitochondrial electron transport / ATP synthesis.cytochrome c oxidase	LOC_Os03g63360	glutathione S-transferase, putative, expressed				CU318414				PFG_1B-10821.L.C06030,PFG_1B-10821.L.C06031						LOC_Os03g63360
LOC_Os02g35610	9.7	mitochondrial electron transport / ATP synthesis.cytochrome c oxidase	LOC_Os02g35610	expressed protein								PFG_2A-60123.R.A08153,PFG_2A-60123.R.A08152						LOC_Os02g35610
LOC_Os03g27290	9.7	mitochondrial electron transport / ATP synthesis.cytochrome c oxidase	LOC_Os03g27290	cytochrome c oxidase subunit, putative, expressed								PFG_1B-07622.L.C04514		RMD_03Z11KG53-3				LOC_Os03g27290
LOC_Os02g20940	9.7	mitochondrial electron transport / ATP synthesis.cytochrome c oxidase	LOC_Os02g20940	CHCH domain containing protein, expressed								PFG_K-05335.L.E08839PFG_K-05335.L.E08840PFG_K-05335.L.E08839PFG_K-05335.L.E08840						LOC_Os02g20940
LOC_Os10g37690	9.7	mitochondrial electron transport / ATP synthesis.cytochrome c oxidase	LOC_Os10g37690	inner membrane protein, putative, expressed	Ds22767-1							PFG_1B-00914.R.A01382		RMD_05Z11HH92				LOC_Os10g37690
LOC_Os03g10360	9.7	mitochondrial electron transport / ATP synthesis.cytochrome c oxidase	LOC_Os03g10360	SURF1, putative, expressed								PFG_3A-02624.R.A11780						LOC_Os03g10360
LOC_Os07g42910	9.7	mitochondrial electron transport / ATP synthesis.cytochrome c oxidase	LOC_Os07g42910	cytochrome c oxidase subunit, putative, expressed				CU320862				PFG_3A-09587.R.A21360			SHIP_ZD1688			LOC_Os07g42910
LOC_Os03g02480	9.7	mitochondrial electron transport / ATP synthesis.cytochrome c oxidase	LOC_Os03g02480	inner membrane protein, putative, expressed								PFG_K-06583.L.E11080,PFG_K-06583.L.E11079				M0052538		LOC_Os03g02480
LOC_Os01g42650	9.7	mitochondrial electron transport / ATP synthesis.cytochrome c oxidase	LOC_Os01g42650	cytochrome c oxidase subunit 5B, mitochondrial precursor, putative, expressed								PFG_1C-11218.R.B06861,PFG_3D-00773.L.D11060PFG_1B-18221.L.C09106						LOC_Os01g42650
LOC_Os09g20430	9.7	mitochondrial electron transport / ATP synthesis.cytochrome c oxidase	LOC_Os09g20430	SCO1 protein homolog, mitochondrial precursor, putative, expressed								PFG_1D-03209.R.B09546"PFG_3A-09130.R.A20706,PFG_3A-13255.R.A26653""PFG_1C-14534.R.B08135,PFG_1C-07749.R.B05210""PFG_4A-00927.R.A40986,PFG_4A-00927.L.A40985"				M0002313,M0002392		LOC_Os09g20430
LOC_Os05g05200	9.7	mitochondrial electron transport / ATP synthesis.cytochrome c oxidase	LOC_Os05g05200	O-acyltransferase, putative, expressed								PFG_2A-20232.L.A06117PFG_2A-20232.R.A06118						LOC_Os05g05200
LOC_Os03g50940	9.7	mitochondrial electron transport / ATP synthesis.cytochrome c oxidase	LOC_Os03g50940	cytochrome c oxidase assembly protein COX11, mitochondrial precursor, putative, expressed								PFG_3A-08585.R.A19979PFG_1B-19302.L.C09550PFG_3A-08585.R.A19979						LOC_Os03g50940
LOC_Os12g34870	9.8	mitochondrial electron transport / ATP synthesis.uncoupling protein	LOC_Os12g34870	mitochondrial carrier protein, putative, expressed								PFG_2C-30210.L.C13201PFG_2C-30210.L.C13201				M0056898		LOC_Os12g34870
LOC_Os11g48040	9.8	mitochondrial electron transport / ATP synthesis.uncoupling protein	LOC_Os11g48040	mitochondrial carrier protein, putative, expressed								PFG_1C-06406.R.B04483,PFG_1C-06406.R.B04482PFG_1A-17013.R.B00032						LOC_Os11g48040
LOC_Os01g74640	9.8	mitochondrial electron transport / ATP synthesis.uncoupling protein	LOC_Os01g74640	mitochondrial carrier protein, putative, expressed								PFG_2A-20217.L.A06105PFG_2A-20217.L.A06105		RMD_04Z11BA22RMD_04Z11BA22				LOC_Os01g74640
LOC_Os10g21266	9.9	mitochondrial electron transport / ATP synthesis.F1-ATPase	LOC_Os10g21266	ATP synthase subunit beta, putative, expressed								PFG_1C-16222.R.B08720,PFG_3A-05741.R.A15927PFG_1B-19238.L.C09541						LOC_Os10g21266
LOC_Os01g56360	9.9	mitochondrial electron transport / ATP synthesis.F1-ATPase	LOC_Os01g56360	wax synthase, putative, expressed								PFG_1C-11248.L.B06887		RMD_04Z11FW69			RGT3603_5.1	LOC_Os01g56360
LOC_Os12g10570	9.9	mitochondrial electron transport / ATP synthesis.F1-ATPase	LOC_Os12g10570	ATP synthase subunit beta, putative, expressed								PFG_3A-07336.L.A18216,PFG_2B-10443.R.B13138		RMD_04Z11JS66				LOC_Os12g10570
LOC_Os06g02980	9.9	mitochondrial electron transport / ATP synthesis.F1-ATPase	LOC_Os06g02980	ATP synthase F1, epsilon subunit family protein, expressed								PFG_2D-11102.R.D03933						LOC_Os06g02980
LOC_Os10g21240	9.9	mitochondrial electron transport / ATP synthesis.F1-ATPase	LOC_Os10g21240	ATP synthase, putative, expressed								PFG_1B-16104.L.C08209"PFG_7A-00045.R.A47034,PFG_3D-60195.R.D15099"						LOC_Os10g21240
LOC_Os01g25065	9.9	mitochondrial electron transport / ATP synthesis.F1-ATPase	LOC_Os01g25065	ATP synthase subunit beta, putative, expressed								PFG_1B-12319.L.C06690						LOC_Os01g25065
LOC_Os06g39740	9.9	mitochondrial electron transport / ATP synthesis.F1-ATPase	LOC_Os06g39740	ATP synthase subunit beta, putative, expressed								PFG_1C-01970.R.B01758						LOC_Os06g39740
LOC_Os07g31310	9.9	mitochondrial electron transport / ATP synthesis.F1-ATPase	LOC_Os07g31310	PPR repeat domain containing protein, putative, expressed								PFG_3A-02260.L.A11254"PFG_1A-09237.L.C01063,PFG_1A-11428.L.A00267"PFG_1A-11428.L.A00268						LOC_Os07g31310
LOC_Os01g56370	9.9	mitochondrial electron transport / ATP synthesis.F1-ATPase	LOC_Os01g56370	wax synthase, putative, expressed	Ds113513							PFG_K-01351.R.E02407,PFG_1C-11026.R.B06771,PFG_1A-12708.R.A00524						LOC_Os01g56370
LOC_Os06g43850	9.9	mitochondrial electron transport / ATP synthesis.F1-ATPase	LOC_Os06g43850	ATP synthase F1, delta subunit family protein, putative, expressed								PFG_1C-04923.L.B03573						LOC_Os06g43850
LOC_Os01g08350	9.9	mitochondrial electron transport / ATP synthesis.F1-ATPase	LOC_Os01g08350	ATP synthase subunit alpha, mitochondrial, putative, expressed								PFG_2D-01590.R.D01965,PFG_3A-18316.R.A33989						LOC_Os01g08350
LOC_Os05g45740	9.9	mitochondrial electron transport / ATP synthesis.F1-ATPase	LOC_Os05g45740	mitochondrial ATP synthase g subunit family protein, putative, expressed								PFG_3A-11903.L.A24734PFG_K-01413.R.E02536PFG_3A-11903.L.A24734PFG_K-01413.R.E02536						LOC_Os05g45740
LOC_Os10g17280	9.9	mitochondrial electron transport / ATP synthesis.F1-ATPase	LOC_Os10g17280	ATP synthase gamma chain, putative, expressed								PFG_K-04512.R.E07518						LOC_Os10g17280
LOC_Os01g41610	9.9	mitochondrial electron transport / ATP synthesis.F1-ATPase	LOC_Os01g41610	mitochondrial ATP synthase g subunit family protein, putative, expressed								PFG_2D-10776.R.D03457PFG_4A-00184.R.A40036PFG_2D-10776.R.D03457PFG_4A-00184.R.A40036						LOC_Os01g41610
LOC_Os07g31300	9.9	mitochondrial electron transport / ATP synthesis.F1-ATPase	LOC_Os07g31300	ATP synthase delta chain, mitochondrial precursor, putative, expressed								PFG_3A-02260.R.A11253PFG_K-05892.L.E09896						LOC_Os07g31300
LOC_Os05g47980	9.9	mitochondrial electron transport / ATP synthesis.F1-ATPase	LOC_Os05g47980	ATP synthase, putative, expressed								PFG_1B-20640.R.C10073,PFG_2A-10299.R.A05383			SHIP_ZS3639,SHIP_ZS3641SHIP_ZS3631	M0021383		LOC_Os05g47980
LOC_Os01g49190	9.9	mitochondrial electron transport / ATP synthesis.F1-ATPase	LOC_Os01g49190	ATP synthase, putative, expressed								PFG_1B-03914.R.A02370PFG_4A-01602.L.A41855						LOC_Os01g49190
LOC_Os01g52200	9.9	mitochondrial electron transport / ATP synthesis.F1-ATPase	LOC_Os01g52200	mitochondrial ATP synthase g subunit family protein, putative, expressed								PFG_2D-31497.R.D07951					RdSpm2216_3.1	LOC_Os01g52200
LOC_Os01g51380	9.9	mitochondrial electron transport / ATP synthesis.F1-ATPase	LOC_Os01g51380	ATP synthase, putative, expressed								PFG_1A-21315.R.C03054PFG_1A-21315.R.C03054						LOC_Os01g51380
LOC_Os05g09650	9.99	mitochondrial electron transport / ATP synthesis.unspecified	LOC_Os05g09650	ubiquinone biosynthesis protein COQ4, putative, expressed								PFG_1C-07144.L.B04909						LOC_Os05g09650
LOC_Os08g10600	10.1	cell wall.precursor synthesis	LOC_Os08g10600	UTP--glucose-1-phosphate uridylyltransferase, putative, expressed					LW1366_B10-28-39-32_Ds3LW1366_B10-28-39-32_Ds3LW1366_B10-28-39-32_Ds3			PFG_3A-08024.L.A19180PFG_3A-06588.R.A17124PFG_3A-06588.R.A17124PFG_3A-08024.L.A19180PFG_3A-06588.R.A17124PFG_3A-08024.L.A19180						LOC_Os08g10600
LOC_Os07g09720	10.1	cell wall.precursor synthesis	LOC_Os07g09720	phosphoacetylglucosamine mutase, putative, expressed												M0063194		LOC_Os07g09720
LOC_Os07g38490	10.1	cell wall.precursor synthesis	LOC_Os07g38490	GDP-fucose protein-O-fucosyltransferase 2, putative, expressed				CU321931				PFG_3A-09053.L.A20605						LOC_Os07g38490
LOC_Os04g52370	10.1	cell wall.precursor synthesis	LOC_Os04g52370	UTP--glucose-1-phosphate uridylyltransferase, putative, expressed	Ds61754-2Ds61754-2		T26633T,ND1040_0_702_1ANE3526_0_504_1ANF9046_0_502_1A"T26633T,ND1040_0_702_1A"NE3526_0_504_1ANF9046_0_502_1A					PFG_1C-11542.L.B07028"PFG_1E-03027.L.B11687,PFG_3A-52656.R.A37718"PFG_1C-11542.L.B07028"PFG_1E-03027.L.B11687,PFG_3A-52656.R.A37718"		RMD_04Z11GY36,RMD_03Z11LJ12"RMD_04Z11GY36,RMD_03Z11LJ12				LOC_Os04g52370
LOC_Os01g62840	10.1.1.1	cell wall.precursor synthesis.NDP sugar pyrophosphorylase.GDP mannose	LOC_Os01g62840	mannose-1-phosphate guanyltransferase, putative, expressed								PFG_3A-06334.L.A16767PFG_1D-03545.L.B09730						LOC_Os01g62840
LOC_Os03g16150	10.1.1.1	cell wall.precursor synthesis.NDP sugar pyrophosphorylase.GDP mannose	LOC_Os03g16150	mannose-1-phosphate guanyltransferase, putative, expressed	Ds20577Ds65031Ds20577Ds65031Ds20577Ds65031									RMD_03Z11EI44RMD_03Z11CJ46RMD_03Z11EI44RMD_03Z11CJ46RMD_03Z11EI44RMD_03Z11CJ46				LOC_Os03g16150
LOC_Os03g02410	10.1.1.2	cell wall.precursor synthesis.NDP sugar pyrophosphorylase.GDP fucose and fucokinase	LOC_Os03g02410	GHMP kinases ATP-binding protein, putative, expressed	Ds61483-1Ds61483-1Ds61483-1							PFG_2D-20135.L.D04517,PFG_3A-06012.L.A16280"PFG_2D-20135.L.D04517,PFG_3A-06012.L.A16280PFG_3A-06012.L.A16280PFG_2D-20135.L.D04517						LOC_Os03g02410
LOC_Os06g48760	10.1.1.20	cell wall.precursor synthesis.NDP sugar pyrophosphorylase.multiple NDP-Sugars	LOC_Os06g48760	UTP--glucose-1-phosphate uridylyltransferase, putative, expressed								PFG_3A-00099.R.A08581,PFG_3A-51947.L.A36738"PFG_3A-00099.R.A08581,PFG_3A-51947.L.A36738						LOC_Os06g48760
LOC_Os05g51670	10.1.2	cell wall.precursor synthesis.UGE	LOC_Os05g51670	NAD dependent epimerase/dehydratase family protein, putative, expressed	Ds97271,Ds79076-2Ds79076-2Ds97271"Ds97271,Ds79076-2"							PFG_1B-21421.L.C10369,PFG_1B-21403.L.C10353"PFG_1A-19209.R.A00879,PFG_4A-02484.L.A42976,PFG_4A-02484.R.A42977,PFG_4A-02484.R.A42978,PFG_2B-20488.R.B13748,PFG_3A-12892.R.A26091,PFG_2B-20466.L.B13723PFG_1E-00310.L.A04020"PFG_1B-21421.L.C10369,PFG_1B-21403.L.C10353""PFG_1A-19209.R.A00879,PFG_4A-02484.L.A42976,PFG_4A-02484.R.A42977,PFG_4A-02484.R.A42978,PFG_2B-20488.R.B13748,PFG_3A-12892.R.A26091,PFG…		RMD_04Z11AM46-2RMD_04Z11AM46-2RMD_04Z11AM46-2	SHIP_ZSF1844SHIP_ZSF1844SHIP_ZSF1844	M0029006M0029006		LOC_Os05g51670	OsUGE1	Source activity	&quot;sucrose biosynthesis during growth under N-limitation conditions (higher sucrose, lower glucose contents)&quot;	10.1371/journal.pone.0096158	Overexpression
LOC_Os08g28730	10.1.2	cell wall.precursor synthesis.UGE	LOC_Os08g28730	NAD dependent epimerase/dehydratase family protein, putative, expressed								PFG_1C-16104.L.B08666PFG_1E-00441.L.A04057						LOC_Os08g28730
LOC_Os09g15420	10.1.2	cell wall.precursor synthesis.UGE	LOC_Os09g15420	NAD dependent epimerase/dehydratase family protein, putative, expressed								PFG_3A-01655.R.A10524"PFG_3A-15266.R.A29760,PFG_3A-06592.R.A17129"PFG_1B-05842.L.A03044						LOC_Os09g15420
LOC_Os01g73790	10.1.3	cell wall.precursor synthesis.AXS	LOC_Os01g73790	NAD dependent epimerase/dehydratase family protein, putative, expressed								PFG_2C-20336.R.C12768				M0049586		LOC_Os01g73790
LOC_Os03g31210	10.1.4	cell wall.precursor synthesis.UGD	LOC_Os03g31210	UDP-glucose 6-dehydrogenase, putative, expressed	Ds90171"Ds72835,Ds34693"													LOC_Os03g31210
LOC_Os12g25700	10.1.4	cell wall.precursor synthesis.UGD	LOC_Os12g25700	UDP-glucose 6-dehydrogenase, putative, expressed				REAA8H06REAA8H06REAA8H06				PFG_K-01521.R.E02701,PFG_K-02251.R.E04059,PFG_K-02251.R.E04058"PFG_K-01521.R.E02701,PFG_K-02251.R.E04059,PFG_K-02251.R.E04058"PFG_K-01521.R.E02701,PFG_K-02251.R.E04059,PFG_K-02251.R.E04058						LOC_Os12g25700
LOC_Os03g55070	10.1.4	cell wall.precursor synthesis.UGD	LOC_Os03g55070	UDP-glucose 6-dehydrogenase, putative, expressed	Ds82289-2Ds82289-2										SHIP_ZSF4779,SHIP_ZSF4781"SHIP_ZSF4779,SHIP_ZSF4781	M0052562M0052562	RdSpm1047B_3.1,RdSpm1043B_3.1"RdSpm1047B_3.1,RdSpm1043B_3.1	LOC_Os03g55070
LOC_Os03g05360	10.1.4	cell wall.precursor synthesis.UGD	LOC_Os03g05360	transposon protein, putative, unclassified, expressed								PFG_4A-03417.L.A44312,PFG_K-00880.R.E01682,PFG_4A-03417.R.A44311"PFG_3A-18040.R.A33693,PFG_3A-01647.R.A10519,PFG_2C-20304.L.C12728				M0024420,M0024423"M0013538,M0010086		LOC_Os03g05360
LOC_Os03g16980	10.1.5	cell wall.precursor synthesis.UXS	LOC_Os03g16980	NAD dependent epimerase/dehydratase family domain containing protein, expressed								PFG_2D-20098.R.D04478PFG_2D-20098.R.D04478PFG_2D-20098.R.D04478PFG_2D-20098.R.D04478						LOC_Os03g16980
LOC_Os01g62020	10.1.5	cell wall.precursor synthesis.UXS	LOC_Os01g62020	NAD dependent epimerase/dehydratase family domain containing protein, expressed								PFG_2D-30950.L.D07112PFG_2D-30950.L.D07112						LOC_Os01g62020
LOC_Os05g29990	10.1.5	cell wall.precursor synthesis.UXS	LOC_Os05g29990	NAD dependent epimerase/dehydratase family domain containing protein, expressed				DBA1D01,LEAA1E01,DBA1G02,LEAA1H02				PFG_2C-50255.R.C14694,PFG_K-00334.L.E00610,PFG_3A-13915.L.A27594,PFG_1B-02603.L.A01941,PFG_1A-06712.L.C00011,PFG_3A-13915.R.A27595			SHIP_ZSX0321.B,SHIP_ZSX0321,SHIP_ZSX0323,SHIP_ZSX0395,SHIP_ZSX0396,SHIP_ZSX0399,SHIP_ZSX0397,SHIP_ZSX0395.B			LOC_Os05g29990
LOC_Os03g17230	10.1.5	cell wall.precursor synthesis.UXS	LOC_Os03g17230	NAD dependent epimerase/dehydratase family domain containing protein, expressed								PFG_2B-20456.R.B13709,PFG_1A-18325.R.B00494PFG_1A-24521.L.B01018PFG_2D-40211.L.D08307						LOC_Os03g17230
LOC_Os07g47700	10.1.5	cell wall.precursor synthesis.UXS	LOC_Os07g47700	NAD dependent epimerase/dehydratase family domain containing protein, expressed										RMD_04Z11DG51				LOC_Os07g47700
LOC_Os06g08810	10.1.6	cell wall.precursor synthesis.GAE	LOC_Os06g08810	NAD dependent epimerase/dehydratase family protein, putative, expressed	Ds69271		NC2736_0_501_1A	01ET3_288_A_005_005_011_015B07			01ET3_288_A_005_005_011_015B07							LOC_Os06g08810
LOC_Os03g14540	10.1.6	cell wall.precursor synthesis.GAE	LOC_Os03g14540	UDP-glucuronate 4-epimerase, putative, expressed								PFG_4A-00600.L.A40535"PFG_1A-09441.R.C01143,PFG_1A-09441.L.C01142,PFG_1A-09441.L.C01141,PFG_1A-09441.R.C01144,PFG_1A-09440.L.C01140"						LOC_Os03g14540
LOC_Os08g41440	10.1.6	cell wall.precursor synthesis.GAE	LOC_Os08g41440	UDP-glucuronate 4-epimerase, putative, expressed										RMD_05Z11EX45				LOC_Os08g41440
LOC_Os09g32670	10.1.6	cell wall.precursor synthesis.GAE	LOC_Os09g32670	UDP-glucuronate 4-epimerase, putative, expressed								PFG_3A-08041.R.A19206						LOC_Os09g32670
LOC_Os02g54890	10.1.6	cell wall.precursor synthesis.GAE	LOC_Os02g54890	UDP-glucuronate 4-epimerase, putative, expressed								PFG_1B-14913.R.C07711"PFG_K-05953.R.E10036,PFG_2D-30719.R.D06891"				M0026734		LOC_Os02g54890
LOC_Os06g04620	10.1.7	cell wall.precursor synthesis.GMD	LOC_Os06g04620	GDP-mannose 4,6 dehydratase 2, putative, expressed										RMD_05NPBMQ98				LOC_Os06g04620
LOC_Os06g44270	10.1.8	cell wall.precursor synthesis.GER	LOC_Os06g44270	synthase, putative, expressed	Ds105886									RMD_03Z11AQ54			RGT3163_5.1	LOC_Os06g44270
LOC_Os04g52730	10.1.9	cell wall.precursor synthesis.MUR4	LOC_Os04g52730	NAD dependent epimerase/dehydratase family domain containing protein, expressed										RMD_04Z11AB87-2RMD_04Z11AA01-3				LOC_Os04g52730
LOC_Os07g04690	10.1.9	cell wall.precursor synthesis.MUR4	LOC_Os07g04690	UDP-arabinose 4-epimerase 1, putative, expressed								PFG_2D-01425.L.D01876,PFG_2D-01425.L.D01874"PFG_2D-01425.L.D01876,PFG_2D-01425.L.D01874						LOC_Os07g04690
LOC_Os02g45540	10.1.10	cell wall.precursor synthesis.UDP-glucose 4,6-dehydratase	LOC_Os02g45540	synthase, putative, expressed				SAA8G09						RMD_03Z11KZ53		M0029790		LOC_Os02g45540
LOC_Os02g45540	10.1.11	cell wall.precursor synthesis.UER	LOC_Os02g45540	synthase, putative, expressed				SAA8G09						RMD_03Z11KZ53		M0029790		LOC_Os02g45540
LOC_Os02g06360	10.1.12.1	cell wall.precursor synthesis.KDO pathway.arabinose-5-phosphate isomerase	LOC_Os02g06360	uncharacterized protein CPn_0526/CP_0226/CPj0526/CpB0547, putative, expressed								PFG_2C-20079.L.C12432PFG_1C-14602.R.B08141						LOC_Os02g06360
LOC_Os09g22090	10.1.20	cell wall.precursor synthesis.phosphomannose isomerase	LOC_Os09g22090	mannose-6-phosphate isomerase, putative, expressed								PFG_1C-05663.L.B04039					RdSpm6116_3.1,RdSpm3667B_3.1	LOC_Os09g22090
LOC_Os11g38810	10.1.20	cell wall.precursor synthesis.phosphomannose isomerase	LOC_Os11g38810	mannose-6-phosphate isomerase, putative, expressed				01ET3_373_A_012_003_005_018E06			01ET3_373_A_012_003_005_018E06	PFG_2D-40533.R.D08709,PFG_3A-12214.L.A25166"PFG_2D-40533.R.D08709,PFG_3A-12214.L.A25166		RMD_03Z11OH91RMD_03Z11OH91				LOC_Os11g38810
LOC_Os01g03710	10.1.20	cell wall.precursor synthesis.phosphomannose isomerase	LOC_Os01g03710	mannose-6-phosphate isomerase, putative, expressed								PFG_2D-10022.L.D02386PFG_2A-30213.L.A06871						LOC_Os01g03710
LOC_Os04g58580	10.1.21	cell wall.precursor synthesis.phosphomannomutase	LOC_Os04g58580	phosphomannomutase, putative, expressed	Ds118875Ds118875		ND9004_0_705_1A					PFG_3A-15885.L.A30737PFG_3A-15885.L.A30737		RMD_03Z11AP03RMD_05Z11AT44				LOC_Os04g58580
LOC_Os04g51880	10.1.30.1	cell wall.precursor synthesis.sugar kinases.galacturonic acid kinase	LOC_Os04g51880	GHMP kinases ATP-binding protein, putative, expressed										RMD_03Z11BG90-4RMD_03Z11BG90-4RMD_03Z11BG90-4RMD_03Z11BG90-4				LOC_Os04g51880
LOC_Os02g04840	10.1.30.2	ell wall.precursor synthesis.sugar kinases.arabinose-1-kinase	LOC_Os02g04840	GHMP kinases ATP-binding protein, putative, expressed			T27974T,T21816T,T08367T,NF4873_0_703_1A,T09874T"NF1037_0_502_1A,NF4025_0_503_1A,NF6034_0_502_1A,NE4028_0_501_1A,NF0618_0_501_1A,ND5030_0_702_1A,NF4028_0_501_1A,ND4546_0_103_1A,NE3509_0_101_1A	CU324734,CU319765,CU316094"CU316980,TEBA4D01,CU322597,CU323083,CU324955,CU317385,CU314757,CU320600,CU314236				PFG_K-00123.L.E00182		RMD_03Z11EM35-2,RMD_03Z11AL82-2				LOC_Os02g04840	CAP1	Sterility	Pollen development.	10.1104/pp.113.216523	Mutant
LOC_Os06g48940	10.1.30.2	ell wall.precursor synthesis.sugar kinases.arabinose-1-kinase	LOC_Os06g48940	GHMP kinases ATP-binding protein, putative, expressed			NF4893_0_701_1A,H0202_0_03_1A,T07246T,NE7046_0_704_1A,T11938T,ND3010_0_704_1A,NF8510_0_502_1A,ND3005_0_701_1A"ND1001_0_705_1A,NC2359_0_401_1A,T14055T,T12651T,ND4049_0_407_1A,T21951T,NE9038_0_702_1A,NE1503_0_708_1A,T12271T,NE5042_0_104_1A,NC0476_0_702_1A,T00744T,NE8531_0_503_1A,NE4514_0_402_1ANC0008_0_433_1A	CU324099,CU321944,CU322535,TEBA4E06,CU324075,CU321943,CU320562,CU322225,CU322050"CU325201,CU324655,CU320352,CU313351,CU324959,CU316598,CU319044,CU316219,CU315233,CU324148				PFG_1A-15001.R.C01923		RMD_03Z11BE84-2,RMD_03Z11OM33-2,RMD_04Z11FC78-3"RMD_03Z11KW05,RMD_03Z11CM39-2,RMD_03Z11AH51-4,RMD_03Z11AP21-2,RMD_03Z11AC07,RMD_05NPBLG61,RMD_03Z11IL48		M0020808		LOC_Os06g48940
LOC_Os11g11060	10.1.30.3	cell wall.precursor synthesis.sugar kinases.glucuronic acid kinase	LOC_Os11g11060	GHMP kinases ATP-binding protein, putative, expressed								PFG_4D-50094.R.D15415			SHIP_ZSX0211.B			LOC_Os11g11060
LOC_Os07g36680	10.2	cell wall.cellulose synthesis	LOC_Os07g36680	expressed protein	Ds68802-1Ds84894-3			SAL2D11				PFG_3D-03013.R.D13956						LOC_Os07g36680
LOC_Os06g12460	10.2	cell wall.cellulose synthesis	LOC_Os06g12460	CSLA3 - cellulose synthase-like family A; mannan synthase, expressed	Ds27096-1Ds112553-2		ND7016_0_402_1A,ND1015_0_104_1AH0344_2_304_1A											LOC_Os06g12460
LOC_Os08g15420	10.2	cell wall.cellulose synthesis	LOC_Os08g15420	CSLC3 - cellulose synthase-like family C, expressed								PFG_3C-00487.R.C16240"PFG_2B-30277.L.B14358,PFG_2B-30277.R.B14357"				M0023488		LOC_Os08g15420
LOC_Os07g43710	10.2	cell wall.cellulose synthesis	LOC_Os07g43710	CSLA7 - cellulose synthase-like family A; mannan synthase, expressed								PFG_4A-03017.R.A43748						LOC_Os07g43710
LOC_Os03g07350	10.2	cell wall.cellulose synthesis	LOC_Os03g07350	CSLA4 - cellulose synthase-like family A; mannan synthase, expressed	Ds78785-2,Ds78785-1		H0652_5_203_1A,T05494T,T25474T,NE1503_0_702_1A"NC2691_0_104_1A,NC0651_0_103_1A,NF2788_0_131_1A,T22772T,ND9017_0_501_1A,ND8033_0_701_1A	CU321376,CU322284,TEBB4B07,CU321946,CU313398,CU313527,CU324677,CU325944,CU315246CU314175		GSNU_Ds64GSNU_Ds856						M0058230		LOC_Os03g07350
LOC_Os03g26044	10.2	cell wall.cellulose synthesis	LOC_Os03g26044	CSLA5 - cellulose synthase-like family A; mannan synthase, expressed	Ds92585-1,Ds93219-1							PFG_3A-50903.L.A35256,PFG_3A-50903.L.A35257						LOC_Os03g26044	CESA5	Dwarf	O.glaberrima Dwarfism to Rice tungro sperical virus (RTVS) infection	10.3389/fmicb.2014.00026	Others
LOC_Os06g42020	10.2	cell wall.cellulose synthesis	LOC_Os06g42020	CSLA9 - cellulose synthase-like family A, expressed	Ds114716-1			SAJ2H02				PFG_3C-50029.R.C16626		RMD_03Z11GC95		M0030407		LOC_Os06g42020	CSLA9	Dwarf	O.glaberrima Dwarfism to Rice tungro sperical virus (RTVS) infection	10.3389/fmicb.2014.00026	Others
LOC_Os02g51060	10.2	cell wall.cellulose synthesis	LOC_Os02g51060	CSLA6 - cellulose synthase-like family A; mannan synthase, expressed										RMD_04Z11LB18RMD_05Z11BA68"RMD_04Z11FU37-4,RMD_04Z11FU54-2,RMD_04Z11LB32-2,RMD_04Z11QV06,RMD_04Z11FU20-2"	SHIP_ZSX0554.B,SHIP_ZSX0554	M0029035		LOC_Os02g51060
LOC_Os03g56060	10.2	cell wall.cellulose synthesis	LOC_Os03g56060	CSLC9 - cellulose synthase-like family C, expressed	Ds78989-1							PFG_2C-20310.L.C12740"PFG_2C-50241.R.C14676,PFG_2C-50241.L.C14677,PFG_2B-30131.R.B14161,PFG_2C-50241.R.C14675"						LOC_Os03g56060
LOC_Os01g56130	10.2	cell wall.cellulose synthesis	LOC_Os01g56130	CSLC1 - cellulose synthase-like family C, expressed			ND4561_0_131_1A					PFG_3A-00663.L.A09333,PFG_3A-00505.L.A09131						LOC_Os01g56130
LOC_Os02g09930	10.2	cell wall.cellulose synthesis	LOC_Os02g09930	CSLA1 - cellulose synthase-like family A; mannan synthase, expressed				CU314933CU314933				PFG_3A-05806.R.A16021,PFG_3A-05806.R.A16022,PFG_3A-05806.R.A16020"PFG_3A-00488.R.A09104,PFG_1E-01222.R.A04137"PFG_3A-05806.R.A16021,PFG_3A-05806.R.A16022,PFG_3A-05806.R.A16020"PFG_3A-00488.R.A09104,PFG_1E-01222.R.A04137						LOC_Os02g09930
LOC_Os06g11050	10.2	cell wall.cellulose synthesis	LOC_Os06g11050	cyclin-dependent kinase inhibitor, putative, expressed											SHIP_ZSF0392,SHIP_ZSF0296		RdSpm2296A_3.1,RdSpm2745D_3.1	LOC_Os06g11050
LOC_Os08g33740	10.2	cell wall.cellulose synthesis	LOC_Os08g33740	CSLA11 - cellulose synthase-like family A, expressed										RMD_04Z11DC49,RMD_04Z11DB55"RMD_03Z11IZ40-2,RMD_03Z11IZ22				LOC_Os08g33740
LOC_Os09g39920	10.2	cell wall.cellulose synthesis	LOC_Os09g39920	retrotransposon protein, putative, unclassified, expressed	Ds99041	IndDs1813-2						PFG_3A-02384.L.A11415		RMD_05Z11AX42"RMD_03Z11LM10,RMD_03Z11LM17"			RGT4530_5.1	LOC_Os09g39920
LOC_Os08g25710	10.2.1	cell wall.cellulose synthesis.cellulose synthase	LOC_Os08g25710	CSLD3 - cellulose synthase-like family D, expressed	Ds38870,Ds75761-2Ds91767-2							PFG_1B-12320.L.C06692,PFG_1B-12320.R.C06691						LOC_Os08g25710
LOC_Os07g36630	10.2.1	cell wall.cellulose synthesis.cellulose synthase	LOC_Os07g36630	CSLF8 - cellulose synthase-like family F; beta1,3;1,4 glucan synthase, expressed	Ds83769-1,Ds143,Ds99652-2,Ds86818-3,Ds98410Ds85830-1		T07499T	CU318199CU317376		GSNU_Ds198,GSNU_Ds197,GSNU_Ds196,GSNU_Ds195		PFG_K-03216.R.E05211		RMD_04Z11DW09-2		M0058635	RGT6258C_5.1	LOC_Os07g36630
LOC_Os07g36750	10.2.1	cell wall.cellulose synthesis.cellulose synthase	LOC_Os07g36750	CSLF3 - cellulose synthase-like family F; beta1,3;1,4 glucan synthase, expressed	Ds8417-1"Ds94075,Ds80862,Ds84832-2,Ds86148,Ds84832-1,Ds81759"							PFG_3A-03777.R.A13157"PFG_3A-15174.L.A29629,PFG_3A-15174.L.A29628,PFG_3A-15174.R.A29627"						LOC_Os07g36750
LOC_Os02g49332	10.2.1	cell wall.cellulose synthesis.cellulose synthase	LOC_Os02g49332	CSLE2 - cellulose synthase-like family E, expressed	Ds38401							PFG_1A-15323.L.C02050,PFG_1A-15322.L.C02048,PFG_4A-03806.R.A44833,PFG_1A-15323.L.C02051PFG_1B-24624.R.A03969				M0013943M0013943M0013943M0013943		LOC_Os02g49332
LOC_Os12g36890	10.2.1	cell wall.cellulose synthesis.cellulose synthase	LOC_Os12g36890	CSLD4 - cellulose synthase-like family D, expressed	Ds32255-3,Ds32256-2											M0036786M0037657		LOC_Os12g36890	nd1	Culm leaf	Cell wall component. Narrowed leaf. Dwarfism.	10.1111/j.1365-313X.2009.04022.x	Mutant
LOC_Os08g06380	10.2.1	cell wall.cellulose synthesis.cellulose synthase	LOC_Os08g06380	CSLF6 - cellulose synthase-like family F; beta1,3;1,4 glucan synthase, expressed	Ds22325Ds22325				ZHU1262_Tt76-27-6-17_Ds3,CRS824_TT76-27-1-15-2_Ds3ZHU1156_TT76-19-6-1_Ds3"ZHU1262_Tt76-27-6-17_Ds3,CRS824_TT76-27-1-15-2_Ds3"			PFG_3A-60123.L.A38546PFG_3D-01112.R.D11425		RMD_04Z11DM89-2				LOC_Os08g06380	cslf6	Lodging resistance	Brittle culm. Culm mechanical strength. Culm size. Mixed-linkage glucan content.	10.1104/pp.112.195495	Mutant
LOC_Os07g36740	10.2.1	cell wall.cellulose synthesis.cellulose synthase	LOC_Os07g36740	CSLF4 - cellulose synthase-like family F; beta1,3;1,4 glucan synthase, expressed	Ds23042-2,Ds100313,Ds84464-2							PFG_2D-01811.R.D02233						LOC_Os07g36740
LOC_Os01g54620	10.2.1	cell wall.cellulose synthesis.cellulose synthase	LOC_Os01g54620	CESA4 - cellulose synthase, expressed	Ds117186		T12826T	CU313615				PFG_K-00369.L.E00689,PFG_K-03546.R.E05926,PFG_3A-05293.R.A15269,PFG_2A-40119.L.A07309PFG_K-03546.L.E05925			SHIP_ZSF0221,SHIP_ZSF0220,SHIP_ZSF0220.A			LOC_Os01g54620	Bc7(t)	Culm leaf	Brittle culm. Cellulose contents in culm.	10.1016/S1673-8527(07)60115-5	Mutant
LOC_Os09g25490	10.2.1	cell wall.cellulose synthesis.cellulose synthase	LOC_Os09g25490	CESA9 - cellulose synthase, expressed	Ds45207-1,Ds19914,Ds105057,Ds88743-2Ds88944-4							PFG_1D-03823.R.B09863,PFG_3A-16865.R.A32022,PFG_3A-16866.R.A32025,PFG_3A-13642.L.A27210					RDs503_5.1	LOC_Os09g25490	bc6	Culm leaf	Brittle culm. cellulose synthesis in secondary cell walls.	10.1093/jxb/erq395	Mutant
LOC_Os09g30105	10.2.1	cell wall.cellulose synthesis.cellulose synthase	LOC_Os09g30105	expressed protein								PFG_3A-09575.L.A21339			SHIP_ZS3579,SHIP_ZS2949.A,SHIP_ZS2949,SHIP_ZS3345			LOC_Os09g30105
LOC_Os03g59340	10.2.1	cell wall.cellulose synthesis.cellulose synthase	LOC_Os03g59340	CESA2 - cellulose synthase, expressed									ZJ000216,ZJ000555					LOC_Os03g59340
LOC_Os05g08370	10.2.1	cell wall.cellulose synthesis.cellulose synthase	LOC_Os05g08370	CESA1 - cellulose synthase, expressed								PFG_3A-52435.L.A37408,PFG_3A-52439.L.A37415		RMD_03Z11HB73				LOC_Os05g08370
LOC_Os10g20260	10.2.1	cell wall.cellulose synthesis.cellulose synthase	LOC_Os10g20260	CSLF7 - cellulose synthase-like family F; beta1,3;1,4 glucan synthase, expressed								PFG_3A-17573.L.A33065,PFG_3A-17573.R.A33064"PFG_1B-08332.R.C04879,PFG_1C-05555.L.B03979,PFG_1B-08331.R.C04878						LOC_Os10g20260
LOC_Os06g39970	10.2.1	cell wall.cellulose synthesis.cellulose synthase	LOC_Os06g39970	CESA11 - cellulose synthase, expressed	Ds93186													LOC_Os06g39970
LOC_Os10g20090	10.2.1	cell wall.cellulose synthesis.cellulose synthase	LOC_Os10g20090	CSLH1 - cellulose synthase-like family H, expressed								PFG_2B-50384.L.B15433"PFG_2C-60161.L.C14966,PFG_3A-08118.R.A19316,PFG_2D-01127.L.D01481,PFG_2D-01127.R.D01482"PFG_2B-50384.L.B15433"PFG_2C-60161.L.C14966,PFG_2D-01127.L.D01481"PFG_2D-01127.R.D01482PFG_2B-50384.L.B15433"PFG_2C-60161.L.C14966,PFG_2D-01127.L.D01481"PFG_2D-01127.R.D01482			SHIP_NE2653SHIP_NE2653SHIP_NE2653			LOC_Os10g20090
LOC_Os03g62090	10.2.1	cell wall.cellulose synthesis.cellulose synthase	LOC_Os03g62090	CESA5 - cellulose synthase, expressed								PFG_2D-41346.R.D09634,PFG_2D-00494.R.D00757"PFG_2C-40026.L.C13425,PFG_2C-40025.L.C13421,PFG_3A-04518.R.A14161,PFG_2C-40026.L.C13424,PFG_2C-40025.R.C13422PFG_2C-40026.R.C13426						LOC_Os03g62090
LOC_Os07g24190	10.2.1	cell wall.cellulose synthesis.cellulose synthase	LOC_Os07g24190	CESA3 - cellulose synthase, expressed												M0038636M0038636M0038636		LOC_Os07g24190
LOC_Os07g36700	10.2.1	cell wall.cellulose synthesis.cellulose synthase	LOC_Os07g36700	CSLF1 - cellulose synthase-like family F; beta1,3;1,4 glucan synthase, expressed	Ds101796"Ds87464,Ds11571,Ds87559"							PFG_4A-01366.L.A41520,PFG_3A-52329.R.A37257						LOC_Os07g36700
LOC_Os07g10770	10.2.1	cell wall.cellulose synthesis.cellulose synthase	LOC_Os07g10770	CESA8 - cellulose synthase, expressed								PFG_2D-20087.L.D04471						LOC_Os07g10770
LOC_Os10g32980	10.2.1	cell wall.cellulose synthesis.cellulose synthase	LOC_Os10g32980	CESA7 - cellulose synthase, expressed	Ds50125	IndDs1937-2IndDs1001	NC0259_14_701_1A			GSNU_Ds754							RGT3584_5.1	LOC_Os10g32980	OsCesA7	Culm leaf	Brittle culm. Secondary cell wall synthesis.	10.1104/pp.103.022442	Mutant
LOC_Os07g36610	10.2.1	cell wall.cellulose synthesis.cellulose synthase	LOC_Os07g36610	CSLF9 - cellulose synthase-like family F; beta1,3;1,4 glucan synthase, expressed	Ds84894-1,Ds78740-1"Ds84854,Ds86506-1,Ds86211-1Ds88861-1							PFG_1A-08923.L.C00924"PFG_4A-01029.L.A41112,PFG_3D-50221.R.D14343,PFG_K-01996.R.E03619"				M0038929		LOC_Os07g36610
LOC_Os09g30130	10.2.1	cell wall.cellulose synthesis.cellulose synthase	LOC_Os09g30130	CSLE6 - cellulose synthase-like family E, expressed	Ds116332Ds116332									RMD_04Z11EF50-2RMD_04Z11EF50-2			RDs654_5.1RDs654_5.1	LOC_Os09g30130
LOC_Os10g42750	10.2.1	cell wall.cellulose synthesis.cellulose synthase	LOC_Os10g42750	CSLD1 - cellulose synthase-like family D, expressed		IndDs3591-1IndDs3591-2			LW829_B8-4B-1-15-16_Ds5	GSNU_Ds248		PFG_2B-60199.R.B15674,PFG_1D-03040.R.B09480,PFG_4A-01685.R.A41956						LOC_Os10g42750	OsCSLD1	Root	Root hair development.	10.1104/pp.106.091546	Mutant
LOC_Os09g30120	10.2.1	cell wall.cellulose synthesis.cellulose synthase	LOC_Os09g30120	CSLE1 - cellulose synthase-like family E, expressed				TEBA2D02TEBA2D02				PFG_3A-05244.R.A15186,PFG_3A-05244.R.A15187,PFG_K-05328.R.E08827						LOC_Os09g30120
LOC_Os06g02180	10.2.1	cell wall.cellulose synthesis.cellulose synthase	LOC_Os06g02180	CSLD2 - cellulose synthase-like family D, expressed								PFG_3A-50082.R.A34108,PFG_3A-17714.R.A33264						LOC_Os06g02180
LOC_Os12g29300	10.2.1	cell wall.cellulose synthesis.cellulose synthase	LOC_Os12g29300	CESA10 - cellulose synthase, expressed								PFG_1B-06920.L.A03362				M0032832		LOC_Os12g29300
LOC_Os07g36690	10.2.1	cell wall.cellulose synthesis.cellulose synthase	LOC_Os07g36690	CSLF2 - cellulose synthase-like family F; beta1,3;1,4 glucan synthase, expressed	Ds66760-2,Ds211,Ds84826							PFG_2B-40180.R.B14696"PFG_2B-40180.L.B14697,PFG_2B-10109.L.B12831"				M0013552		LOC_Os07g36690
LOC_Os07g14850	10.2.1	cell wall.cellulose synthesis.cellulose synthase	LOC_Os07g14850	CESA6 - cellulose synthase, expressed				SAJ8B06				PFG_1A-23002.L.C03984"PFG_2B-00471.L.B12700,PFG_K-05933.L.E09980,PFG_K-05933.R.E09979,PFG_K-05933.R.E09978""PFG_3A-02996.R.A12182,PFG_3A-02996.R.A12183"						LOC_Os07g14850	CESA6	Dwarf	O.glaberrima Dwarfism to Rice tungro sperical virus (RTVS) infection	10.3389/fmicb.2014.00026	Others
LOC_Os07g41320	10.2.2	cell wall.cellulose synthesis.COBRA	LOC_Os07g41320	COBRA-like protein precursor, putative, expressed			T01789T,T29084T					PFG_1C-12715.L.B07470,PFG_1B-04010.L.A02403,PFG_2A-20041.L.A05917,PFG_4A-01965.L.A42298		RMD_03Z11CB93-2				LOC_Os07g41320
LOC_Os04g45700	10.2.2	cell wall.cellulose synthesis.COBRA	LOC_Os04g45700	COBRA, putative, expressed								PFG_1C-06130.L.B04341PFG_2B-30215.L.B14278						LOC_Os04g45700
LOC_Os05g32110	10.2.2	cell wall.cellulose synthesis.COBRA	LOC_Os05g32110	COBRA, putative, expressed										RMD_04Z11EM13-2RMD_04Z11EM13-2RMD_04Z11EM13-2RMD_04Z11EM13-2				LOC_Os05g32110	osbc1l4	Culm leaf	Brittle culm. Culm mechanical strength.	10.1007/s11103-009-9537-3	Mutant
LOC_Os03g18910	10.2.2	cell wall.cellulose synthesis.COBRA	LOC_Os03g18910	COBRA-like protein 7 precursor, putative, expressed								PFG_1B-02122.R.A01788		RMD_04Z11JV58				LOC_Os03g18910
LOC_Os03g54750	10.2.2	cell wall.cellulose synthesis.COBRA	LOC_Os03g54750	COBRA-like 3 protein precursor, putative, expressed	Ds107055			CU321097				PFG_1A-15104.L.C01972					RGT4950_5.1	LOC_Os03g54750
LOC_Os03g30260	10.2.2	cell wall.cellulose synthesis.COBRA	LOC_Os03g30260	COBRA-like protein precursor, putative, expressed	Ds98248-1		T15644T							RMD_04Z11FF61				LOC_Os03g30260
LOC_Os06g47110	10.2.2	cell wall.cellulose synthesis.COBRA	LOC_Os06g47110	COBRA-like protein precursor, putative, expressed			NE0031_0_705_1A											LOC_Os06g47110
LOC_Os03g30250	10.2.2	cell wall.cellulose synthesis.COBRA	LOC_Os03g30250	COBRA-like protein precursor, putative, expressed	Ds61051			SAK1E07				PFG_K-06232.L.E10546		RMD_05Z11GI46,RMD_05Z11CF57		M0014662,M0025980M0031379		LOC_Os03g30250	cwa1/bc1	Culm leaf	Brittle culm. Secondary cell wall synthesis.	10.1007/s00425-010-1171-4	Mutant
LOC_Os07g49080	10.2.2	cell wall.cellulose synthesis.COBRA	LOC_Os07g49080	COBRA-like protein 7 precursor, putative, expressed										RMD_03Z11IF81		M0066490		LOC_Os07g49080
LOC_Os07g41310	10.2.2	cell wall.cellulose synthesis.COBRA	LOC_Os07g41310	COBRA, putative, expressed	Ds26339-1,Ds26338Ds97657		NF7025_0_404_1A,NF7793_0_401_1A,NE8527_0_403_1AT00073T					PFG_3A-12845.R.A26015PFG_3A-01540.L.A10402						LOC_Os07g41310
LOC_Os10g35460	10.2.2	cell wall.cellulose synthesis.COBRA	LOC_Os10g35460	COBRA, putative, expressed			T20972T	CU325593,CU323506CU319872										LOC_Os10g35460
LOC_Os12g41956	10.3	cell wall.hemicellulose synthesis	LOC_Os12g41956	galactosyltransferase family protein, putative, expressed								PFG_3A-13089.R.A26409						LOC_Os12g41956
LOC_Os02g52560	10.3	cell wall.hemicellulose synthesis	LOC_Os02g52560	xyloglucan fucosyltransferase, putative, expressed	Ds22405							PFG_1B-11825.L.C06487PFG_4A-00808.L.A40832				M0056743		LOC_Os02g52560
LOC_Os02g52630	10.3	cell wall.hemicellulose synthesis	LOC_Os02g52630	xyloglucan fucosyltransferase, putative, expressed	Ds33008							PFG_3A-03871.R.A13278PFG_2A-00235.R.A04453PFG_3D-00235.R.D10380			SHIP_ZD1526	M0056157		LOC_Os02g52630
LOC_Os06g10970	10.3	cell wall.hemicellulose synthesis	LOC_Os06g10970	xyloglucan fucosyltransferase, putative, expressed								PFG_1A-08921.L.C00921		RMD_04Z11NR01				LOC_Os06g10970
LOC_Os03g58900	10.3	cell wall.hemicellulose synthesis	LOC_Os03g58900	galactosyltransferase family protein, putative, expressed								PFG_3A-09800.L.A21624			SHIP_ZD0509			LOC_Os03g58900
LOC_Os02g25630	10.3	cell wall.hemicellulose synthesis	LOC_Os02g25630	expressed protein								PFG_2B-20045.R.B13222					RdSpm3847_3.1	LOC_Os02g25630
LOC_Os06g10950	10.3	cell wall.hemicellulose synthesis	LOC_Os06g10950	xyloglucan fucosyltransferase, putative, expressed								PFG_1B-15014.L.C07748						LOC_Os06g10950
LOC_Os08g03670	10.3	cell wall.hemicellulose synthesis	LOC_Os08g03670	galactosyltransferase family protein, putative, expressed								PFG_1C-04455.L.B03334PFG_1C-04455.L.B03334						LOC_Os08g03670
LOC_Os06g10960	10.3	cell wall.hemicellulose synthesis	LOC_Os06g10960	xyloglucan fucosyltransferase, putative, expressed								PFG_3A-14775.R.A28982,PFG_3A-06159.L.A16506						LOC_Os06g10960
LOC_Os06g10910	10.3	cell wall.hemicellulose synthesis	LOC_Os06g10910	xyloglucan fucosyltransferase, putative, expressed			NF6007_0_404_1A											LOC_Os06g10910
LOC_Os03g58920	10.3	cell wall.hemicellulose synthesis	LOC_Os03g58920	galactosyltransferase family protein, putative, expressed	Ds82145-4Ds82145-4							PFG_3A-52109.R.A36945PFG_3A-52109.R.A36945				M0063385M0063385		LOC_Os03g58920
LOC_Os02g52610	10.3	cell wall.hemicellulose synthesis	LOC_Os02g52610	xyloglucan fucosyltransferase, putative, expressed				DAG1E07DAG1E07				PFG_2C-40308.R.C13862,PFG_2C-60005.L.C14802,PFG_1B-12909.L.C06921,PFG_2C-10397.R.C12169,PFG_2C-10396.R.C12166						LOC_Os02g52610
LOC_Os02g17600	10.3	cell wall.hemicellulose synthesis	LOC_Os02g17600	galactoside 2-alpha-L-fucosyltransferase, putative, expressed	Ds91549							PFG_2A-10492.L.A05572						LOC_Os02g17600
LOC_Os06g10930	10.3	cell wall.hemicellulose synthesis	LOC_Os06g10930	xyloglucan fucosyltransferase, putative, expressed													RGT4442_5.1,RGT4006_5.1,RGT4402_5.1,RGT4407_5.1,RGT3975_5.1	LOC_Os06g10930
LOC_Os08g24750	10.3	cell wall.hemicellulose synthesis	LOC_Os08g24750	xyloglucan fucosyltransferase, putative, expressed	Ds112038-3							PFG_K-03778.R.E06454,PFG_K-03778.L.E06455,PFG_K-03778.L.E06453						LOC_Os08g24750
LOC_Os02g17534	10.3	cell wall.hemicellulose synthesis	LOC_Os02g17534	xyloglucan fucosyltransferase, putative, expressed								PFG_K-05916.L.E09946,PFG_3A-06356.L.A16802					RdSpm1586B_3.1RdSpm1586A_3.1	LOC_Os02g17534
LOC_Os09g28460	10.3	cell wall.hemicellulose synthesis	LOC_Os09g28460	xyloglucan fucosyltransferase, putative, expressed	Ds75503													LOC_Os09g28460
LOC_Os02g52640	10.3	cell wall.hemicellulose synthesis	LOC_Os02g52640	xyloglucan fucosyltransferase, putative, expressed				TEBB4F04						RMD_05Z11BL94				LOC_Os02g52640
LOC_Os07g09690	10.3	cell wall.hemicellulose synthesis	LOC_Os07g09690	galactosyltransferase family protein, putative, expressed								PFG_2D-30360.R.D06490						LOC_Os07g09690
LOC_Os02g52590	10.3	cell wall.hemicellulose synthesis	LOC_Os02g52590	xyloglucan fucosyltransferase, putative, expressed	Ds105069-1Ds21691													LOC_Os02g52590
LOC_Os03g48610	10.3	cell wall.hemicellulose synthesis	LOC_Os03g48610	galactosyltransferase family protein, putative, expressed			NF4036_0_104_1A,NF4005_0_103_1A,T27544T,ND4560_0_132_1A	TEBB4C07				PFG_3A-04856.R.A14693,PFG_3A-04856.R.A14692"PFG_3A-04856.L.A14694,PFG_3A-50709.R.A34987						LOC_Os03g48610
LOC_Os03g08600	10.3.2	cell wall.hemicellulose synthesis.glucuronoxylan	LOC_Os03g08600	glycosyl transferase, putative, expressed					RS113_B8-4B-2-16_Ds3RS113_B8-4B-2-16_Ds3			PFG_1A-07106.L.C00171PFG_1A-07106.L.C00171				M0040014,M0039994,M0001408,M0039970,M0040015,M0040041,M0051947	RdSpm6618_3.1RdSpm6618_3.1	LOC_Os03g08600
LOC_Os01g65780	10.3.2	cell wall.hemicellulose synthesis.glucuronoxylan	LOC_Os01g65780	glycosyl transferase, putative, expressed				DAJ8F05DAJ8F05DAJ8F05DAJ8F05				PFG_3A-51008.R.A35404PFG_4A-04183.R.A45318PFG_3A-51008.R.A35404PFG_4A-04183.R.A45318PFG_4A-04183.R.A45318PFG_4A-04183.R.A45318		RMD_04Z11EH64RMD_04Z11EH64			RGT6247B_5.1,RGT6247C_5.1"RGT6247B_5.1,RGT6247C_5.1"RGT6247B_5.1,RGT6247C_5.1"RGT6247B_5.1,RGT6247C_5.1	LOC_Os01g65780
LOC_Os05g32120	10.4.3.6	cell wall.pectin synthesis.rhamnogalacturonan II.Xylose Transferase with Fucose Acceptor	LOC_Os05g32120	alpha 1,3-xylosyltransferase, putative, expressed	Ds77224-2													LOC_Os05g32120
LOC_Os01g69240	10.5	cell wall.cell wall proteins	LOC_Os01g69240	CBS domain containing membrane protein, putative, expressed										RMD_05Z11AY15				LOC_Os01g69240
LOC_Os01g54440	10.5	cell wall.cell wall proteins	LOC_Os01g54440	expressed protein				SAI9E07				PFG_3D-02686.L.D13512,PFG_3A-15437.R.A30016,PFG_1B-19436.R.C09611,PFG_3D-02686.L.D13513,PFG_2A-10443.L.A05524"PFG_2D-10987.L.D03761,PFG_2A-10443.L.A05525		RMD_03Z11OF09-3			RGT894_5.1	LOC_Os01g54440
LOC_Os04g31340	10.5	cell wall.cell wall proteins	LOC_Os04g31340	CBS domain containing membrane protein, putative, expressed								PFG_3A-06069.R.A16360,PFG_3A-50084.R.A34110,PFG_1B-03617.L.A02268PFG_2A-00353.R.A04585						LOC_Os04g31340
LOC_Os03g57460	10.5.1.1	cell wall.cell wall proteins.AGPs.AGP	LOC_Os03g57460	fasciclin domain containing protein, expressed	Ds21936							PFG_K-01749.L.E03162"PFG_K-02133.R.E03832,PFG_3A-14327.R.A28256,PFG_K-02133.L.E03831,PFG_3A-14327.L.A28257"						LOC_Os03g57460
LOC_Os07g06680	10.5.1.1	cell wall.cell wall proteins.AGPs.AGP	LOC_Os07g06680	fasciclin domain containing protein, expressed	Ds32009-3							PFG_3D-02121.R.D12713"PFG_3A-15362.R.A29896,PFG_2B-30052.L.B14056"						LOC_Os07g06680
LOC_Os03g03600	10.5.1.1	cell wall.cell wall proteins.AGPs.AGP	LOC_Os03g03600	fasciclin-like arabinogalactan protein, putative, expressed			NC0641_0_102_1A,NC0139_0_103_1A					PFG_3A-10878.L.A23288						LOC_Os03g03600
LOC_Os01g62380	10.5.1.1	cell wall.cell wall proteins.AGPs.AGP	LOC_Os01g62380	fasciclin-like arabinogalactan protein, putative, expressed								PFG_K-02626.R.E04507PFG_K-02626.R.E04507PFG_3A-06670.R.A17219PFG_3A-15280.L.A29777						LOC_Os01g62380
LOC_Os03g57490	10.5.1.1	cell wall.cell wall proteins.AGPs.AGP	LOC_Os03g57490	fasciclin domain containing protein, expressed	Ds63193Ds63193		T19170T,NF1006_0_102_1A"T19170T,NF1006_0_102_1A					PFG_K-03312.L.E05407PFG_K-03312.L.E05407		RMD_05NPBMR41RMD_05NPBMR41				LOC_Os03g57490
LOC_Os01g47780	10.5.1.1	cell wall.cell wall proteins.AGPs.AGP	LOC_Os01g47780	fasciclin domain containing protein, expressed								PFG_3A-08012.R.A19165				M0040646		LOC_Os01g47780
LOC_Os09g30010	10.5.1.1	cell wall.cell wall proteins.AGPs.AGP	LOC_Os09g30010	fasciclin domain containing protein, expressed								PFG_3A-52067.L.A36895,PFG_3A-12209.L.A25158						LOC_Os09g30010
LOC_Os08g39270	10.5.1.1	cell wall.cell wall proteins.AGPs.AGP	LOC_Os08g39270	fasciclin domain containing protein, expressed								PFG_1B-08216.L.C04806						LOC_Os08g39270
LOC_Os09g07350	10.5.1.1	cell wall.cell wall proteins.AGPs.AGP	LOC_Os09g07350	fasciclin-like arabinogalactan protein 8 precursor, putative, expressed								PFG_3A-04196.L.A13733,PFG_1C-04549.R.B03380,PFG_1C-04549.L.B03381PFG_3A-03378.R.A12636						LOC_Os09g07350
LOC_Os04g48490	10.5.1.1	cell wall.cell wall proteins.AGPs.AGP	LOC_Os04g48490	fasciclin-like arabinogalactan protein, putative, expressed								PFG_1A-22109.L.C03478,PFG_2B-40480.R.B14992,PFG_1A-22228.L.C03560,PFG_2B-40480.L.B14991				M0033314		LOC_Os04g48490
LOC_Os05g48890	10.5.1.1	cell wall.cell wall proteins.AGPs.AGP	LOC_Os05g48890	fasciclin domain containing protein, expressed								PFG_1D-2707531.L.B11227						LOC_Os05g48890
LOC_Os02g26320	10.5.1.1	cell wall.cell wall proteins.AGPs.AGP	LOC_Os02g26320	fasciclin-like arabinogalactan precursor protein, putative, expressed													RdSpm1982_3.1	LOC_Os02g26320
LOC_Os08g38270	10.5.1.1	cell wall.cell wall proteins.AGPs.AGP	LOC_Os08g38270	fasciclin domain containing protein, expressed								PFG_K-05142.R.E08509,PFG_K-05142.R.E08510						LOC_Os08g38270
LOC_Os08g23180	10.5.1.1	cell wall.cell wall proteins.AGPs.AGP	LOC_Os08g23180	fasciclin-like arabinogalactan protein 8 precursor, putative, expressed								PFG_2A-60017.R.A08070						LOC_Os08g23180
LOC_Os01g06580	10.5.1.1	cell wall.cell wall proteins.AGPs.AGP	LOC_Os01g06580	fasciclin domain containing protein, expressed													RdSpm6093B_3.1	LOC_Os01g06580
LOC_Os05g38500	10.5.1.1	cell wall.cell wall proteins.AGPs.AGP	LOC_Os05g38500	fasciclin-like arabinogalactan protein, putative, expressed								PFG_3A-00046.R.A08505						LOC_Os05g38500
LOC_Os05g09640	10.5.3	cell wall.cell wall proteins.LRR	LOC_Os05g09640	uncharacterized protein At4g06744 precursor, putative, expressed								PFG_2A-00342.R.A04572				M0046386		LOC_Os05g09640
LOC_Os03g58110	10.5.3	cell wall.cell wall proteins.LRR	LOC_Os03g58110	uncharacterized protein At4g06744 precursor, putative, expressed	Ds28207-1		NC2604_0_101_1A,NC2604_0_102_1A					PFG_3A-14563.R.A28643						LOC_Os03g58110
LOC_Os12g35710	10.5.3	cell wall.cell wall proteins.LRR	LOC_Os12g35710	uncharacterized protein At4g06744 precursor, putative, expressed								PFG_3D-02755.R.D13606						LOC_Os12g35710
LOC_Os02g04540	10.5.3	cell wall.cell wall proteins.LRR	LOC_Os02g04540	retrotransposon protein, putative, unclassified, expressed		IndDs2641						PFG_2D-11532.R.D04281						LOC_Os02g04540
LOC_Os06g49100	10.5.3	cell wall.cell wall proteins.LRR	LOC_Os06g49100	retrotransposon protein, putative, unclassified, expressed	Ds46236-1							PFG_1C-07750.R.B05212						LOC_Os06g49100
LOC_Os04g42620	10.5.3	cell wall.cell wall proteins.LRR	LOC_Os04g42620	uncharacterized protein At4g06744 precursor, putative, expressed								PFG_1E-03840.R.B11917		RMD_03Z11EG05-4			RDs141_5.1,RDs133_5.1	LOC_Os04g42620
LOC_Os05g08770	10.5.3	cell wall.cell wall proteins.LRR	LOC_Os05g08770	uncharacterized protein At4g06744 precursor, putative, expressed								PFG_3A-12469.L.A25516PFG_3A-12469.L.A25516			SHIP_ZSF1074SHIP_ZSF1074			LOC_Os05g08770
LOC_Os01g41120	10.5.3	cell wall.cell wall proteins.LRR	LOC_Os01g41120	retrotransposon protein, putative, Ty3-gypsy subclass, expressed								PFG_3A-52629.R.A37688PFG_4A-03375.L.A44255						LOC_Os01g41120
LOC_Os02g40260	10.5.3	cell wall.cell wall proteins.LRR	LOC_Os02g40260	uncharacterized protein At4g06744 precursor, putative, expressed	Ds97695									RMD_02Z15AW07-2				LOC_Os02g40260
LOC_Os04g57430	10.5.3	cell wall.cell wall proteins.LRR	LOC_Os04g57430	uncharacterized protein At4g06744 precursor, putative, expressed													RGT6346A_5.1	LOC_Os04g57430
LOC_Os03g58070	10.5.4	cell wall.cell wall proteins.HRGP	LOC_Os03g58070	frigida, putative, expressed								PFG_1B-08722.L.C05091,PFG_1B-08722.R.C05090"PFG_3A-14483.R.A28522,PFG_3A-14483.L.A28521			SHIP_ZS3507			LOC_Os03g58070
LOC_Os01g55050	10.5.4	cell wall.cell wall proteins.HRGP	LOC_Os01g55050	protein of unknown function DUF1421 domain containing protein, expressed	Ds20972Ds20972							PFG_3D-50384.R.D14537,PFG_2B-10413.L.B13114"PFG_3D-01018.R.D11319,PFG_3D-01023.R.D11325"PFG_3D-50384.R.D14537,PFG_2B-10413.L.B13114"PFG_3D-01018.R.D11319,PFG_3D-01023.R.D11325		RMD_03Z11FB21,RMD_04Z11MS39"RMD_03Z11FB21,RMD_04Z11MS39				LOC_Os01g55050
LOC_Os05g48760	10.5.4	cell wall.cell wall proteins.HRGP	LOC_Os05g48760	protein of unknown function DUF1421 domain containing protein, expressed								PFG_3A-00127.R.A08618,PFG_3A-13872.R.A27525						LOC_Os05g48760
LOC_Os01g08580	10.5.4	cell wall.cell wall proteins.HRGP	LOC_Os01g08580	frigida, putative, expressed								PFG_3A-08736.R.A20203						LOC_Os01g08580
LOC_Os09g07380	10.5.4	cell wall.cell wall proteins.HRGP	LOC_Os09g07380	frigida, putative, expressed				SAA6A03				PFG_2B-40269.R.B14789,PFG_2B-40343.R.B14857PFG_3A-06505.L.A17014						LOC_Os09g07380
LOC_Os03g39129	10.5.4	cell wall.cell wall proteins.HRGP	LOC_Os03g39129	frigida, putative, expressed										RMD_03Z11BA54,RMD_03Z11BA50,RMD_03Z11BA49,RMD_03Z11BA86				LOC_Os03g39129
LOC_Os07g07680	10.5.4	cell wall.cell wall proteins.HRGP	LOC_Os07g07680	frigida, putative, expressed								PFG_3A-05728.L.A15908,PFG_3A-05728.L.A15909,PFG_3A-16869.R.A32027,PFG_2C-20328.L.C12760						LOC_Os07g07680
LOC_Os09g07360	10.5.4	cell wall.cell wall proteins.HRGP	LOC_Os09g07360	frigida, putative, expressed								PFG_3A-04196.L.A13733,PFG_3A-03378.R.A12636,PFG_1C-04549.R.B03380,PFG_3A-05918.L.A16164,PFG_4A-00935.R.A40994,PFG_1C-04549.L.B03381						LOC_Os09g07360
LOC_Os01g48220	10.5.4	cell wall.cell wall proteins.HRGP	LOC_Os01g48220	protein of unknown function DUF1421 domain containing protein, expressed								PFG_2D-31451.L.D07871,PFG_2D-31451.L.D07872PFG_2A-40153.R.A07346				M0042970		LOC_Os01g48220
LOC_Os03g40270	10.5.5	cell wall.cell wall proteins.RGP	LOC_Os03g40270	alpha-1,4-glucan-protein synthase, putative, expressed	Ds111917							PFG_2D-40472.R.D08631,PFG_2D-40472.L.D08628,PFG_2D-40472.L.D08630,PFG_3D-00537.L.D10768"PFG_2D-40046.L.D08109,PFG_2D-30696.L.D06874,PFG_2D-30696.L.D06873			SHIP_ZSF0235			LOC_Os03g40270
LOC_Os03g02685	10.6	cell wall.degradation	LOC_Os03g02685	lysM domain containing protein, putative, expressed	Ds107516-2									RMD_03Z11AI77-2,RMD_03Z11AI77				LOC_Os03g02685
LOC_Os04g48380	10.6	cell wall.degradation	LOC_Os04g48380	lysM domain containing protein, putative, expressed								PFG_2D-41235.L.D09496						LOC_Os04g48380
LOC_Os11g18690	10.6.1	cell wall.degradation.cellulases and beta -1,4-glucanases	LOC_Os11g18690	glycosyl hydrolase family 3 protein, putative, expressed								PFG_3A-14169.R.A28006						LOC_Os11g18690
LOC_Os01g19220	10.6.1	cell wall.degradation.cellulases and beta -1,4-glucanases	LOC_Os01g19220	beta-D-xylosidase, putative, expressed	Ds32746							PFG_2A-00301.R.A04530						LOC_Os01g19220
LOC_Os11g19160	10.6.1	cell wall.degradation.cellulases and beta -1,4-glucanases	LOC_Os11g19160	beta-D-xylosidase, putative, expressed	Ds42517							PFG_2B-40025.L.B14542,PFG_3A-00746.R.A09457,PFG_1C-09139.L.B05880,PFG_3A-02451.R.A11535"PFG_2C-60292.L.C15116,PFG_2C-80098.L.C15534						LOC_Os11g19160
LOC_Os02g03870	10.6.1	cell wall.degradation.cellulases and beta -1,4-glucanases	LOC_Os02g03870	periplasmic beta-glucosidase precursor, putative, expressed								PFG_2D-31135.L.D07391PFG_2C-10013.R.C11616		RMD_05NPBOE14				LOC_Os02g03870
LOC_Os03g53860	10.6.1	cell wall.degradation.cellulases and beta -1,4-glucanases	LOC_Os03g53860	periplasmic beta-glucosidase precursor, putative, expressed	Ds37615-2Ds83405Ds37615-2Ds37615-2Ds37615-2Ds37615-2							PFG_2D-41540.L.D09809PFG_2D-41540.L.D09809PFG_2D-41540.L.D09809PFG_2D-41540.L.D09809				M0036722M0036722M0036722M0036722M0036722		LOC_Os03g53860
LOC_Os01g56510	10.6.1	cell wall.degradation.cellulases and beta -1,4-glucanases	LOC_Os01g56510	periplasmic beta-glucosidase precursor, putative, expressed				CU326225CU326225CU326225CU326225CU326225				PFG_4A-01272.L.A41408PFG_4A-01272.L.A41408PFG_4A-01272.L.A41408PFG_4A-01272.L.A41408PFG_4A-01272.L.A41408					RdSpm2717A_3.1,RdSpm2670_3.1RdSpm2670_3.1RdSpm2670_3.1RdSpm2670_3.1RdSpm2670_3.1	LOC_Os01g56510
LOC_Os03g53790	10.6.1	cell wall.degradation.cellulases and beta -1,4-glucanases	LOC_Os03g53790	periplasmic beta-glucosidase precursor, putative, expressed	Ds34241-1,Ds63693-3,Ds32833-3													LOC_Os03g53790
LOC_Os03g53800	10.6.1	cell wall.degradation.cellulases and beta -1,4-glucanases	LOC_Os03g53800	periplasmic beta-glucosidase precursor, putative, expressed												M0035111M0035111M0035111M0035111M0035111		LOC_Os03g53800
LOC_Os05g37700	10.6.1	cell wall.degradation.cellulases and beta -1,4-glucanases	LOC_Os05g37700	periplasmic beta-glucosidase precursor, putative, expressed								PFG_1C-03022.L.B02440,PFG_1C-02524.R.B02106PFG_1A-22019.L.C03433PFG_1A-22019.L.C03434"PFG_1C-03022.L.B02440,PFG_1C-02524.R.B02106"						LOC_Os05g37700
LOC_Os11g44950	10.6.1	cell wall.degradation.cellulases and beta -1,4-glucanases	LOC_Os11g44950	glycosyl hydrolase family 3 protein, putative, expressed								PFG_K-01612.L.E02859"PFG_K-01612.R.E02858,PFG_K-01612.R.E02857,PFG_3D-00842.R.D11134""PFG_K-01612.R.E02858,PFG_K-01612.R.E02857,PFG_3D-00842.R.D11134""PFG_2A-10262.R.A05339,PFG_K-01612.L.E02859"						LOC_Os11g44950
LOC_Os02g51620	10.6.2	cell wall.degradation.mannan-xylose-arabinose-fucose	LOC_Os02g51620	glycosyl hydrolase family 3 protein, putative, expressed	Ds113088,Ds39821	IndDs641		CU325989								M0063418	RGT722_5.1	LOC_Os02g51620
LOC_Os03g61280	10.6.2	cell wall.degradation.mannan-xylose-arabinose-fucose	LOC_Os03g61280	OsMan05 - Endo-Beta-Mannanase, expressed					LW342_TT6-1-1_Ds3LW342_TT6-1-1_Ds3			PFG_1B-21808.L.C10502PFG_1B-21808.L.C10503PFG_3A-00457.L.A09053PFG_1B-21808.L.C10502PFG_1B-21808.L.C10503PFG_3A-00457.L.A09053					RGT3731_5.1RGT3731_5.1	LOC_Os03g61280
LOC_Os01g04290	10.6.2	cell wall.degradation.mannan-xylose-arabinose-fucose	LOC_Os01g04290	glycosyl hydrolase family 10 protein, putative, expressed	Ds74070-1,Ds63934-2					GSNU_Ds2		PFG_1B-16513.R.C08362PFG_1B-16513.L.C08363PFG_K-02526.R.E04414		RMD_05Z11CF43				LOC_Os01g04290
LOC_Os11g47350	10.6.2	cell wall.degradation.mannan-xylose-arabinose-fucose	LOC_Os11g47350	beta-D-xylosidase, putative, expressed	Ds98103-1												RdSpm3450A_3.1	LOC_Os11g47350
LOC_Os05g23924	10.6.2	cell wall.degradation.mannan-xylose-arabinose-fucose	LOC_Os05g23924	glycosyl hydrolase family 10 protein, putative, expressed								PFG_1B-02718.R.A01993,PFG_K-00071.R.E00100"PFG_2B-40029.L.B14547,PFG_1A-06838.R.C00067,PFG_1A-06838.L.C00069,PFG_2B-50285.L.B15350,PFG_2B-50285.R.B15351,PFG_1A-06838.L.C00070,PFG_1A-06838.R.C00068,PFG_1A-07031.L.C00153"PFG_1A-06838.R.C00067,PFG_1A-06838.L.C00069,PFG_1A-06838.L.C00070,PFG_1A-06838.R.C00068,PFG_1A-07031.L.C00153PFG_1B-02718.R.A01993		RMD_03Z11CS83				LOC_Os05g23924
LOC_Os01g47400	10.6.2	cell wall.degradation.mannan-xylose-arabinose-fucose	LOC_Os01g47400	OsMan01 - Endo-Beta-Mannanase, expressed								PFG_K-03553.R.E05944,PFG_1C-15623.L.B08503,PFG_K-03553.L.E05943"PFG_1A-06913.L.C00085,PFG_3A-05602.L.A15739,PFG_3A-08940.L.A20449PFG_3A-11211.L.A23765"PFG_K-03553.R.E05944,PFG_1C-15623.L.B08503,PFG_K-03553.L.E05943""PFG_1A-06913.L.C00085,PFG_3A-05602.L.A15739,PFG_3A-08940.L.A20449"PFG_3A-11211.L.A23765		RMD_05NPBMN48RMD_05NPBMN48		M0051795M0051795		LOC_Os01g47400
LOC_Os01g04300	10.6.2	cell wall.degradation.mannan-xylose-arabinose-fucose	LOC_Os01g04300	glycosyl hydrolase family 10 protein, putative, expressed	Ds24953,Ds84179-2	IndDs5486						PFG_1A-07029.L.C00151		RMD_05NPBLE96-2				LOC_Os01g04300
LOC_Os02g52800	10.6.2	cell wall.degradation.mannan-xylose-arabinose-fucose	LOC_Os02g52800	OsMan03 - Endo-Beta-Mannanase, expressed								PFG_1C-10005.L.B06305,PFG_1C-10212.L.B06391					RdSpm2847D_3.1,RdSpm2764C_3.1	LOC_Os02g52800
LOC_Os10g21100	10.6.2	cell wall.degradation.mannan-xylose-arabinose-fucose	LOC_Os10g21100	glycosyl hydrolase family 10 protein, putative, expressed													RdSpm3890A_3.1,RdSpm3892C_3.1,RdSpm3890_3.1	LOC_Os10g21100
LOC_Os11g18730	10.6.2	cell wall.degradation.mannan-xylose-arabinose-fucose	LOC_Os11g18730	glycosyl hydrolase family 3 protein, putative, expressed								PFG_1B-17524.L.C08816PFG_1A-13339.L.A00698						LOC_Os11g18730
LOC_Os06g20620	10.6.2	cell wall.degradation.mannan-xylose-arabinose-fucose	LOC_Os06g20620	OsMan07 - Endo-Beta-Mannanase, expressed								PFG_1B-14234.R.C07489						LOC_Os06g20620
LOC_Os11g18690	10.6.2	cell wall.degradation.mannan-xylose-arabinose-fucose	LOC_Os11g18690	glycosyl hydrolase family 3 protein, putative, expressed								PFG_3A-14169.R.A28006						LOC_Os11g18690
LOC_Os01g19220	10.6.2	cell wall.degradation.mannan-xylose-arabinose-fucose	LOC_Os01g19220	beta-D-xylosidase, putative, expressed	Ds32746							PFG_2A-00301.R.A04530						LOC_Os01g19220
LOC_Os11g19160	10.6.2	cell wall.degradation.mannan-xylose-arabinose-fucose	LOC_Os11g19160	beta-D-xylosidase, putative, expressed	Ds42517							PFG_2B-40025.L.B14542,PFG_3A-00746.R.A09457,PFG_1C-09139.L.B05880,PFG_3A-02451.R.A11535"PFG_2C-60292.L.C15116,PFG_2C-80098.L.C15534						LOC_Os11g19160
LOC_Os03g10469	10.6.2	cell wall.degradation.mannan-xylose-arabinose-fucose	LOC_Os03g10469	glycosyl hydrolase family 10 protein, putative, expressed								PFG_3A-06436.L.A16912PFG_3A-52367.L.A37309PFG_3A-06436.L.A16912						LOC_Os03g10469
LOC_Os03g10440	10.6.2	cell wall.degradation.mannan-xylose-arabinose-fucose	LOC_Os03g10440	glycosyl hydrolase family 10 protein, putative, expressed								PFG_3A-52564.L.A37583						LOC_Os03g10440
LOC_Os04g54810	10.6.2	cell wall.degradation.mannan-xylose-arabinose-fucose	LOC_Os04g54810	beta-D-xylosidase, putative, expressed				SAB7H02				PFG_3A-15940.L.A30826"PFG_1B-03229.L.A02163,PFG_1C-07717.R.B05186,PFG_3A-08394.L.A19712,PFG_4A-00620.R.A40562"		RMD_04Z11IT33-2,RMD_04Z11IT33-3	SHIP_ZD1353			LOC_Os04g54810
LOC_Os01g54300	10.6.2	cell wall.degradation.mannan-xylose-arabinose-fucose	LOC_Os01g54300	OsMan02 - Endo-Beta-Mannanase, expressed	Ds91540									RMD_04Z11PP15			RGT836_5.1	LOC_Os01g54300
LOC_Os05g25480	10.6.2	cell wall.degradation.mannan-xylose-arabinose-fucose	LOC_Os05g25480	OsMan06 - Endo-Beta-Mannanase, expressed	Ds96402-2													LOC_Os05g25480
LOC_Os05g25560	10.6.2	cell wall.degradation.mannan-xylose-arabinose-fucose	LOC_Os05g25560	glycosyl hydrolase family 10 protein, putative, expressed								PFG_1A-22102.L.C03473PFG_3A-07976.R.A19108						LOC_Os05g25560
LOC_Os12g02520	10.6.2	cell wall.degradation.mannan-xylose-arabinose-fucose	LOC_Os12g02520	OsMan09 - Endo-Beta-Mannanase, expressed								PFG_1C-12127.L.B07273,PFG_3A-52600.R.A37648PFG_3C-00126.R.C15789					RGT5238_5.1,RGT5237A_5.1	LOC_Os12g02520
LOC_Os10g21110	10.6.2	cell wall.degradation.mannan-xylose-arabinose-fucose	LOC_Os10g21110	glycosyl hydrolase family 10 protein, putative, expressed						GSNU_Ds672,GSNU_Ds405							RdSpm4923B_3.1RdSpm2324D_3.1	LOC_Os10g21110
LOC_Os05g32530	10.6.2	cell wall.degradation.mannan-xylose-arabinose-fucose	LOC_Os05g32530	mannosylglycoprotein endo-beta-mannosidase, putative, expressed								PFG_3A-08672.R.A20103,PFG_3A-15012.L.A29386						LOC_Os05g32530
LOC_Os04g44840	10.6.2	cell wall.degradation.mannan-xylose-arabinose-fucose	LOC_Os04g44840	glycosyl hydrolase family 3 protein, putative, expressed				CU318967										LOC_Os04g44840
LOC_Os03g14010	10.6.2	cell wall.degradation.mannan-xylose-arabinose-fucose	LOC_Os03g14010	glycosyl hydrolase family 10 protein, putative, expressed	Ds108804-2,Ds75479-2,Ds62267"Ds108804-2,Ds75479-2,Ds62267Ds75479-2												RdSpm3104A_3.1RdSpm3104A_3.1RdSpm3104A_3.1	LOC_Os03g14010
LOC_Os11g02600	10.6.2	cell wall.degradation.mannan-xylose-arabinose-fucose	LOC_Os11g02600	OsMan08 - Endo-Beta-Mannanase, expressed			T22378T,NF5039_0_101_1A										RGT5240_5.1	LOC_Os11g02600
LOC_Os11g44950	10.6.2	cell wall.degradation.mannan-xylose-arabinose-fucose	LOC_Os11g44950	glycosyl hydrolase family 3 protein, putative, expressed								PFG_K-01612.L.E02859"PFG_K-01612.R.E02858,PFG_K-01612.R.E02857,PFG_3D-00842.R.D11134""PFG_K-01612.R.E02858,PFG_K-01612.R.E02857,PFG_3D-00842.R.D11134""PFG_2A-10262.R.A05339,PFG_K-01612.L.E02859"						LOC_Os11g44950
LOC_Os03g10478	10.6.2	cell wall.degradation.mannan-xylose-arabinose-fucose	LOC_Os03g10478	glycosyl hydrolase family 10 protein, putative, expressed	Ds20093,Ds42611-1"Ds102783-2,Ds102762-3,Ds63885-2	IndDs3777-1		REAG1F08				PFG_3A-05997.R.A16260,PFG_2A-00658.R.A04901,PFG_2A-00658.L.A04900						LOC_Os03g10478
LOC_Os05g23350	10.6.2	cell wall.degradation.mannan-xylose-arabinose-fucose	LOC_Os05g23350	glycosyl hydrolase family 10 protein, putative, expressed													RdSpm1443A_3.1	LOC_Os05g23350
LOC_Os07g27320	10.6.2	cell wall.degradation.mannan-xylose-arabinose-fucose	LOC_Os07g27320	glycosyl hydrolase family 10 protein, putative, expressed								PFG_3A-18098.L.A33769"PFG_3A-52040.R.A36858,PFG_3A-60772.R.A39392,PFG_3A-60772.R.A39393,PFG_3A-52040.R.A36859"						LOC_Os07g27320
LOC_Os06g40880	10.6.3	cell wall.degradation.pectate lyases and polygalacturonases	LOC_Os06g40880	polygalacturonase, putative, expressed	Ds96347							PFG_1A-08301.L.C00693						LOC_Os06g40880
LOC_Os05g46520	10.6.3	cell wall.degradation.pectate lyases and polygalacturonases	LOC_Os05g46520	polygalacturonase, putative, expressed										RMD_03Z11HW10				LOC_Os05g46520
LOC_Os08g44040	10.6.3	cell wall.degradation.pectate lyases and polygalacturonases	LOC_Os08g44040	rhamnogalacturonate lyase, putative, expressed	Ds67090Ds78080-2		ND4501_0_102_1A,ND6033_0_401_1A"T10612T,T24662T,T10383T	CU318919,CU320489,CU313494,CU319104,CU325757,CU320343,CU323946,CU314166,CU321789,CU322031,CU324839,CU322251,CU322014,CU317771,CU326293,CU325743"CU319478,CU313730,CU319997,CU314289,CU315939,CU320718		GSNU_Ds725		PFG_2D-40367.L.D08501,PFG_2D-40372.L.D08510		RMD_04Z11IB76,RMD_05NPBMN39,RMD_03Z11AE53RMD_03Z11QA42-2				LOC_Os08g44040
LOC_Os01g19170	10.6.3	cell wall.degradation.pectate lyases and polygalacturonases	LOC_Os01g19170	polygalacturonase, putative, expressed				SAG3C09									RdSpm5284_3.1	LOC_Os01g19170
LOC_Os09g31450	10.6.3	cell wall.degradation.pectate lyases and polygalacturonases	LOC_Os09g31450	polygalacturonase inhibitor 1 precursor, putative, expressed			T10933T											LOC_Os09g31450
LOC_Os01g33300	10.6.3	cell wall.degradation.pectate lyases and polygalacturonases	LOC_Os01g33300	polygalacturonase, putative, expressed								PFG_5A-00315.L.A46714,PFG_4A-01903.R.A42220,PFG_4A-01903.R.A42219,PFG_4A-00030.R.A39828						LOC_Os01g33300
LOC_Os09g26800	10.6.3	cell wall.degradation.pectate lyases and polygalacturonases	LOC_Os09g26800	polygalacturonase, putative, expressed								PFG_K-06004.R.E10153,PFG_K-06004.R.E10154,PFG_K-06004.L.E10152PFG_K-06004.L.E10151						LOC_Os09g26800
LOC_Os01g43490	10.6.3	cell wall.degradation.pectate lyases and polygalacturonases	LOC_Os01g43490	polygalacturonase, putative, expressed				SAI6F11				PFG_K-05205.R.E08619,PFG_K-05205.L.E08617,PFG_K-05205.L.E08618						LOC_Os01g43490
LOC_Os08g44020	10.6.3	cell wall.degradation.pectate lyases and polygalacturonases	LOC_Os08g44020	rhamnogalacturonate lyase, putative, expressed	Ds8195-1Ds8195-1		T29015T,NF8523_0_501_1A,NC0292_0_505_1A,T25319T"NF6002_0_502_1A,ND6007_0_402_1A,NC0394_0_403_1A,NC0578_0_403_1A,NC0393_0_103_1A,NF7801_0_701_1A,T04867T,T14186T,T03001T,NC2647_0_431_1A,ND4030_0_502_1A,ND8039_0_404_1A,NE4048_0_505_1A,NC2776_0_505_1A"NC0219_0_701_1A,NF0584_0_103_1A,H0035_4_303_1A,NF6015_0_504_1A,T03989T,NF8516_0_501_1A,T00083T,NC0468_0_501_1A,T22582T,T20076T,T23791T,NC2440_0_502_1A,…	CU314796"CU325823,CU323128,CU317535,CU313914,CU318401,CU317657,CU319589,CU326288,CU315428,CU316497,CU324652,CU321471,CU323470,CU320619,CU316503,TEBB1F11,CU315374,CU321040,CU325050,CU318269,TEBA4D09,CU325149,CU316733,CU314250,CU325680,CU315450,CU315491,CU315119,CU318392,CU322839,CU321638,CU315312,CU318905,CU314413,CU323150,CU318579,CU313396""CU321513,CU313675,CU318969,CU314199,CU322555,CU319788,CU…						RMD_03Z11CV28"RMD_05NPBMG35,RMD_03Z11AA85-2"RMD_03Z11CV28"RMD_05NPBMG35,RMD_03Z11AA85-2"RMD_03Z11CV28"RMD_05NPBMG35,RMD_03Z11AA85-2"				LOC_Os08g44020
LOC_Os06g05209	10.6.3	cell wall.degradation.pectate lyases and polygalacturonases	LOC_Os06g05209	pectate lyase precursor, putative, expressed													RdSpm2307A_3.1	LOC_Os06g05209
LOC_Os07g10680	10.6.3	cell wall.degradation.pectate lyases and polygalacturonases	LOC_Os07g10680	polygalacturonase, putative, expressed										RMD_03Z11CU55-2				LOC_Os07g10680
LOC_Os02g10300	10.6.3	cell wall.degradation.pectate lyases and polygalacturonases	LOC_Os02g10300	polygalacturonase, putative, expressed								PFG_3A-04486.L.A14108						LOC_Os02g10300
LOC_Os02g15690	10.6.3	cell wall.degradation.pectate lyases and polygalacturonases	LOC_Os02g15690	polygalacturonase, putative, expressed								PFG_3A-07123.L.A17831						LOC_Os02g15690
LOC_Os01g07790	10.6.3	cell wall.degradation.pectate lyases and polygalacturonases	LOC_Os01g07790	polygalacturonase, putative, expressed								PFG_3A-14791.R.A29009,PFG_3A-14791.R.A29011"PFG_3A-14791.L.A29007,PFG_3A-14791.L.A29008,PFG_3A-14791.R.A29010,PFG_3A-60162.L.A38614,PFG_3A-60162.L.A38615,PFG_3A-14791.L.A29006						LOC_Os01g07790
LOC_Os06g40890	10.6.3	cell wall.degradation.pectate lyases and polygalacturonases	LOC_Os06g40890	polygalacturonase, putative, expressed	Ds40552							PFG_2D-10338.R.D02836						LOC_Os06g40890
LOC_Os02g03750	10.6.3	cell wall.degradation.pectate lyases and polygalacturonases	LOC_Os02g03750	polygalacturonase, putative, expressed								PFG_3A-07323.L.A18196,PFG_3A-07313.L.A18164			SHIP_NE1834	M0063678		LOC_Os02g03750
LOC_Os05g01380	10.6.3	cell wall.degradation.pectate lyases and polygalacturonases	LOC_Os05g01380	polygalacturonase inhibitor precursor, putative, expressed												M0055580		LOC_Os05g01380
LOC_Os03g59330	10.6.3	cell wall.degradation.pectate lyases and polygalacturonases	LOC_Os03g59330	polygalacturonase, putative, expressed				DAP7G04,SAT3D03				PFG_3A-03228.R.A12459		RMD_03Z11AY82-2				LOC_Os03g59330
LOC_Os03g03350	10.6.3	cell wall.degradation.pectate lyases and polygalacturonases	LOC_Os03g03350	polygalacturonase, putative, expressed	Ds17633-2,Ds17511-2			CU325605				PFG_1C-07724.R.B05189,PFG_1C-08047.R.B05370"PFG_1A-13026.R.A00628,PFG_4A-01811.L.A42107,PFG_1A-15712.L.C02195,PFG_2D-00730.L.D01079						LOC_Os03g03350
LOC_Os08g39940	10.6.3	cell wall.degradation.pectate lyases and polygalacturonases	LOC_Os08g39940	polygalacturonase inhibitor 1 precursor, putative, expressed													RdSpm4984D_3.1	LOC_Os08g39940
LOC_Os12g03790	10.6.3	cell wall.degradation.pectate lyases and polygalacturonases	LOC_Os12g03790	rhamnogalacturonate lyase, putative, expressed								PFG_K-04960.L.E08145,PFG_K-04960.L.E08146"PFG_K-01236.L.E02218,PFG_K-01236.L.E02219						LOC_Os12g03790
LOC_Os06g05260	10.6.3	cell wall.degradation.pectate lyases and polygalacturonases	LOC_Os06g05260	pectate lyase precursor, putative, expressed		IndDs2381		READ8A06										LOC_Os06g05260
LOC_Os06g35320	10.6.3	cell wall.degradation.pectate lyases and polygalacturonases	LOC_Os06g35320	polygalacturonase, putative, expressed								PFG_1A-21041.R.C02968						LOC_Os06g35320
LOC_Os01g45060	10.6.3	cell wall.degradation.pectate lyases and polygalacturonases	LOC_Os01g45060	polygalacturonase, putative, expressed	Ds20550							PFG_3D-01460.R.D11867,PFG_K-03711.R.E06317,PFG_3D-01460.L.D11866,PFG_K-03711.R.E06316PFG_1A-15602.L.C02146						LOC_Os01g45060
LOC_Os03g32180	10.6.3	cell wall.degradation.pectate lyases and polygalacturonases	LOC_Os03g32180	polygalacturonase inhibitor 1 precursor, putative, expressed								PFG_3D-03029.R.D13982,PFG_3D-03029.R.D13981						LOC_Os03g32180
LOC_Os04g05050	10.6.3	cell wall.degradation.pectate lyases and polygalacturonases	LOC_Os04g05050	pectate lyase precursor, putative, expressed	Ds65401-2Ds65401-2		T23585TT23585T					PFG_1C-09916.R.B06259,PFG_3D-01956.L.D12496,PFG_2C-40580.L.C14250,PFG_2C-40580.R.C14252,PFG_3D-01956.R.D12495,PFG_K-02068.L.E03719,PFG_K-02068.L.E03720,PFG_3D-01784.L.D12236,PFG_2C-40580.R.C14251,PFG_1C-09722.L.B06166,PFG_1C-09916.L.B06260,PFG_3D-01784.R.D12235,PFG_1C-09722.R.B06165,PFG_3D-01784.L.D12237,PFG_4A-02934.L.A43644,PFG_3A-02934.R.A12115"PFG_3D-01956.L.D12496,PFG_2C-40580.L.C14250,PFG_2…						LOC_Os04g05050
LOC_Os01g36830	10.6.3	cell wall.degradation.pectate lyases and polygalacturonases	LOC_Os01g36830	polygalacturonase, putative, expressed								PFG_1B-24538.L.A03948PFG_4A-01308.L.A41451						LOC_Os01g36830
LOC_Os02g12300	10.6.3	cell wall.degradation.pectate lyases and polygalacturonases	LOC_Os02g12300	pectate lyase precursor, putative, expressed								PFG_3A-01067.L.A09813					RdSpm486_3.1	LOC_Os02g12300
LOC_Os07g10740	10.6.3	cell wall.degradation.pectate lyases and polygalacturonases	LOC_Os07g10740	polygalacturonase, putative, expressed			T11881T,ND1017_9_503_1A	CU313531CU319137				PFG_K-02572.R.E04470,PFG_K-02572.L.E04471,PFG_K-02572.R.E04472						LOC_Os07g10740
LOC_Os05g20020	10.6.3	cell wall.degradation.pectate lyases and polygalacturonases	LOC_Os05g20020	polygalacturonase, putative, expressed												M0056406		LOC_Os05g20020
LOC_Os05g01444	10.6.3	cell wall.degradation.pectate lyases and polygalacturonases	LOC_Os05g01444	polygalacturonase inhibitor precursor, putative, expressed			T09504T					PFG_2D-41117.R.D09344,PFG_3A-03360.L.A12611PFG_1A-12823.L.A00572PFG_3A-08779.L.A20260						LOC_Os05g01444
LOC_Os06g38520	10.6.3	cell wall.degradation.pectate lyases and polygalacturonases	LOC_Os06g38520	pectate lyase family protein, expressed								PFG_1B-03719.R.A02298						LOC_Os06g38520
LOC_Os08g01600	10.6.3	cell wall.degradation.pectate lyases and polygalacturonases	LOC_Os08g01600	polygalacturonase, putative, expressed					ZHU2282_B18-1-6-3_Ds5	GSNU_Ds965		PFG_2C-00296.L.C11522PFG_2C-00296.L.C11521		RMD_04Z11EN58				LOC_Os08g01600
LOC_Os03g11760	10.6.3	cell wall.degradation.pectate lyases and polygalacturonases	LOC_Os03g11760	polygalacturonase, putative, expressed						GSNU_Ds413						M0009357		LOC_Os03g11760
LOC_Os08g23790	10.6.3	cell wall.degradation.pectate lyases and polygalacturonases	LOC_Os08g23790	polygalacturonase, putative, expressed	Ds96875-2Ds96894							PFG_1B-05103.L.A02800		RMD_05Z11BT09				LOC_Os08g23790
LOC_Os06g31270	10.6.3	cell wall.degradation.pectate lyases and polygalacturonases	LOC_Os06g31270	polygalacturonase, putative, expressed								PFG_3A-09924.L.A21802						LOC_Os06g31270
LOC_Os07g10730	10.6.3	cell wall.degradation.pectate lyases and polygalacturonases	LOC_Os07g10730	polygalacturonase, putative, expressed			NF9840_0_102_1A											LOC_Os07g10730
LOC_Os07g38130	10.6.3	cell wall.degradation.pectate lyases and polygalacturonases	LOC_Os07g38130	polygalacturonase inhibitor 1 precursor, putative, expressed	Ds35217,Ds35216,Ds35222											M0016426M0029244		LOC_Os07g38130	OsFOR1	Panicle flower	Regulation of floral organ number.	10.1023/B:PLAN.0000006940.89955.f1	Knockdown
LOC_Os11g43750	10.6.3	cell wall.degradation.pectate lyases and polygalacturonases	LOC_Os11g43750	polygalacturonase, putative, expressed				CU320806,CU320829				PFG_3A-05873.R.A16109"PFG_2D-30034.R.D06010,PFG_1D-02750.L.B09376"						LOC_Os11g43750
LOC_Os10g31910	10.6.3	cell wall.degradation.pectate lyases and polygalacturonases	LOC_Os10g31910	pectate lyase precursor, putative, expressed								PFG_1A-21949.L.C03391"PFG_K-05638.R.E09388,PFG_K-05638.R.E09389"						LOC_Os10g31910
LOC_Os11g14400	10.6.3	cell wall.degradation.pectate lyases and polygalacturonases	LOC_Os11g14400	polygalacturonase, putative, expressed										RMD_03Z11EC06,RMD_03Z11EC59,RMD_03Z11EC65				LOC_Os11g14400
LOC_Os07g14160	10.6.3	cell wall.degradation.pectate lyases and polygalacturonases	LOC_Os07g14160	polygalacturonase, putative, expressed			T23091TT23091TT23091TT23091T					PFG_2D-11632.L.D04381PFG_3A-08185.R.A19415PFG_2D-11632.L.D04381PFG_3A-08185.R.A19415PFG_2D-11632.L.D04381PFG_3A-08185.R.A19415PFG_2D-11632.L.D04381PFG_3A-08185.R.A19415						LOC_Os07g14160
LOC_Os05g50960	10.6.3	cell wall.degradation.pectate lyases and polygalacturonases	LOC_Os05g50960	polygalacturonase, putative, expressed			T29054T					PFG_3A-08832.R.A20325PFG_2B-20017.R.B13196PFG_1A-12113.L.A00400		RMD_03Z11AG14-2,RMD_03Z11KZ07				LOC_Os05g50960
LOC_Os01g43160	10.6.3	cell wall.degradation.pectate lyases and polygalacturonases	LOC_Os01g43160	polygalacturonase, putative, expressed								PFG_4A-50062.R.A45535,PFG_3A-03481.L.A12770"PFG_1D-2707378.R.B11104,PFG_3A-03495.L.A12788						LOC_Os01g43160
LOC_Os08g18970	10.6.3	cell wall.degradation.pectate lyases and polygalacturonases	LOC_Os08g18970	pectate lyase family protein, expressed										RMD_05Z11HJ07		M0066256M0030538		LOC_Os08g18970
LOC_Os12g36810	10.6.3	cell wall.degradation.pectate lyases and polygalacturonases	LOC_Os12g36810	polygalacturonase, putative, expressed	Ds106845													LOC_Os12g36810
LOC_Os05g46510	10.6.3	cell wall.degradation.pectate lyases and polygalacturonases	LOC_Os05g46510	polygalacturonase, putative, expressed	Ds102703-4		T24972T	CU320474				PFG_K-05483.L.E09102,PFG_K-05483.L.E09101"PFG_2B-20487.R.B13746,PFG_2B-20465.R.B13721				M0055793	RGT6050C_5.1,RGT6050B_5.1,RGT6050A_5.1,RGT6050_5.1RGT6049B_5.1	LOC_Os05g46510
LOC_Os01g62000	10.6.3	cell wall.degradation.pectate lyases and polygalacturonases	LOC_Os01g62000	pectate lyase 4 precursor, putative, expressed				DAM4B08,SAP3G06				PFG_2B-50121.L.B15205PFG_4A-03028.R.A43767						LOC_Os01g62000
LOC_Os07g10700	10.6.3	cell wall.degradation.pectate lyases and polygalacturonases	LOC_Os07g10700	polygalacturonase, putative, expressed			T26601T					PFG_2A-20288.R.A06175,PFG_2A-20288.L.A06174						LOC_Os07g10700
LOC_Os03g61800	10.6.3	cell wall.degradation.pectate lyases and polygalacturonases	LOC_Os03g61800	polygalacturonase, putative, expressed			NE5036_0_501_1ANE5036_0_501_1ANE5036_0_501_1A									M0046250M0046250M0046250		LOC_Os03g61800
LOC_Os01g44970	10.6.3	cell wall.degradation.pectate lyases and polygalacturonases	LOC_Os01g44970	polygalacturonase, putative, expressed			NE9011_0_701_1A					PFG_3A-01616.L.A10484PFG_3A-01616.L.A10485						LOC_Os01g44970
LOC_Os11g03940	10.6.3	cell wall.degradation.pectate lyases and polygalacturonases	LOC_Os11g03940	retrotransposon protein, putative, Ty1-copia subclass, expressed	Ds88752-3	IndDs2905-2	T18890T,NF4037_0_502_1A					PFG_1B-00433.L.A01240					RdSpm1317A_3.1	LOC_Os11g03940
LOC_Os04g51520	10.7	cell wall.modification	LOC_Os04g51520	glycosyl hydrolases family 16, putative, expressed	Ds62539-3				LW334_TT14-1-4-11_Ds3			PFG_3A-03526.R.A12831		RMD_05Z11GZ12			RdSpm1156A_3.1,RdSpm768_3.1,RdSpm1157_3.1,RdSpm819B_3.1,RdSpm2597A_3.1"RdSpm3015D_3.1,RdSpm1159_3.1,RdSpm767_3.1,RdSpm3015B_3.1,RdSpm750A_3.1,RdSpm2597_3.1,RdSpm768A_3.1,RdSpm3015C_3.1	LOC_Os04g51520
LOC_Os04g51450	10.7	cell wall.modification	LOC_Os04g51450	glycosyl hydrolases family 16, putative, expressed			NF9005_0_502_1A	CU325291,CU314934				PFG_3A-13890.R.A27554,PFG_4A-50191.R.A45699				M0015365,M0060284		LOC_Os04g51450
LOC_Os02g16780	10.7	cell wall.modification	LOC_Os02g16780	expansin precursor, putative, expressed								PFG_1A-20415.L.C02739						LOC_Os02g16780
LOC_Os03g06050	10.7	cell wall.modification	LOC_Os03g06050	expansin precursor, putative, expressed					LW823_B8-4B-5-34-2_Ds5			PFG_3A-16661.L.A31796				M0050891		LOC_Os03g06050
LOC_Os06g41700	10.7	cell wall.modification	LOC_Os06g41700	expansin precursor, putative, expressed								PFG_2D-00049.R.D00079"PFG_2D-01472.L.D01913,PFG_3A-60134.R.A38573,PFG_3A-60134.L.A38572""PFG_3A-60041.L.A38429,PFG_3A-03925.L.A13371"						LOC_Os06g41700
LOC_Os08g14200	10.7	cell wall.modification	LOC_Os08g14200	glycosyl hydrolases family 16, putative, expressed			T16258T,T16257T											LOC_Os08g14200
LOC_Os03g01610	10.7	cell wall.modification	LOC_Os03g01610	expansin precursor, putative, expressed	Ds69655-3							PFG_2D-00909.R.D01320				M0036867,M0036869		LOC_Os03g01610
LOC_Os10g40720	10.7	cell wall.modification	LOC_Os10g40720	expansin precursor, putative, expressed				01ET3_013_007_I_030_014D03			01ET3_013_007_I_030_014D03	PFG_3B-00034.L.B16187					RdSpm2017A_3.1	LOC_Os10g40720
LOC_Os09g29690	10.7	cell wall.modification	LOC_Os09g29690	beta-expansin precursor, putative, expressed	Ds73453		T22961T	CU324417						RMD_03Z11AE74-2			RdSpm3737A_3.1	LOC_Os09g29690
LOC_Os03g13570	10.7	cell wall.modification	LOC_Os03g13570	glycosyl hydrolases family 16, putative, expressed	Ds36543-2		NC2623_0_403_1A			GSNU_Ds633		PFG_3A-00665.L.A09336,PFG_3A-00735.L.A09443"PFG_K-03326.L.E05451,PFG_2D-20053.R.D04439,PFG_K-03326.L.E05450						LOC_Os03g13570
LOC_Os01g60770	10.7	cell wall.modification	LOC_Os01g60770	expansin precursor, putative, expressed	Ds56406							PFG_3A-11834.L.A24617						LOC_Os01g60770
LOC_Os06g48170	10.7	cell wall.modification	LOC_Os06g48170	glycosyl hydrolases family 16, putative, expressed	Ds32470							PFG_3A-00512.L.A09140,PFG_3A-00524.L.A09156,PFG_3A-00512.L.A09141PFG_2B-40456.R.B14972						LOC_Os06g48170
LOC_Os03g60720	10.7	cell wall.modification	LOC_Os03g60720	expansin precursor, putative, expressed	Ds62524							PFG_K-04988.R.E08210,PFG_K-04961.R.E08147"PFG_K-04000.L.E06886,PFG_K-03661.L.E06219,PFG_K-03323.L.E05443,PFG_K-00785.L.E01557PFG_3A-16815.L.A31965		RMD_03Z11HD19				LOC_Os03g60720
LOC_Os03g44290	10.7	cell wall.modification	LOC_Os03g44290	expansin precursor, putative, expressed								PFG_1C-10538.L.B06565PFG_1C-10538.L.B06565PFG_1C-10538.L.B06565						LOC_Os03g44290
LOC_Os03g06020	10.7	cell wall.modification	LOC_Os03g06020	expansin precursor, putative, expressed	Ds72955-2,Ds51411,Ds49759-2,Ds49922"Ds110868-2,Ds112933,Ds104687-1,Ds41344-3Ds89158													LOC_Os03g06020
LOC_Os06g47360	10.7	cell wall.modification	LOC_Os06g47360	beta-expansin precursor, putative, expressed								PFG_3D-02392.R.D13070						LOC_Os06g47360
LOC_Os06g45160	10.7	cell wall.modification	LOC_Os06g45160	pollen allergen, putative, expressed								PFG_3D-00549.L.D10784						LOC_Os06g45160
LOC_Os11g33270	10.7	cell wall.modification	LOC_Os11g33270	glycosyl hydrolases family 16, putative, expressed	Ds22155									RMD_05NPBNL22				LOC_Os11g33270
LOC_Os03g31480	10.7	cell wall.modification	LOC_Os03g31480	expansin precursor, putative, expressed								PFG_3A-03782.L.A13167						LOC_Os03g31480
LOC_Os06g50960	10.7	cell wall.modification	LOC_Os06g50960	expansin precursor, putative, expressed								PFG_3A-04716.L.A14489"PFG_3A-05804.R.A16015,PFG_2A-50140.L.A07978"						LOC_Os06g50960
LOC_Os03g01260	10.7	cell wall.modification	LOC_Os03g01260	expansin precursor, putative, expressed				06ET3_348_B_005_053_006B05			06ET3_348_B_005_053_006B05	PFG_3A-10468.L.A22720,PFG_K-00881.L.E01683,PFG_K-01770.L.E03201						LOC_Os03g01260
LOC_Os02g16850	10.7	cell wall.modification	LOC_Os02g16850	expansin precursor, putative, expressed					CRS9_TT65-69-6-70_Ds3									LOC_Os02g16850
LOC_Os03g01270	10.7	cell wall.modification	LOC_Os03g01270	expansin precursor, putative, expressed								PFG_2C-60133.L.C14931"PFG_3A-17069.L.A32287,PFG_1C-08155.R.B05424,PFG_1C-08155.L.B05425""PFG_3A-17069.L.A32287,PFG_1C-08155.R.B05424,PFG_1C-08155.L.B05425"PFG_2C-60133.L.C14931				M0038792M0038792		LOC_Os03g01270
LOC_Os02g57770	10.7	cell wall.modification	LOC_Os02g57770	glycosyl hydrolases family 16, putative, expressed					CRS441_TT81-8-6-3_Ds3			PFG_1C-04247.L.B03235						LOC_Os02g57770
LOC_Os03g01800	10.7	cell wall.modification	LOC_Os03g01800	glycosyl hydrolases family 16, putative, expressed								PFG_2C-00194.L.C11348						LOC_Os03g01800
LOC_Os03g06000	10.7	cell wall.modification	LOC_Os03g06000	expansin precursor, putative, expressed	Ds22698Ds38435							PFG_2C-30099.L.C13068						LOC_Os03g06000
LOC_Os05g15690	10.7	cell wall.modification	LOC_Os05g15690	expansin precursor, putative, expressed								PFG_3A-05841.R.A16066,PFG_3A-05834.R.A16052,PFG_3A-05834.R.A16051PFG_K-00470.R.E00903						LOC_Os05g15690
LOC_Os10g39840	10.7	cell wall.modification	LOC_Os10g39840	glycosyl hydrolases family 16, putative, expressed			NF5046_0_502_1A					PFG_1B-00543.R.A01284						LOC_Os10g39840
LOC_Os10g30340	10.7	cell wall.modification	LOC_Os10g30340	expansin precursor, putative, expressed	Ds97378,Ds1211-2			CU314292										LOC_Os10g30340
LOC_Os05g39990	10.7	cell wall.modification	LOC_Os05g39990	expansin precursor, putative, expressed	Ds23213-1							PFG_2B-00329.L.B12536PFG_3A-52943.L.A38106PFG_K-05925.L.E09959		RMD_05NPBND77	SHIP_ZS2805.B,SHIP_ZS2805		RdSpm1867B_3.1RdSpm3785_3.1	LOC_Os05g39990	OsEXP4	Dwarf	Dwarfism. Cell wall extensibility. Flowering time.	10.1105/tpc.011965	Knockdown Overexpression
LOC_Os07g29750	10.7	cell wall.modification	LOC_Os07g29750	glycosyl hydrolases family 16, putative, expressed	Ds117234							PFG_3A-09019.L.A20562				M0005598		LOC_Os07g29750
LOC_Os06g22919	10.7	cell wall.modification	LOC_Os06g22919	DEFL9 - Defensin and Defensin-like DEFL family, expressed								PFG_3A-11434.R.A24072PFG_3A-11434.R.A24072PFG_3A-11434.R.A24072PFG_3A-11434.R.A24072						LOC_Os06g22919
LOC_Os10g30330	10.7	cell wall.modification	LOC_Os10g30330	expansin precursor, putative, expressed	Ds41661-2							PFG_2D-40063.L.D08131						LOC_Os10g30330
LOC_Os04g51510	10.7	cell wall.modification	LOC_Os04g51510	glycosyl hydrolases family 16, putative, expressed	Ds39631-2Ds55894							PFG_3A-08111.R.A19305						LOC_Os04g51510
LOC_Os03g02610	10.7	cell wall.modification	LOC_Os03g02610	glycosyl hydrolases family 16 protein, protein, expressed										RMD_05Z11CT22				LOC_Os03g02610
LOC_Os10g40700	10.7	cell wall.modification	LOC_Os10g40700	expansin precursor, putative, expressed	Ds92501-3,Ds22347,Ds101246							PFG_7A-00052.R.A47047,PFG_1A-11434.R.A00269,PFG_3A-10299.R.A22439"PFG_3A-06711.R.A17277,PFG_3A-08930.R.A20440,PFG_3A-06711.R.A17278"PFG_3A-06711.L.A17276,PFG_3A-08930.L.A20439,PFG_3A-08930.L.A20438				M0002054		LOC_Os10g40700
LOC_Os02g51040	10.7	cell wall.modification	LOC_Os02g51040	expansin precursor, putative, expressed								PFG_3A-04523.R.A14171						LOC_Os02g51040
LOC_Os04g49410	10.7	cell wall.modification	LOC_Os04g49410	expansin precursor, putative, expressed	Ds26962-1			CU324398				PFG_3A-16844.R.A31997,PFG_3A-16844.L.A31998,PFG_3A-16844.R.A31996,PFG_2A-20097.L.A05977PFG_2D-11009.R.D03797						LOC_Os04g49410
LOC_Os10g40730	10.7	cell wall.modification	LOC_Os10g40730	expansin precursor, putative, expressed								PFG_1C-02944.L.B02388,PFG_1C-03141.L.B02534"PFG_1A-14325.L.C01676,PFG_4A-00033.R.A39831						LOC_Os10g40730
LOC_Os02g44106	10.7	cell wall.modification	LOC_Os02g44106	expansin precursor, putative, expressed		IndDs557-3		01ET3_373_A_011_004_011_018D11			01ET3_373_A_011_004_011_018D11			RMD_03Z11BG52-3			RdSpm934B_3.1	LOC_Os02g44106
LOC_Os06g48180	10.7	cell wall.modification	LOC_Os06g48180	glycosyl hydrolases family 16, putative, expressed								PFG_1B-15139.R.C07807						LOC_Os06g48180
LOC_Os10g42670	10.7	cell wall.modification	LOC_Os10g42670	glycosyl hydrolases family 16, putative, expressed								PFG_3C-00114.L.C15772PFG_2D-11515.R.D04258					RdSpm1421B_3.1	LOC_Os10g42670
LOC_Os02g46910	10.7	cell wall.modification	LOC_Os02g46910	glycosyl hydrolases family 16, putative, expressed								PFG_1A-13825.L.C01459,PFG_3A-00587.R.A09234PFG_1E-04813.R.C10724PFG_1E-04107.R.B11984PFG_3D-01163.R.D11495PFG_1E-04813.R.C10724PFG_1E-04107.R.B11984PFG_3D-01163.R.D11495					RdSpm3933C_3.1	LOC_Os02g46910
LOC_Os03g21820	10.7	cell wall.modification	LOC_Os03g21820	expansin precursor, putative, expressed	Ds25385-2							PFG_3A-09343.R.A20999,PFG_3A-09343.L.A21000PFG_K-01998.R.E03621						LOC_Os03g21820
LOC_Os02g16800	10.7	cell wall.modification	LOC_Os02g16800	expansin precursor, putative, expressed	Ds93047-1													LOC_Os02g16800
LOC_Os03g06010	10.7	cell wall.modification	LOC_Os03g06010	expansin precursor, putative, expressed	Ds24937"Ds20595-2,Ds46768""Ds31169,Ds65076-2"				RS69_TT65-75-4_Ds3			PFG_1E-04210.L.B12007				M0028738,M0028867,M0028881		LOC_Os03g06010
LOC_Os01g14650	10.7	cell wall.modification	LOC_Os01g14650	expansin precursor, putative, expressed								PFG_3A-09838.L.A21680						LOC_Os01g14650	OsEXPA8	Root	Root development. Plant height. Leaf size.	10.1371/journal.pone.0075997	Overexpression
LOC_Os06g48200	10.7	cell wall.modification	LOC_Os06g48200	glycosyl hydrolases family 16, putative, expressed								PFG_1B-12618.L.C06808,PFG_1B-12618.R.C06807						LOC_Os06g48200
LOC_Os03g25990	10.7	cell wall.modification	LOC_Os03g25990	expansin precursor, putative, expressed	Ds42434-1													LOC_Os03g25990
LOC_Os04g44780	10.7	cell wall.modification	LOC_Os04g44780	beta-expansin precursor, putative, expressed	Ds34560		NF2003_0_503_1AT20045TNF2003_0_503_1AT20045T	SAT4H02,DAP8G02"SAT4H02,DAP8G02				PFG_5A-00175.R.A46552,PFG_K-03574.L.E06002,PFG_K-03575.L.E06005,PFG_3A-15128.L.A29552PFG_3A-15128.L.A29552				M0009787M0009787		LOC_Os04g44780
LOC_Os03g63760	10.7	cell wall.modification	LOC_Os03g63760	glycosyl hydrolases family 16, putative, expressed	Ds112648												RdSpm4331C_3.1	LOC_Os03g63760
LOC_Os02g16730	10.7	cell wall.modification	LOC_Os02g16730	expansin precursor, putative, expressed				04ET3_373_A_009_055_032B09		GSNU_Ds43	04ET3_373_A_009_055_032B09						RdSpm4637_3.1,RdSpm4635_3.1	LOC_Os02g16730
LOC_Os06g13040	10.7	cell wall.modification	LOC_Os06g13040	glycosyl hydrolases family 16, putative, expressed	Ds37044							PFG_1B-03636.R.A02277					RdSpm6377G_3.1,RdSpm2017_3.1	LOC_Os06g13040
LOC_Os10g40090	10.7	cell wall.modification	LOC_Os10g40090	expansin precursor, putative, expressed								PFG_K-06527.R.E10988						LOC_Os10g40090
LOC_Os10g39640	10.7	cell wall.modification	LOC_Os10g39640	expansin precursor, putative, expressed								PFG_3D-00926.R.D11226						LOC_Os10g39640
LOC_Os06g50400	10.7	cell wall.modification	LOC_Os06g50400	expansin precursor, putative, expressed								PFG_2B-10059.L.B12779PFG_1E-01723.R.B11369						LOC_Os06g50400
LOC_Os02g17880	10.7	cell wall.modification	LOC_Os02g17880	glycosyl hydrolases family 16, putative, expressed								PFG_1A-21933.L.C03367					RGT2768_5.1	LOC_Os02g17880
LOC_Os02g16839	10.7	cell wall.modification	LOC_Os02g16839	expansin precursor, putative, expressed													RdSpm1266A_3.1	LOC_Os02g16839
LOC_Os07g31390	10.7	cell wall.modification	LOC_Os07g31390	beta-expansin precursor, putative, expressed												M0057205		LOC_Os07g31390
LOC_Os07g34580	10.7	cell wall.modification	LOC_Os07g34580	glycosyl hydrolases family 16, putative, expressed								PFG_3D-02898.L.D13788,PFG_3C-00237.L.C15925"PFG_K-02917.R.E04769,PFG_K-02917.R.E04770"PFG_3D-02898.L.D13788,PFG_3C-00237.L.C15925"PFG_K-02917.R.E04769,PFG_K-02917.R.E04770						LOC_Os07g34580
LOC_Os07g29290	10.7	cell wall.modification	LOC_Os07g29290	expansin precursor, putative, expressed								PFG_3A-51227.L.A35737,PFG_4A-03890.R.A44931PFG_3A-06144.R.A16479		RMD_04Z11KV84				LOC_Os07g29290
LOC_Os02g42650	10.7	cell wall.modification	LOC_Os02g42650	expansin precursor, putative, expressed	Ds78286-2							PFG_3A-13601.R.A27148,PFG_3A-05641.L.A15800,PFG_3A-05641.R.A15801,PFG_1B-16305.L.C08283,PFG_3A-13601.R.A27149,PFG_3A-13601.L.A27147,PFG_2D-30262.L.D06344,PFG_3A-13601.L.A27146,PFG_2D-30262.R.D06343,PFG_1B-16305.R.C08282"PFG_1D-02721.R.B09347,PFG_3A-01143.R.A09902"PFG_3A-12735.R.A25868,PFG_1D-02724.R.B09350,PFG_3A-08923.L.A20431		RMD_04Z11PB87		M0023091		LOC_Os02g42650
LOC_Os05g19570	10.7	cell wall.modification	LOC_Os05g19570	expansin precursor, putative, expressed				DAD5H09,SAE1B10				PFG_3D-00100.R.D10210		RMD_03Z11JU84-2,RMD_03Z11JU84			RdSpm433_3.1	LOC_Os05g19570	OsEXPA3	Root	&quot;root architecture, root hair growth, cell size of root vascular bundles by regulating cell expansion&quot;	10.2135/cropsci2013.11.0746	Knockdown
LOC_Os06g45210	10.7	cell wall.modification	LOC_Os06g45210	pollen allergen, putative, expressed								PFG_1C-09845.L.B06237,PFG_1C-09845.R.B06236						LOC_Os06g45210
LOC_Os06g48160	10.7	cell wall.modification	LOC_Os06g48160	glycosyl hydrolases family 16, putative, expressed				04ET3_387_C_072_000_001C08			04ET3_387_C_072_000_001C08	PFG_1A-15738.L.C02224,PFG_1A-15738.R.C02225						LOC_Os06g48160
LOC_Os04g53950	10.7	cell wall.modification	LOC_Os04g53950	glycosyl hydrolases family 16 protein, protein, expressed												M0031749M0031749		LOC_Os04g53950
LOC_Os04g51460	10.7	cell wall.modification	LOC_Os04g51460	glycosyl hydrolases family 16, putative, expressed								PFG_1B-07213.L.C04313PFG_1B-07213.R.C04312						LOC_Os04g51460
LOC_Os08g10604	10.8.1	cell wall.pectin*esterases.PME	LOC_Os08g10604	pectinesterase, putative, expressed								PFG_1B-22806.R.A03495,PFG_1A-17702.L.B00268,PFG_1C-05549.R.B03973						LOC_Os08g10604
LOC_Os03g18860	10.8.1	cell wall.pectin*esterases.PME	LOC_Os03g18860	pectinesterase, putative, expressed	Ds107077,Ds70627-3Ds111286-2									RMD_03Z11EP83				LOC_Os03g18860
LOC_Os11g43830	10.8.1	cell wall.pectin*esterases.PME	LOC_Os11g43830	pectinesterase, putative, expressed	Ds104957												RdSpm3055A_3.1,RdSpm3055B_3.1	LOC_Os11g43830
LOC_Os02g54190	10.8.1	cell wall.pectin*esterases.PME	LOC_Os02g54190	pectinesterase, putative, expressed	Ds42289-2													LOC_Os02g54190
LOC_Os11g08750	10.8.1	cell wall.pectin*esterases.PME	LOC_Os11g08750	pectinesterase, putative, expressed								PFG_1D-02001.L.B09050PFG_3A-07927.L.A19036PFG_3A-05021.R.A14901						LOC_Os11g08750
LOC_Os07g41650	10.8.1	cell wall.pectin*esterases.PME	LOC_Os07g41650	pectinesterase, putative, expressed								PFG_K-05049.R.E08339PFG_K-05049.R.E08339						LOC_Os07g41650
LOC_Os05g11470	10.8.1	cell wall.pectin*esterases.PME	LOC_Os05g11470	expressed protein													RdSpm1971_3.1	LOC_Os05g11470
LOC_Os01g15039	10.8.1	cell wall.pectin*esterases.PME	LOC_Os01g15039	pectinesterase, putative, expressed												M0063317		LOC_Os01g15039
LOC_Os03g19610	10.8.1	cell wall.pectin*esterases.PME	LOC_Os03g19610	pectinesterase, putative, expressed	Ds24410							PFG_1D-03907.L.B09887PFG_1D-03907.R.B09886		RMD_04Z11EL76RMD_04Z11ES34			RdSpm858A_3.1RdSpm695B_3.1RdSpm6387_3.1	LOC_Os03g19610
LOC_Os04g38560	10.8.1	cell wall.pectin*esterases.PME	LOC_Os04g38560	pectinesterase, putative, expressed			NF4902_0_101_1A					PFG_2D-10140.L.D02543,PFG_4A-50002.R.A45460,PFG_2D-10140.L.D02542,PFG_2D-20036.L.D04424					RdSpm1209_3.1	LOC_Os04g38560
LOC_Os05g29790	10.8.1	cell wall.pectin*esterases.PME	LOC_Os05g29790	pectinesterase, putative, expressed								PFG_2B-70030.L.B15846						LOC_Os05g29790
LOC_Os07g49100	10.8.1	cell wall.pectin*esterases.PME	LOC_Os07g49100	pectinesterase, putative, expressed	Ds117164-2		T23358T					PFG_1B-16720.L.C08473,PFG_1B-16720.L.C08472,PFG_1B-16720.R.C08471						LOC_Os07g49100
LOC_Os11g36240	10.8.1	cell wall.pectin*esterases.PME	LOC_Os11g36240	pectinesterase, putative, expressed										RMD_03Z11KM45				LOC_Os11g36240
LOC_Os04g35770	10.8.1	cell wall.pectin*esterases.PME	LOC_Os04g35770	pectinesterase, putative, expressed	Ds40046							PFG_2B-20299.L.B13527,PFG_K-00102.R.E00153						LOC_Os04g35770
LOC_Os01g65790	10.8.1	cell wall.pectin*esterases.PME	LOC_Os01g65790	pectinesterase, putative, expressed	Ds80914-2							PFG_2C-90008.L.C15576,PFG_2D-41073.L.D09288,PFG_2D-41073.R.D09287,PFG_3A-11948.L.A24798,PFG_3A-11948.R.A24796,PFG_3A-11948.R.A24797			SHIP_ZD0275.A,SHIP_ZD0275,SHIP_ZD0277			LOC_Os01g65790
LOC_Os11g45720	10.8.1	cell wall.pectin*esterases.PME	LOC_Os11g45720	pectinesterase, putative, expressed	Ds107488,Ds104993,Ds72739													LOC_Os11g45720
LOC_Os02g46310	10.8.1	cell wall.pectin*esterases.PME	LOC_Os02g46310	pectinesterase, putative, expressed				DAL9H12,DAL7H12						RMD_03Z11BR39				LOC_Os02g46310
LOC_Os11g45730	10.8.1	cell wall.pectin*esterases.PME	LOC_Os11g45730	pectinesterase, putative, expressed													RDs1959_3.1	LOC_Os11g45730
LOC_Os01g57854	10.8.1	cell wall.pectin*esterases.PME	LOC_Os01g57854	pectinesterase, putative, expressed	Ds73619-2							PFG_3A-16110.L.A31052,PFG_3A-16110.L.A31051,PFG_3A-16110.R.A31050,PFG_3D-00979.R.D11281,PFG_2C-30216.R.C13210PFG_3A-14671.L.A28835						LOC_Os01g57854	PME1	Source activity	Leaf senescence. MeOH-induced Trp and Trp-derived secondary metabolite biosynthesis.	10.1111/j.1365-313X.2011.04486.x	Knockdown Overexpression
LOC_Os03g28090	10.8.1	cell wall.pectin*esterases.PME	LOC_Os03g28090	pectinesterase, putative, expressed	Ds27121-3			06ET3_387_D_003_028_017A12			06ET3_387_D_003_028_017A12							LOC_Os03g28090
LOC_Os11g08760	10.8.1	cell wall.pectin*esterases.PME	LOC_Os11g08760	pectinesterase family protein, expressed	Ds50928			SAR6H11										LOC_Os11g08760
LOC_Os12g37660	10.8.1	cell wall.pectin*esterases.PME	LOC_Os12g37660	pectinesterase, putative, expressed								PFG_3A-05539.R.A15648PFG_2B-10262.R.B12978PFG_3A-05539.L.A15647						LOC_Os12g37660
LOC_Os01g21034	10.8.1	cell wall.pectin*esterases.PME	LOC_Os01g21034	pectinesterase, putative, expressed	Ds32969-2,Ds72320-3,Ds66615-2,Ds33004-2Ds66615-2					GSNU_Ds281		PFG_1B-08943.L.C05231,PFG_3A-16641.L.A31762,PFG_3A-16641.L.A31763,PFG_1B-23741.L.A03742,PFG_3A-52035.R.A36853,PFG_3A-52034.R.A36850,PFG_1B-23740.L.A03740,PFG_1E-03302.L.B11761PFG_2A-60163.R.A08176PFG_2A-60163.R.A08176PFG_1E-03302.L.B11761PFG_1B-08943.L.C05231						LOC_Os01g21034
LOC_Os08g12410	10.8.1	cell wall.pectin*esterases.PME	LOC_Os08g12410	pectinesterase, putative, expressed				SEQ3F05,SAL1G09,SET5B05,SEQ1B10				PFG_3A-11603.L.A24290						LOC_Os08g12410
LOC_Os05g44600	10.8.1	cell wall.pectin*esterases.PME	LOC_Os05g44600	pectinesterase, putative, expressed	Ds48516			DAJ9E06				PFG_4A-03043.L.A43787,PFG_2C-20326.L.C12758				M0014068	RdSpm3924A_3.1	LOC_Os05g44600
LOC_Os04g46740	10.8.1	cell wall.pectin*esterases.PME	LOC_Os04g46740	pectinesterase, putative, expressed	Ds104401-3													LOC_Os04g46740
LOC_Os09g39760	10.8.1	cell wall.pectin*esterases.PME	LOC_Os09g39760	pectinesterase, putative, expressed				SAE9A04										LOC_Os09g39760
LOC_Os02g18650	10.8.1	cell wall.pectin*esterases.PME	LOC_Os02g18650	pectinesterase, putative, expressed													RdSpm4676C_3.1,RdSpm4687_3.1RdSpm2925_3.1"RdSpm1881B_3.1,RdSpm1878A_3.1,RdSpm1875_3.1"	LOC_Os02g18650
LOC_Os08g34910	10.8.1	cell wall.pectin*esterases.PME	LOC_Os08g34910	pectinesterase, putative, expressed	Ds71766							PFG_K-03423.R.E05644,PFG_K-03422.R.E05641,PFG_K-03422.R.E05640,PFG_2D-00588.R.D00877						LOC_Os08g34910
LOC_Os11g07090	10.8.1	cell wall.pectin*esterases.PME	LOC_Os11g07090	pectinesterase, putative, expressed								PFG_2D-30709.R.D06885PFG_3A-15366.L.A29906						LOC_Os11g07090
LOC_Os01g20980	10.8.1	cell wall.pectin*esterases.PME	LOC_Os01g20980	pectinesterase, putative, expressed								PFG_3D-00595.R.D10829						LOC_Os01g20980
LOC_Os01g19440	10.8.1	cell wall.pectin*esterases.PME	LOC_Os01g19440	pectinesterase, putative, expressed	Ds42360,Ds42403													LOC_Os01g19440
LOC_Os01g53990	10.8.1	cell wall.pectin*esterases.PME	LOC_Os01g53990	pectinesterase, putative, expressed	Ds93207-2Ds93207-2							PFG_1A-21858.L.C03335,PFG_1B-04602.L.A02603"PFG_1A-21858.L.C03335,PFG_1B-04602.L.A02603		RMD_03Z11DN31RMD_03Z11DN31				LOC_Os01g53990
LOC_Os08g34900	10.8.1	cell wall.pectin*esterases.PME	LOC_Os08g34900	pectinesterase, putative, expressed								PFG_2D-20831.L.D04954,PFG_2D-20831.R.D04953,PFG_3A-11719.L.A24430"PFG_1C-14004.L.B07925,PFG_3A-17229.R.A32504,PFG_1C-14004.R.B07926,PFG_1C-14004.R.B07927						LOC_Os08g34900
LOC_Os01g44340	10.8.1	cell wall.pectin*esterases.PME	LOC_Os01g44340	pectinesterase, putative, expressed	Ds25425-1Ds110719-2							PFG_2B-10282.R.B13001"PFG_3A-60966.R.A39682,PFG_2B-10282.L.B13000,PFG_3A-60966.L.A39681"						LOC_Os01g44340
LOC_Os07g46190	10.8.1	cell wall.pectin*esterases.PME	LOC_Os07g46190	pectinesterase, putative, expressed	Ds107685-2							PFG_3A-60275.R.A38773		RMD_04Z11HI13-4				LOC_Os07g46190
LOC_Os07g47830	10.8.1	cell wall.pectin*esterases.PME	LOC_Os07g47830	pectinesterase, putative, expressed	Ds65070,Ds116674			SAB2B02		GSNU_Ds689		PFG_2C-40582.L.C14254,PFG_3D-00654.L.D10899						LOC_Os07g47830
LOC_Os04g54850	10.8.1	cell wall.pectin*esterases.PME	LOC_Os04g54850	pectinesterase, putative, expressed													RGT3282_5.1	LOC_Os04g54850
LOC_Os01g66850	10.8.2	cell wall.pectin*esterases.acetyl esterase	LOC_Os01g66850	pectinacetylesterase domain containing protein, expressed	Ds17510		NF3714_0_103_1A,NF8545_0_503_1A,NF2032_0_102_1A"T30414T,T11266T,T05538T,T23176T	CU324105				PFG_2C-20120.R.C12488,PFG_3B-00664.R.B16739,PFG_3B-00664.L.B16740"PFG_3A-15626.L.A30304,PFG_1C-08608.R.B05627,PFG_1C-08608.L.B05628,PFG_3A-15626.L.A30303,PFG_4A-04209.L.A45359,PFG_2D-21425.L.D05662,PFG_2D-21425.R.D05663,PFG_2D-20919.L.D05062"PFG_K-05723.L.E09538,PFG_2C-40302.R.C13855,PFG_2C-40302.L.C13856,PFG_K-05322.L.E08813,PFG_2D-00733.R.D01082,PFG_K-05723.L.E09537"PFG_3A-04496.R.A14119,PFG_1D…		RMD_03Z11AG27,RMD_03Z11IM16-2,RMD_03Z11AG88-2,RMD_03Z11GF06RMD_03Z11KT83-2RMD_05NPBMP76RMD_03Z11EO36-4				LOC_Os01g66850
LOC_Os07g44070	10.8.2	cell wall.pectin*esterases.acetyl esterase	LOC_Os07g44070	pectinacetylesterase domain containing protein, expressed								PFG_2A-30330.R.A06980PFG_1B-18423.R.C09196PFG_2A-30330.R.A06980		RMD_03Z11AR74		M0020294M0020294		LOC_Os07g44070
LOC_Os04g51340	10.8.2	cell wall.pectin*esterases.acetyl esterase	LOC_Os04g51340	pectinacetylesterase domain containing protein, expressed	Ds90435-2		NF4005_0_104_1A,T21258T"NE8518_0_401_1A,NC0080_0_503_1A,NE8031_0_405_1A,T40065T,T12957T	CU316468,CU316400,CU313350,CU313780"CU322648,CU317095,CU320809,CU314206	RS105_TT76-43-1_Ds3			PFG_2C-60248.L.C15066		RMD_03Z11LJ16-4				LOC_Os04g51340
LOC_Os02g47400	10.8.2	cell wall.pectin*esterases.acetyl esterase	LOC_Os02g47400	pectinacetylesterase domain containing protein, expressed								PFG_1A-24153.L.B00886"PFG_2C-30093.L.C13060,PFG_2C-30076.L.C13037""PFG_2C-30093.L.C13060,PFG_2C-30076.L.C13037"PFG_1A-24153.L.B00886				M0030389M0030389		LOC_Os02g47400
LOC_Os01g66830	10.8.2	cell wall.pectin*esterases.acetyl esterase	LOC_Os01g66830	pectinacetylesterase domain containing protein, expressed			T22776T,NE7012_0_402_1A,NC0152_0_501_1A,NF8553_0_105_1A"T14548T,T24873T					PFG_4A-01712.L.A41988		RMD_03Z11LF14,RMD_03Z11AY81,RMD_03Z11CG88"RMD_04Z11FI30,RMD_03Z11AE56,RMD_04Z11BC90				LOC_Os01g66830
LOC_Os10g40290	10.8.2	cell wall.pectin*esterases.acetyl esterase	LOC_Os10g40290	pectinacetylesterase domain containing protein, expressed				CU324841DAB7D09						RMD_03Z11CD80-3				LOC_Os10g40290
LOC_Os01g66840	10.8.2	cell wall.pectin*esterases.acetyl esterase	LOC_Os01g66840	pectinacetylesterase domain containing protein, expressed	Ds106793-1Ds104594-2		NE7046_0_703_1A,NE6011_0_701_1A,NE3034_0_701_1A							RMD_04Z11CX67				LOC_Os01g66840
LOC_Os05g02120	10.8.2	cell wall.pectin*esterases.acetyl esterase	LOC_Os05g02120	pectinacetylesterase domain containing protein, expressed								PFG_3A-00928.L.A09666"PFG_3A-05210.L.A15144,PFG_3D-00438.R.D10630,PFG_3A-05210.L.A15145"						LOC_Os05g02120
LOC_Os01g74330	10.8.2	cell wall.pectin*esterases.acetyl esterase	LOC_Os01g74330	pectinacetylesterase domain containing protein, expressed								PFG_1B-18642.R.C09321,PFG_1B-18642.R.C09322,PFG_1B-18933.R.C09425"PFG_3A-08734.R.A20201,PFG_3A-08734.L.A20200						LOC_Os01g74330
LOC_Os01g21630	10.8.2	cell wall.pectin*esterases.acetyl esterase	LOC_Os01g21630	pectinacetylesterase domain containing protein, expressed								PFG_3D-00666.R.D10922						LOC_Os01g21630
LOC_Os07g01200	11	lipid metabolism	LOC_Os07g01200	tetraacyldisaccharide 4-kinase, putative, expressed								PFG_2D-10800.L.D03490PFG_1A-24812.R.B01141PFG_1A-24812.R.B01141		RMD_02Z15DK55-2,RMD_02Z15DK55"RMD_02Z15DK55-2,RMD_02Z15DK55				LOC_Os07g01200
LOC_Os05g22940	11.1.1.1	lipid metabolism.FA synthesis and FA elongation.Acetyl CoA Carboxylation.homomeric Enzyme	LOC_Os05g22940	acetyl-CoA carboxylase, putative, expressed	Ds99816-1			REAC6G12				PFG_2D-00884.R.D01286			SHIP_ZSF1336,SHIP_ZSF1100,SHIP_ZSF1336.B	M0033463		LOC_Os05g22940
LOC_Os10g21910	11.1.1.1	lipid metabolism.FA synthesis and FA elongation.Acetyl CoA Carboxylation.homomeric Enzyme	LOC_Os10g21910	acetyl-CoA carboxylase, putative, expressed								PFG_3A-50853.L.A35192						LOC_Os10g21910
LOC_Os03g18590	11.1.2	lipid metabolism.FA synthesis and FA elongation.Acetyl CoA Transacylase	LOC_Os03g18590	malonyl CoA-acyl carrier protein transacylase, mitochondrial precursor, putative, expressed								PFG_2A-40386.R.A07605PFG_3A-16430.R.A31491						LOC_Os03g18590
LOC_Os07g42420	11.1.3	lipid metabolism.FA synthesis and FA elongation.ketoacyl ACP synthase	LOC_Os07g42420	3-oxoacyl-synthase, putative, expressed								PFG_1B-14431.L.C07556,PFG_1B-14431.L.C07555		RMD_04Z11IG20				LOC_Os07g42420
LOC_Os06g09630	11.1.3	lipid metabolism.FA synthesis and FA elongation.ketoacyl ACP synthase	LOC_Os06g09630	3-oxoacyl-synthase, putative, expressed								PFG_1D-04313.R.B10090,PFG_2D-40175.R.D08267						LOC_Os06g09630
LOC_Os08g12840	11.1.5	lipid metabolism.FA synthesis and FA elongation.beta hydroxyacyl ACP dehydratase	LOC_Os08g12840	FabA-like domain containing protein, expressed				DAI3C11										LOC_Os08g12840
LOC_Os05g36000	11.1.5	lipid metabolism.FA synthesis and FA elongation.beta hydroxyacyl ACP dehydratase	LOC_Os05g36000	FabA-like domain containing protein, expressed								PFG_4A-00650.L.A40601						LOC_Os05g36000
LOC_Os09g10600	11.1.6	lipid metabolism.FA synthesis and FA elongation.enoyl ACP reductase	LOC_Os09g10600	enoyl-acyl-carrier-protein reductase NADH, chloroplast precursor, expressed								PFG_5A-00004.L.A46357PFG_3A-17679.L.A33214						LOC_Os09g10600
LOC_Os08g23810	11.1.6	lipid metabolism.FA synthesis and FA elongation.enoyl ACP reductase	LOC_Os08g23810	enoyl-acyl-carrier-protein reductase NADH, chloroplast precursor, expressed								PFG_1A-12604.L.A00509PFG_1A-12604.L.A00509						LOC_Os08g23810
LOC_Os06g05130	11.1.7	lipid metabolism.FA synthesis and FA elongation.ACP thioesterase	LOC_Os06g05130	myristoyl-acyl carrier protein thioesterase, chloroplast precursor, putative, expressed			ND5043_0_101_1A					PFG_3A-02518.R.A11661				M0046381		LOC_Os06g05130
LOC_Os02g43090	11.1.7	lipid metabolism.FA synthesis and FA elongation.ACP thioesterase	LOC_Os02g43090	myristoyl-acyl carrier protein thioesterase, chloroplast precursor, putative, expressed								PFG_2C-50275.R.C14718PFG_2C-50275.L.C14717PFG_2C-50275.R.C14718PFG_2C-50275.L.C14717PFG_2C-50275.R.C14718PFG_2C-50275.L.C14717PFG_2C-50275.R.C14718PFG_2C-50275.L.C14717PFG_2C-50275.R.C14718PFG_2C-50275.L.C14717		RMD_04Z11CQ43,RMD_05Z11BN71"RMD_04Z11CQ43,RMD_05Z11BN71"RMD_04Z11CQ43,RMD_05Z11BN71"RMD_04Z11CQ43,RMD_05Z11BN71"RMD_04Z11CQ43,RMD_05Z11BN71				LOC_Os02g43090
LOC_Os01g31760	11.1.7	lipid metabolism.FA synthesis and FA elongation.ACP thioesterase	LOC_Os01g31760	acyl-ACP thioesterase, putative, expressed								PFG_3A-04978.L.A14835PFG_2C-40438.L.C14028					RdSpm3511B_3.1	LOC_Os01g31760
LOC_Os11g43820	11.1.7	lipid metabolism.FA synthesis and FA elongation.ACP thioesterase	LOC_Os11g43820	myristoyl-acyl carrier protein thioesterase, chloroplast precursor, putative, expressed				REAA5D12										LOC_Os11g43820
LOC_Os03g04120	11.1.8	lipid metabolism.FA synthesis and FA elongation.acyl coa ligase	LOC_Os03g04120	AMP-binding enzyme, putative, expressed	Ds30844-3							PFG_3A-51817.R.A36549,PFG_1C-15905.L.B08590PFG_1C-15905.R.B08589						LOC_Os03g04120
LOC_Os02g02700	11.1.8	lipid metabolism.FA synthesis and FA elongation.acyl coa ligase	LOC_Os02g02700	AMP-binding enzyme, putative, expressed								PFG_3A-05578.L.A15708,PFG_3A-05578.L.A15707						LOC_Os02g02700
LOC_Os03g19250	11.1.8	lipid metabolism.FA synthesis and FA elongation.acyl coa ligase	LOC_Os03g19250	AMP-binding enzyme, putative, expressed	Ds28713-2,Ds62074-5			DAI1A12				PFG_3B-00382.L.B16476PFG_3A-12309.L.A25293"PFG_3A-16350.R.A31371,PFG_2A-20545.R.A06389"						LOC_Os03g19250
LOC_Os01g24030	11.1.8	lipid metabolism.FA synthesis and FA elongation.acyl coa ligase	LOC_Os01g24030	AMP-binding enzyme, putative, expressed								PFG_1B-07305.R.C04333,PFG_3A-08578.L.A19967PFG_3A-07803.R.A18869PFG_1B-07305.R.C04333PFG_3A-08578.L.A19967PFG_3A-07803.R.A18869						LOC_Os01g24030
LOC_Os04g57850	11.1.8	lipid metabolism.FA synthesis and FA elongation.acyl coa ligase	LOC_Os04g57850	AMP-binding enzyme, putative, expressed								PFG_3D-50320.R.D14456		RMD_05Z11FF83				LOC_Os04g57850	SLAC1	Source activity	Photosynthetic capacity. Stomatal conductance.	10.1093/jxb/ers216	Mutant
LOC_Os03g03790	11.1.8	lipid metabolism.FA synthesis and FA elongation.acyl coa ligase	LOC_Os03g03790	AMP-binding domain containing protein, expressed	Ds27479-1							PFG_1B-18929.R.C09421						LOC_Os03g03790
LOC_Os03g04130	11.1.8	lipid metabolism.FA synthesis and FA elongation.acyl coa ligase	LOC_Os03g04130	AMP-binding domain containing protein, expressed				REAB5D02				PFG_3A-16008.R.A30923,PFG_3A-16404.R.A31455,PFG_3A-16404.L.A31454	ZJ000375,ZJ000043					LOC_Os03g04130
LOC_Os03g62850	11.1.8	lipid metabolism.FA synthesis and FA elongation.acyl coa ligase	LOC_Os03g62850	AMP-binding enzyme, putative, expressed								PFG_2B-80106.L.B16131,PFG_3A-04269.R.A13842"PFG_2B-80106.L.B16131,PFG_3A-04269.R.A13842				M0039973M0033275M0033275		LOC_Os03g62850
LOC_Os03g19240	11.1.8	lipid metabolism.FA synthesis and FA elongation.acyl coa ligase	LOC_Os03g19240	AMP-binding enzyme, putative, expressed	Ds21460-1							PFG_1B-24427.L.A03927,PFG_2D-00936.R.D01354,PFG_3C-00500.L.C16254		RMD_05Z11FG48				LOC_Os03g19240
LOC_Os09g38350	11.1.8	lipid metabolism.FA synthesis and FA elongation.acyl coa ligase	LOC_Os09g38350	AMP-binding domain containing protein, expressed								PFG_K-05126.R.E08478						LOC_Os09g38350
LOC_Os04g58710	11.1.8	lipid metabolism.FA synthesis and FA elongation.acyl coa ligase	LOC_Os04g58710	AMP-binding domain containing protein, expressed								PFG_1C-05522.R.B03946		RMD_03Z11HA45-2				LOC_Os04g58710
LOC_Os03g59080	11.1.8	lipid metabolism.FA synthesis and FA elongation.acyl coa ligase	LOC_Os03g59080	AMP-binding enzyme, putative, expressed			T12685T"T27789T,T08151T"	DAF7C12CU314056				PFG_2D-10763.L.D03441"PFG_2C-00021.L.C11118,PFG_4A-03418.R.A44314"		RMD_03Z11BB07RMD_03Z11KO27				LOC_Os03g59080
LOC_Os04g33190	11.1.8	lipid metabolism.FA synthesis and FA elongation.acyl coa ligase	LOC_Os04g33190	AMP-binding enzyme, putative, expressed			T25939T,NF0573_0_701_1AND6001_0_502_1A					PFG_4A-50439.R.A45975,PFG_1A-17109.L.B00071PFG_1B-13940.R.C07372		RMD_05NPBLB22RMD_03Z11KM54				LOC_Os04g33190
LOC_Os01g55590	11.1.8	lipid metabolism.FA synthesis and FA elongation.acyl coa ligase	LOC_Os01g55590	AMP-binding enzyme, putative, expressed			NC0062_0_501_1A	SAN7E05				PFG_1B-21033.L.C10226PFG_3A-52416.L.A37377			SHIP_ZS3907SHIP_ZS3908			LOC_Os01g55590
LOC_Os06g02160	11.1.8	lipid metabolism.FA synthesis and FA elongation.acyl coa ligase	LOC_Os06g02160	AMP-binding enzyme family protein, expressed				SAG6C11SAG6C11SAG6C11SAG6C11				PFG_1A-25023.L.A01057"PFG_3A-17045.R.A32261,PFG_4A-02528.L.A43049,PFG_2D-01379.R.D01817,PFG_K-00456.R.E00875,PFG_K-00456.L.E00874,PFG_K-00456.R.E00876"PFG_1A-25023.L.A01057"PFG_3A-17045.R.A32261,PFG_4A-02528.L.A43049,PFG_2D-01379.R.D01817,PFG_K-00456.R.E00875,PFG_K-00456.L.E00874,PFG_K-00456.R.E00876"PFG_1A-25023.L.A01057"PFG_3A-17045.R.A32261,PFG_4A-02528.L.A43049,PFG_2D-01379.R.D01817,PFG_K-004…						LOC_Os06g02160
LOC_Os02g32490	11.1.8	lipid metabolism.FA synthesis and FA elongation.acyl coa ligase	LOC_Os02g32490	AMP-binding enzyme, putative, expressed								PFG_3A-10964.L.A23408PFG_3A-10964.L.A23408					RdSpm691A_3.1RdSpm691A_3.1	LOC_Os02g32490
LOC_Os05g25310	11.1.9	lipid metabolism.FA synthesis and FA elongation.long chain fatty acid CoA ligase	LOC_Os05g25310	acyl-CoA synthetase protein, putative, expressed								PFG_1E-05540.L.C10926PFG_3A-17505.R.A32949PFG_1E-05540.L.C10926PFG_3A-17505.R.A32949		RMD_05NPBLM26RMD_05NPBLM26				LOC_Os05g25310
LOC_Os06g06350	11.1.9	lipid metabolism.FA synthesis and FA elongation.long chain fatty acid CoA ligase	LOC_Os06g06350	AMP-binding enzyme, putative, expressed	Ds95830-3			CU315189,CU324312"CU315189,CU324312				PFG_1B-15742.R.C08069PFG_2B-60276.R.B15755PFG_2B-60276.R.B15755					RdSpm2731D_3.1	LOC_Os06g06350
LOC_Os01g46750	11.1.9	lipid metabolism.FA synthesis and FA elongation.long chain fatty acid CoA ligase	LOC_Os01g46750	AMP-binding enzyme, putative, expressed								PFG_3A-07136.R.A17859PFG_3A-07952.R.A19072PFG_3A-07952.R.A19072PFG_3A-07136.R.A17859PFG_3A-07952.R.A19072						LOC_Os01g46750
LOC_Os11g06880	11.1.9	lipid metabolism.FA synthesis and FA elongation.long chain fatty acid CoA ligase	LOC_Os11g06880	acyl-CoA synthetase, putative, expressed				SAB3D04				PFG_2A-00537.R.A04771						LOC_Os11g06880
LOC_Os05g04170	11.1.9	lipid metabolism.FA synthesis and FA elongation.long chain fatty acid CoA ligase	LOC_Os05g04170	AMP-binding enzyme, putative, expressed								PFG_1B-18118.R.C09073,PFG_1A-21011.R.C02936,PFG_1D-03956.L.B09921,PFG_2D-00420.R.D00661"PFG_1B-18118.R.C09073,PFG_1A-21011.R.C02936,PFG_1D-03956.L.B09921,PFG_2D-00420.R.D00661"PFG_1B-18118.R.C09073,PFG_1A-21011.R.C02936,PFG_1D-03956.L.B09921,PFG_2D-00420.R.D00661PFG_1D-03956.L.B09921						LOC_Os05g04170
LOC_Os11g35400	11.1.9	lipid metabolism.FA synthesis and FA elongation.long chain fatty acid CoA ligase	LOC_Os11g35400	AMP-binding enzyme, putative, expressed								PFG_1D-02103.R.B09089PFG_1D-02103.R.B09089PFG_1D-02103.R.B09089PFG_1D-02103.R.B09089						LOC_Os11g35400
LOC_Os11g04980	11.1.9	lipid metabolism.FA synthesis and FA elongation.long chain fatty acid CoA ligase	LOC_Os11g04980	acyl-CoA synthetase protein, putative, expressed								PFG_1B-21716.R.C10482"PFG_2A-20728.R.A06567,PFG_2A-20728.L.A06568"PFG_1B-21716.R.C10482"PFG_2A-20728.R.A06567,PFG_2A-20728.L.A06568"						LOC_Os11g04980
LOC_Os01g48910	11.1.9	lipid metabolism.FA synthesis and FA elongation.long chain fatty acid CoA ligase	LOC_Os01g48910	AMP-binding enzyme, putative, expressed	Ds78744Ds78744Ds78744		T07418T"T10302T,H0004_1_207_1A,T05301T"T07407TT07418T"T10302T,H0004_1_207_1A,T05301T"T07407TT07418T"T07407T,T10302T,H0004_1_207_1A,T05301T"	CU323241,CU321393,CU316763"TEBA7A03,DAH4F09,CU322584CU314611"CU323241,CU321393,CU316763""TEBA7A03,DAH4F09,CU322584"CU314611"CU323241,CU321393,CU316763""TEBA7A03,DAH4F09,CU322584,CU314611"				PFG_4A-01811.R.A42106,PFG_1A-21201.L.C03014PFG_3A-00681.L.A09362"PFG_4A-01811.R.A42106,PFG_1A-21201.L.C03014"PFG_3A-00681.L.A09362"PFG_4A-01811.R.A42106,PFG_1A-21201.L.C03014"PFG_3A-00681.L.A09362						LOC_Os01g48910
LOC_Os12g07110	11.1.9	lipid metabolism.FA synthesis and FA elongation.long chain fatty acid CoA ligase	LOC_Os12g07110	acyl-CoA synthetase protein, putative, expressed			NF6026_0_503_1A,T14735T,NF6026_0_502_1A"NF6026_0_503_1A,T14735T,NF6026_0_502_1A	DAI4D10DAI4D10										LOC_Os12g07110
LOC_Os12g04990	11.1.9	lipid metabolism.FA synthesis and FA elongation.long chain fatty acid CoA ligase	LOC_Os12g04990	acyl-CoA synthetase protein, putative, expressed				SAE6A01,CU319132,LEAA5H08,DAD9H03"SAE6A01,CU319132,LEAA5H08,DAD9H03"SAE6A01,CU319132,LEAA5H08,DAD9H03CU319132CU319132				PFG_3A-52785.L.A37889,PFG_3A-52784.R.A37887PFG_1B-14401.L.C07528PFG_3A-52784.R.A37887"PFG_1B-14401.L.C07528,PFG_3A-52785.L.A37889""PFG_3A-52785.L.A37889,PFG_3A-52784.R.A37887"PFG_1B-14401.L.C07528PFG_1B-14401.L.C07528PFG_1B-14401.L.C07528						LOC_Os12g04990
LOC_Os10g33370	11.1.10	lipid metabolism.FA synthesis and FA elongation.beta ketoacyl CoA synthase	LOC_Os10g33370	3-ketoacyl-CoA synthase precursor, putative, expressed								PFG_4A-03371.R.A44249,PFG_4A-03371.L.A44248PFG_K-05978.R.E10095						LOC_Os10g33370
LOC_Os06g14810	11.1.10	lipid metabolism.FA synthesis and FA elongation.beta ketoacyl CoA synthase	LOC_Os06g14810	3-ketoacyl-CoA synthase, putative, expressed								PFG_K-05815.R.E09740,PFG_K-05815.R.E09739						LOC_Os06g14810
LOC_Os02g11070	11.1.10	lipid metabolism.FA synthesis and FA elongation.beta ketoacyl CoA synthase	LOC_Os02g11070	3-ketoacyl-CoA synthase, putative, expressed								PFG_1B-08111.R.C04752,PFG_1B-08043.R.C04737"PFG_1B-08111.R.C04752,PFG_1B-08043.R.C04737					RdSpm1516_3.1RdSpm1516_3.1	LOC_Os02g11070
LOC_Os05g49290	11.1.10	lipid metabolism.FA synthesis and FA elongation.beta ketoacyl CoA synthase	LOC_Os05g49290	3-ketoacyl-CoA synthase, putative, expressed	Ds97626Ds97626Ds97626							PFG_3A-17504.R.A32947,PFG_3A-07289.L.A18124,PFG_3A-17504.R.A32946,PFG_3A-07289.R.A18123,PFG_3A-07289.R.A18122,PFG_3A-17504.L.A32948,PFG_2D-10814.R.D03506"PFG_3A-17504.R.A32947,PFG_3A-07289.L.A18124,PFG_3A-17504.R.A32946,PFG_3A-07289.R.A18123,PFG_3A-07289.R.A18122,PFG_3A-17504.L.A32948,PFG_2D-10814.R.D03506"PFG_3A-17504.R.A32947,PFG_3A-07289.L.A18124,PFG_3A-17504.R.A32946,PFG_3A-07289.R.A18123,PFG…				M0052123M0052123M0052123		LOC_Os05g49290
LOC_Os06g15020	11.1.10	lipid metabolism.FA synthesis and FA elongation.beta ketoacyl CoA synthase	LOC_Os06g15020	3-ketoacyl-CoA synthase, putative, expressed	Ds102304-2							PFG_3A-03510.R.A12808		RMD_05Z11GZ79			RdSpm6178H_3.1,RdSpm6178G_3.1	LOC_Os06g15020
LOC_Os02g56860	11.1.10	lipid metabolism.FA synthesis and FA elongation.beta ketoacyl CoA synthase	LOC_Os02g56860	3-ketoacyl-CoA synthase, putative, expressed								PFG_3A-15252.L.A29742,PFG_1B-19922.R.C09793		RMD_03Z11CX11				LOC_Os02g56860
LOC_Os03g06705	11.1.10	lipid metabolism.FA synthesis and FA elongation.beta ketoacyl CoA synthase	LOC_Os03g06705	3-ketoacyl-CoA synthase, putative, expressed								PFG_3A-51468.R.A36088			SHIP_ZS3353.B,SHIP_ZS3353		RdSpm3270A_3.2,RdSpm3270A_3.1	LOC_Os03g06705
LOC_Os02g49920	11.1.10	lipid metabolism.FA synthesis and FA elongation.beta ketoacyl CoA synthase	LOC_Os02g49920	3-ketoacyl-CoA synthase, putative, expressed	Ds89242Ds21179							PFG_2C-20183.L.C12580						LOC_Os02g49920
LOC_Os03g08360	11.1.10	lipid metabolism.FA synthesis and FA elongation.beta ketoacyl CoA synthase	LOC_Os03g08360	3-ketoacyl-CoA synthase 10, putative, expressed								PFG_3A-50565.L.A34782,PFG_3A-13346.R.A26782,PFG_3A-50565.R.A34783"PFG_3A-50565.L.A34782,PFG_3A-13346.R.A26782,PFG_3A-50565.R.A34783PFG_3A-50565.L.A34782PFG_3A-50565.R.A34783				M0034793M0034793		LOC_Os03g08360	oni1	Shoot seedling	Shoot organization.	10.1111/j.1365-313X.2011.04530.x	Mutant
LOC_Os10g28060	11.1.10	lipid metabolism.FA synthesis and FA elongation.beta ketoacyl CoA synthase	LOC_Os10g28060	3-ketoacyl-CoA synthase, putative, expressed								PFG_4A-00510.L.A40430,PFG_4A-00510.R.A40431		RMD_04Z11DW95,RMD_04Z11DW23	SHIP_ZDX0911.A,SHIP_ZDX0911,SHIP_ZDX0982,SHIP_ZDX0982.B			LOC_Os10g28060
LOC_Os05g49900	11.1.10	lipid metabolism.FA synthesis and FA elongation.beta ketoacyl CoA synthase	LOC_Os05g49900	3-ketoacyl-CoA synthase, putative, expressed	Ds97445,Ds97371												RGdSpm880C_3.1	LOC_Os05g49900
LOC_Os03g26620	11.1.10	lipid metabolism.FA synthesis and FA elongation.beta ketoacyl CoA synthase	LOC_Os03g26620	3-ketoacyl-CoA synthase, putative, expressed	Ds28356-2													LOC_Os03g26620
LOC_Os03g26530	11.1.10	lipid metabolism.FA synthesis and FA elongation.beta ketoacyl CoA synthase	LOC_Os03g26530	3-ketoacyl-CoA synthase, putative, expressed	Ds28494-2							PFG_3A-00674.R.A09352						LOC_Os03g26530
LOC_Os03g14170	11.1.10	lipid metabolism.FA synthesis and FA elongation.beta ketoacyl CoA synthase	LOC_Os03g14170	3-ketoacyl-CoA synthase, putative, expressed						GSNU_Ds424		PFG_K-00365.R.E00679,PFG_K-00354.R.E00650,PFG_1B-14603.L.C07594,PFG_K-00356.R.E00656,PFG_3A-16035.L.A30954,PFG_K-00362.R.E00671,PFG_K-00374.R.E00702						LOC_Os03g14170
LOC_Os06g39750	11.1.10	lipid metabolism.FA synthesis and FA elongation.beta ketoacyl CoA synthase	LOC_Os06g39750	3-ketoacyl-CoA synthase, putative, expressed								PFG_1B-18501.L.C09230,PFG_1B-18501.R.C09229"PFG_1B-18501.L.C09230,PFG_1B-18501.R.C09229"PFG_1B-18501.L.C09230,PFG_1B-18501.R.C09229				M0003372M0003372M0003372		LOC_Os06g39750
LOC_Os11g37900	11.1.10	lipid metabolism.FA synthesis and FA elongation.beta ketoacyl CoA synthase	LOC_Os11g37900	3-ketoacyl-CoA synthase, putative, expressed										RMD_05Z11AO29				LOC_Os11g37900
LOC_Os09g19650	11.1.10	lipid metabolism.FA synthesis and FA elongation.beta ketoacyl CoA synthase	LOC_Os09g19650	3-ketoacyl-CoA synthase precursor, putative, expressed								PFG_4A-02696.R.A43312						LOC_Os09g19650
LOC_Os10g07010	11.1.10	lipid metabolism.FA synthesis and FA elongation.beta ketoacyl CoA synthase	LOC_Os10g07010	3-ketoacyl-CoA synthase, putative, expressed	Ds20052-2,Ds20047-2,Ds20092-2							PFG_1D-02524.R.B09273						LOC_Os10g07010
LOC_Os03g12030	11.1.10	lipid metabolism.FA synthesis and FA elongation.beta ketoacyl CoA synthase	LOC_Os03g12030	3-ketoacyl-CoA synthase, putative, expressed								PFG_2B-60068.R.B15549,PFG_2B-60068.L.B15550,PFG_2A-40551.L.A07762,PFG_2A-40551.R.A07761						LOC_Os03g12030
LOC_Os04g52164	11.1.11	lipid metabolism.FA synthesis and FA elongation.fatty acid elongase	LOC_Os04g52164	transferase family protein, putative, expressed				SAB8B07SAB8B07				PFG_3D-01954.L.D12492,PFG_2D-31147.R.D07407,PFG_3A-05081.L.A14976,PFG_3D-01954.R.D12493"PFG_3D-01954.L.D12492,PFG_2D-31147.R.D07407,PFG_3A-05081.L.A14976,PFG_3D-01954.R.D12493						LOC_Os04g52164
LOC_Os05g31290	11.1.12	lipid metabolism.FA synthesis and FA elongation.ACP protein	LOC_Os05g31290	acyl carrier protein, putative, expressed				SAB1A01				PFG_1B-23527.L.A03690						LOC_Os05g31290
LOC_Os03g39860	11.1.12	lipid metabolism.FA synthesis and FA elongation.ACP protein	LOC_Os03g39860	acyl carrier protein, putative, expressed								PFG_3A-17631.R.A33152PFG_3A-17631.R.A33152						LOC_Os03g39860
LOC_Os03g63930	11.1.12	lipid metabolism.FA synthesis and FA elongation.ACP protein	LOC_Os03g63930	acyl carrier protein, putative, expressed			NE3543_0_401_1ANE3543_0_401_1A					PFG_1B-00909.R.A01379"PFG_4A-02269.R.A42700,PFG_4A-02269.R.A42701"PFG_1B-00909.R.A01379"PFG_4A-02269.R.A42700,PFG_4A-02269.R.A42701"						LOC_Os03g63930
LOC_Os08g43580	11.1.12	lipid metabolism.FA synthesis and FA elongation.ACP protein	LOC_Os08g43580	acyl carrier protein, putative, expressed	Ds29383,Ds29378Ds29383	IndDs2039-2IndDs2039-2		SCB3E01,REAA9F02REAA9F02SCB3E01				PFG_1C-10541.L.B06568PFG_1C-10541.L.B06568		RMD_03Z11LF66-2RMD_03Z11LF66-2				LOC_Os08g43580
LOC_Os11g31900	11.1.12	lipid metabolism.FA synthesis and FA elongation.ACP protein	LOC_Os11g31900	acyl carrier protein, putative, expressed								PFG_1C-12024.L.B07225PFG_3A-10513.R.A22787PFG_1C-12024.L.B07225PFG_3A-10513.R.A22787						LOC_Os11g31900
LOC_Os07g12150	11.1.12	lipid metabolism.FA synthesis and FA elongation.ACP protein	LOC_Os07g12150	acyl carrier protein, putative, expressed								PFG_3D-00644.R.D10892						LOC_Os07g12150
LOC_Os09g36860	11.1.12	lipid metabolism.FA synthesis and FA elongation.ACP protein	LOC_Os09g36860	acyl carrier protein, putative, expressed								PFG_2D-10883.R.D03605		RMD_04Z11IX91		M0041465		LOC_Os09g36860
LOC_Os12g35560	11.1.13	lipid metabolism.FA synthesis and FA elongation.acyl-CoA binding protein	LOC_Os12g35560	kelch repeat protein, putative, expressed								PFG_3C-00106.L.C15759		RMD_04Z11GK63-2,RMD_04Z11FX07				LOC_Os12g35560
LOC_Os03g61930	11.1.13	lipid metabolism.FA synthesis and FA elongation.acyl-CoA binding protein	LOC_Os03g61930	ACBP4, putative, expressed			T00189TT00189TT00189TT00189T					PFG_1B-14906.L.C07704"PFG_1C-14041.L.B07961,PFG_2B-10226.L.B12944,PFG_1D-02455.R.B09252,PFG_2B-10226.R.B12943"PFG_1B-14906.L.C07704"PFG_1C-14041.L.B07961,PFG_2B-10226.L.B12944,PFG_1D-02455.R.B09252,PFG_2B-10226.R.B12943"PFG_1B-14906.L.C07704"PFG_1C-14041.L.B07961,PFG_2B-10226.L.B12944,PFG_2B-10226.R.B12943"PFG_1B-14906.L.C07704"PFG_1C-14041.L.B07961,PFG_2B-10226.L.B12944,PFG_1D-02455.R.B09252,PFG…		RMD_02Z15DX95RMD_02Z15DX95RMD_02Z15DX95RMD_02Z15DX95		M0057959M0057959M0057959M0057959		LOC_Os03g61930
LOC_Os08g06550	11.1.13	lipid metabolism.FA synthesis and FA elongation.acyl-CoA binding protein	LOC_Os08g06550	acyl CoA binding protein, putative, expressed								PFG_2D-40186.R.D08282						LOC_Os08g06550
LOC_Os01g19480	11.1.13	lipid metabolism.FA synthesis and FA elongation.acyl-CoA binding protein	LOC_Os01g19480	kelch motif family protein, putative, expressed	Ds109293-2			01ET3_013_001_L_015_004F07			01ET3_013_001_L_015_004F07	PFG_2D-01078.R.D01414,PFG_K-04010.R.E06906PFG_K-04010.L.E06907"PFG_1C-05237.L.B03770,PFG_1C-03103.L.B02488,PFG_K-01946.R.E03523,PFG_1C-03103.R.B02489"						LOC_Os01g19480
LOC_Os03g14000	11.1.13	lipid metabolism.FA synthesis and FA elongation.acyl-CoA binding protein	LOC_Os03g14000	acyl CoA binding protein, putative, expressed								PFG_1B-09437.L.C05468PFG_3D-01624.L.D12047PFG_1B-09437.L.C05468PFG_3D-01624.L.D12047				M0033555M0033555		LOC_Os03g14000
LOC_Os11g43590	11.1.13	lipid metabolism.FA synthesis and FA elongation.acyl-CoA binding protein	LOC_Os11g43590	kelch repeat protein, putative, expressed								PFG_2D-20090.R.D04474PFG_2D-20090.R.D04474PFG_2D-20090.R.D04474PFG_2D-20090.R.D04474						LOC_Os11g43590
LOC_Os02g57690	11.1.13	lipid metabolism.FA synthesis and FA elongation.acyl-CoA binding protein	LOC_Os02g57690	kelch repeat protein, putative, expressed										RMD_03Z11JV39,RMD_03Z11JV39-2"RMD_03Z11JV39,RMD_03Z11JV39-2				LOC_Os02g57690
LOC_Os12g35350	11.1.13	lipid metabolism.FA synthesis and FA elongation.acyl-CoA binding protein	LOC_Os12g35350	kelch repeat protein, putative, expressed			NF9879_0_702_1A,NF8032_0_103_1A,NC0438_0_101_1A,T09756T,ND4558_0_701_1A,T29053T,NC0453_0_101_1A"NF5006_0_504_1A,T22161T"NF9879_0_702_1A,NF8032_0_103_1A,NC0438_0_101_1A,T09756T,ND4558_0_701_1A,T29053T,NC0453_0_101_1A"NF5006_0_504_1A,T22161T	CU315243,CU320551"CU315243,CU320551						RMD_04Z11FE38-3RMD_04Z11FE38-3		M0010459M0010459		LOC_Os12g35350
LOC_Os06g02490	11.1.13	lipid metabolism.FA synthesis and FA elongation.acyl-CoA binding protein	LOC_Os06g02490	acyl CoA binding protein, putative, expressed			T01353T,T23503T"ND4530_0_506_1A,T19152T"T25891T,NF6847_0_506_1A,T12905T,T05313T	CU317253"CU323606,CU322063"				PFG_1D-05815.L.B10735		RMD_03Z11AZ19-2RMD_MZH08AB75"RMD_03Z11LE18,RMD_03Z11LG76"				LOC_Os06g02490
LOC_Os04g31070	11.1.15	lipid metabolism.FA synthesis and FA elongation.ACP desaturase	LOC_Os04g31070	acyl-desaturase, chloroplast precursor, putative, expressed								PFG_4A-01315.L.A41461"PFG_3A-51379.L.A35961,PFG_K-05652.R.E09406"		RMD_03Z11BM39,RMD_04Z11DA70,RMD_04Z11EE76,RMD_03Z11UZ24,RMD_04Z11IL70,RMD_03Z11BO64,RMD_04Z11EE51,RMD_03Z11UZ36,RMD_04Z11DK94,RMD_04Z11JO42,RMD_04Z11LU89,RMD_04Z11DL79,RMD_04Z11QI13-2,RMD_04Z11GB82,RMD_04Z11IE60,RMD_04Z11GP43,RMD_05Z11AG28,RMD_03Z11CC07,RMD_04Z11EP58,RMD_03Z11UR96-3,RMD_04Z11GX12,RMD_04Z11EP38,RMD_03Z11UZ35,RMD_04Z11EK51,RMD_03Z11DG01,RMD_04Z11EP76,RMD_04Z11ES45,RMD_04Z11EP04,RMD…				LOC_Os04g31070	SLL1	Root	Lateral root development.	10.1016/j.plantsci.2013.01.003	Mutant
LOC_Os01g65830	11.1.15	lipid metabolism.FA synthesis and FA elongation.ACP desaturase	LOC_Os01g65830	acyl-desaturase, chloroplast precursor, putative, expressed								PFG_3A-12796.R.A25949,PFG_3A-12796.R.A25948PFG_3A-12796.L.A25950					RGT6040_5.1	LOC_Os01g65830
LOC_Os08g09950	11.1.15	lipid metabolism.FA synthesis and FA elongation.ACP desaturase	LOC_Os08g09950	acyl-desaturase, chloroplast precursor, putative, expressed										RMD_03Z11AK36,RMD_03Z11AK36-3"RMD_03Z11AK36,RMD_03Z11AK36-3				LOC_Os08g09950
LOC_Os01g69080	11.1.15	lipid metabolism.FA synthesis and FA elongation.ACP desaturase	LOC_Os01g69080	acyl-desaturase, chloroplast precursor, putative, expressed	Ds28297-2"Ds46512-1,Ds67658,Ds79168"		NF7039_0_101_1ANF8001_0_401_1A	CU315792				PFG_1B-18021.R.C09020,PFG_3A-10729.R.A23085		RMD_04Z11EH17-2,RMD_04Z11DW81-2,RMD_04Z11EG56-3RMD_05NPBMT07		M0026479M0006874		LOC_Os01g69080	OsSSI2	Bacterial blight resistance	Resistance to Magnaporthe grisea and Xanthomonas oryzae pv. oryzae. Spotted leaf. Growth retardation.	10.1094/MPMI-22-7-0820	Mutant
LOC_Os02g30200	11.1.15	lipid metabolism.FA synthesis and FA elongation.ACP desaturase	LOC_Os02g30200	PE-PGRS family protein, putative, expressed								PFG_3D-00741.L.D11029,PFG_3D-00741.R.D11028,PFG_3D-01254.R.D11610					RdSpm3401_3.1,RdSpm6073F_3.1	LOC_Os02g30200
LOC_Os11g10980	11.1.30	lipid metabolism.FA synthesis and FA elongation.pyruvate kinase	LOC_Os11g10980	pyruvate kinase, putative, expressed			H0400_4_202_1A											LOC_Os11g10980
LOC_Os12g05110	11.1.30	lipid metabolism.FA synthesis and FA elongation.pyruvate kinase	LOC_Os12g05110	pyruvate kinase, putative, expressed								PFG_1B-17224.L.C08694,PFG_1B-17224.L.C08695"PFG_1C-06161.R.B04365,PFG_1B-17627.L.C08860						LOC_Os12g05110
LOC_Os03g20880	11.1.30	lipid metabolism.FA synthesis and FA elongation.pyruvate kinase	LOC_Os03g20880	pyruvate kinase, putative, expressed	Ds68177"Ds26846-1,Ds27033"													LOC_Os03g20880
LOC_Os11g05110	11.1.30	lipid metabolism.FA synthesis and FA elongation.pyruvate kinase	LOC_Os11g05110	pyruvate kinase, putative, expressed								PFG_1C-15618.L.B08498PFG_1C-15618.L.B08498				M0020117M0020117		LOC_Os11g05110	OsPK1	Dwarf	Elongation of uppermost internode. Dwarfism.	10.1007/s00425-011-1471-3	Mutant
LOC_Os04g58110	11.1.30	lipid metabolism.FA synthesis and FA elongation.pyruvate kinase	LOC_Os04g58110	pyruvate kinase, putative, expressed								PFG_K-01832.L.E03314,PFG_2D-30004.L.D05970						LOC_Os04g58110
LOC_Os01g16960	11.1.30	lipid metabolism.FA synthesis and FA elongation.pyruvate kinase	LOC_Os01g16960	pyruvate kinase, putative, expressed								PFG_2B-30144.L.B14182PFG_1E-04209.L.B12005PFG_2B-30144.L.B14182						LOC_Os01g16960
LOC_Os07g23430	11.2.3	lipid metabolism.FA desaturation.omega 3 desaturase	LOC_Os07g23430	fatty acid desaturase, putative, expressed								PFG_1C-09323.R.B05964,PFG_4A-03095.L.A43865		RMD_05NPBMG87				LOC_Os07g23430
LOC_Os03g18070	11.2.3	lipid metabolism.FA desaturation.omega 3 desaturase	LOC_Os03g18070	omega-3 fatty acid desaturase, chloroplast precursor, putative, expressed								PFG_2D-21569.R.D05829"PFG_K-03906.L.E06692,PFG_K-03906.R.E06694,PFG_K-03906.L.E06693"						LOC_Os03g18070	OsFAD7	Blast resistance	Resistance to Magnaporthe grisea.	10.1093/pcp/pcm107	Knockdown
LOC_Os07g49310	11.2.3	lipid metabolism.FA desaturation.omega 3 desaturase	LOC_Os07g49310	omega-3 fatty acid desaturase, chloroplast precursor, putative, expressed		IndDs2312,IndDs2312-2"IndDs2312,IndDs2312-2						PFG_4A-00658.R.A40610"PFG_1B-10014.L.C05699,PFG_2A-20331.L.A06214,PFG_1B-12020.R.C06577""PFG_1A-10828.L.A00115,PFG_3C-00709.L.C16560"PFG_4A-00658.R.A40610"PFG_1B-10014.L.C05699,PFG_1B-12020.R.C06577"PFG_1A-10828.L.A00115PFG_3C-00709.L.C16560						LOC_Os07g49310	OsFAD8	Blast resistance	Resistance to Magnaporthe grisea.	10.1093/pcp/pcm107	Knockdown
LOC_Os02g48560	11.2.3	lipid metabolism.FA desaturation.omega 3 desaturase	LOC_Os02g48560	fatty acid desaturase, putative, expressed								PFG_2D-30232.L.D06307,PFG_2D-30230.L.D06303,PFG_2D-30232.R.D06308,PFG_2D-30232.L.D06306,PFG_2D-30230.R.D06304"PFG_2D-30232.L.D06307,PFG_2D-30230.L.D06303,PFG_2D-30232.R.D06308,PFG_2D-30232.L.D06306,PFG_2D-30230.R.D06304"PFG_2D-30232.L.D06307,PFG_2D-30230.L.D06303,PFG_2D-30232.R.D06308,PFG_2D-30232.L.D06306,PFG_2D-30230.R.D06304"PFG_2D-30232.L.D06307,PFG_2D-30230.L.D06303,PFG_2D-30232.R.D06308,PFG…		RMD_04Z11EC57-2				LOC_Os02g48560	OsFAD2	Cold tolerance	Cold tolerance at the vegetative and reproductive stage.	10.1007/s11032-011-9587-5	Overexpression
LOC_Os12g01370	11.2.3	lipid metabolism.FA desaturation.omega 3 desaturase	LOC_Os12g01370	fatty acid desaturase, putative, expressed		IndDs1789	T05515T,T03441T	CU320498				PFG_3A-60050.R.A38438,PFG_2C-30255.R.C13259,PFG_4A-01667.L.A41932PFG_2A-40019.L.A07189		RMD_05Z11BA58				LOC_Os12g01370
LOC_Os07g23410	11.2.3	lipid metabolism.FA desaturation.omega 3 desaturase	LOC_Os07g23410	fatty acid desaturase, putative, expressed								PFG_3A-10796.R.A23178,PFG_3A-17506.R.A32952,PFG_3D-02705.R.D13541PFG_1B-19239.L.C09542"PFG_3A-10796.R.A23178,PFG_3A-17506.R.A32952,PFG_3D-02705.R.D13541"PFG_1B-19239.L.C09542						LOC_Os07g23410
LOC_Os08g34220	11.2.4	lipid metabolism.FA desaturation.omega 6 desaturase	LOC_Os08g34220	omega-6 fatty acid desaturase, chloroplast precursor, putative, expressed				01ET3_013_001_L_032_004H06			01ET3_013_001_L_032_004H06	PFG_3A-06909.R.A17512						LOC_Os08g34220
LOC_Os02g48560	11.2.4	lipid metabolism.FA desaturation.omega 6 desaturase	LOC_Os02g48560	fatty acid desaturase, putative, expressed								PFG_2D-30232.L.D06307,PFG_2D-30230.L.D06303,PFG_2D-30232.R.D06308,PFG_2D-30232.L.D06306,PFG_2D-30230.R.D06304"PFG_2D-30232.L.D06307,PFG_2D-30230.L.D06303,PFG_2D-30232.R.D06308,PFG_2D-30232.L.D06306,PFG_2D-30230.R.D06304"PFG_2D-30232.L.D06307,PFG_2D-30230.L.D06303,PFG_2D-30232.R.D06308,PFG_2D-30232.L.D06306,PFG_2D-30230.R.D06304"PFG_2D-30232.L.D06307,PFG_2D-30230.L.D06303,PFG_2D-30232.R.D06308,PFG…		RMD_04Z11EC57-2				LOC_Os02g48560	OsFAD2	Cold tolerance	Cold tolerance at the vegetative and reproductive stage.	10.1007/s11032-011-9587-5	Overexpression
LOC_Os07g23410	11.2.4	lipid metabolism.FA desaturation.omega 6 desaturase	LOC_Os07g23410	fatty acid desaturase, putative, expressed								PFG_3A-10796.R.A23178,PFG_3A-17506.R.A32952,PFG_3D-02705.R.D13541PFG_1B-19239.L.C09542"PFG_3A-10796.R.A23178,PFG_3A-17506.R.A32952,PFG_3D-02705.R.D13541"PFG_1B-19239.L.C09542						LOC_Os07g23410
LOC_Os03g07010	11.3	lipid metabolism.Phospholipid synthesis	LOC_Os03g07010	retrotransposon protein, putative, unclassified	Ds90443													LOC_Os03g07010
LOC_Os03g07060	11.3	lipid metabolism.Phospholipid synthesis	LOC_Os03g07060	glycerol-3-phosphate acyltransferase, putative, expressed								PFG_2D-31425.L.D07827,PFG_K-06279.R.E10637				M0037868		LOC_Os03g07060
LOC_Os01g44069	11.3	lipid metabolism.Phospholipid synthesis	LOC_Os01g44069	glycerol-3-phosphate acyltransferase, putative, expressed	Ds70105-2							PFG_K-06097.L.E10333,PFG_4A-01230.R.A41355"PFG_2C-10085.L.C11705,PFG_3A-01915.L.A10851,PFG_1B-16327.R.C08306,PFG_2C-00345.L.C11586,PFG_4A-04039.R.A45128		RMD_03Z11DF86,RMD_03Z11CS92	SHIP_ZSF5929	M0008948		LOC_Os01g44069
LOC_Os03g61720	11.3	lipid metabolism.Phospholipid synthesis	LOC_Os03g61720	glycerol-3-phosphate acyltransferase, putative, expressed								PFG_1C-14301.L.B08030PFG_3A-51548.R.A36184		RMD_04Z11FV03-2			RGdSpm588B_3.1	LOC_Os03g61720
LOC_Os08g03700	11.3	lipid metabolism.Phospholipid synthesis	LOC_Os08g03700	glycerol-3-phosphate acyltransferase, putative, expressed				SAK1A02				PFG_1B-05105.L.A02804						LOC_Os08g03700
LOC_Os05g48060	11.3	lipid metabolism.Phospholipid synthesis	LOC_Os05g48060	phosphatidylserine synthase, putative, expressed	Ds21146		NC2467_0_401_1A,T17664T	CU315643,CU315394,CU316855,TEBA3A01"CU313501,CU318187,CU324779,CU313842,CU313419,CU321918,CU323881,CU319406,CU313777,CU313648,CU313899										LOC_Os05g48060
LOC_Os01g14900	11.3	lipid metabolism.Phospholipid synthesis	LOC_Os01g14900	glycerol-3-phosphate acyltransferase, putative, expressed								PFG_2D-40970.L.D09171PFG_3A-05852.R.A16080						LOC_Os01g14900
LOC_Os01g50030	11.3	lipid metabolism.Phospholipid synthesis	LOC_Os01g50030	CPuORF25 - conserved peptide uORF-containing transcript, expressed			T10611T,ND6066_0_403_1A"NC2565_0_103_1A,NC0218_0_106_1A	CU318783,TEBB4G07,TEBB4F11						RMD_04Z11GU24-3,RMD_05NPBNK11-2				LOC_Os01g50030
LOC_Os01g50032	11.3	lipid metabolism.Phospholipid synthesis	LOC_Os01g50032	expressed protein			T10611T,ND6066_0_403_1A"NC2565_0_103_1A,NC0218_0_106_1A	CU318783,TEBB4G07,TEBB4F11						RMD_04Z11GU24-3,RMD_05NPBNK11-2				LOC_Os01g50032
LOC_Os01g57930	11.3	lipid metabolism.Phospholipid synthesis	LOC_Os01g57930	CDP-alcohol phosphatidyltransferase, putative, expressed			NE7008_0_701_1A	AI12										LOC_Os01g57930
LOC_Os05g47540	11.3	lipid metabolism.Phospholipid synthesis	LOC_Os05g47540	CPuORF26 - conserved peptide uORF-containing transcript, expressed	Ds103642-1		ND9037_0_102_1A,NC0522_0_403_1A,T15523T,T18710T,T23214T,T21392T,NF4027_0_404_1A"ND9037_0_102_1A,NC0522_0_403_1A,T15523T,T18710T,T23214T,T21392T,NF4027_0_404_1A"NC0522_0_403_1A,T15523T,T18710T,T21392T,NF4027_0_404_1A"NC0522_0_403_1A,T15523T,T18710T,T21392T,NF4027_0_404_1A"NC0522_0_403_1A,T15523T,T18710T,T21392T,NF4027_0_404_1A	CU319460,CU319632,CU324665,CU315679"CU319460,CU319632,CU324665,CU315679CU319460CU319460CU319460				PFG_2B-30299.L.B14385"PFG_K-03005.R.E04847,PFG_1C-10718.L.B06630""PFG_4A-00172.R.A40018,PFG_3A-07919.L.A19027""PFG_K-03005.R.E04847,PFG_1C-10718.L.B06630""PFG_4A-00172.R.A40018,PFG_3A-07919.L.A19027""PFG_K-03005.R.E04847,PFG_1C-10718.L.B06630"PFG_3A-07919.L.A19027"PFG_K-03005.R.E04847,PFG_1C-10718.L.B06630"PFG_3A-07919.L.A19027"PFG_K-03005.R.E04847,PFG_1C-10718.L.B06630"PFG_3A-07919.L.A19027						LOC_Os05g47540
LOC_Os01g49024	11.3	lipid metabolism.Phospholipid synthesis	LOC_Os01g49024	phosphatidylserine synthase, putative, expressed	Ds47513-2,Ds111902-1			CU321107"CU313347,CU323863"				PFG_3A-16212.R.A31175,PFG_1D-05517.R.B10585				M0047109		LOC_Os01g49024
LOC_Os10g41070	11.3	lipid metabolism.Phospholipid synthesis	LOC_Os10g41070	glycerol-3-phosphate acyltransferase 1, putative, expressed								PFG_3A-17950.R.A33574PFG_2B-50387.L.B15436						LOC_Os10g41070
LOC_Os10g27330	11.3	lipid metabolism.Phospholipid synthesis	LOC_Os10g27330	glycerol-3-phosphate acyltransferase, putative, expressed			NE4024_0_506_1A											LOC_Os10g27330
LOC_Os05g20100	11.3	lipid metabolism.Phospholipid synthesis	LOC_Os05g20100	glycerol-3-phosphate acyltransferase, putative, expressed								PFG_4A-50856.R.A46344						LOC_Os05g20100
LOC_Os11g45400	11.3	lipid metabolism.Phospholipid synthesis	LOC_Os11g45400	glycerol-3-phosphate acyltransferase, putative, expressed								PFG_2D-30601.R.D06808PFG_2D-41298.R.D09588						LOC_Os11g45400
LOC_Os03g17520	11.3	lipid metabolism.Phospholipid synthesis	LOC_Os03g17520	CDP-alcohol phosphatidyltransferase, putative, expressed	Ds70627-2							PFG_K-03607.R.E06075						LOC_Os03g17520
LOC_Os03g52570	11.3	lipid metabolism.Phospholipid synthesis	LOC_Os03g52570	glycerol-3-phosphate acyltransferase, putative, expressed	Ds65562-1							PFG_K-05647.R.E09399						LOC_Os03g52570
LOC_Os01g70570	11.3	lipid metabolism.Phospholipid synthesis	LOC_Os01g70570	acyltransferase, putative, expressed								PFG_1B-01420.R.A01538PFG_1B-01420.R.A01538PFG_1B-01420.R.A01538						LOC_Os01g70570
LOC_Os05g38350	11.3	lipid metabolism.Phospholipid synthesis	LOC_Os05g38350	glycerol-3-phosphate acyltransferase 8, putative, expressed								PFG_K-01992.L.E03612,PFG_2C-30271.L.C13276					RdSpm2967A_3.1	LOC_Os05g38350
LOC_Os03g03400	11.3	lipid metabolism.Phospholipid synthesis	LOC_Os03g03400	diacylglycerol kinase, putative, expressed								PFG_4A-03212.L.A44033PFG_3A-08136.R.A19339PFG_2B-40243.L.B14763PFG_4A-03212.L.A44033PFG_3A-08136.R.A19339						LOC_Os03g03400
LOC_Os12g37600	11.3	lipid metabolism.Phospholipid synthesis	LOC_Os12g37600	glycerol-3-phosphate acyltransferase, putative, expressed	Ds21641-2			DAM2C12										LOC_Os12g37600
LOC_Os05g47545	11.3	lipid metabolism.Phospholipid synthesis	LOC_Os05g47545	expressed protein	Ds103642-1		T21392T,NF4027_0_404_1A"ND9037_0_102_1A,NC0522_0_403_1A,T15523T,T18710T,T23214T	CU319460,CU319632,CU324665,CU315679				PFG_2B-30299.L.B14385"PFG_K-03005.R.E04847,PFG_1C-10718.L.B06630""PFG_4A-00172.R.A40018,PFG_3A-07919.L.A19027"						LOC_Os05g47545
LOC_Os01g02890	11.3	lipid metabolism.Phospholipid synthesis	LOC_Os01g02890	phosphatidylserine synthase, putative, expressed			NE6018_0_102_1A,T19001TNE9037_0_703_1A"T11422T,T29114T,NC0240_0_404_1A,NF9006_0_502_1A,T11853T"	CU316643				PFG_1B-18534.U.C09266		RMD_04Z11IA95,RMD_05NPBLB32"RMD_03Z11AX41,RMD_04Z11BS77-2,RMD_04Z11AY17,RMD_03Z11OC62-2				LOC_Os01g02890	sui1	Dwarf	Elongation of uppermost internode through longitudinal cell elongation.	10.1007/s11103-011-9825-6	Mutant
LOC_Os02g02340	11.3	lipid metabolism.Phospholipid synthesis	LOC_Os02g02340	glycerol-3-phosphate acyltransferase, putative, expressed				DAL6D04,SAO3E07								M0001300		LOC_Os02g02340
LOC_Os01g63580	11.3	lipid metabolism.Phospholipid synthesis	LOC_Os01g63580	glycerol-3-phosphate acyltransferase, putative, expressed								PFG_3A-01444.R.A10277"PFG_K-03956.L.E06814,PFG_K-03956.R.E06812,PFG_K-03944.R.E06784,PFG_K-03944.L.E06786,PFG_K-03956.R.E06813,PFG_K-03944.R.E06785,PFG_K-03956.L.E06815"		RMD_03Z11JK35,RMD_03Z11JK39,RMD_03Z11JK39-2,RMD_03Z11JK35-2,RMD_04Z11BY64		M0022622	RdSpm2299_3.1	LOC_Os01g63580
LOC_Os05g37600	11.3	lipid metabolism.Phospholipid synthesis	LOC_Os05g37600	glycerol-3-phosphate acyltransferase, putative, expressed	Ds112315							PFG_1B-20921.L.C10171						LOC_Os05g37600
LOC_Os10g42720	11.3	lipid metabolism.Phospholipid synthesis	LOC_Os10g42720	acyltransferase, putative, expressed								PFG_3A-05676.L.A15845						LOC_Os10g42720
LOC_Os01g19390	11.3	lipid metabolism.Phospholipid synthesis	LOC_Os01g19390	glycerol-3-phosphate acyltransferase, putative, expressed	Ds74404			SAL8D06				PFG_2C-10413.L.C12192,PFG_3A-14790.R.A29005,PFG_2C-10413.R.C12193						LOC_Os01g19390
LOC_Os11g41900	11.3	lipid metabolism.Phospholipid synthesis	LOC_Os11g41900	acyltransferase, putative, expressed								PFG_1B-13301.R.C07092,PFG_1B-13302.R.C07094"PFG_1C-07636.R.B05151,PFG_1C-07745.R.B05205,PFG_1C-05633.L.B04016,PFG_2B-60151.R.B15633,PFG_1C-09816.L.B06211PFG_3A-12127.L.A25049		RMD_05Z11HC19				LOC_Os11g41900
LOC_Os01g57360	11.3.1	lipid metabolism.Phospholipid synthesis.1-acylglycerol-3-phosphate O-acyltransferase	LOC_Os01g57360	acyltransferase, putative, expressed				SAA3F09										LOC_Os01g57360
LOC_Os05g42270	11.3.1	lipid metabolism.Phospholipid synthesis.1-acylglycerol-3-phosphate O-acyltransferase	LOC_Os05g42270	acyltransferase, putative, expressed								PFG_K-00366.L.E00682"PFG_K-00366.L.E00683,PFG_K-00366.R.E00684"						LOC_Os05g42270
LOC_Os05g45880	11.3.2	lipid metabolism.Phospholipid synthesis.choline kinase	LOC_Os05g45880	phosphotransferase, putative, expressed	Ds113700-1,Ds113700-3		ND3047_0_703_1A,T30745T"NE0018_0_702_1A,NE0049_0_702_1A,NF6014_0_403_1A,NE4521_0_701_1ANE7042_0_701_1A	CU317735,TEBA9E12,CU315704				PFG_3D-00137.R.D10262		RMD_03Z11BS90				LOC_Os05g45880
LOC_Os01g51920	11.3.2	lipid metabolism.Phospholipid synthesis.choline kinase	LOC_Os01g51920	phosphotransferase, putative, expressed	Ds28195-3		T18768T	CU319724,CU317844"CU319630,CU317045CU317470				PFG_2D-40062.R.D08129,PFG_1C-05052.L.B03655,PFG_1C-04928.L.B03578,PFG_2D-40064.R.D08132,PFG_1C-06150.L.B04358		RMD_05Z11DX08				LOC_Os01g51920
LOC_Os09g26700	11.3.2	lipid metabolism.Phospholipid synthesis.choline kinase	LOC_Os09g26700	choline/ethanolamine kinase, putative, expressed											SHIP_ZSF6871SHIP_ZSF6871	M0029396	RDs1677_5.1	LOC_Os09g26700
LOC_Os11g01450	11.3.3	lipid metabolism.Phospholipid synthesis.phosphatidate cytidylyltransferase	LOC_Os11g01450	phosphatidate cytidylyltransferase, putative, expressed			NC0627_0_501_1A,NC0109_0_402_1A					PFG_1B-08314.R.C04849						LOC_Os11g01450
LOC_Os02g03460	11.3.3	lipid metabolism.Phospholipid synthesis.phosphatidate cytidylyltransferase	LOC_Os02g03460	phosphatidate cytidylyltransferase, putative, expressed								PFG_4A-50057.R.A45527,PFG_2D-40290.R.D08407						LOC_Os02g03460
LOC_Os01g61560	11.3.3	lipid metabolism.Phospholipid synthesis.phosphatidate cytidylyltransferase	LOC_Os01g61560	phosphatidate cytidylyltransferase, putative, expressed				SAF5F02SAF5F02SAF5F02				PFG_3A-51546.R.A36181PFG_1B-11036.R.C06140PFG_3A-51546.R.A36181PFG_3A-51546.R.A36181PFG_1B-11036.R.C06140						LOC_Os01g61560
LOC_Os12g01480	11.3.3	lipid metabolism.Phospholipid synthesis.phosphatidate cytidylyltransferase	LOC_Os12g01480	phosphatidate cytidylyltransferase, putative, expressed	Ds28924-2,Ds28278-2													LOC_Os12g01480
LOC_Os01g55360	11.3.3	lipid metabolism.Phospholipid synthesis.phosphatidate cytidylyltransferase	LOC_Os01g55360	phosphatidate cytidylyltransferase, putative, expressed								PFG_2A-30497.R.A07126PFG_2A-00310.L.A04538PFG_2A-30497.R.A07126PFG_2A-00310.L.A04538PFG_2A-30497.R.A07126PFG_2A-00310.L.A04538PFG_2A-30497.R.A07126						LOC_Os01g55360
LOC_Os02g03110	11.3.4	lipid metabolism.Phospholipid synthesis.CDP-diacylglycerol-inositol 3-phosphatidyltransferase	LOC_Os02g03110	CDP-alcohol phosphatidyltransferase, putative, expressed								PFG_3A-51095.L.A35539,PFG_1B-08923.L.C05209PFG_3A-04108.R.A13623"PFG_3A-51095.L.A35539,PFG_1B-08923.L.C05209"PFG_3A-04108.R.A13623						LOC_Os02g03110
LOC_Os04g54200	11.3.5	lipid metabolism.Phospholipid synthesis.diacylglycerol kinase	LOC_Os04g54200	diacylglycerol kinase, putative, expressed	Ds110411-1,Ds38746,Ds39081-1,Ds108749"Ds110411-1,Ds38746,Ds39081-1,Ds108749		NC0571_0_101_1A,NE9044_0_102_1A,NF0007_0_703_1A"NE8024_0_405_1A,H0738_3_104_1A,H0738_3_201_1A,ND6022_0_402_1A,T06055T,ND4021_0_707_1A"NC0571_0_101_1A,NE9044_0_102_1A,NF0007_0_703_1A"NE8024_0_405_1A,H0738_3_104_1A,H0738_3_201_1A,ND6022_0_402_1A,T06055T,ND4021_0_707_1A	CU316159,CU325420,CU319330,CU324683,CU317893"CU321742,CU321051,CU324682,CU317562,CU326142,CU319498,TEBA7G10"CU325420,CU324683,CU317893"CU321742,CU321051,CU324682,CU316159,CU317562,CU326142,CU319330,CU319498,TEBA7G10				PFG_3A-51430.R.A36026,PFG_3A-51430.L.A36025PFG_2C-10012.L.C11614"PFG_3A-51430.R.A36026,PFG_3A-51430.L.A36025"PFG_2C-10012.L.C11614		RMD_04Z11HI70RMD_05NPBLB38RMD_05NPBLG98-2"RMD_05NPBLB38,RMD_04Z11HI70"RMD_05NPBLG98-2			RDs899_5.1RDs899_5.1	LOC_Os04g54200
LOC_Os12g12260	11.3.5	lipid metabolism.Phospholipid synthesis.diacylglycerol kinase	LOC_Os12g12260	diacylglycerol kinase 1, putative, expressed	Ds62730-3Ds62730-3													LOC_Os12g12260
LOC_Os12g38780	11.3.5	lipid metabolism.Phospholipid synthesis.diacylglycerol kinase	LOC_Os12g38780	diacylglycerol kinase 1, putative, expressed								PFG_K-04691.R.E07739,PFG_4A-04071.L.A45172,PFG_K-04691.R.E07738"PFG_K-04691.R.E07739,PFG_4A-04071.L.A45172,PFG_K-04691.R.E07738						LOC_Os12g38780
LOC_Os08g15090	11.3.5	lipid metabolism.Phospholipid synthesis.diacylglycerol kinase	LOC_Os08g15090	diacylglycerol kinase catalytic domain family protein, expressed				READ6G10,SES4F07				PFG_1C-14230.L.B08023		RMD_04Z11IM79,RMD_04Z11IM76RMD_03Z11DL42				LOC_Os08g15090
LOC_Os02g54650	11.3.5	lipid metabolism.Phospholipid synthesis.diacylglycerol kinase	LOC_Os02g54650	diacylglycerol kinase, putative, expressed								PFG_1C-01860.R.B01673"PFG_1E-03721.L.B11884,PFG_2D-41295.L.D09585,PFG_3A-07947.R.A19060"						LOC_Os02g54650
LOC_Os08g08110	11.3.5	lipid metabolism.Phospholipid synthesis.diacylglycerol kinase	LOC_Os08g08110	diacylglycerol kinase, putative, expressed	Ds41188"Ds15108-2,Ds12040"									RMD_03Z11BI28-4				LOC_Os08g08110
LOC_Os01g57420	11.3.5	lipid metabolism.Phospholipid synthesis.diacylglycerol kinase	LOC_Os01g57420	diacylglycerol kinase, putative, expressed			ND7023_0_504_1A"NE1540_0_703_1A,NE9002_0_105_1A,ND4546_0_503_1A"ND7023_0_504_1A"NE1540_0_703_1A,NE9002_0_105_1A,ND4546_0_503_1A"											LOC_Os01g57420
LOC_Os08g06450	11.3.6	lipid metabolism.Phospholipid synthesis.choline-phosphate cytidylyltransferase	LOC_Os08g06450	cytidylyltransferase domain containing protein, expressed			NF6815_0_701_1A,NE2047_0_102_1A,ND1017_0_502_1A,NE8526_0_503_1ANE8518_0_501_1A							RMD_03Z11FX37,RMD_03Z11CS68-3				LOC_Os08g06450
LOC_Os10g42790	11.3.6	lipid metabolism.Phospholipid synthesis.choline-phosphate cytidylyltransferase	LOC_Os10g42790	cytidylyltransferase domain containing protein, expressed			NE0011_0_404_1A											LOC_Os10g42790
LOC_Os10g24810	11.3.6	lipid metabolism.Phospholipid synthesis.choline-phosphate cytidylyltransferase	LOC_Os10g24810	cytidylyltransferase domain containing protein, expressed				DAB5C12				PFG_1C-07429.R.B05032,PFG_1C-07429.L.B05033						LOC_Os10g24810
LOC_Os07g29220	11.3.7	lipid metabolism.Phospholipid synthesis.cyclopropane-fatty-acyl-phospholipid synthase	LOC_Os07g29220	Cyclopropane-fatty-acyl-phospholipid synthase, putative, expressed		IndDs6072-2		SAR4A06,DAO2D12				PFG_3D-50380.R.D14531						LOC_Os07g29220
LOC_Os12g16650	11.3.7	lipid metabolism.Phospholipid synthesis.cyclopropane-fatty-acyl-phospholipid synthase	LOC_Os12g16650	Cyclopropane-fatty-acyl-phospholipid synthase, putative, expressed			ND6040_0_503A,ND6069_0_505_1A"ND6040_0_503A,ND6069_0_505_1A							RMD_04Z11BO33RMD_04Z11BO33				LOC_Os12g16650
LOC_Os01g72940	11.3.8	lipid metabolism.Phospholipid synthesis.phosphatidylserine decarboxylase	LOC_Os01g72940	phosphatidylserine decarboxylase, putative, expressed								PFG_4A-03981.L.A45057		RMD_05NPBLO14		M0056294		LOC_Os01g72940
LOC_Os06g48510	11.3.9	lipid metabolism.Phospholipid synthesis.choline monooxygenase	LOC_Os06g48510	choline monooxygenase, chloroplast precursor, putative, expressed								PFG_1B-20207.R.C09895,PFG_3D-50124.L.D14210"PFG_2D-00106.R.D00150,PFG_3A-15130.R.A29557,PFG_2A-30059.L.A06691,PFG_2A-30060.R.A06694,PFG_2A-30059.R.A06690,PFG_2A-30060.R.A06695,PFG_2A-30060.L.A06696						LOC_Os06g48510	OsCMO	Salinity tolerance	tolerance to salt stress by accumulation glycine betaine (GB)	10.1007/s11105-014-0703-7	Overexpression
LOC_Os06g37610	11.3.10	lipid metabolism.Phospholipid synthesis.(S)-coclaurine-N-methyltransferase	LOC_Os06g37610	Cyclopropane-fatty-acyl-phospholipid synthase, putative, expressed	Ds113453-3Ds113453-3													LOC_Os06g37610
LOC_Os06g36800	11.4	lipid metabolism.TAG synthesis	LOC_Os06g36800	O-acyltransferase, putative, expressed	Ds111149							PFG_1B-10038.L.C05729				M0040146		LOC_Os06g36800
LOC_Os05g10810	11.4	lipid metabolism.TAG synthesis	LOC_Os05g10810	O-acyltransferase, putative, expressed	Ds97875-2							PFG_1D-04340.L.B10109"PFG_1A-25037.R.A01068,PFG_1B-08338.L.C04891,PFG_3A-02199.R.A11191,PFG_3A-13280.L.A26688"						LOC_Os05g10810
LOC_Os04g55410	11.5.1	lipid metabolism.glyceral metabolism.glycerol kinase	LOC_Os04g55410	FGGY family of carbohydrate kinases, putative, expressed										RMD_04Z11PS40				LOC_Os04g55410
LOC_Os05g41590	11.5.2	lipid metabolism.glyceral metabolism.Glycerol-3-phosphate dehydrogenase (NAD+)	LOC_Os05g41590	glycerol-3-phosphate dehydrogenase, putative, expressed	Ds16825-1,Ds17508-1													LOC_Os05g41590
LOC_Os01g71280	11.5.2	lipid metabolism.glyceral metabolism.Glycerol-3-phosphate dehydrogenase (NAD+)	LOC_Os01g71280	glycerol-3-phosphate dehydrogenase, putative, expressed								PFG_1B-03214.L.A02156		RMD_03Z11EL05				LOC_Os01g71280
LOC_Os01g58740	11.5.2	lipid metabolism.glyceral metabolism.Glycerol-3-phosphate dehydrogenase (NAD+)	LOC_Os01g58740	glycerol-3-phosphate dehydrogenase, putative, expressed				CU313432CU313432				PFG_3A-11664.R.A24358"PFG_K-01017.R.E01889,PFG_3A-02536.L.A11682"PFG_3A-11664.R.A24358"PFG_K-01017.R.E01889,PFG_3A-02536.L.A11682"						LOC_Os01g58740
LOC_Os04g14790	11.5.3	lipid metabolism.glyceral metabolism.FAD-dependent glycerol-3-phosphate dehydrogenase	LOC_Os04g14790	FAD dependent oxidoreductase domain containing protein, expressed								PFG_K-06143.L.E10408						LOC_Os04g14790
LOC_Os11g02400	11.6	lipid metabolism.lipid transfer proteins etc	LOC_Os11g02400	LTPL8 - Protease inhibitor/seed storage/LTP family protein precursor, expressed								PFG_3A-60783.R.A39411,PFG_3A-60052.L.A38439,PFG_3A-60783.L.A39409,PFG_3A-60783.R.A39410,PFG_3A-60783.L.A39408PFG_3A-04015.R.A13496"PFG_3A-60783.R.A39411,PFG_3A-60052.L.A38439,PFG_3A-60783.L.A39409,PFG_3A-60783.R.A39410,PFG_3A-60783.L.A39408"PFG_3A-04015.R.A13496						LOC_Os11g02400
LOC_Os04g35790	11.6	lipid metabolism.lipid transfer proteins etc	LOC_Os04g35790	GLTP domain containing protein, putative, expressed	Ds29942-1,Ds63348-2"Ds29942-1,Ds63348-2"Ds29942-1,Ds63348-2			CU322409,CU322901CU318907CU322409"CU318907,CU322901""CU322409,CU322901"CU318907				PFG_3A-51253.L.A35776PFG_1A-13832.R.C01467PFG_3A-51253.L.A35776PFG_1A-13832.R.C01467PFG_3A-51253.L.A35776PFG_1A-13832.R.C01467		RMD_05NPBOD62-2RMD_05NPBOD62-2RMD_05NPBOD62-2		M0051034M0051034M0051034		LOC_Os04g35790
LOC_Os12g02340	11.6	lipid metabolism.lipid transfer proteins etc	LOC_Os12g02340	LTPL14 - Protease inhibitor/seed storage/LTP family protein precursor, expressed												M0001464		LOC_Os12g02340
LOC_Os11g24070	11.6	lipid metabolism.lipid transfer proteins etc	LOC_Os11g24070	LTPL10 - Protease inhibitor/seed storage/LTP family protein precursor, expressed													RDs816_5.1RdSpm1316_3.1	LOC_Os11g24070
LOC_Os08g42040	11.6	lipid metabolism.lipid transfer proteins etc	LOC_Os08g42040	LTPL80 - Protease inhibitor/seed storage/LTP family protein precursor, expressed								PFG_3A-01566.L.A10428PFG_3A-01566.L.A10428		RMD_05NPBOD76-2,RMD_05NPBOD77"RMD_05NPBOD76-2,RMD_05NPBOD77				LOC_Os08g42040
LOC_Os08g01710	11.6	lipid metabolism.lipid transfer proteins etc	LOC_Os08g01710	GLTP domain containing protein, putative, expressed			NE4512_0_504_1ANC2582_0_401_1A	CU318804"CU318811,CU318875,CU314731"				PFG_2A-60159.L.A08174						LOC_Os08g01710
LOC_Os07g26460	11.6	lipid metabolism.lipid transfer proteins etc	LOC_Os07g26460	GLTP domain containing protein, putative, expressed			NF4048_0_703_1A											LOC_Os07g26460
LOC_Os09g33530	11.7	lipid metabolism.unassigned	LOC_Os09g33530	expressed protein	Ds48354-2,Ds68823"Ds48354-2,Ds68823		T21108T,NF4906_0_702_1A,T11601T,T13475T,T21989T,ND4518_0_703_1A"NF4906_0_702_1A,T21989T"T21108T,T11601T	TEBB2D11"CU317793,CU315823,CU323877,CU319840"CU323877TEBB2D11"CU317793,CU319840"						RMD_03Z11MZ72RMD_05NPBLE20				LOC_Os09g33530
LOC_Os01g26039	11.7	lipid metabolism.unassigned	LOC_Os01g26039	expressed protein	Ds63888Ds32347-2		ND2044_0_502_1A,NC2626_0_732_1A,NC2626_0_531_1A,ND2010_0_504_1A"T07451T,T07449T	CU320602				PFG_3A-60567.L.A39118		RMD_05NPBNQ43				LOC_Os01g26039
LOC_Os01g26000	11.7	lipid metabolism.unassigned	LOC_Os01g26000	expressed protein								PFG_3A-11586.R.A24268,PFG_3D-50421.R.D14591"PFG_2D-40369.L.D08505,PFG_3A-51086.R.A35524,PFG_2D-40369.L.D08506,PFG_2D-40386.L.D08528,PFG_2D-40386.L.D08529		RMD_04Z11JV91				LOC_Os01g26000
LOC_Os03g57090	11.7	lipid metabolism.unassigned	LOC_Os03g57090	arv1, putative, expressed								PFG_1C-06261.R.B04424						LOC_Os03g57090
LOC_Os06g42120	11.8	lipid metabolism.''exotics'' (steroids, squalene etc)	LOC_Os06g42120	sulfotransferase domain containing protein, expressed	Ds67474-3							PFG_3A-11870.L.A24682PFG_2D-30589.L.D06795				M0054698		LOC_Os06g42120
LOC_Os12g04320	11.8	lipid metabolism.''exotics'' (steroids, squalene etc)	LOC_Os12g04320	sulfotransferase domain containing protein, expressed										RMD_03Z11BV43-2				LOC_Os12g04320
LOC_Os10g11270	11.8	lipid metabolism.''exotics'' (steroids, squalene etc)	LOC_Os10g11270	sulfotransferase domain containing protein, expressed	Ds114257													LOC_Os10g11270
LOC_Os07g05460	11.8	lipid metabolism.''exotics'' (steroids, squalene etc)	LOC_Os07g05460	flavonol sulfotransferase, putative, expressed												M0023537		LOC_Os07g05460
LOC_Os05g42190	11.8	lipid metabolism.''exotics'' (steroids, squalene etc)	LOC_Os05g42190	NADPH-dependent FMN reductase domain containing protein, expressed	Ds102703-1		NF2767_0_104_1A					PFG_5A-00575.R.A46946						LOC_Os05g42190
LOC_Os08g14180	11.8	lipid metabolism.''exotics'' (steroids, squalene etc)	LOC_Os08g14180	flavonol sulfotransferase, putative, expressed										RMD_04Z11HT57,RMD_03Z11UM37,RMD_03Z11UO14,RMD_04Z11HT41,RMD_04Z11BX57,RMD_03Z11UO15,RMD_04Z11HT55-2,RMD_04Z11HT34,RMD_03Z11UP21-2,RMD_04Z11IH68	SHIP_ZD1135			LOC_Os08g14180
LOC_Os12g04350	11.8	lipid metabolism.''exotics'' (steroids, squalene etc)	LOC_Os12g04350	sulfotransferase domain containing protein, expressed	Ds78324-1							PFG_K-02757.R.E04604,PFG_1B-19742.L.C09726,PFG_K-02757.R.E04605PFG_3A-03557.R.A12878		RMD_03Z11BL44				LOC_Os12g04350
LOC_Os02g52720	11.8	lipid metabolism.''exotics'' (steroids, squalene etc)	LOC_Os02g52720	peroxisomal multifunctional enzyme type 2, putative, expressed	Ds74464-2													LOC_Os02g52720
LOC_Os04g44460	11.8	lipid metabolism.''exotics'' (steroids, squalene etc)	LOC_Os04g44460	sulfotransferase domain containing protein, expressed	Ds118082													LOC_Os04g44460
LOC_Os01g57570	11.8	lipid metabolism.''exotics'' (steroids, squalene etc)	LOC_Os01g57570	NADPH-dependent FMN reductase domain containing protein, expressed			NC0556_0_405_1ANC0556_0_405_1A	MUL3H06"CU315973,CU316184"MUL3H06"CU315973,CU316184"				PFG_2D-41628.R.D09906PFG_2D-41628.R.D09906		RMD_05Z11AU68RMD_05Z11AU68				LOC_Os01g57570
LOC_Os11g04550	11.8	lipid metabolism.''exotics'' (steroids, squalene etc)	LOC_Os11g04550	sulfotransferase domain containing protein, expressed								PFG_K-06129.R.E10380						LOC_Os11g04550
LOC_Os12g04300	11.8	lipid metabolism.''exotics'' (steroids, squalene etc)	LOC_Os12g04300	sulfotransferase domain containing protein, expressed								PFG_3A-09999.R.A21927						LOC_Os12g04300
LOC_Os09g37280	11.8	lipid metabolism.''exotics'' (steroids, squalene etc)	LOC_Os09g37280	peroxisomal multifunctional enzyme type 2, putative, expressed				READ3H07READ3H07				PFG_3D-00144.R.D10275PFG_3D-00144.R.D10275		RMD_03Z11AR63-2,RMD_03Z11AR66"RMD_03Z11AR63-2,RMD_03Z11AR66				LOC_Os09g37280
LOC_Os11g04530	11.8	lipid metabolism.''exotics'' (steroids, squalene etc)	LOC_Os11g04530	sulfotransferase domain containing protein, expressed	Ds88652-2,Ds88670-2,Ds72284		NC2795_0_702_1A,T17250T,T14946T											LOC_Os11g04530
LOC_Os08g40390	11.8	lipid metabolism.''exotics'' (steroids, squalene etc)	LOC_Os08g40390	sulfotransferase domain containing protein, expressed	Ds39432,Ds39430,Ds102154-3													LOC_Os08g40390
LOC_Os11g04540	11.8	lipid metabolism.''exotics'' (steroids, squalene etc)	LOC_Os11g04540	sulfotransferase domain containing protein, expressed													RGdSpm427_3.1	LOC_Os11g04540
LOC_Os08g20130	11.8	lipid metabolism.''exotics'' (steroids, squalene etc)	LOC_Os08g20130	flavonol sulfotransferase, putative, expressed								PFG_2C-50291.R.C14737						LOC_Os08g20130
LOC_Os02g37760	11.8	lipid metabolism.''exotics'' (steroids, squalene etc)	LOC_Os02g37760	lecithine cholesterol acyltransferase, putative, expressed								PFG_1A-09641.L.C01223						LOC_Os02g37760
LOC_Os08g04460	11.8	lipid metabolism.''exotics'' (steroids, squalene etc)	LOC_Os08g04460	NADPH-dependent FMN reductase domain containing protein, expressed			NC0691_0_501_1ANC0691_0_501_1A											LOC_Os08g04460
LOC_Os11g30910	11.8	lipid metabolism.''exotics'' (steroids, squalene etc)	LOC_Os11g30910	sulfotransferase domain containing protein, expressed								PFG_2D-31306.L.D07644PFG_2D-31306.R.D07645					RdSpm6096I_3.1,RdSpm6092C_3.1,RdSpm6092D_3.1"RdSpm6092B_3.1,RdSpm6092M_3.1,RdSpm6092H_3.1,RdSpm6092L_3.1,RdSpm6092J_3.1,RdSpm6096N_3.1,RdSpm6092_3.1	LOC_Os11g30910
LOC_Os03g53730	11.8	lipid metabolism.''exotics'' (steroids, squalene etc)	LOC_Os03g53730	flavoprotein wrbA, putative, expressed								PFG_1C-03055.R.B02471						LOC_Os03g53730
LOC_Os08g40330	11.8	lipid metabolism.''exotics'' (steroids, squalene etc)	LOC_Os08g40330	sulfotransferase domain containing protein, expressed						GSNU_Ds721							RDs1222_5.1	LOC_Os08g40330
LOC_Os11g30810	11.8	lipid metabolism.''exotics'' (steroids, squalene etc)	LOC_Os11g30810	sulfotransferase domain containing protein, expressed								PFG_4A-50023.R.A45485,PFG_4A-50023.L.A45484PFG_3A-17930.R.A33550						LOC_Os11g30810
LOC_Os09g08190	11.8	lipid metabolism.''exotics'' (steroids, squalene etc)	LOC_Os09g08190	sulfotransferase domain containing protein, expressed								PFG_1A-18808.R.B00648						LOC_Os09g08190
LOC_Os07g05450	11.8	lipid metabolism.''exotics'' (steroids, squalene etc)	LOC_Os07g05450	sulfotransferase domain containing protein, expressed												M0063721		LOC_Os07g05450
LOC_Os11g15370	11.8	lipid metabolism.''exotics'' (steroids, squalene etc)	LOC_Os11g15370	sulfotransferase domain containing protein, expressed	Ds80951-1							PFG_3A-09917.R.A21793,PFG_3A-09917.L.A21794						LOC_Os11g15370
LOC_Os12g04340	11.8	lipid metabolism.''exotics'' (steroids, squalene etc)	LOC_Os12g04340	sulfotransferase domain containing protein, expressed			T07443T							RMD_03Z11KY21				LOC_Os12g04340
LOC_Os07g41460	11.8	lipid metabolism.''exotics'' (steroids, squalene etc)	LOC_Os07g41460	sulfotransferase domain containing protein, expressed				READ3B03				PFG_3A-02961.R.A12149,PFG_3A-02917.R.A12089						LOC_Os07g41460
LOC_Os12g17160	11.8	lipid metabolism.''exotics'' (steroids, squalene etc)	LOC_Os12g17160	flavonol sulfotransferase, putative, expressed	Ds63460-1,Ds67228-3,Ds88581-1									RMD_04Z11DT01		M0039236		LOC_Os12g17160
LOC_Os08g05650	11.8.1	lipid metabolism.''exotics'' (steroids, squalene etc).sphingolipids	LOC_Os08g05650	diacylglycerol kinase, putative, expressed								PFG_2C-30144.L.C13121PFG_2C-30144.L.C13121						LOC_Os08g05650
LOC_Os01g46940	11.8.1	lipid metabolism.''exotics'' (steroids, squalene etc).sphingolipids	LOC_Os01g46940	sphingolipid C4-hydroxylase SUR2, putative, expressed			ND6012_0_402_1A					PFG_1A-24854.L.B01159						LOC_Os01g46940
LOC_Os03g15750	11.8.1	lipid metabolism.''exotics'' (steroids, squalene etc).sphingolipids	LOC_Os03g15750	ASC1, putative, expressed								PFG_2C-20362.R.C12798						LOC_Os03g15750
LOC_Os07g37580	11.8.1	lipid metabolism.''exotics'' (steroids, squalene etc).sphingolipids	LOC_Os07g37580	diacylglycerol kinase, putative, expressed			T18177TT18177TT18177T					PFG_3A-14451.R.A28473,PFG_3A-12527.R.A25593,PFG_3A-14451.L.A28472"PFG_3A-14451.R.A28473,PFG_3A-14451.L.A28472PFG_3A-14451.L.A28472PFG_3A-14451.R.A28473		RMD_04Z11AI89RMD_04Z11AI89				LOC_Os07g37580
LOC_Os02g37080	11.8.1	lipid metabolism.''exotics'' (steroids, squalene etc).sphingolipids	LOC_Os02g37080	ASC1, putative, expressed	Ds40547-2							PFG_3A-11135.R.A23663PFG_2C-40011.R.C13403PFG_3A-11135.R.A23663PFG_2C-40011.R.C13403						LOC_Os02g37080
LOC_Os04g45800	11.8.1	lipid metabolism.''exotics'' (steroids, squalene etc).sphingolipids	LOC_Os04g45800	diacylglycerol kinase, putative, expressed				DAE2H11										LOC_Os04g45800
LOC_Os01g01080	11.8.1	lipid metabolism.''exotics'' (steroids, squalene etc).sphingolipids	LOC_Os01g01080	decarboxylase, putative, expressed								PFG_2D-10116.L.D02507,PFG_K-01409.R.E02525,PFG_K-01409.R.E02526,PFG_2C-00059.L.C11154PFG_2C-30280.L.C13286"PFG_K-01409.R.E02525,PFG_K-01409.R.E02526,PFG_2C-00059.L.C11154""PFG_K-01409.R.E02525,PFG_K-01409.R.E02526,PFG_2C-00059.L.C11154"				M0026841,M0028179		LOC_Os01g01080
LOC_Os01g57350	11.8.1	lipid metabolism.''exotics'' (steroids, squalene etc).sphingolipids	LOC_Os01g57350	diacylglycerol kinase, putative, expressed	Ds89272"Ds105981,Ds40775"Ds89272"Ds105981,Ds40775"		ND4506_0_503_1A,NE5027_0_101_1A,T10015TND6054_0_101_1A"ND4506_0_503_1A,T27949T,T30750T,T28008T,NF1031_0_102_1A,ND8036_0_103_1A,T28772T,NE5027_0_101_1A,T07332T,T22060T,T39865T,T29384T,NE5039_0_701_1A,T10015T,NE4038_0_102_1A,NF9013_0_401_1A,T03510T,ND6054_0_101_1A"	SCA8E02,SAK8D12,REAA6B05CU320741"CU318282,SCA8E02,SAK8D12,CU317955,CU322158,CU320741,CU323285,CU315804,CU322041,CU320532,CU323933,CU321146,CU317570,CU317882,CU318098,CU315425,CU318441,CU318939,SAR3F03,REAA6B05,CU325590,CU318341,CU325543,CU320964"						RMD_04Z11IB27RMD_04Z11IB27"RMD_03Z11BV23,RMD_03Z11BV23-2"	SHIP_ZS2228,SHIP_ZS2431.B,SHIP_ZSF4171,SHIP_ZS2026.B,SHIP_ZSF4171.B,SHIP_ZS2026.A,SHIP_ZS2026.C,SHIP_ZS2028.B,SHIP_ZS2432.A,SHIP_ZS2028.C,SHIP_ZS2638,SHIP_ZS2228.C,SHIP_ZS2432.B,SHIP_ZS2028.A,SHIP_ZS2027,SHIP_ZS2027.A"SHIP_ZS2228,SHIP_ZS2431.B,SHIP_ZSF4171,SHIP_ZS2026.B,SHIP_ZSF4171.B,SHIP_ZS2026.A,SHIP_ZS2026.C,SHIP_ZS2028.B,SHIP_ZS2432.A,SHIP_ZS2028.C,SHIP_ZS2638,SHIP_ZS2228.C,SHIP_ZS2432.B,SHI…			LOC_Os01g57350
LOC_Os02g42660	11.8.1	lipid metabolism.''exotics'' (steroids, squalene etc).sphingolipids	LOC_Os02g42660	sphingolipid delta desaturase, putative, expressed	Ds64621-2										SHIP_NE2071,SHIP_NE2072			LOC_Os02g42660
LOC_Os02g51150	11.8.1	lipid metabolism.''exotics'' (steroids, squalene etc).sphingolipids	LOC_Os02g51150	sphingolipid C4-hydroxylase SUR2, putative, expressed								PFG_2A-20630.R.A06461PFG_2A-20630.R.A06461			SHIP_NE2180,SHIP_NE2150"SHIP_NE2180,SHIP_NE2150			LOC_Os02g51150
LOC_Os03g57090	11.8.1	lipid metabolism.''exotics'' (steroids, squalene etc).sphingolipids	LOC_Os03g57090	arv1, putative, expressed								PFG_1C-06261.R.B04424						LOC_Os03g57090
LOC_Os10g37280	11.8.1	lipid metabolism.''exotics'' (steroids, squalene etc).sphingolipids	LOC_Os10g37280	diacylglycerol kinase, putative, expressed								PFG_1A-17205.L.B00105				M0014009		LOC_Os10g37280
LOC_Os10g11200	11.8.1	lipid metabolism.''exotics'' (steroids, squalene etc).sphingolipids	LOC_Os10g11200	aminotransferase, classes I and II, domain containing protein, expressed										RMD_05Z11CF06				LOC_Os10g11200
LOC_Os06g12250	11.8.1	lipid metabolism.''exotics'' (steroids, squalene etc).sphingolipids	LOC_Os06g12250	sphingolipid C4-hydroxylase SUR2, putative, expressed								PFG_3A-07973.R.A19104				M0025279"M0025261,M0025315"		LOC_Os06g12250
LOC_Os09g16920	11.8.1	lipid metabolism.''exotics'' (steroids, squalene etc).sphingolipids	LOC_Os09g16920	desaturase/cytochrome b5 protein, putative, expressed										RMD_03Z11GC34-2				LOC_Os09g16920
LOC_Os03g59070	11.8.1	lipid metabolism.''exotics'' (steroids, squalene etc).sphingolipids	LOC_Os03g59070	phosphatase, putative, expressed								PFG_1B-09623.L.C05537,PFG_1B-09520.L.C05492"PFG_1A-07202.L.C00210,PFG_1A-07108.L.C00172						LOC_Os03g59070
LOC_Os12g43363	11.8.1	lipid metabolism.''exotics'' (steroids, squalene etc).sphingolipids	LOC_Os12g43363	fatty acid hydroxylase, putative, expressed				CU322904,CU322928CU326181"CU322957,CU322958""CU322904,CU322928"CU326181"CU322957,CU322958""CU322904,CU322928"CU326181"CU322957,CU322958"				PFG_1B-19341.R.C09580PFG_1B-19341.R.C09580PFG_1B-19341.R.C09580		RMD_04Z11QD67RMD_04Z11QD67RMD_04Z11QD67				LOC_Os12g43363
LOC_Os01g43520	11.8.1.1	lipid metabolism.''exotics'' (steroids, squalene etc).sphingolipids.ceramidase	LOC_Os01g43520	neutral ceramidase precursor, putative, expressed				DAO4D02,SAR5H11"DAO4D02,SAR5H11				PFG_3A-16033.R.A30952PFG_3A-16033.R.A30952						LOC_Os01g43520
LOC_Os01g70360	11.8.1.2	lipid metabolism.''exotics'' (steroids, squalene etc).sphingolipids.serine C-palmitoyltransferase	LOC_Os01g70360	serine palmitoyltransferase 2, putative, expressed			NC0489_0_102_1A,NC0542_0_103_1A,T09495T	CU323704,CU314752,CU316951,CU316478,CU324472,CU320394"CU319129,CU314479,CU320652,CU319090				PFG_2C-50165.L.C14575						LOC_Os01g70360
LOC_Os01g70370	11.8.1.2	lipid metabolism.''exotics'' (steroids, squalene etc).sphingolipids.serine C-palmitoyltransferase	LOC_Os01g70370	serine palmitoyltransferase 2, putative, expressed			NF3003_0_532_1A,ND1004_0_703_1A,NC2583_0_101_1A,ND8060_0_402_1A,ND1054_0_705_1A	DAJ3G04,SAL1B01										LOC_Os01g70370
LOC_Os01g67870	11.8.1.3	lipid metabolism.''exotics'' (steroids, squalene etc).sphingolipids.ceramide glucosyltransferase	LOC_Os01g67870	expressed protein										RMD_05Z11AJ21		M0024137		LOC_Os01g67870
LOC_Os11g48020	11.8.2	lipid metabolism.''exotics'' (steroids, squalene etc).methylsterol monooxygenase	LOC_Os11g48020	fatty acid hydroxylase, putative, expressed											SHIP_NDX0829.B,SHIP_NDX0829.A	M0034097		LOC_Os11g48020
LOC_Os07g01150	11.8.2	lipid metabolism.''exotics'' (steroids, squalene etc).methylsterol monooxygenase	LOC_Os07g01150	fatty acid hydroxylase, putative, expressed	Ds70242-2Ds70242-2Ds70242-2		NF6812_0_101_1ANF6812_0_101_1ANF6812_0_101_1A					PFG_4A-03473.L.A44391PFG_1E-05422.L.C10879PFG_4A-03473.L.A44391PFG_1E-05422.L.C10879PFG_4A-03473.L.A44391PFG_1E-05422.L.C10879		RMD_04Z11EM87RMD_04Z11EM87RMD_04Z11EM87				LOC_Os07g01150
LOC_Os03g01820	11.8.2	lipid metabolism.''exotics'' (steroids, squalene etc).methylsterol monooxygenase	LOC_Os03g01820	fatty acid hydroxylase, putative, expressed								PFG_1B-15320.R.C07881PFG_2A-10537.L.A05619						LOC_Os03g01820
LOC_Os10g39810	11.8.2	lipid metabolism.''exotics'' (steroids, squalene etc).methylsterol monooxygenase	LOC_Os10g39810	fatty acid hydroxylase, putative, expressed								PFG_1B-21506.L.C10391PFG_1B-21506.L.C10391				M0057538M0057538		LOC_Os10g39810
LOC_Os07g23740	11.8.3	lipid metabolism.''exotics'' (steroids, squalene etc).UDP-glucose:sterol glucosyltransferase	LOC_Os07g23740	sterol 3-beta-glucosyltransferase, putative, expressed								PFG_1C-07818.L.B05240,PFG_4A-04024.R.A45107,PFG_1B-17602.R.C08838"PFG_1C-07818.L.B05240,PFG_4A-04024.R.A45107,PFG_1B-17602.R.C08838		RMD_04Z11OA26RMD_04Z11OA26RMD_04Z11OA26		M0016806M0016806M0016806		LOC_Os07g23740
LOC_Os04g04240	11.8.3	lipid metabolism.''exotics'' (steroids, squalene etc).UDP-glucose:sterol glucosyltransferase	LOC_Os04g04240	sterol 3-beta-glucosyltransferase, putative, expressed								PFG_1D-01709.R.B08931,PFG_1D-01901.R.B09006"PFG_2B-10013.L.B12734,PFG_3A-03529.L.A12835,PFG_1D-01709.R.B08930						LOC_Os04g04240
LOC_Os02g11940	11.8.3	lipid metabolism.''exotics'' (steroids, squalene etc).UDP-glucose:sterol glucosyltransferase	LOC_Os02g11940	sterol glucosyltransferase, putative, expressed				SAO6F10				PFG_4A-03894.L.A44936PFG_4A-03894.R.A44937"PFG_4A-03894.L.A44936,PFG_4A-03894.R.A44937"						LOC_Os02g11940
LOC_Os01g64750	11.8.3	lipid metabolism.''exotics'' (steroids, squalene etc).UDP-glucose:sterol glucosyltransferase	LOC_Os01g64750	sterol 3-beta-glucosyltransferase, putative, expressed								PFG_3D-00140.R.D10268						LOC_Os01g64750
LOC_Os09g34090	11.8.4	lipid metabolism.''exotics'' (steroids, squalene etc).3-beta hydroxysteroid dehydrogenase/isomerase	LOC_Os09g34090	sterol-4-alpha-carboxylate 3-dehydrogenase, decarboxylating, putative, expressed												M0033806M0033806		LOC_Os09g34090
LOC_Os03g29150	11.8.4	lipid metabolism.''exotics'' (steroids, squalene etc).3-beta hydroxysteroid dehydrogenase/isomerase	LOC_Os03g29150	NAD dependent epimerase/dehydratase family protein, putative, expressed								PFG_2A-20365.L.A06237PFG_3C-00116.L.C15776PFG_2A-20365.L.A06237PFG_3C-00116.L.C15776PFG_2A-20365.L.A06237PFG_3C-00116.L.C15776		RMD_04Z11GT63-4,RMD_04Z11IG38-2"RMD_04Z11GT63-4,RMD_04Z11IG38-2"RMD_04Z11GT63-4,RMD_04Z11IG38-2		M0036879M0036879M0036879	RdSpm5311_3.1RdSpm5311_3.1RdSpm5311_3.1	LOC_Os03g29150
LOC_Os12g01160	11.8.7	lipid metabolism.''exotics'' (steroids, squalene etc).trans-2-enoyl-CoA reductase (NADPH)	LOC_Os12g01160	dehydrogenase, putative, expressed								PFG_2C-00210.L.C11368PFG_2B-30189.L.B14244		RMD_03Z11KB16-2				LOC_Os12g01160
LOC_Os01g05670	11.8.7	lipid metabolism.''exotics'' (steroids, squalene etc).trans-2-enoyl-CoA reductase (NADPH)	LOC_Os01g05670	3-oxo-5-alpha-steroid 4-dehydrogenase, putative, expressed			NF7037_0_103_1A,T13462T					PFG_3A-14998.L.A29358,PFG_3A-14998.L.A29359,PFG_3A-14998.R.A29357,PFG_3A-14999.R.A29361,PFG_3A-14999.L.A29362,PFG_3B-00326.R.B16435		RMD_04Z11FJ53				LOC_Os01g05670
LOC_Os11g06590	11.8.7	lipid metabolism.''exotics'' (steroids, squalene etc).trans-2-enoyl-CoA reductase (NADPH)	LOC_Os11g06590	alcohol dehydrogenase GroES-like domain containing protein, expressed								PFG_3A-03139.L.A12366						LOC_Os11g06590
LOC_Os07g10130	11.8.8	lipid metabolism.''exotics'' (steroids, squalene etc).squalene synthase	LOC_Os07g10130	squalene synthetase, putative, expressed		IndDs4031-1						PFG_3A-08546.L.A19923						LOC_Os07g10130
LOC_Os03g59040	11.8.8	lipid metabolism.''exotics'' (steroids, squalene etc).squalene synthase	LOC_Os03g59040	squalene synthetase, putative, expressed								PFG_1B-15711.L.C08042PFG_1B-15711.L.C08042						LOC_Os03g59040
LOC_Os04g52500	11.8.10	lipid metabolism.'exotics' (steroids, squalene etc).phosphatidylcholinesterol O-acyltransferase	LOC_Os04g52500	lecithine cholesterol acyltransferase, putative, expressed				DAG7G05				PFG_3A-52208.L.A37083"PFG_3A-05278.R.A15244,PFG_1C-11134.R.B06825,PFG_2B-50182.R.B15262"PFG_3A-52208.R.A37084		RMD_04Z11BH31,RMD_03Z11LN32,RMD_04Z11BH08,RMD_04Z11BH52				LOC_Os04g52500
LOC_Os01g71800	11.8.10	lipid metabolism.'exotics' (steroids, squalene etc).phosphatidylcholinesterol O-acyltransferase	LOC_Os01g71800	lecithin cholesterol acyltransferase, putative, expressed	Ds92598-1	IndDs1716-1												LOC_Os01g71800
LOC_Os09g33820	11.8.10	lipid metabolism.'exotics' (steroids, squalene etc).phosphatidylcholinesterol O-acyltransferase	LOC_Os09g33820	lecithine cholesterol acyltransferase, putative, expressed								PFG_2B-40508.L.B15013,PFG_2B-40508.R.B15014						LOC_Os09g33820
LOC_Os03g52010	11.8.10	lipid metabolism.'exotics' (steroids, squalene etc).phosphatidylcholinesterol O-acyltransferase	LOC_Os03g52010	lecithin cholesterol acyltransferase, putative, expressed								PFG_2C-60309.L.C15143,PFG_2C-60309.L.C15142,PFG_2D-00151.R.D00209,PFG_1B-12608.L.C06800						LOC_Os03g52010
LOC_Os02g37800	11.8.10	lipid metabolism.'exotics' (steroids, squalene etc).phosphatidylcholinesterol O-acyltransferase	LOC_Os02g37800	lecithin:cholesterol acyltransferase, putative, expressed										RMD_05NPBLG53				LOC_Os02g37800
LOC_Os03g13030	11.8.10	lipid metabolism.'exotics' (steroids, squalene etc).phosphatidylcholinesterol O-acyltransferase	LOC_Os03g13030	lecithin cholesterol acyltransferase, putative, expressed	Ds46639Ds46639Ds72119-1							PFG_3A-50332.R.A34438PFG_3A-50332.R.A34438						LOC_Os03g13030
LOC_Os02g56910	11.8.10	lipid metabolism.'exotics' (steroids, squalene etc).phosphatidylcholinesterol O-acyltransferase	LOC_Os02g56910	lecithine cholesterol acyltransferase, putative, expressed								PFG_1C-09750.L.B06190,PFG_1C-09750.R.B06191"PFG_K-00421.L.E00803,PFG_3A-13565.L.A27087,PFG_3A-13565.L.A27088PFG_3A-13565.R.A27089		RMD_04Z11JR57RMD_04Z11JT61	SHIP_ZD0536,SHIP_ZD0847,SHIP_ZD0778,SHIP_ZD0820,SHIP_ZD0802,SHIP_ZD0790,SHIP_ZD0789,SHIP_ZD0779,SHIP_ZD0871,SHIP_ZD0570,SHIP_ZD0858,SHIP_ZD0573,SHIP_ZD0803"SHIP_ZD0574,SHIP_ZD0793,SHIP_ZD0490,SHIP_ZD0777			LOC_Os02g56910
LOC_Os02g37700	11.8.10	lipid metabolism.'exotics' (steroids, squalene etc).phosphatidylcholinesterol O-acyltransferase	LOC_Os02g37700	lecithin:cholesterol acyltransferase, putative, expressed	Ds92895-2Ds57343-3							PFG_1A-08733.L.C00858PFG_1A-09620.L.C01198						LOC_Os02g37700
LOC_Os10g08026	11.8.10	lipid metabolism.'exotics' (steroids, squalene etc).phosphatidylcholinesterol O-acyltransferase	LOC_Os10g08026	lecithin:cholesterol acyltransferase, putative, expressed	Ds33263							PFG_3A-60247.L.A38748						LOC_Os10g08026
LOC_Os02g37654	11.8.10	lipid metabolism.'exotics' (steroids, squalene etc).phosphatidylcholinesterol O-acyltransferase	LOC_Os02g37654	lecithin:cholesterol acyltransferase, putative, expressed	Ds110487			DAC6F03,SAC8C11				PFG_1A-21337.R.C03073,PFG_3A-03189.L.A12412,PFG_1A-21337.L.C03074"PFG_2A-10292.L.A05377,PFG_3A-03189.R.A12413						LOC_Os02g37654
LOC_Os09g27210	11.8.10	lipid metabolism.'exotics' (steroids, squalene etc).phosphatidylcholinesterol O-acyltransferase	LOC_Os09g27210	lecithine cholesterol acyltransferase, putative, expressed				SAO7A08				PFG_1C-13112.R.B07594,PFG_1A-12012.L.A00382PFG_2B-50307.R.B15377						LOC_Os09g27210
LOC_Os05g29974	11.9.2	lipid metabolism.lipid degradation.lipases	LOC_Os05g29974	lipase, putative, expressed								PFG_2A-30111.L.A06756PFG_2A-30111.L.A06756						LOC_Os05g29974
LOC_Os01g10250	11.9.2	lipid metabolism.lipid degradation.lipases	LOC_Os01g10250	hydrolase, alpha/beta fold family domain containing protein, expressed								PFG_1C-08901.R.B05772,PFG_3D-02555.R.D13318,PFG_3D-02673.L.D13488PFG_3D-02673.L.D13488"PFG_1C-08901.R.B05772,PFG_3D-02555.R.D13318,PFG_3D-02673.L.D13488"		RMD_03Z11HM44RMD_03Z11HM44RMD_03Z11HM44		M0021625M0060819M0060819M0021625		LOC_Os01g10250
LOC_Os05g48416	11.9.2	lipid metabolism.lipid degradation.lipases	LOC_Os05g48416	lipase-related, putative, expressed										RMD_04Z11AP35RMD_04Z11AP35			RGT3610_5.1RGT3610_5.1	LOC_Os05g48416
LOC_Os09g23150	11.9.2	lipid metabolism.lipid degradation.lipases	LOC_Os09g23150	monoglyceride lipase, putative, expressed								PFG_K-03429.L.E05658PFG_3A-16032.R.A30951						LOC_Os09g23150
LOC_Os01g62010	11.9.2	lipid metabolism.lipid degradation.lipases	LOC_Os01g62010	hydrolase, alpha/beta fold family domain containing protein, expressed								PFG_3A-10227.R.A22304,PFG_K-06521.R.E10981						LOC_Os01g62010
LOC_Os01g21560	11.9.2	lipid metabolism.lipid degradation.lipases	LOC_Os01g21560	esterase/lipase/thioesterase family protein, putative, expressed				SAB5F09,DAB4B03				PFG_K-06408.R.E10852,PFG_K-06408.L.E10854,PFG_K-06408.L.E10853						LOC_Os01g21560
LOC_Os07g47250	11.9.2	lipid metabolism.lipid degradation.lipases	LOC_Os07g47250	lipase precursor, putative, expressed	Ds67206-3,Ds56223-1"Ds67206-3,Ds56223-1"Ds67206-3,Ds56223-1		ND4507_0_105_1AND4507_0_105_1AND4507_0_105_1A	CU314297"CU317786,CU320188"CU314297"CU317786,CU320188"CU314297"CU317786,CU320188"						RMD_04Z11EW61,RMD_05NPBMR58"RMD_04Z11EW61,RMD_05NPBMR58"RMD_04Z11EW61,RMD_05NPBMR58				LOC_Os07g47250
LOC_Os11g01875	11.9.2	lipid metabolism.lipid degradation.lipases	LOC_Os11g01875	lipase-related, putative, expressed				CU320219CU320219CU320219CU320219CU320219						RMD_04Z11DA90RMD_04Z11DA90RMD_04Z11DA90				LOC_Os11g01875
LOC_Os03g22670	11.9.2	lipid metabolism.lipid degradation.lipases	LOC_Os03g22670	triacylglycerol Lipase, putative, expressed	Ds111104-1,Ds23531		H0071_1_101_1A	01ET3_288_B_001_004_036_015F04			01ET3_288_B_001_004_036_015F04			RMD_03Z11AB83				LOC_Os03g22670
LOC_Os01g71010	11.9.2	lipid metabolism.lipid degradation.lipases	LOC_Os01g71010	lipase precursor, putative, expressed			T01678T									M0023967		LOC_Os01g71010
LOC_Os12g01930	11.9.2	lipid metabolism.lipid degradation.lipases	LOC_Os12g01930	lipase-related, putative, expressed				CU315726CU318074CU315726CU318074CU315726CU318074CU315726CU318074CU315726CU318074								M0057277M0057277M0057277M0057277		LOC_Os12g01930
LOC_Os07g37840	11.9.2	lipid metabolism.lipid degradation.lipases	LOC_Os07g37840	lipase, putative, expressed				DAM1H06										LOC_Os07g37840
LOC_Os11g43510	11.9.2	lipid metabolism.lipid degradation.lipases	LOC_Os11g43510	lipase precursor, putative, expressed								PFG_4A-01184.L.A41302PFG_4A-02315.L.A42764						LOC_Os11g43510
LOC_Os12g01030	11.9.2	lipid metabolism.lipid degradation.lipases	LOC_Os12g01030	monoglyceride lipase, putative, expressed	Ds108160-1			SAD5E06,DAI5B10				PFG_4A-03127.L.A43911PFG_1A-08945.R.C00942PFG_1C-03665.R.B02922				M0024466	RdSpm4214_3.1	LOC_Os12g01030
LOC_Os01g33784	11.9.2	lipid metabolism.lipid degradation.lipases	LOC_Os01g33784	lipase family protein, putative, expressed				SAE8H07				PFG_3A-17357.R.A32713,PFG_3A-17357.L.A32712						LOC_Os01g33784
LOC_Os03g51010	11.9.2	lipid metabolism.lipid degradation.lipases	LOC_Os03g51010	hydrolase, alpha/beta fold family domain containing protein, expressed	Ds34449-2,Ds34460-2,Ds34405-2		T41625T	SAJ4B02				PFG_2A-50096.L.A07933PFG_3A-11168.L.A23707"PFG_3A-11168.R.A23706,PFG_3A-11173.L.A23715,PFG_3A-11168.R.A23705"					RdSpm4132D_3.1	LOC_Os03g51010
LOC_Os01g21310	11.9.2	lipid metabolism.lipid degradation.lipases	LOC_Os01g21310	expressed protein								PFG_1B-13423.R.C07152PFG_2C-30241.R.C13245						LOC_Os01g21310
LOC_Os04g21160	11.9.2.1	lipid metabolism.lipid degradation.lipases.triacylglycerol lipase	LOC_Os04g21160	triacylglycerol lipase 1 precursor, putative, expressed				DAJ4G04,SAL2H08,SAL2A09				PFG_3A-02997.L.A12185,PFG_1B-12003.R.C06559		RMD_03Z11BL30	SHIP_ZSX0599,SHIP_ZSX0601,SHIP_ZSX0596.A,SHIP_NSX0006.E			LOC_Os04g21160
LOC_Os05g22600	11.9.2.1	lipid metabolism.lipid degradation.lipases.triacylglycerol lipase	LOC_Os05g22600	expressed protein			NE3526_0_404_1A					PFG_3A-50343.R.A34451"PFG_2B-00348.L.B12566,PFG_1A-11833.L.A00354"		RMD_03Z11HK73				LOC_Os05g22600
LOC_Os09g39790	11.9.2.1	lipid metabolism.lipid degradation.lipases.triacylglycerol lipase	LOC_Os09g39790	lipase, putative, expressed								PFG_4A-02894.R.A43602,PFG_1B-23336.R.A03641,PFG_1B-08622.R.C05046,PFG_4A-02887.R.A43592"PFG_1B-23336.L.A03640,PFG_K-05547.R.E09221						LOC_Os09g39790
LOC_Os07g34400	11.9.2.1	lipid metabolism.lipid degradation.lipases.triacylglycerol lipase	LOC_Os07g34400	lipase class 3 family protein, putative, expressed	Ds57089Ds21540-1							PFG_3A-10845.R.A23240		RMD_04Z11FU96-2,RMD_04Z11FU96-3			RdSpm3081A_3.1	LOC_Os07g34400
LOC_Os09g01590	11.9.2.1	lipid metabolism.lipid degradation.lipases.triacylglycerol lipase	LOC_Os09g01590	triacylglycerol lipase 1 precursor, putative, expressed								PFG_1A-14337.R.C01689						LOC_Os09g01590
LOC_Os01g14080	11.9.2.1	lipid metabolism.lipid degradation.lipases.triacylglycerol lipase	LOC_Os01g14080	lipase class 3 family protein, putative, expressed	Ds107515-1Ds50862-1	IndDs3425-2	T14275T,T14067TNC0186_0_103_1A											LOC_Os01g14080
LOC_Os06g10850	11.9.2.1	lipid metabolism.lipid degradation.lipases.triacylglycerol lipase	LOC_Os06g10850	lipase, putative, expressed								PFG_3A-03029.R.A12236,PFG_3A-03029.L.A12237,PFG_3A-03040.R.A12251,PFG_3A-03040.L.A12252PFG_2A-50147.R.A07988PFG_2A-50147.R.A07988						LOC_Os06g10850
LOC_Os03g61540	11.9.2.1	lipid metabolism.lipid degradation.lipases.triacylglycerol lipase	LOC_Os03g61540	lipase class 3 family protein, putative, expressed				SAT4B10CU320008"DAO9A08,SAS3F10"CU320008"DAO9A08,SAS3F10"		GSNU_Ds570GSNU_Ds570		PFG_3B-70006.R.B16823,PFG_4A-02871.R.A43566PFG_1D-01356.R.B08778"PFG_2C-40536.L.C14172,PFG_2C-40538.L.C14180,PFG_2C-40538.L.C14179""PFG_3B-70006.R.B16823,PFG_4A-02871.R.A43566"PFG_1D-01356.R.B08778"PFG_2C-40536.L.C14172,PFG_2C-40538.L.C14180,PFG_2C-40538.L.C14179"						LOC_Os03g61540
LOC_Os04g43030	11.9.2.1	lipid metabolism.lipid degradation.lipases.triacylglycerol lipase	LOC_Os04g43030	lipase class 3 family protein, putative, expressed	Ds27738-2							PFG_1D-03656.R.B09787,PFG_1B-21639.L.C10462,PFG_1B-21640.L.C10463		RMD_04Z11MI83		M0064244		LOC_Os04g43030
LOC_Os02g42170	11.9.2.1	lipid metabolism.lipid degradation.lipases.triacylglycerol lipase	LOC_Os02g42170	phospholipase, putative, expressed								PFG_2C-80054.L.C15478				M0060324		LOC_Os02g42170
LOC_Os05g06140	11.9.2.1	lipid metabolism.lipid degradation.lipases.triacylglycerol lipase	LOC_Os05g06140	lipase, putative, expressed	Ds90185-2,Ds90162-3"Ds24161-1,Ds24055,Ds24141													LOC_Os05g06140
LOC_Os01g67420	11.9.2.1	lipid metabolism.lipid degradation.lipases.triacylglycerol lipase	LOC_Os01g67420	lipase, putative, expressed								PFG_2C-60268.R.C15088"PFG_3B-00271.R.B16394,PFG_2B-30269.R.B14347"		RMD_04Z11FI26-3				LOC_Os01g67420
LOC_Os02g43700	11.9.2.1	lipid metabolism.lipid degradation.lipases.triacylglycerol lipase	LOC_Os02g43700	triacylglycerol lipase like protein, putative, expressed								PFG_3A-52669.L.A37733,PFG_2D-00686.R.D01015,PFG_2D-21413.R.D05646,PFG_2D-00685.R.D01013						LOC_Os02g43700
LOC_Os01g54810	11.9.2.1	lipid metabolism.lipid degradation.lipases.triacylglycerol lipase	LOC_Os01g54810	lipase, putative, expressed								PFG_3A-08877.R.A20373PFG_4A-50215.R.A45728						LOC_Os01g54810	this1	Culm leaf	Tillering. Pollen development.	10.1093/jxb/ert256	Mutant
LOC_Os01g15000	11.9.2.1	lipid metabolism.lipid degradation.lipases.triacylglycerol lipase	LOC_Os01g15000	lipase, putative, expressed			T22435T,T21960T	SAN8F02				PFG_2B-40441.R.B14956,PFG_4A-00375.L.A40278						LOC_Os01g15000
LOC_Os01g46290	11.9.2.1	lipid metabolism.lipid degradation.lipases.triacylglycerol lipase	LOC_Os01g46290	lipase, putative, expressed								PFG_3A-16895.R.A32059					RGT2406_5.1	LOC_Os01g46290
LOC_Os02g28040	11.9.2.1	lipid metabolism.lipid degradation.lipases.triacylglycerol lipase	LOC_Os02g28040	lipase, putative, expressed				SAK8C02DAP7H07										LOC_Os02g28040
LOC_Os07g28250	11.9.2.1	lipid metabolism.lipid degradation.lipases.triacylglycerol lipase	LOC_Os07g28250	lipase class 3 family protein, putative, expressed								PFG_3A-00947.R.A09682						LOC_Os07g28250
LOC_Os07g39810	11.9.2.1	lipid metabolism.lipid degradation.lipases.triacylglycerol lipase	LOC_Os07g39810	lipase class 3 family protein, putative, expressed				01ET3_013_002_A_119_003H03			01ET3_013_002_A_119_003H03							LOC_Os07g39810
LOC_Os11g43760	11.9.2.1	lipid metabolism.lipid degradation.lipases.triacylglycerol lipase	LOC_Os11g43760	lipase class 3 family protein, putative, expressed				01ET3_373_A_009_008_018_018B11"TEBA4F02,TEBB4G05,CU320303"			01ET3_373_A_009_008_018_018B11	PFG_1A-07102.R.C00168"PFG_1B-20339.R.C09954,PFG_1A-07102.R.C00167,PFG_K-02417.R.E04265"						LOC_Os11g43760
LOC_Os12g41970	11.9.2.1	lipid metabolism.lipid degradation.lipases.triacylglycerol lipase	LOC_Os12g41970	lipase class 3 family protein, putative, expressed	Ds106751							PFG_3A-09768.R.A21582"PFG_3A-12326.R.A25320,PFG_3A-05190.R.A15122"						LOC_Os12g41970
LOC_Os08g41780	11.9.2.1	lipid metabolism.lipid degradation.lipases.triacylglycerol lipase	LOC_Os08g41780	triacylglycerol lipase precursor, putative, expressed	Ds113187-1					GSNU_Ds789		PFG_2C-20179.R.C12572				M0036249,M0036242		LOC_Os08g41780
LOC_Os05g32380	11.9.2.1	lipid metabolism.lipid degradation.lipases.triacylglycerol lipase	LOC_Os05g32380	phospholipase, putative, expressed	Ds35029-2							PFG_3A-07755.L.A18803"PFG_1B-12627.L.C06816,PFG_4A-04195.R.A45336,PFG_1A-09743.L.C01276,PFG_4A-04195.L.A45335,PFG_3D-50111.R.D14196"		RMD_04Z11EI80-3,RMD_04Z11EI80-2				LOC_Os05g32380
LOC_Os06g42860	11.9.2.1	lipid metabolism.lipid degradation.lipases.triacylglycerol lipase	LOC_Os06g42860	triacylglycerol lipase precursor, putative, expressed	Ds28944-2,Ds35496-1,Ds28973-3,Ds28908-4,Ds35358-1			CU317861,CU320399SAM3A04										LOC_Os06g42860
LOC_Os02g54010	11.9.2.1	lipid metabolism.lipid degradation.lipases.triacylglycerol lipase	LOC_Os02g54010	lipase class 3 family protein, putative, expressed								PFG_2B-10203.L.B12917,PFG_3A-52225.R.A37105"PFG_2D-00683.R.D01007,PFG_2D-20220.R.D04616		RMD_05Z11AR06				LOC_Os02g54010
LOC_Os01g46250	11.9.2.1	lipid metabolism.lipid degradation.lipases.triacylglycerol lipase	LOC_Os01g46250	lipase, putative, expressed	Ds23507							PFG_3A-04233.R.A13792,PFG_3A-10358.R.A22535						LOC_Os01g46250
LOC_Os01g46240	11.9.2.1	lipid metabolism.lipid degradation.lipases.triacylglycerol lipase	LOC_Os01g46240	lipase class 3 family protein, putative, expressed								PFG_3A-50085.R.A34111,PFG_1C-13202.R.B07620"PFG_3A-10358.L.A22533,PFG_1B-13138.R.C07035,PFG_3A-04233.L.A13790,PFG_3A-10358.L.A22534,PFG_3A-04233.L.A13791		RMD_04Z11CK65				LOC_Os01g46240
LOC_Os01g43140	11.9.2.1	lipid metabolism.lipid degradation.lipases.triacylglycerol lipase	LOC_Os01g43140	lipase, putative, expressed	Ds90490							PFG_3A-09521.R.A21259PFG_2D-30168.R.D06207PFG_2C-30277.L.C13282						LOC_Os01g43140
LOC_Os01g51360	11.9.2.1	lipid metabolism.lipid degradation.lipases.triacylglycerol lipase	LOC_Os01g51360	lipase, putative, expressed	Ds40573-2,Ds103911-1"Ds40573-2,Ds103911-1							PFG_K-04730.R.E07793,PFG_K-04730.L.E07795,PFG_K-04730.L.E07794"PFG_K-04730.R.E07793,PFG_K-04730.L.E07795,PFG_K-04730.L.E07794					RdSpm3714B_3.1RdSpm3714B_3.1	LOC_Os01g51360
LOC_Os01g20840	11.9.2.1	lipid metabolism.lipid degradation.lipases.triacylglycerol lipase	LOC_Os01g20840	lipase class 3 family protein, putative, expressed										RMD_04Z11KG73				LOC_Os01g20840
LOC_Os04g56240	11.9.2.1	lipid metabolism.lipid degradation.lipases.triacylglycerol lipase	LOC_Os04g56240	lipase, putative, expressed	Ds116326-4							PFG_K-01974.L.E03579,PFG_K-01993.L.E03615						LOC_Os04g56240
LOC_Os01g52180	11.9.2.1	lipid metabolism.lipid degradation.lipases.triacylglycerol lipase	LOC_Os01g52180	lipase, putative, expressed	Ds25312		T03880T										RdSpm3980A_3.1	LOC_Os01g52180
LOC_Os04g41200	11.9.2.1	lipid metabolism.lipid degradation.lipases.triacylglycerol lipase	LOC_Os04g41200	lipase, putative, expressed	Ds76882							PFG_1C-12803.R.B07487,PFG_1A-14201.R.C01614						LOC_Os04g41200
LOC_Os05g28150	11.9.2.1	lipid metabolism.lipid degradation.lipases.triacylglycerol lipase	LOC_Os05g28150	lipase, putative, expressed								PFG_3A-52248.R.A37143PFG_4A-02244.R.A42661						LOC_Os05g28150
LOC_Os02g52830	11.9.2.1	lipid metabolism.lipid degradation.lipases.triacylglycerol lipase	LOC_Os02g52830	lipase, putative, expressed			T24082T					PFG_3A-11316.R.A23910		RMD_03Z11KU55			RdSpm6609A_3.1,RdSpm6609C_3.1	LOC_Os02g52830
LOC_Os01g21300	11.9.2.2	lipid metabolism.lipid degradation.lipases.acylglycerol lipase	LOC_Os01g21300	esterase/lipase/thioesterase family protein, putative, expressed								PFG_2A-40430.R.A07655PFG_2C-10347.L.C12078		RMD_05Z11FS51RMD_05NPBLB41	SHIP_ZD1612			LOC_Os01g21300
LOC_Os10g04620	11.9.2.2	lipid metabolism.lipid degradation.lipases.acylglycerol lipase	LOC_Os10g04620	OsPOP20 - Putative Prolyl Oligopeptidase homologue, expressed	Ds28774Ds28774													LOC_Os10g04620
LOC_Os01g49380	11.9.2.2	lipid metabolism.lipid degradation.lipases.acylglycerol lipase	LOC_Os01g49380	lipase, putative, expressed								PFG_1B-16839.L.C08535"PFG_1A-15622.L.C02169,PFG_1A-15517.L.C02111,PFG_3A-00860.L.A09594"PFG_1B-16839.L.C08535		RMD_03Z11KB47-2,RMD_03Z11KB47				LOC_Os01g49380
LOC_Os01g72520	11.9.3	lipid metabolism.lipid degradation.lysophospholipases	LOC_Os01g72520	phosphoesterase family protein, putative, expressed	Ds77672"Ds66153-3,Ds65889-3"	IndDs2083-2,IndDs1868-2						PFG_K-01686.R.E03021PFG_2B-10403.L.B13104"PFG_3A-16117.R.A31064,PFG_1A-11218.L.A00215,PFG_1A-11218.R.A00214,PFG_2D-31388.L.D07770,PFG_K-00256.R.E00460,PFG_3A-16117.R.A31063""PFG_K-01404.R.E02510,PFG_K-01403.R.E02507,PFG_K-01404.R.E02511,PFG_K-01403.R.E02506"				M0060247	RdSpm2147_3.1	LOC_Os01g72520
LOC_Os07g03160	11.9.3	lipid metabolism.lipid degradation.lysophospholipases	LOC_Os07g03160	WD domain, G-beta repeat domain containing protein, expressed								PFG_2B-60269.L.B15745,PFG_1C-04747.L.B03493				M0032530		LOC_Os07g03160
LOC_Os08g01920	11.9.3	lipid metabolism.lipid degradation.lysophospholipases	LOC_Os08g01920	SGR2, putative, expressed								PFG_2D-30897.L.D07029				M0011860		LOC_Os08g01920
LOC_Os09g36520	11.9.3	lipid metabolism.lipid degradation.lysophospholipases	LOC_Os09g36520	ki1 protein, putative, expressed		IndDs324-1						PFG_3D-02626.R.D13424,PFG_3D-00958.R.D11261						LOC_Os09g36520
LOC_Os03g02740	11.9.3.1	lipid metabolism.lipid degradation.lysophospholipases.phospholipase D	LOC_Os03g02740	phospholipase D, putative, expressed			NE4040_0_703_1A					PFG_1B-00524.L.A01274,PFG_2C-40479.L.C14089						LOC_Os03g02740
LOC_Os01g20860	11.9.3.1	lipid metabolism.lipid degradation.lysophospholipases.phospholipase D	LOC_Os01g20860	phospholipase D. Active site motif family protein, expressed								PFG_3C-00516.L.C16280PFG_3C-00516.L.C16281		RMD_03Z11GF07	SHIP_NE1515			LOC_Os01g20860
LOC_Os09g25390	11.9.3.1	lipid metabolism.lipid degradation.lysophospholipases.phospholipase D	LOC_Os09g25390	phospholipase D, putative, expressed						GSNU_Ds232,GSNU_Ds231,GSNU_Ds233								LOC_Os09g25390
LOC_Os10g38060	11.9.3.1	lipid metabolism.lipid degradation.lysophospholipases.phospholipase D	LOC_Os10g38060	phospholipase D, putative, expressed								PFG_2D-11076.L.D03900,PFG_3A-16474.L.A31546PFG_3A-00215.L.A08738"PFG_2D-11076.L.D03900,PFG_3A-16474.L.A31546"PFG_3A-00215.L.A08738						LOC_Os10g38060	OsPLDbeta1	Blast resistance	Resistance to Pyricularia grisea and Xanthonomas oryzae pv oryzae.	10.1104/pp.108.131979	Knockdown
LOC_Os03g62410	11.9.3.1	lipid metabolism.lipid degradation.lysophospholipases.phospholipase D	LOC_Os03g62410	phospholipase D, putative, expressed	Ds37786,Ds30436-2,Ds38607"Ds37786,Ds38607		T29320T,ND0052_0_103_1A,NF8020_0_701_1A,T21681T"ND4551_0_401_1A,NC0234_0_102_1A"T29320T,ND0052_0_103_1A,NF8020_0_701_1A,T21681T"ND4551_0_401_1A,NC0234_0_102_1A	CU323123,CU324953,CU322324,CU324819"CU323123,CU324953,CU322324,CU324819				PFG_1C-06823.R.B04732PFG_1B-18239.U.C09124PFG_1C-06823.R.B04732PFG_1B-18239.U.C09124						LOC_Os03g62410
LOC_Os06g40190	11.9.3.1	lipid metabolism.lipid degradation.lysophospholipases.phospholipase D	LOC_Os06g40190	phospholipase D, putative, expressed								PFG_1C-09534.L.B06086PFG_3A-14818.R.A29058						LOC_Os06g40190
LOC_Os03g27370	11.9.3.1	lipid metabolism.lipid degradation.lysophospholipases.phospholipase D	LOC_Os03g27370	phospholipase D, putative, expressed								PFG_3D-01411.L.D11810				M0003068	RdSpm2974_3.1	LOC_Os03g27370
LOC_Os06g40180	11.9.3.1	lipid metabolism.lipid degradation.lysophospholipases.phospholipase D	LOC_Os06g40180	phospholipase D, putative, expressed								PFG_3A-12400.R.A25417						LOC_Os06g40180	OsPLD慣5	Insect resistance	Resistance to rice striped stem borer and rice brown planthopper.	10.1104/pp.111.183749	Knockdown
LOC_Os06g40170	11.9.3.1	lipid metabolism.lipid degradation.lysophospholipases.phospholipase D	LOC_Os06g40170	phospholipase D, putative, expressed				AI43				PFG_2D-21197.R.D05415						LOC_Os06g40170	OsPLD慣4	Insect resistance	Resistance to rice striped stem borer and rice brown planthopper.	10.1104/pp.111.183749	Knockdown
LOC_Os09g37100	11.9.3.1	lipid metabolism.lipid degradation.lysophospholipases.phospholipase D	LOC_Os09g37100	phospholipase D, putative, expressed										RMD_03Z11DG17-2RMD_03Z11ED94-2		M0063588,M0048524		LOC_Os09g37100
LOC_Os08g31060	11.9.3.1	lipid metabolism.lipid degradation.lysophospholipases.phospholipase D	LOC_Os08g31060	phospholipase D alpha 1, putative, expressed	Ds116873													LOC_Os08g31060
LOC_Os01g07760	11.9.3.1	lipid metabolism.lipid degradation.lysophospholipases.phospholipase D	LOC_Os01g07760	phospholipase D, putative, expressed								PFG_1A-21508.L.C03138PFG_3A-11703.L.A24411PFG_1A-21508.L.C03138PFG_3A-11703.L.A24411						LOC_Os01g07760	OsPLD慣1	Salinity tolerance	Salinity tolerance in suspension-cultured cells.	10.1111/j.1744-7909.2010.01021.x	Knockdown
LOC_Os05g29050	11.9.3.1	lipid metabolism.lipid degradation.lysophospholipases.phospholipase D	LOC_Os05g29050	phospholipase D p1, putative, expressed				DAL4A06,REAF3G04"DAL4A06,REAF3G04				PFG_1B-07541.R.C04485						LOC_Os05g29050
LOC_Os07g15680	11.9.3.1	lipid metabolism.lipid degradation.lysophospholipases.phospholipase D	LOC_Os07g15680	phospholipase D, putative, expressed								PFG_2D-40364.R.D08494						LOC_Os07g15680
LOC_Os02g02790	11.9.3.1	lipid metabolism.lipid degradation.lysophospholipases.phospholipase D	LOC_Os02g02790	C2 domain containing protein, expressed										RMD_04Z11BF21,RMD_05NPBMU49				LOC_Os02g02790
LOC_Os05g51050	11.9.3.2	lipid metabolism.lipid degradation.lysophospholipases.carboxylesterase	LOC_Os05g51050	acyl-protein thioesterase, putative, expressed				CU317485						RMD_05NPBLG26				LOC_Os05g51050
LOC_Os11g04350	11.9.3.2	lipid metabolism.lipid degradation.lysophospholipases.carboxylesterase	LOC_Os11g04350	cell death associated protein, putative, expressed	Ds37738,Ds38749,Ds110963-1,Ds38751-1Ds36435												RdSpm736_3.1	LOC_Os11g04350
LOC_Os04g57370	11.9.3.2	lipid metabolism.lipid degradation.lysophospholipases.carboxylesterase	LOC_Os04g57370	acyl-protein thioesterase, putative, expressed		IndDs1861-1										M0030105		LOC_Os04g57370
LOC_Os04g57390	11.9.3.2	lipid metabolism.lipid degradation.lysophospholipases.carboxylesterase	LOC_Os04g57390	acyl-protein thioesterase, putative, expressed			T17786T	REAF3E06										LOC_Os04g57390
LOC_Os04g09540	11.9.3.2	lipid metabolism.lipid degradation.lysophospholipases.carboxylesterase	LOC_Os04g09540	acyl-protein thioesterase, putative, expressed								PFG_1A-24556.R.B01042						LOC_Os04g09540
LOC_Os01g42690	11.9.3.2	lipid metabolism.lipid degradation.lysophospholipases.carboxylesterase	LOC_Os01g42690	OsPOP2 - Putative Prolyl Oligopeptidase homologue, expressed	Ds62791-1,Ds62569-1"Ds62791-1,Ds62569-1			CU316900CU320217CU316900				PFG_2D-00310.R.D00484,PFG_2A-00185.R.A04388,PFG_2D-00310.R.D00483"PFG_2D-00310.R.D00484,PFG_2A-00185.R.A04388,PFG_2D-00310.R.D00483		RMD_05NPBNY85"RMD_04Z11HC72-3,RMD_04Z11HC05-2""RMD_04Z11HC72-3,RMD_04Z11HC05-2"RMD_05NPBNY85				LOC_Os01g42690
LOC_Os04g57380	11.9.3.2	lipid metabolism.lipid degradation.lysophospholipases.carboxylesterase	LOC_Os04g57380	acyl-protein thioesterase, putative, expressed								PFG_3D-01402.R.D11799,PFG_3D-01495.L.D11898PFG_3D-01402.R.D11798					RGT2113_5.1	LOC_Os04g57380
LOC_Os01g07960	11.9.3.2	lipid metabolism.lipid degradation.lysophospholipases.carboxylesterase	LOC_Os01g07960	acyl-protein thioesterase, putative, expressed				CU321378CU321378CU321378						RMD_03Z11AH17-2RMD_03Z11AH17-2RMD_03Z11AH17-2				LOC_Os01g07960
LOC_Os08g39350	11.9.3.3	lipid metabolism.lipid degradation.lysophospholipases.glycerophosphodiester phosphodiesterase	LOC_Os08g39350	glycerophosphoryl diester phosphodiesterase family protein, putative, expressed			NC0218_0_504_1A					PFG_4A-00002.L.A39790		RMD_04Z11AX20				LOC_Os08g39350
LOC_Os12g27102	11.9.3.3	lipid metabolism.lipid degradation.lysophospholipases.glycerophosphodiester phosphodiesterase	LOC_Os12g27102	glycerophosphoryl diester phosphodiesterase family protein, putative, expressed	Ds86426-1Ds86426-1Ds86426-1		T04013TT04013TT04013T											LOC_Os12g27102
LOC_Os09g17000	11.9.3.3	lipid metabolism.lipid degradation.lysophospholipases.glycerophosphodiester phosphodiesterase	LOC_Os09g17000	glycerophosphoryl diester phosphodiesterase family protein, putative, expressed				REAA3E04REAA3E04									RdSpm4505D_3.1,RdSpm4505_3.1,RdSpm4505B_3.1,RdSpm4505C_3.1"RdSpm4504A_3.1,RdSpm4508C_3.1"RdSpm4505D_3.1,RdSpm4505_3.1,RdSpm4505B_3.1,RdSpm4505C_3.1"RdSpm4504A_3.1,RdSpm4508C_3.1	LOC_Os09g17000
LOC_Os02g37590	11.9.3.3	lipid metabolism.lipid degradation.lysophospholipases.glycerophosphodiester phosphodiesterase	LOC_Os02g37590	glycerophosphoryl diester phosphodiesterase family protein, putative, expressed				DAE5C07,SAF3C04				PFG_4A-02618.L.A43187,PFG_4A-02618.L.A43186PFG_3A-12836.L.A26003PFG_1C-02824.L.B02296PFG_K-01801.L.E03269		RMD_04Z11FY65				LOC_Os02g37590
LOC_Os11g12800	11.9.3.3	lipid metabolism.lipid degradation.lysophospholipases.glycerophosphodiester phosphodiesterase	LOC_Os11g12800	glycerophosphoryl diester phosphodiesterase family protein, putative, expressed								PFG_3A-60059.R.A38448PFG_3A-60059.R.A38448PFG_3A-60059.R.A38448						LOC_Os11g12800
LOC_Os02g09450	11.9.3.3	lipid metabolism.lipid degradation.lysophospholipases.glycerophosphodiester phosphodiesterase	LOC_Os02g09450	glycerophosphoryl diester phosphodiesterase family protein, putative, expressed	Ds30042Ds30042		NF4047_0_701_1A"ND9055_0_406_1A,ND9055_0_702_1A"NF4047_0_701_1A"ND9055_0_406_1A,ND9055_0_702_1A"	CU324346CU320716TEBB2B07CU324346CU320716TEBB2B07				PFG_3A-02944.R.A12130,PFG_1A-24902.L.B01165"PFG_3A-02944.R.A12130,PFG_1A-24902.L.B01165		RMD_03Z11CW63-2RMD_03Z11CW63-2			RGT2609_5.1RGT2609_5.1	LOC_Os02g09450
LOC_Os03g40670	11.9.3.3	lipid metabolism.lipid degradation.lysophospholipases.glycerophosphodiester phosphodiesterase	LOC_Os03g40670	glycerophosphoryl diester phosphodiesterase family protein, putative, expressed	Ds47020		NF7015_0_702_1A,NF8536_0_101_1A,NE4506_0_102_1A,T15407T"NF2753_0_501_1A,NE5043_0_101_1A,T09857T	CU316508,CU316911"CU320284,CU326136,CU317636						RMD_04Z11CZ72,RMD_03Z11KW45				LOC_Os03g40670
LOC_Os08g42390	11.9.3.3	lipid metabolism.lipid degradation.lysophospholipases.glycerophosphodiester phosphodiesterase	LOC_Os08g42390	glycerophosphoryl diester phosphodiesterase family protein, putative, expressed	Ds26319		T30736T	CU320614,CU319891,CU317299"04ET3_373_A_214_000_012E05,CU317473			04ET3_373_A_214_000_012E05							LOC_Os08g42390
LOC_Os04g32320	11.9.3.3	lipid metabolism.lipid degradation.lysophospholipases.glycerophosphodiester phosphodiesterase	LOC_Os04g32320	glycerophosphoryl diester phosphodiesterase family protein, putative, expressed	Ds26804-3							PFG_2A-40054.R.A07230,PFG_1A-17304.L.B00143,PFG_2C-30315.L.C13336					RGT2980_5.1	LOC_Os04g32320
LOC_Os02g31030	11.9.3.3	lipid metabolism.lipid degradation.lysophospholipases.glycerophosphodiester phosphodiesterase	LOC_Os02g31030	glycerophosphoryl diester phosphodiesterase family protein, putative, expressed	Ds27125Ds27125		NF4858_0_505_1A"ND0062_0_501_1A,NF2039_0_501_1A"NF4858_0_505_1A"ND0062_0_501_1A,NF2039_0_501_1A"	04ET3_348_B_004_019_033G1204ET3_348_B_004_019_033G12			04ET3_348_B_004_019_033G1204ET3_348_B_004_019_033G12	PFG_1B-24522.L.A03939PFG_1B-24522.L.A03939						LOC_Os02g31030
LOC_Os01g55780	11.9.3.3	lipid metabolism.lipid degradation.lysophospholipases.glycerophosphodiester phosphodiesterase	LOC_Os01g55780	glycerophosphoryl diester phosphodiesterase family protein, putative, expressed								PFG_1D-02607.L.B09302		RMD_03Z11CE02				LOC_Os01g55780
LOC_Os04g39610	11.9.3.3	lipid metabolism.lipid degradation.lysophospholipases.glycerophosphodiester phosphodiesterase	LOC_Os04g39610	glycerophosphoryl diester phosphodiesterase family protein, putative, expressed			ND4066_0_403_1A,ND5029_0_502_1AND8006_0_705_1A"ND4066_0_403_1A,ND5029_0_502_1A"ND8006_0_705_1A							RMD_04Z11HJ57				LOC_Os04g39610
LOC_Os02g58500	11.9.3.4	lipid metabolism.lipid degradation.lysophospholipases.phospholipase A2	LOC_Os02g58500	phospholipase A2, putative, expressed								PFG_K-04191.R.E07202						LOC_Os02g58500
LOC_Os03g50030	11.9.3.4	lipid metabolism.lipid degradation.lysophospholipases.phospholipase A2	LOC_Os03g50030	phospholipase A2, putative, expressed												M0011468	RdSpm393B_3.1	LOC_Os03g50030
LOC_Os11g34440	11.9.3.4	lipid metabolism.lipid degradation.lysophospholipases.phospholipase A2	LOC_Os11g34440	phospholipase A2, putative, expressed													RdSpm3615_3.1	LOC_Os11g34440
LOC_Os01g01190	11.9.3.5	lipid metabolism.lipid degradation.lysophospholipases.phosphoinositide phospholipase C	LOC_Os01g01190	phosphoesterase family protein, putative, expressed		IndDs3806,IndDs4341-3,IndDs3499,IndDs3290,IndDs4170				GSNU_Ds264					SHIP_ZS3572		RdSpm1050B_3.1,RdSpm1053B_3.1,RdSpm1050A_3.1,RdSpm1068B_3.1,RdSpm1055_3.1,RdSpm4586_3.1,RdSpm1054_3.1,RdSpm1061_3.1	LOC_Os01g01190
LOC_Os03g61130	11.9.3.5	lipid metabolism.lipid degradation.lysophospholipases.phosphoinositide phospholipase C	LOC_Os03g61130	phosphoesterase family protein, putative, expressed	Ds117451													LOC_Os03g61130
LOC_Os03g63580	11.9.3.5	lipid metabolism.lipid degradation.lysophospholipases.phosphoinositide phospholipase C	LOC_Os03g63580	phosphoesterase family protein, putative, expressed										RMD_04Z11DN83			RdSpm873A_3.1	LOC_Os03g63580
LOC_Os11g38050	11.9.3.5	lipid metabolism.lipid degradation.lysophospholipases.phosphoinositide phospholipase C	LOC_Os11g38050	phosphoesterase family protein, putative, expressed	Ds111752,Ds30357,Ds21622,Ds89990							PFG_3A-08072.R.A19251,PFG_3A-08072.R.A19252						LOC_Os11g38050
LOC_Os06g23780	11.9.4.2	lipid metabolism.lipid degradation.beta-oxidation.acyl CoA DH	LOC_Os06g23780	glutaryl-CoA dehydrogenase, mitochondrial precursor, putative, expressed	Ds51334,Ds51335-2												RdSpm6249_3.1	LOC_Os06g23780
LOC_Os05g07090	11.9.4.2	lipid metabolism.lipid degradation.beta-oxidation.acyl CoA DH	LOC_Os05g07090	acyl-coenzyme A dehydrogenase, mitochondrial precursor, putative, expressed								PFG_1A-18927.L.A00825						LOC_Os05g07090
LOC_Os06g01390	11.9.4.2	lipid metabolism.lipid degradation.beta-oxidation.acyl CoA DH	LOC_Os06g01390	acyl-coenzyme A oxidase 1.2, peroxisomal, putative, expressed								PFG_5A-00053.R.A46414						LOC_Os06g01390
LOC_Os11g39220	11.9.4.2	lipid metabolism.lipid degradation.beta-oxidation.acyl CoA DH	LOC_Os11g39220	acyl-coenzyme A oxidase, putative, expressed								PFG_1C-12425.R.B07372,PFG_1C-12425.L.B07373,PFG_3A-50448.R.A34595,PFG_3A-50448.L.A34594PFG_2B-00107.R.B12264PFG_2B-00107.R.B12264		RMD_04Z11HH07-2RMD_04Z11HH07-2				LOC_Os11g39220
LOC_Os07g47820	11.9.4.2	lipid metabolism.lipid degradation.beta-oxidation.acyl CoA DH	LOC_Os07g47820	acyl-CoA dehydrogenase family member 10, putative, expressed								PFG_1E-03249.L.B11755,PFG_3C-00612.R.C16439,PFG_1B-15307.L.C07869,PFG_3C-00612.L.C16438,PFG_1C-05644.R.B04028,PFG_3C-00612.R.C16440,PFG_1E-03249.R.B11756,PFG_1C-05644.L.B04029"PFG_1C-12427.L.B07376,PFG_3A-10473.R.A22725,PFG_1B-13615.L.C07214,PFG_1B-16037.L.C08199PFG_1A-08606.R.C00793"PFG_1A-20322.L.C02710,PFG_1A-20322.L.C02709""PFG_1E-03249.L.B11755,PFG_3C-00612.R.C16439,PFG_1B-15307.L.C07869,PFG…						LOC_Os07g47820
LOC_Os01g06600	11.9.4.2	lipid metabolism.lipid degradation.beta-oxidation.acyl CoA DH	LOC_Os01g06600	glutaryl-CoA dehydrogenase, mitochondrial precursor, putative, expressed	Ds66621-1,Ds101438-2,Ds64969-1"Ds66621-1,Ds101438-2,Ds64969-1							PFG_1C-13433.L.B07727,PFG_2D-20574.R.D04894PFG_3A-00087.L.A08561						LOC_Os01g06600
LOC_Os06g23870	11.9.4.2	lipid metabolism.lipid degradation.beta-oxidation.acyl CoA DH	LOC_Os06g23870	acyl-CoA dehydrogenase domain protein, putative, expressed								PFG_3D-01816.R.D12281PFG_3D-01816.R.D12281						LOC_Os06g23870
LOC_Os06g24704	11.9.4.2	lipid metabolism.lipid degradation.beta-oxidation.acyl CoA DH	LOC_Os06g24704	acyl-coenzyme A oxidase, putative, expressed			NF1026_0_504_1A,NF3723_0_502_1A,T18976T,T08493TND4057_0_502_1A					PFG_3A-04291.R.A13866"PFG_1B-21723.R.C10486,PFG_2C-30234.L.C13235"		RMD_03Z11CC11-3,RMD_05NPBLO52				LOC_Os06g24704
LOC_Os05g45300	11.9.4.3	lipid metabolism.lipid degradation.beta-oxidation.enoyl CoA hydratase	LOC_Os05g45300	enoyl-CoA hydratase/isomerase family protein, putative, expressed								PFG_4A-00703.R.A40680						LOC_Os05g45300
LOC_Os01g10830	11.9.4.3	lipid metabolism.lipid degradation.beta-oxidation.enoyl CoA hydratase	LOC_Os01g10830	carnitine racemase like protein, putative, expressed								PFG_K-06354.R.E10750,PFG_K-06436.R.E10900,PFG_K-06354.R.E10751PFG_3A-05748.R.A15936						LOC_Os01g10830
LOC_Os02g43710	11.9.4.3	lipid metabolism.lipid degradation.beta-oxidation.enoyl CoA hydratase	LOC_Os02g43710	enoyl-CoA hydratase/isomerase family protein, putative, expressed								PFG_1A-24551.L.B01036PFG_2C-10014.L.C11617						LOC_Os02g43710
LOC_Os03g19680	11.9.4.4	lipid metabolism.lipid degradation.beta-oxidation.hydroxybutyryl CoA DH	LOC_Os03g19680	enoyl-CoA hydratase/isomerase family protein, putative, expressed				REAH2D07										LOC_Os03g19680
LOC_Os01g12920	11.9.4.5	lipid metabolism.lipid degradation.beta-oxidation.acyl-CoA thioesterase	LOC_Os01g12920	thioesterase family protein, putative, expressed		IndDs1869-3												LOC_Os01g12920
LOC_Os01g65950	11.9.4.5	lipid metabolism.lipid degradation.beta-oxidation.acyl-CoA thioesterase	LOC_Os01g65950	thioesterase family protein, putative, expressed								PFG_1C-11717.L.B07104						LOC_Os01g65950
LOC_Os04g46710	11.9.4.5	lipid metabolism.lipid degradation.beta-oxidation.acyl-CoA thioesterase	LOC_Os04g46710	thioesterase family protein, putative, expressed										RMD_05Z11GT02,RMD_05Z11GT89,RMD_05Z11GT93				LOC_Os04g46710
LOC_Os02g44200	11.9.4.5	lipid metabolism.lipid degradation.beta-oxidation.acyl-CoA thioesterase	LOC_Os02g44200	thioesterase family protein, putative, expressed	Ds88673-1,Ds89227-1							PFG_2B-10090.R.B12809PFG_4A-00437.R.A40349						LOC_Os02g44200
LOC_Os04g46730	11.9.4.5	lipid metabolism.lipid degradation.beta-oxidation.acyl-CoA thioesterase	LOC_Os04g46730	thioesterase family protein, putative, expressed				DAG6A04,SAH7C09"DAG6A04,SAH7C09"DAG6A04,SAH7C09"DAG6A04,SAH7C09						RMD_05NPBMI62RMD_05NPBMI62				LOC_Os04g46730
LOC_Os04g47120	11.9.4.5	lipid metabolism.lipid degradation.beta-oxidation.acyl-CoA thioesterase	LOC_Os04g47120	acyl-CoA thioesterase 2, putative, expressed			NE8531_0_403_1A					PFG_4A-02263.R.A42689				M0030417		LOC_Os04g47120
LOC_Os01g24680	11.9.4.9	lipid metabolism.lipid degradation.beta-oxidation.multifunctional	LOC_Os01g24680	3-hydroxyacyl-CoA dehydrogenase, putative, expressed										RMD_04Z11AR85RMD_04Z11AR85				LOC_Os01g24680
LOC_Os05g29880	11.9.4.9	lipid metabolism.lipid degradation.beta-oxidation.multifunctional	LOC_Os05g29880	3-hydroxyacyl-CoA dehydrogenase, putative, expressed			T03650TT03650TNC0482_0_102_1A	CU324337CU324337				PFG_K-03850.L.E06580,PFG_2B-30014.L.B14018,PFG_K-03850.L.E06579PFG_K-06091.L.E10321"PFG_K-03850.L.E06580,PFG_K-03850.L.E06579"PFG_K-06091.L.E10321"PFG_K-03850.L.E06580,PFG_2B-30014.L.B14018,PFG_K-03850.L.E06579"		RMD_05Z11EG33RMD_05Z11EG33				LOC_Os05g29880
LOC_Os02g17390	11.9.4.9	lipid metabolism.lipid degradation.beta-oxidation.multifunctional	LOC_Os02g17390	3-hydroxyacyl-CoA dehydrogenase, putative, expressed								PFG_1B-16036.R.C08198"PFG_1C-15207.R.B08349,PFG_1C-15207.L.B08350"		RMD_04Z11AP53				LOC_Os02g17390
LOC_Os05g06300	11.9.4.9	lipid metabolism.lipid degradation.beta-oxidation.multifunctional	LOC_Os05g06300	3-hydroxyacyl-CoA dehydrogenase, putative, expressed			ND7008_0_701_1A,T09163T,ND4035_0_404_1A,NE8528_0_403_1A"NF7045_0_504_1A,NE1011_0_401_1A,T29023T,T13374T,ND0016_0_501_1A,NE1050_0_101_1A	CU324040						RMD_04Z11CD73-2RMD_03Z11KT41-2				LOC_Os05g06300
LOC_Os09g39410	11.9.4.13	lipid metabolism.lipid degradation.beta-oxidation.acyl CoA reductase	LOC_Os09g39410	male sterility protein, putative, expressed			NE1523_0_405_1A	CU323707,CU317135,CU313493				PFG_K-00985.L.E01813"PFG_1B-17114.L.C08637,PFG_1B-15830.L.C08090,PFG_3A-02514.L.A11657,PFG_1B-15830.L.C08091"		RMD_03Z11AE93-2			RdSpm615A_3.1RdSpm2300B_3.1	LOC_Os09g39410
LOC_Os04g28690	11.9.4.13	lipid metabolism.lipid degradation.beta-oxidation.acyl CoA reductase	LOC_Os04g28690	fatty acyl coA reductase, putative, expressed													RdSpm836A_3.1	LOC_Os04g28690
LOC_Os07g30600	11.9.4.13	lipid metabolism.lipid degradation.beta-oxidation.acyl CoA reductase	LOC_Os07g30600	male sterility protein, putative, expressed								PFG_2C-30320.L.C13346					RdSpm5146_3.1	LOC_Os07g30600
LOC_Os04g28520	11.9.4.13	lipid metabolism.lipid degradation.beta-oxidation.acyl CoA reductase	LOC_Os04g28520	male sterility protein, putative, expressed								PFG_3A-52321.R.A37243PFG_3A-52321.R.A37243					RdSpm6245D_3.1RdSpm6245D_3.1	LOC_Os04g28520
LOC_Os08g44360	11.9.4.13	lipid metabolism.lipid degradation.beta-oxidation.acyl CoA reductase	LOC_Os08g44360	male sterility protein 2, putative, expressed			NF7016_0_103_1A					PFG_3C-00063.L.C15701,PFG_3C-00204.L.C15880	ZJ000730	RMD_04Z11JB29			RdSpm2914A_3.1	LOC_Os08g44360
LOC_Os04g28680	11.9.4.13	lipid metabolism.lipid degradation.beta-oxidation.acyl CoA reductase	LOC_Os04g28680	male sterility protein, putative, expressed													RdSpm462C_3.1	LOC_Os04g28680
LOC_Os03g07140	11.9.4.13	lipid metabolism.lipid degradation.beta-oxidation.acyl CoA reductase	LOC_Os03g07140	male sterility protein, putative, expressed								PFG_K-05260.L.E08701,PFG_K-05260.L.E08702,PFG_K-05260.R.E08703,PFG_K-05260.R.E08704						LOC_Os03g07140	dpw	Sterility	Pollen wall development.	10.1105/tpc.111.087528	Mutant
LOC_Os08g20200	11.9.4.13	lipid metabolism.lipid degradation.beta-oxidation.acyl CoA reductase	LOC_Os08g20200	male sterility protein, putative, expressed								PFG_3A-10322.L.A22476PFG_3A-50974.R.A35357PFG_3A-10322.L.A22476PFG_3A-50974.R.A35357						LOC_Os08g20200
LOC_Os04g28620	11.9.4.13	lipid metabolism.lipid degradation.beta-oxidation.acyl CoA reductase	LOC_Os04g28620	male sterility protein, putative, expressed													RdSpm827B_3.1	LOC_Os04g28620
LOC_Os07g23340	11.9.4.13	lipid metabolism.lipid degradation.beta-oxidation.acyl CoA reductase	LOC_Os07g23340	male sterility protein, putative, expressed										RMD_05Z11DE79		M0031174,M0031175		LOC_Os07g23340
LOC_Os09g25580	11.10.1	lipid metabolism.glycolipid synthesis.MGDG synthase	LOC_Os09g25580	monogalactosyldiacylglycerol synthase, putative, expressed				DAG2G04										LOC_Os09g25580
LOC_Os02g55910	11.10.1	lipid metabolism.glycolipid synthesis.MGDG synthase	LOC_Os02g55910	monogalactosyldiacylglycerol synthase, putative, expressed			NC0468_0_103_1A,NC0269_0_103_1A"NC0468_0_103_1A,NC0269_0_103_1A					PFG_3D-02879.R.D13757		RMD_03Z11BU32-3	SHIP_NE1812,SHIP_NE1811"SHIP_NE1812,SHIP_NE1811			LOC_Os02g55910
LOC_Os08g20420	11.10.1	lipid metabolism.glycolipid synthesis.MGDG synthase	LOC_Os08g20420	MGD2, putative, expressed				01ET3_013_001_L_033_004D0701ET3_013_001_L_033_004D07			01ET3_013_001_L_033_004D0701ET3_013_001_L_033_004D07							LOC_Os08g20420
LOC_Os04g34000	11.10.2	lipid metabolism.glycolipid synthesis.DGDG synthase	LOC_Os04g34000	digalactosyldiacylglycerol synthase, chloroplast precursor, putative, expressed	Ds71877-2		T07597T,T13865TT11280TNE3029_0_403_1A	CU316923,CU316207"CU320838,CU318022						RMD_05NPBLT30				LOC_Os04g34000
LOC_Os03g16140	11.10.2	lipid metabolism.glycolipid synthesis.DGDG synthase	LOC_Os03g16140	digalactosyldiacylglycerol synthase, chloroplast precursor, putative, expressed	Ds60231Ds60231Ds60231Ds60231													LOC_Os03g16140
LOC_Os02g33580	11.10.2	lipid metabolism.glycolipid synthesis.DGDG synthase	LOC_Os02g33580	digalactosyldiacylglycerol synthase, chloroplast precursor, putative, expressed				REAH1D11"SAT3A08,DAP7D08"				PFG_3A-04522.L.A14170						LOC_Os02g33580
LOC_Os11g05990	11.10.2	lipid metabolism.glycolipid synthesis.DGDG synthase	LOC_Os11g05990	digalactosyldiacylglycerol synthase, chloroplast precursor, putative, expressed								PFG_3D-02408.L.D13097,PFG_3A-14056.L.A27815"PFG_3D-02408.L.D13097,PFG_3A-14056.L.A27815"PFG_K-03975.L.E06840,PFG_K-04821.R.E07908,PFG_K-04821.R.E07909,PFG_K-03975.L.E06839		RMD_04Z11OH05		M0027903		LOC_Os11g05990
LOC_Os03g11560	11.10.2	lipid metabolism.glycolipid synthesis.DGDG synthase	LOC_Os03g11560	digalactosyldiacylglycerol synthase, chloroplast precursor, putative, expressed		IndDs3671,IndDs2677-2												LOC_Os03g11560
LOC_Os05g32140	11.10.3	lipid metabolism.glycolipid synthesis.UDP-sulfoquinovose synthase	LOC_Os05g32140	NAD dependent epimerase/dehydratase family protein, putative, expressed				CU322079				PFG_2B-30198.R.B14254,PFG_2B-00327.R.B12535						LOC_Os05g32140
LOC_Os01g04920	11.10.4	lipid metabolism.glycolipid synthesis.sulfolipid synthase	LOC_Os01g04920	glycosyl transferase, group 1 domain containing protein, expressed			T05552T,ND7062_0_104_1A,NF6843_0_501_1A,T03189T"NC0242_0_403_1A,NF8533_0_501_1A,ND6053_0_102_1A,NF9853_0_101_1A,ND6052_0_502_1A,T12408T,T08206T"T05552T,ND7062_0_104_1A,NF6843_0_501_1A,T03189T"NC0242_0_403_1A,NF8533_0_501_1A,ND6053_0_102_1A,NF9853_0_101_1A,ND6052_0_502_1A,T12408T,T08206T"NF6843_0_501_1A,T03189T"NF8533_0_501_1A,T08206T"NC0242_0_403_1A,T05552T,ND6053_0_102_1A,ND6052_0_502_1A	CU316597,CU314805,CU320988"CU320371,CU318119,CU322984"CU316597,CU314805,CU320988"CU320371,CU318119,CU322984"CU316597,CU314805"CU320371,CU322984						RMD_04Z11FO86,RMD_04Z11HN11RMD_03Z11LG13RMD_04Z11FO86RMD_04Z11FO86		M0009436,M0008820,M0050884,M0008818,M0008821"M0009436,M0008820,M0050884,M0008818,M0008821"M0009436,M0008820,M0050884,M0008818,M0008821		LOC_Os01g04920
LOC_Os03g15840	11.10.4	lipid metabolism.glycolipid synthesis.sulfolipid synthase	LOC_Os03g15840	glycosyl transferase, group 1 domain containing protein, expressed								PFG_K-00387.R.E00728,PFG_3A-51448.R.A36054"PFG_1C-12102.L.B07245,PFG_2D-20940.L.D05095,PFG_1C-12102.R.B07246		RMD_03Z11AI31-2				LOC_Os03g15840
LOC_Os07g01030	11.10.4	lipid metabolism.glycolipid synthesis.sulfolipid synthase	LOC_Os07g01030	glycosyl transferase, group 1 domain containing protein, expressed	Ds67935-2		T15632TNC0254_0_102_1A	SAM3G11				PFG_2D-11454.L.D04193"PFG_2D-21187.L.D05399,PFG_2A-00581.R.A04821"		RMD_04Z11AA04,RMD_03Z11FB88RMD_03Z11OD37-2				LOC_Os07g01030
LOC_Os10g17780	12.1.1	N-metabolism.nitrate metabolism.NR	LOC_Os10g17780	oxidoreductase, FAD-binding family protein, expressed				REAC3D04				PFG_3A-14687.R.A28861						LOC_Os10g17780
LOC_Os02g53130	12.1.1	N-metabolism.nitrate metabolism.NR	LOC_Os02g53130	nitrate reductase, putative, expressed	Ds111073									RMD_04Z11FO51				LOC_Os02g53130
LOC_Os08g36480	12.1.1	N-metabolism.nitrate metabolism.NR	LOC_Os08g36480	nitrate reductase, putative, expressed	Ds38542			REAG1C09				PFG_1A-25020.R.A01056,PFG_3D-50645.R.D14838,PFG_3A-15982.R.A30881,PFG_2A-70100.R.A08342"PFG_2D-10946.R.D03714,PFG_2D-10946.L.D03713,PFG_4A-50280.L.A45800		RMD_04Z11IE92			RDs1899_3.1,RDs1906_3.1	LOC_Os08g36480
LOC_Os08g36500	12.1.1	N-metabolism.nitrate metabolism.NR	LOC_Os08g36500	nitrate reductase, putative, expressed	Ds37519Ds65413				CRS270_TT15-16-2-1-1-58_Ds3									LOC_Os08g36500
LOC_Os02g52730	12.1.2	N-metabolism.nitrate metabolism.nitrite reductase	LOC_Os02g52730	ferredoxin--nitrite reductase, putative, expressed								PFG_3A-16761.R.A31906					RGT6360A_5.1	LOC_Os02g52730
LOC_Os07g46460	12.2.1	N-metabolism.ammonia metabolism.glutamate synthase	LOC_Os07g46460	ferredoxin-dependent glutamate synthase, chloroplast precursor, putative, expressed								PFG_3A-01082.L.A09836,PFG_2B-10008.R.B12729,PFG_1D-02443.L.B09244		RMD_04Z11KH94-2,RMD_04Z11KH94				LOC_Os07g46460
LOC_Os01g48960	12.2.1	N-metabolism.ammonia metabolism.glutamate synthase	LOC_Os01g48960	glutamate synthase, chloroplast precursor, putative, expressed	Ds93123-2Ds103802		T24291T					PFG_4A-00886.L.A40930,PFG_2D-20481.R.D04828,PFG_1D-2707473.L.B11181,PFG_2D-20481.L.D04829,PFG_3A-17565.L.A33053,PFG_3A-60172.R.A38632,PFG_1A-16120.R.C02339,PFG_4A-02145.L.A42525"PFG_1B-15904.L.C08119,PFG_4A-03596.R.A44549						LOC_Os01g48960	nadh-gogat1	Dwarf	Ammonium assimilation in roots.	10.1007/s00726-010-0531-5	Mutant
LOC_Os05g48200	12.2.1	N-metabolism.ammonia metabolism.glutamate synthase	LOC_Os05g48200	glutamate synthase, chloroplast precursor, putative, expressed	Ds71204-2,Ds75449"Ds73469,Ds49775		T24244T,T05630T,NE8028_0_402_1A,NC2524_0_703_1A,NC0661_0_102_1A,T07790T,T13916T,NF5002_0_502_1A,ND2049_0_401_1A,T23040T,ND2008_0_402_1A,T01344T,NC2522_0_703_1A,T00128T,T30733T,T36502T,NE8535_0_701_1A,H0202_0_01_1A,T28383T,NC0522_0_404_1A,NF6829_0_401_1A,NF4896_0_502_1A,T20971T,ND4540_0_702_1A,T16783T,T01948T,ND1028_0_102_2A,NE3542_0_501_1A,T08302T,ND8048_0_704_1A,T11833T,T15766T,NE7002_0_102_1A,N…	CU319636,CU316917,CU325880,CU325848,CU318815,CU314589,CU317534,CU319588,CU313341,CU322703,CU313612,CU315511,CU318350,CU321629,CU313455,CU315083,CU321601,CU323871,CU325281,CU323073,CU325788,CU316324,CU324026,CU316710,CU313643,CU317156,CU326123,CU316460,CU318015,CU318508,CU313641,CU320096,CU323853,CU316028,CU322449,CU313864,CU320162,CU315626,CU318032,CU315850,CU321292,CU316061,CU313764,CU315819,CU3…				PFG_2B-30214.L.B14277		RMD_03Z11EB94,RMD_04Z11FU53-2,RMD_05NPBLI20-2,RMD_04Z11FO55,RMD_03Z11GD56-2,RMD_04Z11FF71-2,RMD_03Z11AV30,RMD_03Z11BH73,RMD_03Z11KQ35,RMD_03Z11KT44,RMD_04Z11HB78,RMD_03Z11LC47,RMD_05NPBLT45,RMD_04Z11DL26,RMD_04Z11DZ10,RMD_03Z11CT04-2,RMD_04Z11IS56-2,RMD_05NPBMT11,RMD_05NPBMQ21,RMD_05NPBLN34,RMD_04Z11IB51,RMD_03Z11KT64,RMD_03Z11EK50-2,RMD_03Z11LE67,RMD_04Z11DP42,RMD_03Z11LP23,RMD_03Z11AM69,RMD_04Z…				LOC_Os05g48200	OsGOGAT2	Root	assimilation of the ammonium	10.1016/j.plaphy.2013.11.029.	Others
LOC_Os03g50490	12.2.2	N-metabolism.ammonia metabolism.glutamine synthase	LOC_Os03g50490	glutamine synthetase, catalytic domain containing protein, expressed				DAA6H01				PFG_1C-15818.L.B08567PFG_2D-41442.R.D09750				M0011739M0035421M0035395		LOC_Os03g50490
LOC_Os03g12290	12.2.2	N-metabolism.ammonia metabolism.glutamine synthase	LOC_Os03g12290	glutamine synthetase, catalytic domain containing protein, expressed	Ds62994							PFG_4A-01687.L.A41960PFG_1B-10506.R.C05897"PFG_3D-00106.L.D10219,PFG_K-04946.L.E08116"					RGT6071A_5.1	LOC_Os03g12290	GS1;2	Cold tolerance	&quot;Leaf nitrogen conten. Cold, drought and salinity tolerance. Basta selection resistance.&quot;	10.1007/s00299-008-0665-z	Overexpression
LOC_Os10g31820	12.2.2	N-metabolism.ammonia metabolism.glutamine synthase	LOC_Os10g31820	fluG, putative, expressed			NE3028_0_102_1A"T13789T,T25885T"NE3028_0_102_1A"T13789T,T25885T"					PFG_4A-00636.R.A40587,PFG_1B-07807.L.C04597PFG_3A-09778.L.A21589PFG_K-03430.R.E05661"PFG_4A-00636.R.A40587,PFG_1B-07807.L.C04597"PFG_3A-09778.L.A21589PFG_K-03430.R.E05661						LOC_Os10g31820
LOC_Os02g50240	12.2.2	N-metabolism.ammonia metabolism.glutamine synthase	LOC_Os02g50240	glutamine synthetase, catalytic domain containing protein, expressed	Ds76602,Ds77169Ds104524-2Ds96699-1		ND8037_0_402_1AND8037_0_402_1A	SAB9D08				PFG_2D-11448.L.D04188PFG_2D-11448.R.D04187		RMD_05Z11CD37,RMD_05Z11CD58,RMD_05Z11CD53,RMD_05Z11CD32,RMD_05Z11CD45,RMD_05Z11CD12				LOC_Os02g50240	OsGS1;1	Other soil stress tolerance	Ammonium assimilation. Growth retardation.	10.1111/j.1365-313X.2011.04506.x	Mutant
LOC_Os08g14580	12.2.99	N-metabolism.ammonia metabolism.unspecified	LOC_Os08g14580	haloacid dehalogenase-like hydrolase domain-containing protein 1A, putative, expressed								PFG_3A-03198.R.A12420PFG_2A-10385.L.A05468						LOC_Os08g14580
LOC_Os01g55310	12.2.99	N-metabolism.ammonia metabolism.unspecified	LOC_Os01g55310	haloacid dehalogenase-like hydrolase domain-containing protein 1A, putative, expressed	Ds33822-1							PFG_3A-05022.L.A14902,PFG_3A-05022.L.A14903,PFG_3A-05892.L.A16132PFG_3A-03186.R.A12409"PFG_3D-01730.R.D12164,PFG_2B-60015.L.B15504,PFG_4A-01341.R.A41487"		RMD_04Z11GY18-2				LOC_Os01g55310
LOC_Os01g37760	12.3.1	N-metabolism.N-degradation.glutamate dehydrogenase	LOC_Os01g37760	glutamate dehydrogenase protein, putative, expressed								PFG_3A-53026.R.A38231PFG_3A-53026.R.A38231						LOC_Os01g37760
LOC_Os02g43470	12.3.1	N-metabolism.N-degradation.glutamate dehydrogenase	LOC_Os02g43470	glutamate dehydrogenase protein, putative, expressed			NF6813_0_401_1A,NE4021_0_402_1A,NF3721_0_102_1AT20992T	CU313393CU320978CU320417				PFG_2B-40205.L.B14722		RMD_03Z11GF78				LOC_Os02g43470
LOC_Os04g45970	12.3.1	N-metabolism.N-degradation.glutamate dehydrogenase	LOC_Os04g45970	glutamate dehydrogenase protein, putative, expressed			NF8520_0_402_1A							RMD_03Z11UP26-2				LOC_Os04g45970
LOC_Os03g58040	12.3.1	N-metabolism.N-degradation.glutamate dehydrogenase	LOC_Os03g58040	glutamate dehydrogenase protein, putative, expressed								PFG_2D-31401.L.D07785PFG_2D-31401.L.D07785PFG_2D-31401.L.D07785						LOC_Os03g58040
LOC_Os07g16140	12.4	N-metabolism.misc	LOC_Os07g16140	FAD binding protein, putative, expressed										RMD_05Z11BL55RMD_04Z11JB57RMD_05Z11BL48				LOC_Os07g16140
LOC_Os10g21660	12.4	N-metabolism.misc	LOC_Os10g21660	FAD binding protein, putative, expressed				SAN5D03SAN5D03				PFG_1B-12517.R.C06766PFG_1B-12517.R.C06766						LOC_Os10g21660
LOC_Os10g11340	12.4	N-metabolism.misc	LOC_Os10g11340	nitroreductase family protein, putative, expressed	Ds104927-1									RMD_04Z11PJ15				LOC_Os10g11340
LOC_Os04g02730	12.4	N-metabolism.misc	LOC_Os04g02730	tRNA-dihydrouridine synthase 3-like, putative, expressed								PFG_3A-51853.L.A36601,PFG_2C-10144.L.C11788PFG_2D-10239.L.D02691						LOC_Os04g02730
LOC_Os04g20990	12.4	N-metabolism.misc	LOC_Os04g20990	tRNA-dihydrouridine synthase, putative, expressed								PFG_1B-00120.R.A01122"PFG_1C-09944.L.B06293,PFG_1D-03502.R.B09689,PFG_1D-06029.L.B10843"						LOC_Os04g20990
LOC_Os04g44890	12.4	N-metabolism.misc	LOC_Os04g44890	tRNA-dihydrouridine synthase, putative, expressed								PFG_3D-00641.R.D10888,PFG_1B-17742.L.C08916PFG_3A-50808.L.A35132"PFG_3D-00641.R.D10888,PFG_1B-17742.L.C08916"PFG_3A-50808.L.A35132PFG_3A-50808.L.A35132						LOC_Os04g44890
LOC_Os08g14440	13	amino acid metabolism	LOC_Os08g14440	uridylyltransferase-related, putative, expressed								PFG_3A-51510.R.A36137"PFG_2B-50291.R.B15360,PFG_2D-00371.R.D00582,PFG_2D-00371.R.D00583"PFG_3A-51510.R.A36137"PFG_2B-50291.R.B15360,PFG_2D-00371.R.D00582,PFG_2D-00371.R.D00583"PFG_3A-51510.R.A36137						LOC_Os08g14440
LOC_Os12g05650	13	amino acid metabolism	LOC_Os12g05650	ACT domain containing protein, expressed								PFG_3A-60271.L.A38770,PFG_3A-60463.L.A38988PFG_3C-00007.R.C15619PFG_3A-03738.R.A13107		RMD_04Z11KQ17				LOC_Os12g05650
LOC_Os03g13300	13.1.1.1.1	amino acid metabolism.synthesis.central amino acid metabolism.GABA.Glutamate decarboxylase	LOC_Os03g13300	glutamate decarboxylase, putative, expressed	Ds20995-2,Ds105129-1"Ds90429,Ds98843-1,Ds26998-1	IndDs4041-1,IndDs4041-2						PFG_3A-06306.R.A16734"PFG_4A-01187.R.A41306,PFG_4A-01187.L.A41307"						LOC_Os03g13300
LOC_Os08g36320	13.1.1.1.1	amino acid metabolism.synthesis.central amino acid metabolism.GABA.Glutamate decarboxylase	LOC_Os08g36320	decarboxylase, putative, expressed	Ds93562Ds93562Ds93562Ds93562Ds93562		NF6050_0_101_1ANF6050_0_101_1ANF6050_0_101_1ANF6050_0_101_1ANF6050_0_101_1A	SAE5B02SAE5B02SAE5B02						RMD_02Z15BP30,RMD_02Z15BP45,RMD_02Z15BP46-2,RMD_02Z15BP38	SHIP_ZD1350SHIP_ZD1350SHIP_ZD1350SHIP_ZD1350SHIP_ZD1350			LOC_Os08g36320
LOC_Os03g51080	13.1.1.1.1	amino acid metabolism.synthesis.central amino acid metabolism.GABA.Glutamate decarboxylase	LOC_Os03g51080	glutamate decarboxylase, putative, expressed	Ds104979-2		T12976T	SAC8D02				PFG_3D-02304.R.D12953PFG_2D-01104.L.D01454PFG_1C-11538.R.B07024			SHIP_ZSF0252,SHIP_ZSF0348	M0020239	RGT4546_5.1"RGT4518_5.1,RGT4523_5.1,RGT4543_5.1,RGT4549_5.1,RGT4517_5.1,RGT4524_5.1"	LOC_Os03g51080
LOC_Os04g37500	13.1.1.1.1	amino acid metabolism.synthesis.central amino acid metabolism.GABA.Glutamate decarboxylase	LOC_Os04g37500	glutamate decarboxylase, putative, expressed	Ds21040-2							PFG_3A-08641.R.A20062,PFG_3A-08641.L.A20063						LOC_Os04g37500	OsGAD2	Others	Pleiotropic developmental defect. GABA level.	10.1093/jxb/erm120	Others
LOC_Os08g10510	13.1.1.1.2	amino acid metabolism.synthesis.central amino acid metabolism.GABA.GABA transaminase	LOC_Os08g10510	aminotransferase, putative, expressed			T18469T,ND0059_0_501_1A,T25937T,H0267_0_233_1A,NF4888_0_404_1A,NF4886_0_403_1A"ND7024_0_702_1A,T19169T,NE9001_0_501_1A,NC2565_0_502_1A,NE7049_0_104_1A,T07170T,ND7054_0_701_1A"T18469T,ND7054_0_701_1A"ND0059_0_501_1A,T25937T,H0267_0_233_1A,NF4888_0_404_1A,NF4886_0_403_1A"T19169T,NE9001_0_501_1A,NC2565_0_502_1A,T07170T	CU314641,CU324284,CU316444,CU323750"CU314641,CU324284,CU316444,CU323750				PFG_3A-51759.R.A36462,PFG_3A-04531.R.A14185"PFG_3A-51618.R.A36277,PFG_3A-02423.L.A11472"PFG_3A-51759.R.A36462,PFG_3A-04531.R.A14185"PFG_3A-51618.R.A36277,PFG_3A-02423.L.A11472		RMD_04Z11CK80RMD_04Z11CK80				LOC_Os08g10510
LOC_Os04g52450	13.1.1.1.2	amino acid metabolism.synthesis.central amino acid metabolism.GABA.GABA transaminase	LOC_Os04g52450	aminotransferase, putative, expressed	Ds42711-2Ds42711-2		T29225T,T03470T,T09868T,NE3525_0_406_1A,T05213T"T04406T,NC2528_0_404_1A,NC0576_0_502_1A,ND4059_0_506_1A,NE3533_0_702_1A,T28559T,H0232_0_02_1A,T04378T,NC0087_0_403_1A,T04467T,T27992T,NC0576_0_501_1A,NF3713_0_102_1A,T00181T,NE7042_0_404_1AT09868T"T29225T,T03470T,T05213T""T04406T,NC2528_0_404_1A,NC0576_0_502_1A,ND4059_0_506_1A,NE3533_0_702_1A,T28559T,H0232_0_02_1A,T04378T,NC0087_0_403_1A,T04467T,T27…	CU323212,CU320390,CU322192,CU319912,CU320666,CU325323"CU319773,CU317785,CU323157,CU317208,CU322487,CU322816,CU315531,CU316918,CU316209,CU315983"CU317785,CU322192,CU322816"CU323212,CU320390,CU319912,CU320666,CU325323"CU319773,CU323157,CU317208,CU315531,CU316918,CU316209,CU315983				PFG_3A-07837.R.A18915PFG_3A-07837.R.A18915		RMD_04Z11FP30"RMD_05NPBMK39,RMD_04Z11DE25-7,RMD_04Z11HD12-2,RMD_03Z11CR85,RMD_03Z11OC74,RMD_04Z11EH13-2,RMD_03Z11LL87"RMD_05NPBLA72RMD_04Z11FP30"RMD_05NPBMK39,RMD_04Z11DE25-7,RMD_04Z11HD12-2,RMD_03Z11CR85,RMD_03Z11OC74,RMD_04Z11EH13-2,RMD_03Z11LL87"RMD_05NPBLA72				LOC_Os04g52450
LOC_Os02g02210	13.1.1.1.2	amino acid metabolism.synthesis.central amino acid metabolism.GABA.GABA transaminase	LOC_Os02g02210	aminotransferase, putative, expressed	Ds45861-1	IndDs4002-2IndDs513		SAT8B01,DAL4B02,DAP9G11,SAT6H05										LOC_Os02g02210
LOC_Os04g52440	13.1.1.1.2	amino acid metabolism.synthesis.central amino acid metabolism.GABA.GABA transaminase	LOC_Os04g52440	aminotransferase, putative, expressed			T23589T,T02791T"NC0253_0_701_1A,NC2643_0_733_1A,NF7021_0_701_1A,T25242T,NF8004_0_704_1A,T25641T,ND2049_0_704_1A,NC0253_0_702_1A,T06609T,NE5031_0_402_1A,NC0253_0_403_1A,T06613T	CU319900,CU317382,CU316663,TEBA8B01"CU323229,TEBA7A11,CU319626,CU324749,CU323137,CU321120,CU317745,CU315205,CU319513,CU318243,CU313642,CU319705,CU318517,CU325047,CU317024,CU319758,CU322744,CU316421,CU324835,CU319304						RMD_04Z11EF68"RMD_03Z11ED11,RMD_03Z11AO61-2,RMD_02Z15AI15""RMD_04Z11AT35,RMD_03Z11LR47,RMD_03Z11LL75,RMD_03Z11KZ63,RMD_04Z11EN71-3,RMD_04Z11DE37-3"RMD_04Z11FO06-2				LOC_Os04g52440
LOC_Os02g14110	13.1.1.2.1	amino acid metabolism.synthesis.central amino acid metabolism.aspartate.aspartate aminotransferase	LOC_Os02g14110	aminotransferase, classes I and II, domain containing protein, expressed								PFG_1C-02108.L.B01823				M0005945		LOC_Os02g14110
LOC_Os02g55420	13.1.1.2.1	amino acid metabolism.synthesis.central amino acid metabolism.aspartate.aspartate aminotransferase	LOC_Os02g55420	aminotransferase, classes I and II, domain containing protein, expressed	Ds79122													LOC_Os02g55420	OsAAT1	Eating quality	Seed amino acid content.	10.1007/s00122-009-0988-3	Overexpression
LOC_Os01g55540	13.1.1.2.1	amino acid metabolism.synthesis.central amino acid metabolism.aspartate.aspartate aminotransferase	LOC_Os01g55540	aminotransferase, classes I and II, domain containing protein, expressed								PFG_4A-01704.L.A41977PFG_4A-01704.L.A41977		RMD_03Z11AE80,RMD_03Z11AF13-3,RMD_03Z11AF45-3"RMD_03Z11AE80,RMD_03Z11AF13-3,RMD_03Z11AF45-3				LOC_Os01g55540	OsAAT2	Eating quality	Seed amino acid and protein content.	10.1007/s00122-009-0988-3	Overexpression
LOC_Os01g65090	13.1.1.2.1	amino acid metabolism.synthesis.central amino acid metabolism.aspartate.aspartate aminotransferase	LOC_Os01g65090	aminotransferase, classes I and II, domain containing protein, expressed								PFG_3A-52781.R.A37882,PFG_3A-50667.R.A34933"PFG_3A-52781.R.A37882,PFG_3A-50667.R.A34933						LOC_Os01g65090
LOC_Os06g35540	13.1.1.2.1	amino acid metabolism.synthesis.central amino acid metabolism.aspartate.aspartate aminotransferase	LOC_Os06g35540	aminotransferase, classes I and II, domain containing protein, expressed								PFG_3A-04566.L.A14246,PFG_3A-04630.R.A14360,PFG_2D-01873.R.D02328,PFG_3A-04566.L.A14247,PFG_1A-09325.R.C01086PFG_1E-01037.L.A04118		RMD_05NPBMZ83		M0053654M0008807		LOC_Os06g35540
LOC_Os09g26380	13.1.1.3.1	amino acid metabolism.synthesis.central amino acid metabolism.alanine.alanine aminotransferase	LOC_Os09g26380	aminotransferase, classes I and II, domain containing protein, expressed		IndDs2859,IndDs3822-1,IndDs4608						PFG_2C-40347.R.C13913"PFG_2A-10081.L.A05137,PFG_1D-02850.L.B09417,PFG_2C-40347.L.C13912,PFG_2A-10081.L.A05136,PFG_1D-02850.R.B09418"		RMD_04Z11PI24RMD_04Z11NL28				LOC_Os09g26380
LOC_Os10g25140	13.1.1.3.1	amino acid metabolism.synthesis.central amino acid metabolism.alanine.alanine aminotransferase	LOC_Os10g25140	aminotransferase, classes I and II, domain containing protein, expressed			T22592TH0207_0_33_3A					PFG_3A-02788.R.A11956		RMD_03Z11DJ26-2				LOC_Os10g25140
LOC_Os03g08530	13.1.1.3.1	amino acid metabolism.synthesis.central amino acid metabolism.alanine.alanine aminotransferase	LOC_Os03g08530	aminotransferase, classes I and II, domain containing protein, expressed								PFG_3D-02093.R.D12671,PFG_2A-40487.L.A07711PFG_1C-12812.R.B07496		RMD_04Z11LB31RMD_04Z11LB71				LOC_Os03g08530
LOC_Os07g01760	13.1.1.3.1	amino acid metabolism.synthesis.central amino acid metabolism.alanine.alanine aminotransferase	LOC_Os07g01760	aminotransferase, classes I and II, domain containing protein, expressed				CU320632						RMD_05NPBME03				LOC_Os07g01760
LOC_Os03g07570	13.1.1.3.11	amino acid metabolism.synthesis.central amino acid metabolism.alanine.alanine-glyoxylate aminotransferase	LOC_Os03g07570	aminotransferase, putative, expressed			T26314T"T30185T,T21002T"T26314T"T30185T,T21002T"T26314T"T30185T,T21002T"	CU324185,CU324404"CU324185,CU324404"CU324185,CU324404				PFG_3A-07704.L.A18735,PFG_2D-41089.R.D09309,PFG_2D-00327.R.D00505,PFG_3A-07704.R.A18736,PFG_2D-00677.R.D00999"PFG_3A-07704.L.A18735,PFG_3A-07704.R.A18736"PFG_3A-07704.L.A18735,PFG_2D-41089.R.D09309,PFG_2D-00327.R.D00505,PFG_3A-07704.R.A18736,PFG_2D-00677.R.D00999		RMD_03Z11BI03-2RMD_03Z11BI03-2RMD_03Z11BI03-2	SHIP_NE1832,SHIP_NE1556,SHIP_NE1747"SHIP_NE1832,SHIP_NE1556,SHIP_NE1747			LOC_Os03g07570
LOC_Os08g39300	13.1.1.3.11	amino acid metabolism.synthesis.central amino acid metabolism.alanine.alanine-glyoxylate aminotransferase	LOC_Os08g39300	aminotransferase, putative, expressed								PFG_4A-50782.L.A46329PFG_4A-50782.L.A46329						LOC_Os08g39300
LOC_Os01g71990	13.1.2.2	amino acid metabolism.synthesis.glutamate family.proline	LOC_Os01g71990	pyrroline-5-carboxylate reductase, putative, expressed								PFG_2C-80112.L.C15545"PFG_3A-00211.L.A08734,PFG_3A-00211.R.A08733"						LOC_Os01g71990
LOC_Os01g62900	13.1.2.2	amino acid metabolism.synthesis.glutamate family.proline	LOC_Os01g62900	amino acid kinase, putative, expressed				CU321337				PFG_4A-00039.L.A39841,PFG_4A-00001.L.A39787"PFG_3C-00357.R.C16080,PFG_3A-00183.R.A08694			SHIP_ZS2456.B,SHIP_ZS2455.B,SHIP_ZS2451,SHIP_ZS2455.A,SHIP_ZS2454.B,SHIP_ZS2454.A	M0061965		LOC_Os01g62900
LOC_Os05g38150	13.1.2.2	amino acid metabolism.synthesis.glutamate family.proline	LOC_Os05g38150	amino acid kinase, putative, expressed								PFG_1A-07841.L.C00524"PFG_2A-30505.R.A07134,PFG_2A-30505.L.A07135,PFG_1A-07841.R.C00523"PFG_1A-07841.L.C00524"PFG_2A-30505.R.A07134,PFG_2A-30505.L.A07135,PFG_1A-07841.R.C00523"						LOC_Os05g38150
LOC_Os03g17120	13.1.2.3	amino acid metabolism.synthesis.glutamate family.arginine	LOC_Os03g17120	arginine biosynthesis bifunctional protein argJ 1, putative, expressed								PFG_3A-60596.L.A39156		RMD_03Z11EA24		M0018366M0018366		LOC_Os03g17120
LOC_Os02g47590	13.1.2.3.21	amino acid metabolism.synthesis.glutamate family.arginine.ornithine carbamoyltransferase	LOC_Os02g47590	ornithine carbamoyltransferase, putative, expressed				MUL6H03										LOC_Os02g47590
LOC_Os11g19770	13.1.2.3.22	amino acid metabolism.synthesis.glutamate family.arginine.arginosuccinate synthase	LOC_Os11g19770	argininosuccinate synthase, chloroplast precursor, putative, expressed								PFG_3D-00907.L.D11201						LOC_Os11g19770
LOC_Os03g19280	13.1.2.3.23	amino acid metabolism.synthesis.glutamate family.arginine.argininosuccinate lyase	LOC_Os03g19280	argininosuccinate lyase, putative, expressed				SAS9H01,DAP4A10				PFG_4A-01626.R.A41882PFG_4A-01626.L.A41883						LOC_Os03g19280
LOC_Os03g60976	13.1.2.3.23	amino acid metabolism.synthesis.glutamate family.arginine.argininosuccinate lyase	LOC_Os03g60976	expressed protein	Ds77406,Ds77627,Ds24940,Ds90102-1		NE5020_0_503_1A"ND4016_0_704_1A,ND4054_0_407_1A"					PFG_4A-02794.L.A43455,PFG_4A-02794.L.A43454"PFG_2B-20421.R.B13667,PFG_2B-00449.L.B12682		RMD_03Z11OF36-2,RMD_03Z11KY56"RMD_03Z11EE67-2,RMD_04Z11DO19,RMD_04Z11DB29			RdSpm716_3.1	LOC_Os03g60976
LOC_Os03g60992	13.1.2.3.23	amino acid metabolism.synthesis.glutamate family.arginine.argininosuccinate lyase	LOC_Os03g60992	expressed protein	Ds107886-1"Ds39407-1,Ds21051-1,Ds108972-1,Ds107126,Ds108359-1,Ds110501-1"Ds74259-1		T00426T,NF9043_0_701_1A,T00028R,NC0342_0_506_1A"T21516T,NC0086_0_401_1A,NE6001_0_701_1A	CU325730,CU314578"CU324782,CU325554,CU326325				PFG_2B-20409.R.B13656,PFG_2B-20387.L.B13630,PFG_2B-20387.R.B13631PFG_1D-04833.L.B10325		RMD_03Z11EL81-2RMD_04Z11AW48				LOC_Os03g60992
LOC_Os01g37470	13.1.2.3.31	amino acid metabolism.synthesis.glutamate family.arginine.aspartate racemase	LOC_Os01g37470	asp/Glu racemase, putative, expressed				CU316865,TEBA4G11CU313580"CU316865,TEBA4G11"CU313580										LOC_Os01g37470
LOC_Os03g18130	13.1.3.1	amino acid metabolism.synthesis.aspartate family.asparagine	LOC_Os03g18130	asparagine synthetase, putative, expressed	Ds96153-2"Ds37006,Ds37507,Ds112334-1""Ds108180-1,Ds33453,Ds74052-1,Ds17973,Ds37242,Ds43006-2,Ds21041-2,Ds30573"Ds37507"Ds37006,Ds112334-1""Ds33453,Ds74052-1,Ds37242,Ds43006-2,Ds21041-2,Ds30573"Ds37507"Ds37006,Ds112334-1""Ds33453,Ds74052-1,Ds37242,Ds43006-2,Ds21041-2,Ds30573"Ds96153-2"Ds37006,Ds37507,Ds112334-1""Ds108180-1,Ds33453,Ds74052-1,Ds17973,Ds37242,Ds43006-2,Ds21041-2,Ds30573"		NF7811_0_103_1ANF7811_0_103_1ANF7811_0_103_1ANF7811_0_103_1A	01ET3_348_C_002_017_021B0601ET3_348_C_002_017_021B0601ET3_348_C_002_017_021B0601ET3_348_C_002_017_021B06		GSNU_Ds81GSNU_Ds81GSNU_Ds81GSNU_Ds81	01ET3_348_C_002_017_021B0601ET3_348_C_002_017_021B0601ET3_348_C_002_017_021B0601ET3_348_C_002_017_021B06	PFG_3D-02739.L.D13585,PFG_3A-05359.R.A15385PFG_3D-02739.L.D13585PFG_3D-02739.L.D13585"PFG_3D-02739.L.D13585,PFG_3A-05359.R.A15385"				M0001489M0033944M0029704M0033944M0033944M0029704M0033944		LOC_Os03g18130
LOC_Os12g38630	13.1.3.1.1	amino acid metabolism.synthesis.aspartate family.asparagine.asparagine synthetase	LOC_Os12g38630	asparagine synthase family protein, expressed								PFG_3A-03750.L.A13125PFG_3A-03750.R.A13124		RMD_03Z11OW17-2				LOC_Os12g38630
LOC_Os05g47640	13.1.3.2.1	amino acid metabolism.synthesis.aspartate family.threonine.threonine synthase	LOC_Os05g47640	threonine synthase, chloroplast precursor, putative, expressed								PFG_3A-13351.R.A26788						LOC_Os05g47640
LOC_Os01g49890	13.1.3.2.1	amino acid metabolism.synthesis.aspartate family.threonine.threonine synthase	LOC_Os01g49890	threonine synthase, chloroplast precursor, putative, expressed										RMD_04Z11GL44				LOC_Os01g49890
LOC_Os06g02220	13.1.3.4	amino acid metabolism.synthesis.aspartate family.methionine	LOC_Os06g02220	MTA/SAH nucleosidase, putative, expressed				SAK7A01				PFG_2C-50147.R.C14549						LOC_Os06g02220
LOC_Os12g41390	13.1.3.4	amino acid metabolism.synthesis.aspartate family.methionine	LOC_Os12g41390	homocysteine S-methyltransferase protein, putative, expressed												M0032885M0032885M0032885		LOC_Os12g41390
LOC_Os01g22010	13.1.3.4	amino acid metabolism.synthesis.aspartate family.methionine	LOC_Os01g22010	S-adenosylmethionine synthetase, putative, expressed								PFG_2D-30320.R.D06434PFG_2D-30320.R.D06434PFG_2D-30320.R.D06434PFG_2D-30320.R.D06434				M0051547M0051547M0051547M0051547		LOC_Os01g22010	OsSAMS2	Dwarf	Dwarfism. Fertility. Germination rate. Flowering time.	10.1016/j.jplph.2011.05.020	Knockdown
LOC_Os01g18860	13.1.3.4	amino acid metabolism.synthesis.aspartate family.methionine	LOC_Os01g18860	S-adenosylmethionine synthetase, putative, expressed								PFG_3A-02149.R.A11132,PFG_3A-60940.L.A39648,PFG_3A-60940.L.A39647"PFG_3A-02149.R.A11132,PFG_3A-60940.L.A39648,PFG_3A-60940.L.A39647				M0017223M0017223		LOC_Os01g18860	OsSAMS3	Dwarf	Dwarfism. Fertility. Germination rate. Flowering time.	10.1016/j.jplph.2011.05.020	Knockdown
[truncated: 28,910 more rows]
