# Supplementary material for: Functional classification of rice flanking sequence tagged genes using MapMan terms and global understanding on metabolic and regulatory pathways affected by dxr mutant having defects in light response
Source: Rice (N Y). 2016 Apr 14;9:17. doi: 10.1186/s12284-016-0089-2 (PMC4830809; doi:10.1186/s12284-016-0089-2)
Supplement: Additional file 6: Table S5. — Functional classification of FST genes using GO terms in biological process and molecular function categories. (XLSX 1349 kb) [file 12284_2016_89_MOESM6_ESM.xlsx]

## Sheet: Sheet1
Table S5.GO assignment of the FST genes
RGAP_LOCus_ID	Biological Process	Molecular Function	Cellular Component
LOC_Os01g01010	catabolic process,signal transduction,nucleobase-containing compound metabolic process	enzyme regulator activity	intracellular
LOC_Os01g01019			plastid
LOC_Os01g01030	metabolic process,oxidation-reduction process	catalytic activity,oxidoreductase activity,binding,copper ion binding	plasma membrane,cellular_component,plasmodesma,mitochondrion
LOC_Os01g01040	biological_process,fatty acid beta-oxidation,protein import into peroxisome matrix	molecular_function	membrane
LOC_Os01g01050		nucleic acid binding
LOC_Os01g01060	translation	structural molecule activity,structural constituent of ribosome,RNA binding	vacuole,membrane,plasma membrane,cellular_component,cell wall,intracellular,cytosol,ribonucleoprotein complex,ribosome,plastid
LOC_Os01g01070	metabolic process,biological_process	catalytic activity,binding,molecular_function	cell,cytoplasmic membrane-bounded vesicle
LOC_Os01g01080	metabolic process,cellular process,catabolic process,lipid metabolic process,fatty acid beta-oxidation,cellular amino acid metabolic process,sphingolipid metabolic process,ER to Golgi vesicle-mediated transport,proteasome-mediated ubiquitin-dependent protein catabolic process,apoptotic process	catalytic activity,binding,lyase activity,pyridoxal phosphate binding,carboxy-lyase activity	integral component of membrane,endoplasmic reticulum,membrane,endoplasmic reticulum membrane
LOC_Os01g01110	cellular protein modification process,protein phosphorylation,signal transduction	protein serine/threonine kinase activity,protein kinase activity,kinase activity,transferase activity, transferring phosphorus-containing groups,ATP binding,nucleotide binding	membrane,cytoplasmic membrane-bounded vesicle
LOC_Os01g01115	biological_process
LOC_Os01g01120	metabolic process,cellular process,biosynthetic process	catalytic activity,hydrolase activity,metal ion binding,binding,magnesium ion binding	cytosol,plastid
LOC_Os01g01130
LOC_Os01g01150	biological_process,homoiothermy,response to freezing	nucleotide binding,metal ion binding,binding,ice binding,nucleic acid binding,RNA binding
LOC_Os01g01160	cellular process,response to stress,protein metabolic process	heat shock protein binding,protein binding	nucleus,plastid
LOC_Os01g01170	biological_process,DNA methylation,regulation of DNA replication,regulation of cell cycle,cell proliferation,histone H3-K9 methylation,DNA replication initiation,DNA replication	molecular_function	plastid,mitochondrion
LOC_Os01g01180	biological_process	molecular_function	membrane,cytoplasmic membrane-bounded vesicle
LOC_Os01g01190	metabolic process	catalytic activity,hydrolase activity,hydrolase activity, acting on ester bonds	cell
LOC_Os01g01210
LOC_Os01g01230
LOC_Os01g01260
LOC_Os01g01280	biological_process	molecular_function	thylakoid,plastid
LOC_Os01g01290	signal transduction,nucleobase-containing compound metabolic process,biosynthetic process,response to endogenous stimulus,regulation of transcription, DNA-templated	protein heterodimerization activity,sequence-specific DNA binding,sequence-specific DNA binding transcription factor activity,DNA binding	nucleus,intracellular
LOC_Os01g01295
LOC_Os01g01302	cellular process,cell differentiation,chlorophyll biosynthetic process,indoleacetic acid biosynthetic process,tryptophan catabolic process,positive regulation of transcription, DNA-templated,cellular amino acid metabolic process,nucleotide metabolic process,thylakoid membrane organization,biosynthetic process,secondary metabolic process,jasmonic acid biosynthetic process,leaf morphogenesis,unsatu…	ATP binding	chloroplast stroma,plastid
LOC_Os01g01307	biological_process	molecular_function	integral component of membrane,endoplasmic reticulum,vacuole,membrane,plasma membrane,cytoplasmic membrane-bounded vesicle,cellular_component
LOC_Os01g01312
LOC_Os01g01330
LOC_Os01g01340	biological_process,divalent metal ion transport,cellular cation homeostasis	molecular_function	plastid
LOC_Os01g01360	transport,oligopeptide transport	transporter activity	integral component of membrane,membrane
LOC_Os01g01369	metabolic process,lipid metabolic process,biosynthetic process,steroid biosynthetic process,sterol biosynthetic process,G-protein coupled receptor signaling pathway	catalytic activity,isomerase activity	integral component of membrane,endoplasmic reticulum,membrane,plasma membrane,endoplasmic reticulum membrane
LOC_Os01g01380	reproduction,embryo development,post-embryonic development	binding	cellular_component
LOC_Os01g01390	biological_process	molecular_function,phosphopantetheine binding	plasma membrane,mitochondrion
LOC_Os01g01400	biological_process	molecular_function,nucleic acid binding	cellular_component
LOC_Os01g01410	metabolic process,cellular protein modification process,protein phosphorylation,cellular process,meristem maintenance,virus induced gene silencing,organ morphogenesis,production of ta-siRNAs involved in RNA interference,methylation-dependent chromatin silencing,production of miRNAs involved in gene silencing by miRNA	protein serine/threonine kinase activity,protein tyrosine kinase activity,protein kinase activity,kinase activity,transferase activity, transferring phosphorus-containing groups,ATP binding,binding,carbohydrate binding	cell,cytoplasmic membrane-bounded vesicle
LOC_Os01g01420	response to salt stress,response to cold,response to abscisic acid,response to water deprivation	metal ion binding,binding,protein binding,zinc ion binding	plasma membrane,plastid
LOC_Os01g01430	signal transduction,multicellular organismal development,response to stress,nucleobase-containing compound metabolic process,biosynthetic process,response to endogenous stimulus,regulation of transcription, DNA-templated	sequence-specific DNA binding transcription factor activity,DNA binding
LOC_Os01g01450	biological_process	molecular_function	cellular_component
LOC_Os01g01470	multicellular organismal development,nucleobase-containing compound metabolic process,biosynthetic process,regulation of transcription, DNA-templated,cell adhesion	sequence-specific DNA binding transcription factor activity,DNA binding,structural molecule activity	cytoplasm,nucleus,actin cytoskeleton
LOC_Os01g01500	biological_process	molecular_function	plasma membrane
LOC_Os01g01520	metabolic process,biological_process	transferase activity, transferring acyl groups other than amino-acyl groups,transferase activity	cytoplasmic membrane-bounded vesicle,mitochondrion
LOC_Os01g01550
LOC_Os01g01570	microtubule-based movement	microtubule motor activity	kinesin complex
LOC_Os01g01590
LOC_Os01g01600	nucleobase-containing compound metabolic process,biosynthetic process,regulation of transcription, DNA-templated	protein dimerization activity,sequence-specific DNA binding transcription factor activity	nucleus,plastid
LOC_Os01g01610	cellular process,biosynthetic process,iron-sulfur cluster assembly	binding,structural molecule activity,iron-sulfur cluster binding	mitochondrion
LOC_Os01g01620	metabolic process,cellular process,catabolic process,phosphorylation,carbohydrate metabolic process	kinase activity	cellular_component
LOC_Os01g01640	cellular process,transport	molecular_function	integral component of membrane,endoplasmic reticulum,membrane,Golgi apparatus
LOC_Os01g01650	metabolic process,response to oxidative stress,regulation of nitrogen utilization,response to cadmium ion	catalytic activity,binding	plasma membrane,extracellular region,cellular_component
LOC_Os01g01660	metabolic process,biological_process,response to oxidative stress,response to stress,regulation of nitrogen utilization,response to cadmium ion,cellular metabolic process	catalytic activity,binding,coenzyme binding	plasma membrane,extracellular region
LOC_Os01g01670	biological_process	molecular_function	cellular_component
LOC_Os01g01680	metabolic process	catalytic activity	plastid
LOC_Os01g01689	cellular process,phosphorylation,reproduction,response to ionizing radiation,post-translational protein modification,lipid metabolic process,double-strand break repair via homologous recombination,response to stress,positive regulation of transcription, DNA-templated,synapsis,histone phosphorylation,organ morphogenesis,meiotic nuclear division,response to abiotic stimulus,DNA metabolic process,re…	protein serine/threonine kinase activity,kinase activity,transferase activity, transferring phosphorus-containing groups,ATP binding,nucleotide binding,binding,protein binding,transferase activity,phosphotransferase activity, alcohol group as acceptor	chloroplast,cellular_component,plasmodesma,plastid
LOC_Os01g01710	metabolic process,cellular process,biological_process,oxidation-reduction process,lipid metabolic process,chlorophyll biosynthetic process,nucleotide metabolic process,response to cadmium ion,biosynthetic process,secondary metabolic process,carbohydrate metabolic process,jasmonic acid biosynthetic process,oxylipin biosynthetic process,unsaturated fatty acid biosynthetic process,hydrogen peroxide …	catalytic activity,nucleotide binding,oxidoreductase activity,metal ion binding,binding	chloroplast,chloroplast stroma,plastid
LOC_Os01g01720	cellular process,transport,protein import into peroxisome matrix,negative regulation of transcription, DNA-templated,cellular component organization	transporter activity,protein binding	membrane,plasma membrane,peroxisome,cytosol
LOC_Os01g01740	metabolic process,cellular protein modification process,protein phosphorylation,cellular process	protein serine/threonine kinase activity,protein tyrosine kinase activity,protein kinase activity,kinase activity,transferase activity, transferring phosphorus-containing groups,ATP binding
LOC_Os01g01760	G-protein coupled receptor signaling pathway		integral component of membrane
LOC_Os01g01770	metabolic process,biological_process	metal ion binding,binding,exonuclease activity,nuclease activity,zinc ion binding,nucleic acid binding	intracellular
LOC_Os01g01780	biological_process	molecular_function,transferase activity	membrane
LOC_Os01g01790	metabolic process,response to stress,nucleic acid phosphodiester bond hydrolysis	nuclease activity,DNA binding	membrane,thylakoid,plastid
LOC_Os01g01800	biological_process	molecular_function	cellular_component
LOC_Os01g01830	protein metabolic process,proteolysis	hydrolase activity,serine-type endopeptidase activity,serine-type peptidase activity	chloroplast,plastid
LOC_Os01g01840	nucleobase-containing compound metabolic process,biosynthetic process	protein dimerization activity	nucleus
LOC_Os01g01870	nucleobase-containing compound metabolic process,biosynthetic process	protein dimerization activity,sequence-specific DNA binding transcription factor activity	cytoplasm,nucleus
LOC_Os01g01880
LOC_Os01g01890	biological_process	molecular_function	cellular_component
LOC_Os01g01900
LOC_Os01g01910
LOC_Os01g01920	metabolic process,biological_process	catalytic activity,metal ion binding
LOC_Os01g01950
LOC_Os01g01960	nucleobase-containing compound metabolic process,biosynthetic process,response to endogenous stimulus,regulation of transcription, DNA-templated,response to abscisic acid		nucleus
LOC_Os01g01970	regulation of transcription, DNA-templated		nucleus
LOC_Os01g01980	proteolysis	cysteine-type endopeptidase activity	mitochondrion
LOC_Os01g02000	transport,response to stress,cellular response to phosphate starvation,cell communication,response to extracellular stimulus	molecular_function	integral component of membrane,membrane,plasma membrane
LOC_Os01g02010
LOC_Os01g02020	metabolic process	catalytic activity,transferase activity, transferring acyl groups other than amino-acyl groups,transferase activity, transferring acyl groups,transferase activity	cellular_component
LOC_Os01g02040
LOC_Os01g02050	catabolic process,generation of precursor metabolites and energy,tricarboxylic acid cycle	catalytic activity
LOC_Os01g02060	biological_process,signal transduction,response to biotic stimulus	protein binding	plasma membrane,chloroplast,cytoplasmic membrane-bounded vesicle,plastid
LOC_Os01g02090	cellular process,catabolic process,nucleobase-containing compound metabolic process,G-protein coupled receptor signaling pathway,cellular component organization,translation	molecular_function,histamine receptor activity	integral component of membrane,cytosol,plastid
LOC_Os01g02110	cell differentiation,multicellular organismal development,nucleobase-containing compound metabolic process,biosynthetic process,anatomical structure morphogenesis,cellular component organization	protein dimerization activity,sequence-specific DNA binding transcription factor activity,DNA binding	nucleus,mitochondrion
LOC_Os01g02120	post-embryonic development,response to endogenous stimulus,response to abscisic acid	lipid binding	nucleus
LOC_Os01g02150	G-protein coupled receptor signaling pathway,regulation of transcription, DNA-templated	ligand-activated sequence-specific DNA binding RNA polymerase II transcription factor activity,DNA binding	integral component of membrane,nucleus,cytoplasmic membrane-bounded vesicle
LOC_Os01g02160	regulation of transcription, DNA-templated	ligand-activated sequence-specific DNA binding RNA polymerase II transcription factor activity,DNA binding	nucleus,cytoplasmic membrane-bounded vesicle
LOC_Os01g02170	biological_process,protein targeting to mitochondrion,RNA methylation	molecular_function	nucleolus
LOC_Os01g02180	biological_process	molecular_function	cellular_component
LOC_Os01g02190	cellular process,transport	transporter activity	integral component of membrane,membrane,cytoplasmic membrane-bounded vesicle
LOC_Os01g02200	biological_process	binding
LOC_Os01g02220
LOC_Os01g02250	response to stress,proteolysis,apoptotic process,defense response	ATP binding,nucleotide binding,cysteine-type peptidase activity,nucleoside-triphosphatase activity,protein binding,ADP binding
LOC_Os01g02270	proteolysis,apoptotic process,defense response	ATP binding,cysteine-type peptidase activity,protein binding,ADP binding
LOC_Os01g02290	metabolic process,cellular protein modification process,protein phosphorylation,cellular process,phosphorylation	protein serine/threonine kinase activity,protein tyrosine kinase activity,protein kinase activity,kinase activity,transferase activity, transferring phosphorus-containing groups,ATP binding,nucleotide binding,receptor activity	cell,cytoplasmic membrane-bounded vesicle
LOC_Os01g02300	metabolic process,cellular protein modification process,protein phosphorylation,cellular process,phosphorylation	protein serine/threonine kinase activity,protein tyrosine kinase activity,protein kinase activity,kinase activity,transferase activity, transferring phosphorus-containing groups,ATP binding,nucleotide binding	cell,cytoplasmic membrane-bounded vesicle
LOC_Os01g02310	metabolic process,cellular protein modification process,protein phosphorylation,cellular process,signal transduction,response to biotic stimulus	protein serine/threonine kinase activity,protein tyrosine kinase activity,protein kinase activity,kinase activity,transferase activity, transferring phosphorus-containing groups,ATP binding,nucleotide binding,receptor activity,signal transducer activity	cytoplasmic membrane-bounded vesicle,cellular_component
LOC_Os01g02320	metabolic process,protein phosphorylation,cellular process,phosphorylation,response to stress,carbohydrate metabolic process	protein serine/threonine kinase activity,protein tyrosine kinase activity,protein kinase activity,kinase activity,transferase activity, transferring phosphorus-containing groups,ATP binding,nucleotide binding,hydrolase activity
LOC_Os01g02334
LOC_Os01g02350	metabolic process,cellular protein modification process,protein phosphorylation,cellular process	protein serine/threonine kinase activity,protein tyrosine kinase activity,protein kinase activity,kinase activity,ATP binding,nucleotide binding	cell,cytoplasmic membrane-bounded vesicle
LOC_Os01g02360	metabolic process,cellular protein modification process,protein phosphorylation,cellular process,phosphorylation	protein serine/threonine kinase activity,protein tyrosine kinase activity,protein kinase activity,kinase activity,transferase activity, transferring phosphorus-containing groups,ATP binding,nucleotide binding,transferase activity	cell
LOC_Os01g02370	protein phosphorylation,phosphorylation	protein serine/threonine kinase activity,protein kinase activity,kinase activity,transferase activity, transferring phosphorus-containing groups,ATP binding,receptor activity
LOC_Os01g02390	metabolic process,cellular protein modification process,protein phosphorylation,cellular process,phosphorylation	protein serine/threonine kinase activity,protein tyrosine kinase activity,protein kinase activity,kinase activity,transferase activity, transferring phosphorus-containing groups,ATP binding,nucleotide binding	cell
LOC_Os01g02400	metabolic process,cellular protein modification process,protein phosphorylation,cellular process,phosphorylation,signal transduction,response to biotic stimulus	protein serine/threonine kinase activity,protein tyrosine kinase activity,protein kinase activity,kinase activity,transferase activity, transferring phosphorus-containing groups,ATP binding,nucleotide binding,receptor activity,signal transducer activity	cell,cytoplasmic membrane-bounded vesicle,cellular_component
LOC_Os01g02410	metabolic process,cellular protein modification process,protein phosphorylation,cellular process,phosphorylation	protein serine/threonine kinase activity,protein tyrosine kinase activity,protein kinase activity,kinase activity,transferase activity, transferring phosphorus-containing groups,ATP binding,nucleotide binding	cell
LOC_Os01g02420	metabolic process,cellular protein modification process,cellular process	kinase activity	cell,cytoplasmic membrane-bounded vesicle
LOC_Os01g02430	metabolic process,cellular protein modification process,protein phosphorylation,cellular process,phosphorylation	protein serine/threonine kinase activity,protein tyrosine kinase activity,protein kinase activity,kinase activity,transferase activity, transferring phosphorus-containing groups,ATP binding,nucleotide binding,receptor activity	cell
LOC_Os01g02440	metabolic process,cellular protein modification process,protein phosphorylation,cellular process,signal transduction,response to biotic stimulus	protein serine/threonine kinase activity,protein tyrosine kinase activity,protein kinase activity,kinase activity,transferase activity, transferring phosphorus-containing groups,ATP binding,nucleotide binding,receptor activity,signal transducer activity	cellular_component
LOC_Os01g02450
LOC_Os01g02460	metabolic process,cellular protein modification process,cellular process,signal transduction,response to biotic stimulus	kinase activity,receptor activity,signal transducer activity	cellular_component
LOC_Os01g02490
LOC_Os01g02500	metabolic process,cellular process,catabolic process	catalytic activity,hydrolase activity	cell
LOC_Os01g02530
LOC_Os01g02540
LOC_Os01g02550	metabolic process,cellular protein modification process,protein phosphorylation,cellular process,phosphorylation	protein serine/threonine kinase activity,protein tyrosine kinase activity,protein kinase activity,kinase activity,transferase activity, transferring phosphorus-containing groups,ATP binding	cell,cytoplasmic membrane-bounded vesicle
LOC_Os01g02560	metabolic process,cellular protein modification process,protein phosphorylation,cellular process,phosphorylation	protein serine/threonine kinase activity,protein tyrosine kinase activity,protein kinase activity,kinase activity,transferase activity, transferring phosphorus-containing groups,ATP binding,nucleotide binding,receptor activity	cell,cytoplasmic membrane-bounded vesicle
LOC_Os01g02570	metabolic process,cellular protein modification process,protein phosphorylation,cellular process,phosphorylation	protein serine/threonine kinase activity,protein tyrosine kinase activity,protein kinase activity,kinase activity,transferase activity, transferring phosphorus-containing groups,ATP binding,nucleotide binding	cell,membrane,cytoplasmic membrane-bounded vesicle
LOC_Os01g02580	metabolic process,cellular protein modification process,protein phosphorylation,cellular process,phosphorylation	protein serine/threonine kinase activity,protein tyrosine kinase activity,protein kinase activity,kinase activity,transferase activity, transferring phosphorus-containing groups,ATP binding,nucleotide binding	cell
LOC_Os01g02590	metabolic process,cellular protein modification process,protein phosphorylation,cellular process	protein serine/threonine kinase activity,protein kinase activity,kinase activity,transferase activity, transferring phosphorus-containing groups,ATP binding,nucleotide binding	plasma membrane
LOC_Os01g02600	metabolic process,cellular protein modification process,cellular process	kinase activity	cell
LOC_Os01g02610	metabolic process,cellular protein modification process,protein phosphorylation,cellular process	protein serine/threonine kinase activity,protein tyrosine kinase activity,protein kinase activity,kinase activity,transferase activity, transferring phosphorus-containing groups,ATP binding,nucleotide binding	cell
LOC_Os01g02629
LOC_Os01g02680	metabolic process,cellular protein modification process,protein phosphorylation,cellular process,phosphorylation	protein serine/threonine kinase activity,protein tyrosine kinase activity,protein kinase activity,kinase activity,transferase activity, transferring phosphorus-containing groups,ATP binding,nucleotide binding	cell
LOC_Os01g02690	metabolic process,cellular protein modification process,protein phosphorylation,cellular process	protein serine/threonine kinase activity,protein tyrosine kinase activity,protein kinase activity,kinase activity,transferase activity, transferring phosphorus-containing groups,ATP binding,transferase activity	cell
LOC_Os01g02700	metabolic process,cellular protein modification process,protein phosphorylation,cellular process,phosphorylation	protein serine/threonine kinase activity,protein tyrosine kinase activity,protein kinase activity,kinase activity,transferase activity, transferring phosphorus-containing groups,ATP binding,nucleotide binding	cell
LOC_Os01g02710	biological_process	binding	cell,cytoplasmic membrane-bounded vesicle
LOC_Os01g02720	catabolic process,biological_process,nucleobase-containing compound metabolic process,translational elongation,GTP catabolic process,translation	nucleotide binding,hydrolase activity,binding,nucleoside-triphosphatase activity,GTP binding,GTPase activity,zinc ion binding,translation factor activity, nucleic acid binding	intracellular
LOC_Os01g02730	metabolic process,cellular protein modification process,protein phosphorylation,cellular process	protein serine/threonine kinase activity,protein tyrosine kinase activity,protein kinase activity,kinase activity,ATP binding	cell,cytoplasmic membrane-bounded vesicle
LOC_Os01g02740
LOC_Os01g02750	metabolic process,cellular protein modification process,cellular process	kinase activity	cell
LOC_Os01g02760	metabolic process,cellular protein modification process,cellular process	kinase activity,nucleotide binding	cell,cytoplasmic membrane-bounded vesicle
LOC_Os01g02770	metabolic process,cellular protein modification process,protein phosphorylation,cellular process,phosphorylation	protein serine/threonine kinase activity,protein tyrosine kinase activity,protein kinase activity,kinase activity,transferase activity, transferring phosphorus-containing groups,ATP binding,nucleotide binding	cell,cytoplasmic membrane-bounded vesicle
LOC_Os01g02780	metabolic process,cellular protein modification process,protein phosphorylation,cellular process,phosphorylation	protein serine/threonine kinase activity,protein tyrosine kinase activity,protein kinase activity,kinase activity,transferase activity, transferring phosphorus-containing groups,ATP binding,nucleotide binding	cell
LOC_Os01g02790	metabolic process,cellular protein modification process,protein phosphorylation,cellular process	protein serine/threonine kinase activity,protein tyrosine kinase activity,protein kinase activity,kinase activity,transferase activity, transferring phosphorus-containing groups,ATP binding,nucleotide binding,polysaccharide binding	cell
LOC_Os01g02800	metabolic process,cellular protein modification process,protein phosphorylation,cellular process,phosphorylation	protein serine/threonine kinase activity,protein tyrosine kinase activity,protein kinase activity,kinase activity,transferase activity, transferring phosphorus-containing groups,ATP binding,nucleotide binding	cell,cytoplasmic membrane-bounded vesicle
LOC_Os01g02810	metabolic process,cellular protein modification process,protein phosphorylation,cellular process,phosphorylation	protein serine/threonine kinase activity,protein tyrosine kinase activity,protein kinase activity,kinase activity,transferase activity, transferring phosphorus-containing groups,ATP binding,nucleotide binding	cell,cytoplasmic membrane-bounded vesicle
LOC_Os01g02830	metabolic process,cellular protein modification process,protein phosphorylation,cellular process,phosphorylation	protein serine/threonine kinase activity,protein tyrosine kinase activity,protein kinase activity,kinase activity,transferase activity, transferring phosphorus-containing groups,ATP binding,nucleotide binding	cell,mitochondrion
LOC_Os01g02840	metabolic process,cellular protein modification process,protein phosphorylation,cellular process,phosphorylation	protein serine/threonine kinase activity,protein tyrosine kinase activity,protein kinase activity,kinase activity,transferase activity, transferring phosphorus-containing groups,ATP binding	cell
LOC_Os01g02850
LOC_Os01g02860	biological_process	transcription cofactor activity,molecular_function	cellular_component
LOC_Os01g02870		molecular_function	cell,membrane,cytoplasmic membrane-bounded vesicle
LOC_Os01g02880	metabolic process,catabolic process,biological_process,response to oxidative stress,response to stress,nucleobase-containing compound metabolic process,response to cadmium ion,carbohydrate metabolic process,glycolytic process,response to salt stress,pentose-phosphate shunt	catalytic activity,lyase activity	plastoglobule,chloroplast stroma,chloroplast thylakoid,plastid,mitochondrion
LOC_Os01g02884
LOC_Os01g02890	cellular process,lipid metabolic process,biosynthetic process	transferase activity	endoplasmic reticulum,membrane,nucleus,endoplasmic reticulum membrane
LOC_Os01g02900	metabolic process,biological_process	transferase activity,transferase activity, transferring glycosyl groups	mitochondrion
LOC_Os01g02910	metabolic process,biological_process	transferase activity,transferase activity, transferring glycosyl groups
LOC_Os01g02920	metabolic process,biological_process,methylation	transferase activity,transferase activity, transferring glycosyl groups,methyltransferase activity,nucleic acid binding	cellular_component
LOC_Os01g02930	metabolic process,biological_process	transferase activity,transferase activity, transferring glycosyl groups
LOC_Os01g02940	metabolic process,biological_process	transferase activity,transferase activity, transferring glycosyl groups
LOC_Os01g02950	cellular amino acid metabolic process	pyridoxal phosphate binding,transferase activity, transferring glycosyl groups	plastid
LOC_Os01g02960	cellular amino acid metabolic process	pyridoxal phosphate binding
LOC_Os01g02980
LOC_Os01g03010
LOC_Os01g03020	metabolic process,reproduction,tRNA aminoacylation for protein translation,embryo development,nucleobase-containing compound metabolic process,post-embryonic development,translation	ATP binding,catalytic activity,nucleotide binding,aminoacyl-tRNA ligase activity	cytoplasm,chloroplast,plastid,mitochondrion
LOC_Os01g03030	tRNA aminoacylation for protein translation,nucleobase-containing compound metabolic process,translation	ATP binding,catalytic activity,nucleotide binding,aminoacyl-tRNA ligase activity,nucleic acid binding	cytoplasm
LOC_Os01g03040	biological_process,thylakoid membrane organization,pentose-phosphate shunt		chloroplast,plastid
LOC_Os01g03050	metabolic process,oxidation-reduction process,tRNA aminoacylation for protein translation,translation	ATP binding,catalytic activity,nucleotide binding,oxidoreductase activity,binding,aminoacyl-tRNA ligase activity,electron carrier activity,copper ion binding	cytoplasm,chloroplast,chloroplast stroma,chloroplast envelope,thylakoid,plastid
LOC_Os01g03060
LOC_Os01g03070
LOC_Os01g03100		binding,zinc ion binding
LOC_Os01g03110	biological_process	molecular_function	cell,membrane,cytoplasmic membrane-bounded vesicle
LOC_Os01g03144	cellular process,catabolic process,transport,nucleobase-containing compound metabolic process,ATP catabolic process,proteolysis	ATP binding,nucleotide binding,hydrolase activity,transporter activity,ATP-dependent peptidase activity,ATPase activity, coupled to transmembrane movement of substances,ATPase activity,serine-type endopeptidase activity,nucleoside-triphosphatase activity	membrane,ATP-binding cassette (ABC) transporter complex,chloroplast,chloroplast envelope,plastid
LOC_Os01g03160	biosynthetic process,carbohydrate metabolic process	acetylglucosaminyltransferase activity,transferase activity	cell,membrane,cytoplasmic membrane-bounded vesicle
LOC_Os01g03170	cellular protein modification process,cellular process,catabolic process,multicellular organismal development,ubiquitin-dependent protein catabolic process,protein metabolic process,protein ubiquitination	catalytic activity,metal ion binding,binding,ubiquitin-protein ligase activity,protein binding,zinc ion binding	nucleus,intracellular
LOC_Os01g03180
LOC_Os01g03190	cellular protein modification process,cellular process,catabolic process,multicellular organismal development,ubiquitin-dependent protein catabolic process,protein metabolic process,protein ubiquitination	catalytic activity,metal ion binding,binding,ubiquitin-protein ligase activity,protein binding,zinc ion binding	nucleus
LOC_Os01g03220	metabolic process	ATP binding,catalytic activity
LOC_Os01g03240
LOC_Os01g03250			plastid
LOC_Os01g03260	cellular amino acid metabolic process	pyridoxal phosphate binding
LOC_Os01g03270	cellular protein modification process,cellular process,catabolic process,multicellular organismal development,ubiquitin-dependent protein catabolic process,protein metabolic process,protein ubiquitination	catalytic activity,metal ion binding,binding,ubiquitin-protein ligase activity,protein binding,zinc ion binding	nucleus
LOC_Os01g03290	cellular protein modification process,cellular process,catabolic process,multicellular organismal development,ubiquitin-dependent protein catabolic process,protein metabolic process,protein ubiquitination	catalytic activity,metal ion binding,binding,ubiquitin-protein ligase activity,protein binding,zinc ion binding	nucleus,intracellular
LOC_Os01g03310	negative regulation of peptidase activity	peptidase inhibitor activity,serine-type endopeptidase inhibitor activity	extracellular region,cytoplasmic membrane-bounded vesicle
LOC_Os01g03320	negative regulation of peptidase activity	peptidase inhibitor activity,serine-type endopeptidase inhibitor activity	extracellular region,cytoplasmic membrane-bounded vesicle
LOC_Os01g03340	negative regulation of peptidase activity	peptidase inhibitor activity,serine-type endopeptidase inhibitor activity	extracellular region,cytoplasmic membrane-bounded vesicle,plastid
LOC_Os01g03370	metabolic process,cellular protein modification process,protein phosphorylation,cellular process	protein serine/threonine kinase activity,protein tyrosine kinase activity,protein kinase activity,kinase activity,transferase activity, transferring phosphorus-containing groups,ATP binding,protein binding	cell
LOC_Os01g03380	negative regulation of peptidase activity	peptidase inhibitor activity,serine-type endopeptidase inhibitor activity	extracellular region,cytoplasmic membrane-bounded vesicle
LOC_Os01g03390	negative regulation of peptidase activity	peptidase inhibitor activity,serine-type endopeptidase inhibitor activity	extracellular region,cytoplasmic membrane-bounded vesicle
LOC_Os01g03400	cellular protein modification process,cellular process,catabolic process,multicellular organismal development,protein metabolic process	catalytic activity,binding,protein binding,zinc ion binding	nucleus,intracellular
LOC_Os01g03410	cellular protein modification process,cellular process,catabolic process,multicellular organismal development,protein metabolic process	catalytic activity,binding	nucleus,intracellular
LOC_Os01g03420	cellular protein modification process,cellular process,catabolic process,multicellular organismal development,ubiquitin-dependent protein catabolic process,protein metabolic process,protein ubiquitination,regulation of transcription, DNA-templated	catalytic activity,metal ion binding,binding,acid-amino acid ligase activity,ubiquitin-protein ligase activity,protein binding,ligand-activated sequence-specific DNA binding RNA polymerase II transcription factor activity,DNA binding,zinc ion binding	nucleus,intracellular
LOC_Os01g03429	cellular protein modification process,cellular process,catabolic process,multicellular organismal development,ubiquitin-dependent protein catabolic process,protein metabolic process,protein ubiquitination	catalytic activity,metal ion binding,binding,ubiquitin-protein ligase activity,protein binding,zinc ion binding	nucleus,intracellular
LOC_Os01g03452
LOC_Os01g03480
LOC_Os01g03500		molecular_function	mitochondrion
LOC_Os01g03510	biological_process	nucleotide binding	intracellular,cytosol
LOC_Os01g03549	metabolic process,oxidation-reduction process,multicellular organismal development,response to stress,meristem maintenance,cellular response to phosphate starvation,response to abiotic stimulus,response to karrikin,cell communication,response to extracellular stimulus	catalytic activity,oxidoreductase activity,binding,oxidoreductase activity, acting on diphenols and related substances as donors, oxygen as acceptor,copper ion binding,structural molecule activity	endoplasmic reticulum,membrane,viral capsid,cytoplasmic membrane-bounded vesicle,cell wall
LOC_Os01g03570	biological_process,nucleobase-containing compound metabolic process,regulation of gene expression, epigenetic,biosynthetic process,DNA metabolic process	molecular_function	cellular_component
LOC_Os01g03630	metabolic process,oxidation-reduction process,multicellular organismal development,response to stress,meristem maintenance,cellular response to phosphate starvation,response to abiotic stimulus,response to karrikin,cell communication,response to extracellular stimulus	catalytic activity,oxidoreductase activity,binding,oxidoreductase activity, acting on diphenols and related substances as donors, oxygen as acceptor,copper ion binding	endoplasmic reticulum,membrane,cytoplasmic membrane-bounded vesicle,cell wall
LOC_Os01g03640	metabolic process,oxidation-reduction process,multicellular organismal development,response to stress,meristem maintenance,cellular response to phosphate starvation,response to abiotic stimulus,response to karrikin,cell communication,response to extracellular stimulus	catalytic activity,oxidoreductase activity,metal ion binding,binding,oxidoreductase activity, acting on diphenols and related substances as donors, oxygen as acceptor,copper ion binding,structural molecule activity	endoplasmic reticulum,membrane,viral capsid,cytoplasmic membrane-bounded vesicle,cell wall,mitochondrion
LOC_Os01g03650	cellular process,reproduction,transport,embryo development,indoleacetic acid biosynthetic process,tryptophan catabolic process,positive regulation of transcription, DNA-templated,post-embryonic development,thylakoid membrane organization,ovule development,biosynthetic process,regulation of protein dephosphorylation,embryo development ending in seed dormancy,photosystem II assembly,transcription f…	transporter activity,protein binding	chloroplast,chloroplast stroma,plastid
LOC_Os01g03660		chromatin binding,DNA binding
LOC_Os01g03680	negative regulation of peptidase activity	peptidase inhibitor activity,serine-type endopeptidase inhibitor activity	extracellular region,cytoplasmic membrane-bounded vesicle
LOC_Os01g03690	cellular protein modification process,protein phosphorylation,homoiothermy,response to freezing	protein serine/threonine kinase activity,protein tyrosine kinase activity,protein kinase activity,kinase activity,transferase activity, transferring phosphorus-containing groups,ATP binding,nucleotide binding,ice binding	cell
LOC_Os01g03710	metabolic process,reproduction,embryo development,post-embryonic development,carbohydrate metabolic process,embryo development ending in seed dormancy	catalytic activity,isomerase activity,zinc ion binding
LOC_Os01g03720	cellular process,biological_process,lipid metabolic process,response to stress,nucleobase-containing compound metabolic process,biosynthetic process,cell communication,response to extracellular stimulus	chromatin binding,sequence-specific DNA binding transcription factor activity,DNA binding	nucleus
LOC_Os01g03730	catabolic process,DNA metabolic process	hydrolase activity, acting on ester bonds,endonuclease activity,nuclease activity,nucleic acid binding	cell
LOC_Os01g03740	catabolic process,DNA metabolic process	hydrolase activity, acting on ester bonds,endonuclease activity,nuclease activity,nucleic acid binding	cytoplasmic membrane-bounded vesicle
LOC_Os01g03760	biological_process	molecular_function	endoplasmic reticulum,vacuole,membrane,plasma membrane,nucleus,cellular_component
LOC_Os01g03800
LOC_Os01g03810
LOC_Os01g03830
LOC_Os01g03840	cell differentiation,multicellular organismal development,nucleobase-containing compound metabolic process,biosynthetic process,flower development,anatomical structure morphogenesis	metal ion binding,binding,sequence-specific DNA binding transcription factor activity,zinc ion binding,nucleic acid binding	nucleus,intracellular
LOC_Os01g03870	translation	structural molecule activity,structural constituent of ribosome	cell,intracellular,ribosome
LOC_Os01g03890	response to endogenous stimulus		mitochondrion
LOC_Os01g03900
LOC_Os01g03914	cellular process,transport,transmembrane transport,ion transport,cation transport	transporter activity,cation transmembrane transporter activity	integral component of membrane,vacuole,membrane,plasma membrane,vacuolar membrane
LOC_Os01g03930
LOC_Os01g03940	G-protein coupled receptor signaling pathway		integral component of membrane
LOC_Os01g03950	metabolic process,cellular process,biological_process,response to cadmium ion,carbohydrate metabolic process	catalytic activity,hydrolase activity,carbohydrate binding,hydrolase activity, hydrolyzing O-glycosyl compounds	extracellular region,chloroplast,cytoplasmic membrane-bounded vesicle,cellular_component,cell wall,plant-type cell wall,apoplast,plastid
LOC_Os01g03960
LOC_Os01g03980	homoiothermy,response to freezing	ice binding
LOC_Os01g04005
LOC_Os01g04020	reproduction,multicellular organismal development,embryo development,nucleobase-containing compound metabolic process,post-embryonic development,biosynthetic process,homoiothermy,response to freezing,anatomical structure morphogenesis,response to endogenous stimulus,regulation of transcription, DNA-templated,transcription, DNA-templated	ice binding,protein binding,sequence-specific DNA binding transcription factor activity,DNA binding	nucleus,cytosol
LOC_Os01g04030	cellular process,protein metabolic process	hydrolase activity,peptidase activity	integral component of membrane,endoplasmic reticulum,cytoplasmic membrane-bounded vesicle,cellular_component,cell wall
LOC_Os01g04040		serine-type endopeptidase inhibitor activity	extracellular region,cytoplasmic membrane-bounded vesicle
LOC_Os01g04050	negative regulation of peptidase activity,proteolysis	peptidase inhibitor activity,serine-type endopeptidase inhibitor activity,peptidase activity	extracellular region,cytoplasmic membrane-bounded vesicle
LOC_Os01g04070	metabolic process,cellular process,signal transduction,response to stress	kinase activity,protein binding	cytoplasmic membrane-bounded vesicle,cellular_component
LOC_Os01g04080	homoiothermy,response to freezing	ice binding	cytoplasmic membrane-bounded vesicle
LOC_Os01g04090	homoiothermy,response to freezing,regulation of transcription, DNA-templated	ice binding,ligand-activated sequence-specific DNA binding RNA polymerase II transcription factor activity,DNA binding	nucleus,mitochondrion
LOC_Os01g04100	biological_process,homoiothermy,response to freezing	molecular_function,ice binding	plastid
LOC_Os01g04130	RNA splicing,mRNA processing,translation	hydrolase activity	chloroplast,chloroplast stroma,ribonucleoprotein complex,plastid
LOC_Os01g04150
LOC_Os01g04160
LOC_Os01g04170
LOC_Os01g04180
LOC_Os01g04190	cellular process,biological_process,transport,transmembrane transport	transporter activity,sugar:hydrogen symporter activity,substrate-specific transmembrane transporter activity,transmembrane transporter activity	integral component of membrane,membrane,extracellular region,chloroplast envelope,plastid
LOC_Os01g04200	metabolic process	catalytic activity,hydrolase activity,structural constituent of cell wall	cellular_component,plastid
LOC_Os01g04210	biological_process	molecular_function	cellular_component
LOC_Os01g04220	biological_process	molecular_function,acetylglucosaminyltransferase activity	membrane,cellular_component
LOC_Os01g04230	cellular protein modification process,signal transduction	kinase activity,nucleotide binding,protein binding	cell,cytoplasmic membrane-bounded vesicle,plastid
LOC_Os01g04250
LOC_Os01g04260	metabolic process,oxidation-reduction process,lipid metabolic process,biosynthetic process,anatomical structure morphogenesis,sterol biosynthetic process,cellular component organization,cell growth,fatty acid biosynthetic process	catalytic activity,oxidoreductase activity,iron ion binding	integral component of membrane,endoplasmic reticulum,membrane
LOC_Os01g04280	biological_process	protein binding	cellular_component
LOC_Os01g04290	metabolic process,carbohydrate metabolic process	hydrolase activity
LOC_Os01g04300	metabolic process,carbohydrate metabolic process	catalytic activity,hydrolase activity,hydrolase activity, acting on glycosyl bonds,hydrolase activity, hydrolyzing O-glycosyl compounds,cation binding	cytoplasmic membrane-bounded vesicle,cell wall
LOC_Os01g04330	metabolic process,biological_process,signal transduction,reproduction,response to stress,post-embryonic development,flower development,response to abiotic stimulus,cilium or flagellum-dependent cell motility,response to endogenous stimulus,response to external stimulus	metal ion binding,binding,calcium ion binding	plasma membrane,bacterial-type flagellum,cytoskeleton
LOC_Os01g04340	response to stress,response to heat,response to abiotic stimulus	molecular_function	cytoplasm
LOC_Os01g04350	response to stress,response to heat,response to abiotic stimulus		cytoplasm,cytoplasmic membrane-bounded vesicle
LOC_Os01g04360	response to stress,response to high light intensity,response to heat,response to abiotic stimulus,response to hydrogen peroxide		cytoplasm
LOC_Os01g04370	response to stress,response to high light intensity,response to heat,response to abiotic stimulus,response to hydrogen peroxide		cytoplasm
LOC_Os01g04390			mitochondrion
LOC_Os01g04409	metabolic process,cellular protein modification process,protein phosphorylation,cellular process,phosphorylation	protein serine/threonine kinase activity,protein tyrosine kinase activity,protein kinase activity,kinase activity,transferase activity, transferring phosphorus-containing groups,ATP binding,nucleotide binding,polysaccharide binding	plasma membrane
LOC_Os01g04440	metabolic process,cellular protein modification process,cellular process	kinase activity,nucleotide binding,polysaccharide binding	plasma membrane,cytoplasmic membrane-bounded vesicle
LOC_Os01g04450	metabolic process,cellular protein modification process,protein phosphorylation,cellular process,phosphorylation	protein serine/threonine kinase activity,protein tyrosine kinase activity,protein kinase activity,kinase activity,transferase activity, transferring phosphorus-containing groups,ATP binding,nucleotide binding,polysaccharide binding,receptor activity	plasma membrane
LOC_Os01g04460	metabolic process,cellular protein modification process,protein phosphorylation,cellular process,phosphorylation	protein serine/threonine kinase activity,protein tyrosine kinase activity,protein kinase activity,kinase activity,transferase activity, transferring phosphorus-containing groups,ATP binding,nucleotide binding,polysaccharide binding,receptor activity	cell
LOC_Os01g04470	metabolic process,cellular protein modification process,cellular process	kinase activity,nucleotide binding,polysaccharide binding	plasma membrane,cytoplasmic membrane-bounded vesicle
LOC_Os01g04480	metabolic process,protein phosphorylation,cellular process,phosphorylation,response to stress,carbohydrate metabolic process	protein serine/threonine kinase activity,protein tyrosine kinase activity,protein kinase activity,kinase activity,transferase activity, transferring phosphorus-containing groups,ATP binding,nucleotide binding,hydrolase activity,polysaccharide binding,receptor activity	cytoplasmic membrane-bounded vesicle
LOC_Os01g04490	metabolic process,cellular protein modification process,cellular process	kinase activity	cell
LOC_Os01g04520	metabolic process,cellular protein modification process,cellular process	kinase activity,nucleotide binding	cell
LOC_Os01g04530	metabolic process,cellular protein modification process,cellular process	kinase activity,nucleotide binding,polysaccharide binding	plasma membrane,cytoplasmic membrane-bounded vesicle
LOC_Os01g04540	metabolic process,cellular protein modification process,cellular process	kinase activity,nucleotide binding	plasma membrane,cytoplasmic membrane-bounded vesicle
LOC_Os01g04550	metabolic process,protein phosphorylation,cellular process,response to stress,carbohydrate metabolic process	protein serine/threonine kinase activity,protein tyrosine kinase activity,protein kinase activity,kinase activity,transferase activity, transferring phosphorus-containing groups,ATP binding,hydrolase activity
LOC_Os01g04560	metabolic process,cellular protein modification process,cellular process	kinase activity,nucleotide binding,polysaccharide binding	plasma membrane
LOC_Os01g04570	metabolic process,cellular protein modification process,protein phosphorylation,cellular process,phosphorylation,signal transduction	protein serine/threonine kinase activity,protein tyrosine kinase activity,protein kinase activity,kinase activity,transferase activity, transferring phosphorus-containing groups,ATP binding,nucleotide binding,polysaccharide binding,receptor activity,signal transducer activity	cell,cytoplasmic membrane-bounded vesicle
LOC_Os01g04580	metabolic process,cellular protein modification process,protein phosphorylation,cellular process,phosphorylation	protein serine/threonine kinase activity,protein tyrosine kinase activity,protein kinase activity,kinase activity,transferase activity, transferring phosphorus-containing groups,ATP binding,nucleotide binding,polysaccharide binding,receptor activity	cell
LOC_Os01g04590	biological_process	molecular_function	mitochondrion
LOC_Os01g04600	reproduction,embryo development,post-embryonic development	molecular_function	cellular_component
LOC_Os01g04610
LOC_Os01g04620
LOC_Os01g04630	metabolic process	catalytic activity,isomerase activity	chloroplast,plastid
LOC_Os01g04640	biological_process	molecular_function	integral component of membrane,endoplasmic reticulum,membrane,mitochondrion
LOC_Os01g04650	biosynthetic process	oxidoreductase activity,iron ion binding	nucleus,cytosol
LOC_Os01g04660	metabolic process,cellular process,lipid metabolic process,response to stress	catalytic activity,hydrolase activity	membrane,plasma membrane
LOC_Os01g04670
LOC_Os01g04680
LOC_Os01g04710	protein metabolic process,proteolysis	hydrolase activity,peptidase activity	cell
LOC_Os01g04720	phosphorylation	kinase activity,receptor activity,protein binding	vacuole,plasma membrane,cytoplasmic membrane-bounded vesicle,Golgi apparatus,endosome,trans-Golgi network
LOC_Os01g04740
LOC_Os01g04780
LOC_Os01g04790
LOC_Os01g04814	metabolic process,cellular process,cell differentiation,transport,multicellular organismal development,vesicle-mediated transport,anatomical structure morphogenesis,cellular component organization	ATP binding,nucleotide binding,hydrolase activity,nucleoside-triphosphatase activity,protein binding	cytoplasm,nucleus,cellular_component,endosome,mitochondrion
LOC_Os01g04830
LOC_Os01g04840	metabolic process,cellular process,cell differentiation,transport,multicellular organismal development,vesicle-mediated transport,anatomical structure morphogenesis,cellular component organization	ATP binding,nucleotide binding,hydrolase activity,nucleoside-triphosphatase activity,protein binding	cytoplasm,nucleus,cellular_component,endosome
LOC_Os01g04870	response to stress,response to abiotic stimulus,DNA metabolic process,response to UV-B,DNA repair	nucleotide binding,protein binding,zinc ion binding,nucleic acid binding	nucleus,intracellular,Cul4-RING ubiquitin ligase complex
LOC_Os01g04880
LOC_Os01g04900	protein metabolic process,proteolysis	hydrolase activity,metalloendopeptidase activity,metallopeptidase activity,zinc ion binding	membrane,chloroplast thylakoid membrane,chloroplast,thylakoid,plastid
LOC_Os01g04910	biological_process	molecular_function	nucleus,cytosol
LOC_Os01g04920	metabolic process,cellular process,lipid metabolic process,response to stress,cellular response to phosphate starvation,biosynthetic process,cell communication,response to extracellular stimulus	transferase activity	chloroplast,chloroplast envelope,plastid
LOC_Os01g04930	nucleobase-containing compound metabolic process,biosynthetic process	chromatin binding,sequence-specific DNA binding transcription factor activity,DNA binding	nucleus
LOC_Os01g04950	metabolic process,transport,pollen tube growth,oligopeptide transport	transporter activity	integral component of membrane,membrane,plasma membrane,cellular_component
LOC_Os01g04990	cellular process,transport,transmembrane transport,mitochondrial transport	transporter activity,peroxidase activity,binding	integral component of membrane,membrane,plasma membrane,mitochondrial inner membrane,mitochondrion
LOC_Os01g05000
LOC_Os01g05010	biological_process	molecular_function	mitochondrial matrix,mitochondrion
LOC_Os01g05040	biological_process	molecular_function	membrane,plasma membrane,cytoplasmic membrane-bounded vesicle
LOC_Os01g05050	biological_process	molecular_function	mitochondrial matrix,mitochondrion
LOC_Os01g05060	biological_process	molecular_function	mitochondrial matrix,plastid,mitochondrion
LOC_Os01g05070	biological_process	molecular_function	vacuole,membrane,plasma membrane,chloroplast thylakoid membrane,Golgi apparatus,thylakoid,plastid
LOC_Os01g05080	chlorophyll biosynthetic process,unsaturated fatty acid biosynthetic process,photosynthesis,isopentenyl diphosphate biosynthetic process, methylerythritol 4-phosphate pathway,pentose-phosphate shunt,response to cold,defense response to bacterium,carotenoid biosynthetic process	molecular_function,protein binding	membrane,chloroplast thylakoid membrane,chloroplast,thylakoid lumen,chloroplast thylakoid,thylakoid,chloroplast thylakoid lumen,plastid
LOC_Os01g05090
LOC_Os01g05100	multicellular organismal development,embryo sac egg cell differentiation,regulation of transcription, DNA-templated,DNA repair		cytoplasm,nucleus,nucleoplasm
LOC_Os01g05120	cellular process,catabolic process,ubiquitin-dependent protein catabolic process,protein metabolic process	molecular_function	cytosol
LOC_Os01g05130	biological_process	molecular_function	cellular_component,mitochondrion
LOC_Os01g05150			membrane
LOC_Os01g05180			membrane
LOC_Os01g05200
LOC_Os01g05220			membrane
LOC_Os01g05250			membrane
LOC_Os01g05260			membrane,mitochondrion
LOC_Os01g05289
LOC_Os01g05350
LOC_Os01g05360			membrane
LOC_Os01g05370
LOC_Os01g05380
LOC_Os01g05390			membrane
LOC_Os01g05400	metabolic process,cellular process,reproduction,multicellular organismal development,biosynthetic process,carbohydrate metabolic process	transferase activity	Golgi apparatus
LOC_Os01g05420	signal transduction,nucleobase-containing compound metabolic process,biosynthetic process,response to endogenous stimulus,transcription, DNA-templated	molecular_function,DNA binding,structural molecule activity	viral capsid,nucleus
LOC_Os01g05430	metabolic process,proteolysis	hydrolase activity,serine-type endopeptidase activity	integral component of membrane,Golgi apparatus
LOC_Os01g05440	biological_process,gene silencing by RNA	molecular_function	cellular_component
LOC_Os01g05460
LOC_Os01g05470	biological_process,gene silencing by RNA	molecular_function	cellular_component
LOC_Os01g05480	biological_process	molecular_function	mitochondrion
LOC_Os01g05490	metabolic process,cellular protein modification process,cellular process,catabolic process,biological_process,response to stress,generation of precursor metabolites and energy,cellular carbohydrate metabolic process,response to cadmium ion,carbohydrate metabolic process,response to abiotic stimulus,glycolytic process,response to zinc ion,response to salt stress,pentose-phosphate shunt,fatty acid …	catalytic activity,binding,isomerase activity,copper ion binding	vacuole,membrane,plasma membrane,cytoplasm,extracellular region,chloroplast,chloroplast stroma,cellular_component,cell wall,cytosol,apoplast,ribosome,plastid,mitochondrion
LOC_Os01g05500	cellular protein modification process,cellular process,catabolic process,lipid metabolic process,ubiquitin-dependent protein catabolic process,post-embryonic development,protein metabolic process,protein ubiquitination,response to endogenous stimulus,response to abscisic acid	catalytic activity,ubiquitin-protein ligase activity,zinc ion binding	intracellular
LOC_Os01g05510
LOC_Os01g05530			cytosol
LOC_Os01g05540
LOC_Os01g05560
LOC_Os01g05580
LOC_Os01g05585	cellular homeostasis	binding
LOC_Os01g05600	response to stress	protein binding
LOC_Os01g05620	response to stress,apoptotic process,defense response	ATP binding,nucleotide binding,protein binding,ADP binding
LOC_Os01g05640	cellular protein modification process,protein phosphorylation,phosphorylation,signal transduction	protein serine/threonine kinase activity,protein tyrosine kinase activity,protein kinase activity,kinase activity,transferase activity, transferring phosphorus-containing groups,ATP binding,nucleotide binding,phosphopantetheine binding,protein binding	integral component of membrane,membrane,plasma membrane,chloroplast
LOC_Os01g05650	response to stress,cellular homeostasis,defense response	metal ion binding,binding,copper ion binding,ADP binding,DNA binding
LOC_Os01g05660	reproduction,cell differentiation,multicellular organismal development	molecular_function
LOC_Os01g05670	metabolic process,cellular process,lipid metabolic process,Golgi organization,calcium ion transport,biosynthetic process,sphingolipid metabolic process,response to salt stress,sterol biosynthetic process	catalytic activity,transferase activity	integral component of membrane,endoplasmic reticulum,membrane,plasma membrane,cytoplasm,endoplasmic reticulum membrane
LOC_Os01g05680	cellular protein modification process,signal transduction,response to stress,response to abiotic stimulus,response to auxin,response to endogenous stimulus,response to abscisic acid,response to water deprivation	catalytic activity,protein heterodimerization activity,protein binding,transferase activity	intracellular
LOC_Os01g05694	metabolic process,cellular protein modification process,cellular process,cell differentiation,lipid metabolic process,biosynthetic process,growth	catalytic activity,hydrolase activity	endoplasmic reticulum,membrane,nucleus,cytosol
LOC_Os01g05710	metabolic process,cellular protein modification process,cellular process,cell differentiation,lipid metabolic process,biosynthetic process,growth	catalytic activity,hydrolase activity	endoplasmic reticulum,membrane,nucleus,cytosol
LOC_Os01g05720	metabolic process,cellular protein modification process,cellular process,cell differentiation,lipid metabolic process,biosynthetic process,growth	catalytic activity,hydrolase activity	endoplasmic reticulum,membrane,nucleus,cytosol
LOC_Os01g05730
LOC_Os01g05744	metabolic process,cellular protein modification process,cellular process,cell differentiation,lipid metabolic process,biosynthetic process,growth	catalytic activity,hydrolase activity	endoplasmic reticulum,membrane,nucleus,cytosol
LOC_Os01g05760	metabolic process,cellular protein modification process,cellular process,cell differentiation,lipid metabolic process,biosynthetic process,growth	catalytic activity,hydrolase activity	endoplasmic reticulum,membrane,nucleus,cytosol,mitochondrion
LOC_Os01g05770
LOC_Os01g05780
LOC_Os01g05790	response to stress,response to abiotic stimulus	molecular_function	integral component of membrane,membrane,chloroplast envelope
LOC_Os01g05800	cellular process,transport,positive regulation of transcription, DNA-templated,thylakoid membrane organization,homoiothermy,regulation of protein dephosphorylation,response to freezing,hydrogen peroxide catabolic process,photosystem II assembly,transcription from plastid promoter,cellular component organization,ncRNA metabolic process,chloroplast relocation,rRNA processing	transporter activity,ice binding,protein binding	integral component of membrane,membrane,chloroplast thylakoid membrane,chloroplast,chloroplast thylakoid,thylakoid,plastid
LOC_Os01g05810	metabolic process,cellular process,catabolic process	gamma-glutamyltransferase activity,transferase activity	vacuole
LOC_Os01g05820	metabolic process,cellular process,catabolic process	transferase activity	vacuole
LOC_Os01g05830	biological_process	molecular_function	endoplasmic reticulum,nucleus
LOC_Os01g05840	metabolic process,oxidation-reduction process,pollen tube growth	catalytic activity,oxidoreductase activity,binding
LOC_Os01g05850			membrane,cellular_component
LOC_Os01g05860	biological_process		cytosol,cytosolic ribosome,ribosome,plastid
LOC_Os01g05870	cellular protein modification process,protein phosphorylation,signal transduction	protein serine/threonine kinase activity,protein tyrosine kinase activity,protein kinase activity,kinase activity,transferase activity, transferring phosphorus-containing groups,ATP binding,nucleotide binding,protein binding	integral component of membrane,membrane,plasma membrane,cytoplasmic membrane-bounded vesicle
LOC_Os01g05880
LOC_Os01g05890
LOC_Os01g05900	DNA metabolic process,cellular component organization,nucleosome assembly	protein heterodimerization activity,protein binding,DNA binding	chloroplast,nucleus,nucleolus,chromosome,nucleosome
LOC_Os01g05940	cellular protein modification process,protein phosphorylation,signal transduction	protein serine/threonine kinase activity,protein tyrosine kinase activity,protein kinase activity,kinase activity,transferase activity, transferring phosphorus-containing groups,ATP binding,nucleotide binding,protein binding	integral component of membrane,membrane,plasma membrane
LOC_Os01g05960	cellular protein modification process,protein phosphorylation,signal transduction	protein serine/threonine kinase activity,protein tyrosine kinase activity,protein kinase activity,kinase activity,transferase activity, transferring phosphorus-containing groups,ATP binding,nucleotide binding,protein binding	integral component of membrane,membrane,plasma membrane
LOC_Os01g05980	cellular protein modification process,protein phosphorylation,signal transduction,DNA methylation	protein serine/threonine kinase activity,protein tyrosine kinase activity,protein kinase activity,kinase activity,transferase activity, transferring phosphorus-containing groups,ATP binding,nucleotide binding,protein binding,DNA binding	cell,integral component of membrane,membrane
LOC_Os01g06000	biological_process	molecular_function	cellular_component
LOC_Os01g06010	DNA metabolic process,cellular component organization,nucleosome assembly	protein heterodimerization activity,DNA binding	chloroplast,nucleus,cellular_component,nucleolus,chromosome,nucleosome,chromatin
LOC_Os01g06020	tRNA aminoacylation for protein translation,nucleobase-containing compound metabolic process,ovule development,chloroplast organization,rRNA processing,translation	ATP binding,catalytic activity,nucleotide binding,aminoacyl-tRNA ligase activity,ligase activity,nucleic acid binding	membrane,cytoplasm,chloroplast,plastid,mitochondrion
LOC_Os01g06030	biological_process	molecular_function	cellular_component
LOC_Os01g06040	biological_process	molecular_function,hormone activity	extracellular region,cellular_component
LOC_Os01g06060	metabolic process	hydrolase activity	cellular_component
LOC_Os01g06070	biological_process	molecular_function	cellular_component
LOC_Os01g06080	biological_process	molecular_function	cellular_component,mitochondrion
LOC_Os01g06120	biological_process	molecular_function	cellular_component
LOC_Os01g06130	biological_process	molecular_function	cytoplasmic membrane-bounded vesicle,cellular_component
LOC_Os01g06140	biological_process	molecular_function	cytoplasmic membrane-bounded vesicle,cellular_component
LOC_Os01g06150	biological_process	molecular_function	cytoplasmic membrane-bounded vesicle,cellular_component
LOC_Os01g06180
LOC_Os01g06210	metabolic process	hydrolase activity	cellular_component
LOC_Os01g06220	metabolic process	hydrolase activity	cellular_component
LOC_Os01g06230	response to endogenous stimulus,auxin-activated signaling pathway	molecular_function,calmodulin binding
LOC_Os01g06240	cellular protein modification process,protein phosphorylation,phosphorylation,pollen-pistil interaction,recognition of pollen	protein serine/threonine kinase activity,protein tyrosine kinase activity,protein kinase activity,kinase activity,transferase activity, transferring phosphorus-containing groups,ATP binding,nucleotide binding,receptor activity,carbohydrate binding,transferase activity	cell,cytoplasmic membrane-bounded vesicle
LOC_Os01g06250	biological_process,homoiothermy,response to freezing	molecular_function,ice binding	cell,cytoplasmic membrane-bounded vesicle
LOC_Os01g06260
LOC_Os01g06270	biological_process		cytosol
LOC_Os01g06280	metabolic process,cellular protein modification process,protein phosphorylation,cellular process,phosphorylation,signal transduction,post-embryonic development,anatomical structure morphogenesis,response to endogenous stimulus,cellular component organization,cell growth	protein serine/threonine kinase activity,protein tyrosine kinase activity,protein kinase activity,kinase activity,transferase activity, transferring phosphorus-containing groups,ATP binding,nucleotide binding,receptor activity	membrane,plasma membrane,cytoplasmic membrane-bounded vesicle,cellular_component
LOC_Os01g06290	nucleobase-containing compound metabolic process,cellular component organization	nucleotide binding,metal ion binding,binding,zinc ion binding,nucleic acid binding	nucleoplasm
LOC_Os01g06320	biological_process,response to stress,nucleobase-containing compound metabolic process,biosynthetic process,response to abiotic stimulus,response to endogenous stimulus	chromatin binding,sequence-specific DNA binding transcription factor activity,DNA binding	nucleus
LOC_Os01g06340
LOC_Os01g06350			mitochondrion
LOC_Os01g06360
LOC_Os01g06370	homoiothermy,response to freezing	ice binding	cytoplasmic membrane-bounded vesicle
LOC_Os01g06380
LOC_Os01g06390
LOC_Os01g06400
LOC_Os01g06410
LOC_Os01g06430
LOC_Os01g06440			cytoplasmic membrane-bounded vesicle
LOC_Os01g06450	metabolic process,cellular process,biosynthetic process,carbohydrate metabolic process	transferase activity,transferase activity, transferring glycosyl groups	integral component of membrane,membrane,Golgi apparatus
LOC_Os01g06454	cellular process,protein metabolic process	heat shock protein binding,protein binding	cellular_component
LOC_Os01g06460	biological_process,response to chitin,amino acid transport	molecular_function
LOC_Os01g06490	protein metabolic process,proteolysis	hydrolase activity,serine-type carboxypeptidase activity,carboxypeptidase activity	vacuole,cytoplasmic membrane-bounded vesicle
LOC_Os01g06500	response to biotic stimulus	carbohydrate binding,protein binding	cellular_component,plastid
LOC_Os01g06510	metabolic process,reproduction,tRNA aminoacylation for protein translation,embryo development,nucleobase-containing compound metabolic process,post-embryonic development,translation	ATP binding,catalytic activity,nucleotide binding,aminoacyl-tRNA ligase activity,ligase activity	cytoplasm,chloroplast,plastid,mitochondrion
LOC_Os01g06520	signal transduction,response to stress	protein binding	membrane
LOC_Os01g06530
LOC_Os01g06540	nucleobase-containing compound metabolic process,biosynthetic process,homoiothermy,response to freezing,regulation of transcription, DNA-templated	ice binding,protein binding,DNA binding	nucleus,cytosol
LOC_Os01g06580	cellular process,homoiothermy,response to freezing	ice binding	membrane,plasma membrane,plastid
LOC_Os01g06590		metal ion binding,binding,protein binding,zinc ion binding
LOC_Os01g06600	metabolic process,cellular process,catabolic process,oxidation-reduction process,reproduction,lipid metabolic process,fatty acid beta-oxidation,embryo development,post-embryonic development,embryo development ending in seed dormancy	catalytic activity,oxidoreductase activity,flavin adenine dinucleotide binding	peroxisome
LOC_Os01g06610
LOC_Os01g06620			cytoplasmic membrane-bounded vesicle
LOC_Os01g06630	reproduction,embryo development,post-embryonic development,response to endogenous stimulus	molecular_function	cellular_component
LOC_Os01g06640	nucleobase-containing compound metabolic process,biosynthetic process	protein dimerization activity,sequence-specific DNA binding transcription factor activity,DNA binding	nucleus,plastid
LOC_Os01g06660	metabolic process,response to stress	catalytic activity,binding,magnesium ion binding,carboxy-lyase activity	cytosol
LOC_Os01g06670	signal transduction,response to stress	protein binding	membrane
LOC_Os01g06680
LOC_Os01g06690
LOC_Os01g06720	metabolic process,cellular process,signal transduction,response to stress	kinase activity,protein binding	cell
LOC_Os01g06730	metabolic process,cellular process,signal transduction,response to stress	kinase activity,protein binding	cell
LOC_Os01g06750	metabolic process,cellular process,signal transduction,response to stress	kinase activity,protein binding	cell
LOC_Os01g06790	metabolic process,cellular process,signal transduction,response to stress	kinase activity,protein binding	cell,cytoplasmic membrane-bounded vesicle
LOC_Os01g06800
LOC_Os01g06820	cellular protein modification process,signal transduction	kinase activity,nucleotide binding	cell
LOC_Os01g06836	signal transduction,response to stress		cell
LOC_Os01g06870	metabolic process,cellular process,signal transduction,response to stress	kinase activity	cell
LOC_Os01g06876	metabolic process,cellular process,signal transduction,response to stress	kinase activity,protein binding	plastid
LOC_Os01g06882
LOC_Os01g06890	metabolic process,cellular process,signal transduction,response to stress	kinase activity	cell
LOC_Os01g06900	metabolic process,cellular process,signal transduction,response to stress,defense response	kinase activity,oxidoreductase activity,protein binding	cell
LOC_Os01g06920	signal transduction,response to stress	protein binding	cell
LOC_Os01g06940	biological_process	molecular_function	cell,cytoplasmic membrane-bounded vesicle
LOC_Os01g06960	biological_process	molecular_function	cell
LOC_Os01g06980	biological_process	molecular_function	cell
LOC_Os01g06990	biological_process	molecular_function	cell,cytoplasmic membrane-bounded vesicle
LOC_Os01g07020	biological_process	molecular_function	cell,cytoplasmic membrane-bounded vesicle
LOC_Os01g07040	biological_process	molecular_function	cell
LOC_Os01g07050	biological_process	molecular_function	cell
LOC_Os01g07060	biological_process,cell adhesion	molecular_function,hormone activity,structural molecule activity	cell,extracellular region,actin cytoskeleton
LOC_Os01g07070
LOC_Os01g07080
LOC_Os01g07090	metabolic process,cellular process,biological_process,thylakoid membrane organization,photosystem II assembly,protein autophosphorylation,rRNA processing	catalytic activity,hydrolase activity,metal ion binding,phosphoprotein phosphatase activity,magnesium ion binding,manganese ion binding	chloroplast,chloroplast stroma,plastid
LOC_Os01g07100	biological_process	molecular_function	cellular_component
LOC_Os01g07110	reproduction,multicellular organismal development,embryo development,double-strand break repair via homologous recombination,response to stress,nucleobase-containing compound metabolic process,post-embryonic development,biosynthetic process,anatomical structure morphogenesis,cell cycle,DNA recombination	protein binding,DNA binding	nucleus
LOC_Os01g07120	response to stress,nucleobase-containing compound metabolic process,positive regulation of transcription, DNA-templated,biosynthetic process,response to abiotic stimulus,response to salt stress,regulation of transcription, DNA-templated,transcription, DNA-templated	protein binding,sequence-specific DNA binding transcription factor activity,DNA binding	nucleus
LOC_Os01g07130	biological_process	molecular_function	plastid
LOC_Os01g07140	biological_process,proteolysis	cysteine-type endopeptidase activity,molecular_function	cellular_component
LOC_Os01g07160	biological_process	molecular_function,protein binding
LOC_Os01g07170	response to ionizing radiation,synapsis,mitosis,meiotic nuclear division,reciprocal meiotic recombination,meiotic DNA double-strand break formation,cellular component organization,sister chromatid cohesion,cell cycle	DNA binding	nucleus,nucleoplasm,chromatin
LOC_Os01g07180		nucleic acid binding
LOC_Os01g07200	metabolic process,cellular protein modification process,biosynthetic process,nucleic acid phosphodiester bond hydrolysis	hydrolase activity, acting on ester bonds,nuclease activity,nucleic acid binding
LOC_Os01g07212	metabolic process,cellular protein modification process,biosynthetic process	hydrolase activity,hydrolase activity, acting on ester bonds,nuclease activity,nucleic acid binding	cellular_component
LOC_Os01g07280	metabolic process,cellular process,signal transduction,response to stress	kinase activity,protein binding	plastid
LOC_Os01g07300	G-protein coupled receptor signaling pathway,defense response	hydrolase activity	integral component of membrane
LOC_Os01g07310			integral component of membrane,membrane,Golgi apparatus
LOC_Os01g07320
LOC_Os01g07330	biological_process	molecular_function	cellular_component,mitochondrion
LOC_Os01g07340	biological_process	molecular_function	cellular_component,mitochondrion
LOC_Os01g07360	phosphorylation	kinase activity,nucleotide binding
LOC_Os01g07370	metabolic process,phosphorylation,polysaccharide catabolic process,cellulose catabolic process,carbohydrate metabolic process	kinase activity,catalytic activity,hydrolase activity,hydrolase activity, acting on glycosyl bonds,carbohydrate binding,cellulase activity,hydrolase activity, hydrolyzing O-glycosyl compounds	extracellular region
LOC_Os01g07376	cellular protein modification process,oxidation-reduction process,electron transport chain,biosynthetic process,cell redox homeostasis,cell communication	electron carrier activity,protein disulfide oxidoreductase activity	plasma membrane,cytoplasm,nucleus,cytosol,plastid
LOC_Os01g07382	biological_process	molecular_function	vacuole,plastid,mitochondrion
LOC_Os01g07390	homoiothermy,response to freezing,G-protein coupled receptor signaling pathway	metal ion binding,binding,ice binding,protein binding,zinc ion binding	integral component of membrane,membrane
LOC_Os01g07400	cellular process,catabolic process,biological_process,response to stress,response to extracellular stimulus	protein binding,lipid binding	membrane,cellular_component
LOC_Os01g07410	biological_process		mitochondrion
LOC_Os01g07420	metabolic process,biological_process	catalytic activity,hydrolase activity	cellular_component
LOC_Os01g07430	biological_process,response to stress,nucleobase-containing compound metabolic process,biosynthetic process,homoiothermy,response to freezing,response to abiotic stimulus,response to endogenous stimulus	ice binding,sequence-specific DNA binding transcription factor activity,DNA binding	mitochondrion
LOC_Os01g07450	nucleobase-containing compound metabolic process,biosynthetic process	chromatin binding,DNA binding	nucleus
LOC_Os01g07480	multicellular organismal development,anatomical structure morphogenesis		plastid
LOC_Os01g07490	reproduction,multicellular organismal development,embryo development,post-embryonic development,primary shoot apical meristem specification,biosynthetic process,response to freezing,protein ubiquitination,embryo development ending in seed dormancy,seed germination,regulation of flower development,meristem structural organization,leaf development,sister chromatid cohesion,protein glycosylation,cel…	binding
LOC_Os01g07500	metabolic process,cellular process,biological_process,reproduction,cell differentiation,multicellular organismal development,embryo development,indoleacetic acid biosynthetic process,post-embryonic development,biosynthetic process,flower development,anatomical structure morphogenesis,response to abiotic stimulus,embryo development ending in seed dormancy,tropism,response to endogenous stimulus	catalytic activity,pyridoxal phosphate binding,transferase activity	cell
LOC_Os01g07510
LOC_Os01g07520	biological_process	molecular_function	cytosol,plastid
LOC_Os01g07530	metabolic process,cellular process,response to stress,biosynthetic process,carbohydrate metabolic process,response to abiotic stimulus,response to endogenous stimulus,response to abscisic acid,response to water deprivation	catalytic activity,hydrolase activity,transferase activity,transferase activity, transferring glycosyl groups	chloroplast,plastid
LOC_Os01g07540		nucleic acid binding	intracellular
LOC_Os01g07550
LOC_Os01g07560	cellular protein modification process,protein phosphorylation,phosphorylation,signal transduction	protein serine/threonine kinase activity,protein tyrosine kinase activity,protein kinase activity,kinase activity,transferase activity, transferring phosphorus-containing groups,ATP binding,nucleotide binding,receptor activity,protein binding	cell,integral component of membrane,membrane
LOC_Os01g07570	biological_process	molecular_function	cell
LOC_Os01g07590	response to stress,response to abiotic stimulus	molecular_function	plasma membrane
LOC_Os01g07600			plastid
LOC_Os01g07630	metabolic process,cellular protein modification process,protein phosphorylation,cellular process,phosphorylation	protein serine/threonine kinase activity,protein tyrosine kinase activity,protein kinase activity,kinase activity,transferase activity, transferring phosphorus-containing groups,ATP binding,nucleotide binding,receptor activity,protein binding	integral component of membrane,membrane,plasma membrane,cytoplasmic membrane-bounded vesicle
LOC_Os01g07640	biological_process	binding,protein binding	cellular_component
LOC_Os01g07660			membrane,plastid
LOC_Os01g07670		ATP binding	membrane
LOC_Os01g07700	biological_process	molecular_function	membrane,cytoplasmic membrane-bounded vesicle,cellular_component
LOC_Os01g07710
LOC_Os01g07720	metabolic process,cellular protein modification process,biosynthetic process,carbohydrate metabolic process,Golgi vesicle transport,protein glycosylation	catalytic activity,transferase activity,transferase activity, transferring hexosyl groups	integral component of membrane,endoplasmic reticulum,membrane
LOC_Os01g07730	cellular process,transport,carbohydrate transport	transporter activity	integral component of membrane,membrane,chloroplast membrane,chloroplast,plastid,mitochondrion
LOC_Os01g07740
LOC_Os01g07750	biological_process	molecular_function
LOC_Os01g07760	metabolic process,cellular process,biological_process,signal transduction,lipid metabolic process,regulation of stomatal movement,post-embryonic development,response to cadmium ion,seed germination,lipid catabolic process,response to endogenous stimulus	catalytic activity,hydrolase activity,calcium ion binding,protein binding,lipid binding	membrane,plasma membrane,cytoplasm,chloroplast,nucleus,cellular_component,chloroplast envelope,cytosol,plastid,mitochondrion
LOC_Os01g07770	metabolic process,response to stress	catalytic activity,binding	cytoplasmic membrane-bounded vesicle
LOC_Os01g07790	metabolic process,cellular process,catabolic process,reproduction,cell differentiation,multicellular organismal development,carbohydrate metabolic process,flower development,cellular component organization	hydrolase activity,polygalacturonase activity	cell
LOC_Os01g07800	biological_process	molecular_function	plastoglobule,plastid
LOC_Os01g07810	biological_process	nucleic acid binding	plasma membrane,nucleus,cytosol
LOC_Os01g07840
LOC_Os01g07860
LOC_Os01g07870	cellular process,catabolic process,transport,transmembrane transport,response to other organism,nucleobase-containing compound metabolic process,ATP catabolic process	ATP binding,nucleotide binding,hydrolase activity,transporter activity,ATPase activity, coupled to transmembrane movement of substances,ATPase activity,nucleoside-triphosphatase activity	integral component of membrane,vacuole,membrane,ATP-binding cassette (ABC) transporter complex,plasma membrane,plant-type vacuole,extracellular region,cellular_component,vacuolar membrane,apoplast
LOC_Os01g07880	cellular process,biological_process,signal transduction,oxidation-reduction process,nucleobase-containing compound metabolic process,post-embryonic development,biosynthetic process,secondary metabolic process,response to abiotic stimulus,response to salt stress,response to endogenous stimulus,regulation of transcription, DNA-templated	oxidoreductase activity,protein dimerization activity,protein binding,sequence-specific DNA binding,copper ion binding,sequence-specific DNA binding transcription factor activity,DNA binding,structural molecule activity	viral capsid,nucleus,plant-type cell wall,plastid,mitochondrion
LOC_Os01g07920	metabolic process,cellular protein modification process,oxidation-reduction process	catalytic activity,oxidoreductase activity, acting on paired donors, with incorporation or reduction of molecular oxygen,iron ion binding,binding,L-ascorbic acid binding	vacuole,membrane,Golgi apparatus
LOC_Os01g07930	nucleobase-containing compound metabolic process,calcium ion transport,biosynthetic process	metal ion binding,sequence-specific DNA binding transcription factor activity,DNA binding,zinc ion binding,nucleic acid binding	integral component of membrane,cellular_component
LOC_Os01g07950	electron transport chain,transport,cell redox homeostasis,cellular homeostasis	metal ion binding,binding,electron carrier activity,protein disulfide oxidoreductase activity,iron-sulfur cluster binding	mitochondrion
LOC_Os01g07960	metabolic process,biological_process	hydrolase activity
LOC_Os01g07980	biological_process	binding,protein binding	cellular_component
LOC_Os01g08000	biological_process	binding,protein binding	cellular_component
LOC_Os01g08010
LOC_Os01g08020	cellular process,transport,anion transport,cell communication,response to extracellular stimulus	transporter activity	integral component of membrane,membrane,plasma membrane,mitochondrion
LOC_Os01g08090	metabolic process,cellular process,brassinosteroid metabolic process,response to other organism,biosynthetic process,secondary metabolic process,response to UV-B	quercetin 7-O-glucosyltransferase activity,quercetin 3-O-glucosyltransferase activity,transferase activity,transferase activity, transferring glycosyl groups,transferase activity, transferring hexosyl groups	cellular_component
LOC_Os01g08100	metabolic process,cellular process,biosynthetic process,secondary metabolic process	transferase activity,transferase activity, transferring hexosyl groups	cellular_component
LOC_Os01g08110	metabolic process,cellular process,brassinosteroid metabolic process,response to other organism,biosynthetic process,secondary metabolic process,response to UV-B	quercetin 7-O-glucosyltransferase activity,quercetin 3-O-glucosyltransferase activity,transferase activity,transferase activity, transferring glycosyl groups,transferase activity, transferring hexosyl groups	cellular_component
LOC_Os01g08130	signal transduction,response to abiotic stimulus	signal transducer activity	cellular_component
LOC_Os01g08140	signal transduction,response to abiotic stimulus	signal transducer activity	cellular_component
LOC_Os01g08150	biological_process	molecular_function	cellular_component
LOC_Os01g08160	nucleobase-containing compound metabolic process,biosynthetic process,homoiothermy,response to freezing,regulation of transcription, DNA-templated	chromatin binding,ice binding,sequence-specific DNA binding transcription factor activity,DNA binding	nucleus
LOC_Os01g08180	biological_process,nucleobase-containing compound metabolic process,biosynthetic process		cellular_component,plastid
LOC_Os01g08190	signal transduction,reproduction,nucleobase-containing compound metabolic process,ATP synthesis coupled proton transport,post-embryonic development,biosynthetic process,flower development	protein phosphatase type 2A regulator activity,protein binding,hydrolase activity, acting on acid anhydrides, catalyzing transmembrane movement of substances,DNA binding	protein phosphatase type 2A complex,proton-transporting two-sector ATPase complex, catalytic domain,nucleus
LOC_Os01g08200	metabolic process,cellular protein modification process,reproduction,cell differentiation,multicellular organismal development,embryo development,ubiquitin-dependent protein catabolic process,post-embryonic development,modification-dependent protein catabolic process,anatomical structure morphogenesis,embryo development ending in seed dormancy,proteolysis,cell growth	hydrolase activity,metal ion binding,cysteine-type peptidase activity,zinc ion binding,ubiquitin thiolesterase activity,peptidase activity	cytosol
LOC_Os01g08260	cellular process,catabolic process,transport,nucleobase-containing compound metabolic process,ATP catabolic process	ATP binding,nucleotide binding,hydrolase activity,transporter activity,ATPase activity, coupled to transmembrane movement of substances,ATPase activity,nucleoside-triphosphatase activity	integral component of membrane,membrane,plasma membrane
LOC_Os01g08270	metabolic process,cellular process,catabolic process,biosynthetic process	catalytic activity,binding,pyridoxal phosphate binding,transferase activity	cytosol
LOC_Os01g08280			mitochondrion
LOC_Os01g08290	ATP synthesis coupled proton transport	hydrogen ion transmembrane transporter activity	integral component of membrane,membrane
LOC_Os01g08310	metabolic process,cellular process,signal transduction,cell differentiation,multicellular organismal development,response to stress,anatomical structure morphogenesis,cellular component organization,potassium ion transport	binding,protein phosphatase type 2A regulator activity,voltage-gated potassium channel activity,enzyme regulator activity,RNA binding	protein phosphatase type 2A complex,intracellular
LOC_Os01g08320	nucleobase-containing compound metabolic process,biosynthetic process,response to auxin,response to endogenous stimulus,regulation of transcription, DNA-templated,auxin-activated signaling pathway,transcription, DNA-templated	protein dimerization activity,sequence-specific DNA binding transcription factor activity	nucleus
LOC_Os01g08340		metal ion binding,binding,protein binding,zinc ion binding	membrane,plasma membrane
LOC_Os01g08350	response to stress	binding	membrane,cell wall,mitochondrion
LOC_Os01g08360
LOC_Os01g08370	metabolic process,signal transduction,response to stress,defense response	nucleotide binding,hydrolase activity,receptor activity,protein binding,ADP binding,signal transducer activity	cell,membrane
LOC_Os01g08380	metabolic process,biological_process	transferase activity, transferring acyl groups other than amino-acyl groups,transferase activity	cellular_component
LOC_Os01g08390
LOC_Os01g08410	biological_process	molecular_function,copper ion binding	cytosol
LOC_Os01g08420	reproduction,embryo development,post-embryonic development,embryo development ending in seed dormancy	molecular_function	apoplast
LOC_Os01g08430	biological_process,virus induced gene silencing,production of ta-siRNAs involved in RNA interference,production of miRNAs involved in gene silencing by miRNA	nucleic acid binding
LOC_Os01g08440	metabolic process	transferase activity,transferase activity, transferring glycosyl groups,transferase activity, transferring hexosyl groups	plastid
LOC_Os01g08450	cellular process,biological_process,signal transduction,transport,intracellular protein transport,protein transport,small GTPase mediated signal transduction,regulation of transcription, DNA-templated,nucleocytoplasmic transport	ATP binding,nucleotide binding,GTP binding,protein binding,GTPase activity	vacuole,membrane,plasma membrane,cytoplasmic membrane-bounded vesicle,Golgi apparatus,intracellular
LOC_Os01g08460	reproduction,embryo development,post-embryonic development		membrane
LOC_Os01g08464
LOC_Os01g08480
LOC_Os01g08490
LOC_Os01g08510	homoiothermy,response to freezing	ice binding,DNA binding	membrane,thylakoid,plastid
LOC_Os01g08520		molecular_function	mitochondrion
LOC_Os01g08530
LOC_Os01g08540	catabolic process,DNA methylation,regulation of DNA replication,regulation of cell cycle,cell proliferation,response to stress,nucleobase-containing compound metabolic process,histone H3-K9 methylation,synapsis,DNA replication initiation,histone lysine methylation,mitosis,meiotic nuclear division,regulation of G2/M transition of mitotic cell cycle,response to abiotic stimulus,cytokinesis by cell …	ATP binding,nucleotide binding,hydrolase activity,DNA binding	nucleus,cytoplasmic membrane-bounded vesicle
LOC_Os01g08550	metabolic process,biological_process,DNA methylation,cell proliferation,histone H3-K9 methylation,histone lysine methylation,cytokinesis by cell plate formation,DNA replication,regulation of flower development,methylation-dependent chromatin silencing	catalytic activity
LOC_Os01g08560	response to stress,response to cadmium ion,response to heat	ATP binding,nucleotide binding	plasma membrane,nucleus,cellular_component,cell wall,cytosol
LOC_Os01g08570	metabolic process,oxidation-reduction process	catalytic activity,oxidoreductase activity,oxidoreductase activity, acting on paired donors, with incorporation or reduction of molecular oxygen,iron ion binding,binding,oxidoreductase activity, acting on paired donors, with incorporation or reduction of molecular oxygen, 2-oxoglutarate as one donor, and incorporation of one atom each of oxygen into both donors,L-ascorbic acid binding	cellular_component
LOC_Os01g08580	biological_process	molecular_function	cellular_component
LOC_Os01g08600
LOC_Os01g08610	biological_process	protein dimerization activity,protein binding,nucleic acid binding	cellular_component
LOC_Os01g08620
LOC_Os01g08630
LOC_Os01g08640
LOC_Os01g08650
LOC_Os01g08680	nucleobase-containing compound metabolic process,biosynthetic process	protein binding,sequence-specific DNA binding transcription factor activity,DNA binding
LOC_Os01g08700	biological_process,reproduction,cell differentiation,multicellular organismal development,response to stress,nucleobase-containing compound metabolic process,post-embryonic development,biosynthetic process,flower development,circadian rhythm,response to abiotic stimulus,response to karrikin,response to far red light,response to hydrogen peroxide,response to blue light,regulation of transcription,…	protein binding	nucleus,nucleoplasm
LOC_Os01g08710	nucleobase-containing compound metabolic process,biosynthetic process,homoiothermy,response to freezing,regulation of transcription, DNA-templated	gamma-glutamyltransferase activity,ice binding,sequence-specific DNA binding,sequence-specific DNA binding transcription factor activity,DNA binding	nucleus,plastid
LOC_Os01g08730
LOC_Os01g08740
LOC_Os01g08750	biological_process		cytoplasmic membrane-bounded vesicle,cellular_component
LOC_Os01g08780	metabolic process,cellular process,biological_process	hydrolase activity	mitochondrion
LOC_Os01g08820		metal ion binding,binding,protein binding,zinc ion binding
LOC_Os01g08850	biological_process	ATP binding,nucleotide binding,molecular_function,nucleoside-triphosphatase activity	plastid
LOC_Os01g08880	metabolic process,cellular process,catabolic process,transport,lipid metabolic process,response to stress,nucleobase-containing compound metabolic process,cellular component organization	nucleotide binding,hydrolase activity,binding	peroxisome,mitochondrion
LOC_Os01g08890
LOC_Os01g08930
LOC_Os01g08940			membrane
LOC_Os01g08980
LOC_Os01g08990	nucleobase-containing compound metabolic process,biosynthetic process	nucleotide binding,DNA binding
LOC_Os01g09000	tRNA aminoacylation for protein translation,nucleobase-containing compound metabolic process,ovule development,flower development,translation	ATP binding,catalytic activity,nucleotide binding,aminoacyl-tRNA ligase activity,ligase activity	cytoplasm,cytosol
LOC_Os01g09010	metabolic process,biological_process	transferase activity, transferring acyl groups other than amino-acyl groups,transferase activity	cellular_component
LOC_Os01g09020		nucleotide binding,protein binding	intracellular
LOC_Os01g09030	metabolic process,oxidation-reduction process	catalytic activity
LOC_Os01g09100	signal transduction,response to stress,nucleobase-containing compound metabolic process,biosynthetic process,response to biotic stimulus,response to endogenous stimulus,regulation of transcription, DNA-templated	protein binding,sequence-specific DNA binding,sequence-specific DNA binding transcription factor activity	nucleus
LOC_Os01g09120	cellular protein modification process,signal transduction,nucleobase-containing compound metabolic process,biosynthetic process,regulation of transcription, DNA-templated	kinase activity,protein binding,signal transducer activity	cellular_component
LOC_Os01g09130		metal ion binding,zinc ion binding	intracellular
LOC_Os01g09180
LOC_Os01g09190			membrane
LOC_Os01g09200	metabolic process,cellular protein modification process,protein phosphorylation,cellular process,phosphorylation	protein serine/threonine kinase activity,protein tyrosine kinase activity,protein kinase activity,kinase activity,transferase activity, transferring phosphorus-containing groups,ATP binding,nucleotide binding,transferase activity	cellular_component
LOC_Os01g09220
LOC_Os01g09230
LOC_Os01g09240
LOC_Os01g09246	biological_process	molecular_function	vacuole,membrane
LOC_Os01g09252	biological_process	binding,protein binding,nucleic acid binding	cellular_component
LOC_Os01g09260	metabolic process,cellular process,catabolic process,oxidation-reduction process	catalytic activity,oxidoreductase activity,electron carrier activity,flavin adenine dinucleotide binding	cell,extracellular region,cytoplasmic membrane-bounded vesicle,extracellular space
LOC_Os01g09270
LOC_Os01g09280	biological_process,response to stress,nucleobase-containing compound metabolic process,biosynthetic process,response to abiotic stimulus,response to endogenous stimulus,regulation of transcription, DNA-templated	chromatin binding,sequence-specific DNA binding transcription factor activity,DNA binding,zinc ion binding,nucleic acid binding	nucleus
LOC_Os01g09300	metabolic process,cellular process,oxidation-reduction process,biosynthetic process,DNA replication	ATP binding,catalytic activity,oxidoreductase activity,iron ion binding,binding,oxidoreductase activity, acting on paired donors, with incorporation or reduction of molecular oxygen, 2-oxoglutarate as one donor, and incorporation of one atom each of oxygen into both donors,DNA binding
LOC_Os01g09310	reproduction,embryo development,post-embryonic development	binding	cytoplasmic membrane-bounded vesicle,cellular_component
LOC_Os01g09330		nucleic acid binding
LOC_Os01g09340
LOC_Os01g09360
LOC_Os01g09370	biological_process	binding	cytoplasmic membrane-bounded vesicle,cellular_component
LOC_Os01g09384	biological_process	binding,protein binding	cellular_component
LOC_Os01g09410
LOC_Os01g09420
LOC_Os01g09430	metabolic process,oxidation-reduction process	catalytic activity,oxidoreductase activity,electron carrier activity	nucleus
LOC_Os01g09460	cellular process,catabolic process,phosphorylation,signal transduction,carbohydrate metabolic process,cellular homeostasis,glycolytic process,cell death	kinase activity,ATP binding,nucleotide binding,binding,protein binding,zinc ion binding,transferase activity,phosphotransferase activity, alcohol group as acceptor	vacuole,membrane,plasma membrane,nucleus,plastid,mitochondrion
LOC_Os01g09480
LOC_Os01g09500	biological_process	molecular_function	cellular_component
LOC_Os01g09510	response to stress,response to abiotic stimulus,translational elongation,translation	structural molecule activity,structural constituent of ribosome	membrane,plasma membrane,nucleus,nucleolus,intracellular,cytosol,ribonucleoprotein complex,ribosome,plastid
LOC_Os01g09540	metabolic process,cellular process,biological_process	hydrolase activity	vacuole,membrane,cytoplasmic membrane-bounded vesicle,cytosol
LOC_Os01g09550	multicellular organismal development,nucleobase-containing compound metabolic process,biosynthetic process,regulation of transcription, DNA-templated	sequence-specific DNA binding transcription factor activity,DNA binding
LOC_Os01g09560	metabolic process,response to stress,protein metabolic process,response to abiotic stimulus,proteolysis,response to salt stress	ATP binding,catalytic activity,nucleotide binding,hydrolase activity,metal ion binding,metalloendopeptidase activity,zinc ion binding	vacuole,membrane,plasma membrane,mitochondrial matrix,chloroplast,mitochondrial inner membrane,mitochondrial outer membrane,plastid,mitochondrion
LOC_Os01g09570	cellular process,catabolic process,phosphorylation,generation of precursor metabolites and energy,carbohydrate metabolic process,glycolytic process	kinase activity,ATP binding,nucleotide binding,protein binding,transferase activity	plasma membrane,cytosol
LOC_Os01g09580	metabolic process,cellular protein modification process,protein phosphorylation,cellular process,phosphorylation,histone phosphorylation,cellular component organization	protein serine/threonine kinase activity,protein tyrosine kinase activity,protein kinase activity,kinase activity,transferase activity, transferring phosphorus-containing groups,ATP binding,nucleotide binding	nucleus,cytoskeleton,nucleolus
LOC_Os01g09590	biological_process,signal transduction,nucleobase-containing compound metabolic process,biosynthetic process,response to abiotic stimulus,response to endogenous stimulus	chromatin binding,protein binding,sequence-specific DNA binding transcription factor activity,DNA binding
LOC_Os01g09640	nucleobase-containing compound metabolic process,biosynthetic process	chromatin binding,sequence-specific DNA binding transcription factor activity,DNA binding,zinc ion binding,nucleic acid binding	nucleus
LOC_Os01g09660	transport,metal ion transport	metal ion binding,binding
LOC_Os01g09670	cell differentiation	molecular_function
LOC_Os01g09700	cellular process,biosynthetic process	catalytic activity,pyridoxal phosphate binding,protein binding	cellular_component
LOC_Os01g09710
LOC_Os01g09720	nucleobase-containing compound metabolic process,biosynthetic process	sequence-specific DNA binding transcription factor activity,DNA binding
LOC_Os01g09740	biological_process,autophagy	molecular_function
LOC_Os01g09750	DNA methylation,nucleobase-containing compound metabolic process,RNA methylation,methylation,RNA processing	DNA binding,transferase activity,methyltransferase activity,RNA binding	plastid,mitochondrion
LOC_Os01g09760	biological_process	chromatin binding,protein binding,DNA binding	nucleus
LOC_Os01g09770	biological_process,proteolysis	cysteine-type endopeptidase activity	mitochondrion
LOC_Os01g09790		protein binding
LOC_Os01g09800	signal transduction,response to stress,nucleobase-containing compound metabolic process,biosynthetic process,response to abiotic stimulus,response to biotic stimulus,response to endogenous stimulus,cell death	protein binding	cytoplasm,nucleus
LOC_Os01g09810	biological_process	molecular_function	cytoplasmic membrane-bounded vesicle,plastid
LOC_Os01g09830	metabolic process,electron transport chain,transport,cell redox homeostasis,cellular homeostasis,protein folding	ATP binding,catalytic activity,metal ion binding,electron carrier activity,molecular_function,protein disulfide oxidoreductase activity,iron-sulfur cluster binding	cytoplasm
LOC_Os01g09850	nucleobase-containing compound metabolic process,biosynthetic process	metal ion binding,binding,sequence-specific DNA binding transcription factor activity,zinc ion binding,nucleic acid binding	intracellular
LOC_Os01g09860
LOC_Os01g09880	biological_process	molecular_function	plasma membrane,cellular_component
LOC_Os01g09890	translational initiation,translation	translation factor activity, nucleic acid binding,translation initiation factor activity	cellular_component,plastid
LOC_Os01g09900	biological_process,nucleobase-containing compound metabolic process,biosynthetic process,homoiothermy,response to freezing	protein dimerization activity,ice binding,sequence-specific DNA binding transcription factor activity,DNA binding	nucleus
LOC_Os01g09930	biological_process,nucleobase-containing compound metabolic process,biosynthetic process,homoiothermy,response to freezing,type I hypersensitivity	protein dimerization activity,ice binding,sequence-specific DNA binding transcription factor activity,DNA binding	nucleus
LOC_Os01g09940		protein dimerization activity
LOC_Os01g09950
LOC_Os01g09980
LOC_Os01g09990	biological_process,nucleobase-containing compound metabolic process,biosynthetic process,regulation of transcription, DNA-templated	protein dimerization activity,sequence-specific DNA binding transcription factor activity,DNA binding	nucleus
LOC_Os01g10000
LOC_Os01g10020	metabolic process,RNA splicing, via endonucleolytic cleavage and ligation,nucleobase-containing compound metabolic process,methionine biosynthetic process,nucleotide metabolic process	catalytic activity,hydrolase activity	vacuole,plastid
LOC_Os01g10030
LOC_Os01g10040	metabolic process,oxidation-reduction process,multicellular organismal development,lipid metabolic process,biosynthetic process,flower development,steroid biosynthetic process	catalytic activity,oxidoreductase activity,oxidoreductase activity, acting on paired donors, with incorporation or reduction of molecular oxygen,iron ion binding,heme binding,metal ion binding,electron carrier activity,monooxygenase activity,oxygen binding	cell,integral component of membrane,membrane
LOC_Os01g10060
LOC_Os01g10070			cytoplasmic membrane-bounded vesicle
LOC_Os01g10080	biological_process,circadian rhythm	molecular_function	cell
LOC_Os01g10090	biological_process,G-protein coupled receptor signaling pathway	histamine receptor activity	integral component of membrane,membrane
LOC_Os01g10100	cellular process,lipid metabolic process	hydrolase activity	membrane
LOC_Os01g10110	metabolic process,cellular process,catabolic process,oxidation-reduction process,electron transport chain,multicellular organismal development	catalytic activity,oxidoreductase activity,flavin adenine dinucleotide binding	vacuole,extracellular region,cytoplasmic membrane-bounded vesicle,extracellular space
LOC_Os01g10130	cellular process,gene silencing by RNA,regulation of gene expression, epigenetic	transferase activity,nucleotidyltransferase activity,RNA binding	cellular_component
LOC_Os01g10150	metabolic process,cellular protein modification process,protein phosphorylation,cellular process,phosphorylation,proteolysis	protein serine/threonine kinase activity,protein tyrosine kinase activity,protein kinase activity,kinase activity,transferase activity, transferring phosphorus-containing groups,ATP binding,nucleotide binding,metallopeptidase activity,zinc ion binding
LOC_Os01g10200
LOC_Os01g10230	biological_process	molecular_function	cellular_component
LOC_Os01g10250	metabolic process	hydrolase activity
LOC_Os01g10260	biological_process	molecular_function	plastid
LOC_Os01g10270
LOC_Os01g10280	metabolic process,transport,multicellular organismal development,nucleobase-containing compound metabolic process,biosynthetic process,pollen development	ATP binding,catalytic activity,nucleotide binding,transporter activity,metal ion binding	membrane,chloroplast,plastid
LOC_Os01g10290	cellular process,catabolic process,transport,modification-dependent protein catabolic process,autophagy,protein transport	molecular_function	cytoplasm,cytosol
LOC_Os01g10300		nucleotide binding
LOC_Os01g10320	biological_process,multicellular organismal development,nucleobase-containing compound metabolic process,primary shoot apical meristem specification,biosynthetic process,organ morphogenesis,flower development,anatomical structure morphogenesis,leaf morphogenesis,response to auxin,regulation of transcription, DNA-templated,growth,transcription, DNA-templated	sequence-specific DNA binding,sequence-specific DNA binding transcription factor activity,DNA binding	nucleus
LOC_Os01g10340
LOC_Os01g10370	multicellular organismal development,nucleobase-containing compound metabolic process,biosynthetic process,regulation of transcription, DNA-templated,transcription, DNA-templated	sequence-specific DNA binding transcription factor activity,DNA binding	nucleus,plastid
LOC_Os01g10400	cellular homeostasis	metal ion binding,binding	cellular_component
LOC_Os01g10430	metabolic process,cellular protein modification process,protein phosphorylation,cellular process,biosynthetic process	protein serine/threonine kinase activity,protein tyrosine kinase activity,protein kinase activity,kinase activity,transferase activity, transferring phosphorus-containing groups,ATP binding,nucleotide binding	plasma membrane
LOC_Os01g10440	biosynthetic process,carbohydrate metabolic process	acetylglucosaminyltransferase activity,transferase activity	membrane
LOC_Os01g10450	metabolic process,cellular protein modification process,protein phosphorylation,cellular process	protein serine/threonine kinase activity,protein tyrosine kinase activity,protein kinase activity,kinase activity,transferase activity, transferring phosphorus-containing groups,ATP binding	plasma membrane,cytosol,mitochondrion
LOC_Os01g10480	regulation of transcription, DNA-templated,cell adhesion	binding,electron carrier activity,molecular_function,copper ion binding,ligand-activated sequence-specific DNA binding RNA polymerase II transcription factor activity,DNA binding,structural molecule activity,structural constituent of cell wall	membrane,plasma membrane,nucleus,cytoplasmic membrane-bounded vesicle,actin cytoskeleton
LOC_Os01g10504	cell differentiation,multicellular organismal development,nucleobase-containing compound metabolic process,ovule development,biosynthetic process,flower development,regulation of transcription, DNA-templated,leaf development,transcription, DNA-templated	protein dimerization activity,protein binding,sequence-specific DNA binding,sequence-specific DNA binding transcription factor activity,DNA binding	cell,nucleus
LOC_Os01g10520
LOC_Os01g10530	transport	transporter activity	integral component of membrane,membrane
LOC_Os01g10580	cellular process,nucleobase-containing compound metabolic process,post-embryonic development,biosynthetic process,secondary metabolic process,response to abiotic stimulus,cellular component organization	metal ion binding,binding,sequence-specific DNA binding transcription factor activity,zinc ion binding	nucleoplasm,intracellular
LOC_Os01g10600	cellular process,biological_process,transport,G-protein coupled receptor signaling pathway	transporter activity,dopamine neurotransmitter receptor activity	integral component of membrane,membrane,plasma membrane
LOC_Os01g10610	biological_process,nucleobase-containing compound metabolic process,biosynthetic process,G-protein coupled receptor signaling pathway	dopamine neurotransmitter receptor activity	integral component of membrane,membrane,cellular_component
LOC_Os01g10630			plastid
LOC_Os01g10680	biological_process,homoiothermy,response to freezing	molecular_function,ice binding	cellular_component
LOC_Os01g10690	metabolic process,DNA methylation,regulation of DNA replication,post-translational protein modification,gene silencing by RNA,regulation of cell cycle,double-strand break repair via homologous recombination,positive regulation of transcription, DNA-templated,DNA replication initiation,somatic cell DNA recombination,biosynthetic process,DNA metabolic process,DNA replication,DNA-dependent DNA repli…	transferase activity	nucleus
LOC_Os01g10700	metabolic process,cellular protein modification process,protein phosphorylation,cellular process,phosphorylation	protein serine/threonine kinase activity,protein tyrosine kinase activity,protein kinase activity,kinase activity,transferase activity, transferring phosphorus-containing groups,ATP binding,nucleotide binding,carbohydrate binding,protein binding	plasma membrane
LOC_Os01g10710	metabolic process,cellular protein modification process,protein phosphorylation,cellular process,phosphorylation,G-protein coupled receptor signaling pathway	protein serine/threonine kinase activity,protein tyrosine kinase activity,protein kinase activity,kinase activity,transferase activity, transferring phosphorus-containing groups,ATP binding,nucleotide binding,carbohydrate binding,protein binding,transferase activity	integral component of membrane,plasma membrane
LOC_Os01g10750
LOC_Os01g10760
LOC_Os01g10770			mitochondrion
LOC_Os01g10780
LOC_Os01g10790	biological_process	nucleotide binding	plasma membrane,intracellular
LOC_Os01g10800	biological_process,multicellular organismal development		cytoplasmic membrane-bounded vesicle,plastid
LOC_Os01g10810		nucleic acid binding
LOC_Os01g10820	translation	structural molecule activity,structural constituent of ribosome	vacuole,cellular_component,nucleolus,cytosol,ribosome,plastid
LOC_Os01g10830	metabolic process,cellular process,catabolic process,cell differentiation,multicellular organismal development,lipid metabolic process,anatomical structure morphogenesis,response to endogenous stimulus,cell growth	catalytic activity	peroxisome
LOC_Os01g10840	metabolic process,cellular protein modification process,protein phosphorylation,cellular process,phosphorylation,signal transduction,transport,multicellular organismal development,post-translational protein modification,regulation of protein metabolic process,regulation of protein localization,anatomical structure morphogenesis,leaf morphogenesis,response to auxin,response to endogenous stimulus,…	protein serine/threonine kinase activity,protein tyrosine kinase activity,protein kinase activity,kinase activity,transferase activity, transferring phosphorus-containing groups,ATP binding,nucleotide binding,acid-amino acid ligase activity,small conjugating protein ligase activity,protein binding	plasma membrane,cytosol
LOC_Os01g10860			mitochondrion
LOC_Os01g10870	metabolic process,cellular protein modification process,protein phosphorylation,cellular process,phosphorylation,signal transduction	protein serine/threonine kinase activity,protein tyrosine kinase activity,protein kinase activity,kinase activity,transferase activity, transferring phosphorus-containing groups,ATP binding,catalytic activity,nucleotide binding,protein binding,manganese ion binding,transferase activity
LOC_Os01g10890	metabolic process,cellular protein modification process,protein phosphorylation,cellular process,phosphorylation,signal transduction,response to endogenous stimulus,response to abscisic acid	protein serine/threonine kinase activity,protein tyrosine kinase activity,protein kinase activity,kinase activity,transferase activity, transferring phosphorus-containing groups,ATP binding,nucleotide binding,transferase activity	cytosol
LOC_Os01g10900	cellular protein modification process,protein phosphorylation,phosphorylation,signal transduction,cell differentiation,multicellular organismal development,anatomical structure morphogenesis	protein serine/threonine kinase activity,protein tyrosine kinase activity,protein kinase activity,kinase activity,transferase activity, transferring phosphorus-containing groups,ATP binding,nucleotide binding,receptor activity,protein binding	integral component of membrane,membrane,mitochondrion
LOC_Os01g10910
LOC_Os01g10920	biological_process	hormone activity	vacuole,membrane,extracellular region,cell wall
LOC_Os01g10930	biological_process		vacuole,membrane,cell wall,mitochondrion
LOC_Os01g10950	biological_process		vacuole,membrane,cytoplasmic membrane-bounded vesicle,cell wall
LOC_Os01g10960	biological_process	gamma-glutamyltransferase activity	vacuole,membrane,cell wall
LOC_Os01g10970		molecular_function	membrane
LOC_Os01g10980		molecular_function	membrane,cytoplasmic membrane-bounded vesicle
LOC_Os01g11000
LOC_Os01g11010	biological_process		vacuole,membrane,cytoplasmic membrane-bounded vesicle,cell wall
LOC_Os01g11020
LOC_Os01g11040	cellular process,cellular component organization	molecular_function,phosphopantetheine binding,protein binding,actin binding	cytoplasm,cytoskeleton
LOC_Os01g11054	metabolic process,catabolic process,response to stress,generation of precursor metabolites and energy,tricarboxylic acid cycle,cellular component organization,cell communication,response to extracellular stimulus	catalytic activity,protein binding	extracellular region,cytosol,plastid
LOC_Os01g11070	metabolic process,cellular protein modification process,lipid metabolic process,biosynthetic process,carbohydrate metabolic process	carbohydrate binding,transferase activity,transferase activity, transferring glycosyl groups	endoplasmic reticulum,membrane
LOC_Os01g11110	Golgi organization,regulation of protein localization,response to cadmium ion,hyperosmotic response,water transport,glycolytic process,hydrogen peroxide catabolic process,response to salt stress,isopentenyl diphosphate biosynthetic process, methylerythritol 4-phosphate pathway,cysteine biosynthetic process	calcium ion binding,protein binding	plasma membrane,cytoplasm,chloroplast stroma,nucleus,cytosol
LOC_Os01g11120	biological_process	nucleotide binding,nucleic acid binding,RNA binding	cellular_component
LOC_Os01g11130	biological_process	nucleotide binding,binding,nucleic acid binding,RNA binding
LOC_Os01g11140
LOC_Os01g11150	metabolic process,cellular process,catabolic process,oxidation-reduction process,lipid metabolic process,response to red light	catalytic activity,oxidoreductase activity,iron ion binding,oxidoreductase activity, acting on paired donors, with incorporation or reduction of molecular oxygen, 2-oxoglutarate as one donor, and incorporation of one atom each of oxygen into both donors
LOC_Os01g11160	cellular process,transport,amino acid transport	transporter activity	integral component of membrane,membrane,plasma membrane
LOC_Os01g11170			plastid
LOC_Os01g11200	biological_process,response to stress,nucleobase-containing compound metabolic process,biosynthetic process,response to abiotic stimulus,response to endogenous stimulus	chromatin binding,sequence-specific DNA binding transcription factor activity,DNA binding	nucleus
LOC_Os01g11210
LOC_Os01g11220	biological_process	molecular_function	cell,integral component of membrane,mitochondrion
LOC_Os01g11230	biological_process	binding	vacuole,membrane,plasma membrane,cytoplasmic membrane-bounded vesicle
LOC_Os01g11240	biological_process		cellular_component
LOC_Os01g11250	cellular process,transport,transmembrane transport,response to high light intensity,ion transport,circadian rhythm,potassium ion transport	nucleotide binding,transporter activity,protein binding,voltage-gated potassium channel activity	integral component of membrane,membrane,plasma membrane
LOC_Os01g11270	metabolic process,oxidation-reduction process,electron transport chain	catalytic activity,C-22 sterol desaturase activity,oxidoreductase activity,oxidoreductase activity, acting on paired donors, with incorporation or reduction of molecular oxygen,iron ion binding,heme binding,metal ion binding,electron carrier activity,monooxygenase activity,oxygen binding
LOC_Os01g11280	metabolic process,oxidation-reduction process,electron transport chain	catalytic activity,C-22 sterol desaturase activity,oxidoreductase activity,oxidoreductase activity, acting on paired donors, with incorporation or reduction of molecular oxygen,iron ion binding,heme binding,metal ion binding,electron carrier activity,monooxygenase activity,oxygen binding	cytoplasmic membrane-bounded vesicle
LOC_Os01g11300	metabolic process,oxidation-reduction process	catalytic activity,C-22 sterol desaturase activity,oxidoreductase activity,oxidoreductase activity, acting on paired donors, with incorporation or reduction of molecular oxygen,iron ion binding,heme binding,metal ion binding,electron carrier activity,monooxygenase activity,oxygen binding	cytoplasmic membrane-bounded vesicle
LOC_Os01g11330
LOC_Os01g11340	metabolic process,oxidation-reduction process,electron transport chain	catalytic activity,C-22 sterol desaturase activity,oxidoreductase activity,oxidoreductase activity, acting on paired donors, with incorporation or reduction of molecular oxygen,iron ion binding,heme binding,metal ion binding,electron carrier activity,monooxygenase activity,oxygen binding	cytoplasmic membrane-bounded vesicle
LOC_Os01g11360
LOC_Os01g11370
LOC_Os01g11400
LOC_Os01g11414	cellular process,transport,transmembrane transport	binding,calcium ion binding	integral component of membrane,vacuole,membrane,plasma membrane,plant-type vacuole,cellular_component,vacuolar membrane
LOC_Os01g11430
LOC_Os01g11450
LOC_Os01g11460		metal ion binding,binding,protein binding,zinc ion binding	cell
LOC_Os01g11470
LOC_Os01g11480	cellular protein modification process,signal transduction,response to stress,response to abiotic stimulus,response to endogenous stimulus	catalytic activity,metal ion binding,binding,protein binding,zinc ion binding	cell,intracellular,mitochondrion
LOC_Os01g11490	cellular protein modification process,biological_process,response to stress,response to biotic stimulus	catalytic activity,metal ion binding,binding,protein binding,zinc ion binding	cell
LOC_Os01g11500		binding,protein binding,zinc ion binding	cell
LOC_Os01g11510	regulation of transcription, DNA-templated,transcription, DNA-templated	protein dimerization activity,sequence-specific DNA binding,sequence-specific DNA binding transcription factor activity,DNA binding	cell,nucleus
LOC_Os01g11520		metal ion binding,binding,protein binding,zinc ion binding
LOC_Os01g11550	biological_process,reproduction,cell differentiation,multicellular organismal development,embryo development,nucleobase-containing compound metabolic process,post-embryonic development,biosynthetic process,anatomical structure morphogenesis,regulation of transcription, DNA-templated,transcription, DNA-templated	sequence-specific DNA binding transcription factor activity,DNA binding	nucleus,cellular_component,mitochondrion
LOC_Os01g11570	metabolic process,lipid metabolic process	catalytic activity,hydrolase activity,hydrolase activity, acting on ester bonds	cellular_component
LOC_Os01g11590	biological_process		mitochondrion
LOC_Os01g11620	metabolic process,lipid metabolic process	hydrolase activity,hydrolase activity, acting on ester bonds	cell,cytoplasmic membrane-bounded vesicle,cell wall
LOC_Os01g11650	metabolic process,lipid metabolic process	catalytic activity,hydrolase activity,hydrolase activity, acting on ester bonds	cell,cytoplasmic membrane-bounded vesicle
LOC_Os01g11660	metabolic process,lipid metabolic process	catalytic activity,hydrolase activity,hydrolase activity, acting on ester bonds	cell
LOC_Os01g11670	protein metabolic process,proteolysis	hydrolase activity,serine-type carboxypeptidase activity,carboxypeptidase activity	vacuole,cytoplasmic membrane-bounded vesicle
LOC_Os01g11700	metabolic process,lipid metabolic process,generation of precursor metabolites and energy,biosynthetic process,carbohydrate metabolic process	hydrolase activity,hydrolase activity, acting on ester bonds	cell,vacuole,cytoplasmic membrane-bounded vesicle
LOC_Os01g11710	metabolic process,lipid metabolic process	catalytic activity,hydrolase activity,hydrolase activity, acting on ester bonds	cell,vacuole,cytoplasmic membrane-bounded vesicle,cell wall
LOC_Os01g11740	metabolic process,lipid metabolic process	hydrolase activity,hydrolase activity, acting on ester bonds	cell,cytoplasmic membrane-bounded vesicle
LOC_Os01g11750	metabolic process,lipid metabolic process	catalytic activity,hydrolase activity	cell,cytoplasmic membrane-bounded vesicle
LOC_Os01g11760	metabolic process,lipid metabolic process	hydrolase activity,hydrolase activity, acting on ester bonds	cytoplasmic membrane-bounded vesicle,cell wall
LOC_Os01g11790	metabolic process,lipid metabolic process	hydrolase activity,hydrolase activity, acting on ester bonds	cytoplasmic membrane-bounded vesicle,cell wall
LOC_Os01g11810	biological_process,homoiothermy,response to freezing	ice binding	cell,vacuole,cytoplasmic membrane-bounded vesicle,mitochondrion
LOC_Os01g11820	cellular process,transport	transporter activity	membrane
LOC_Os01g11830	biological_process,multicellular organismal development,response to stress,protein metabolic process,response to biotic stimulus,proteolysis,response to endogenous stimulus	hydrolase activity,cysteine-type endopeptidase activity,cysteine-type peptidase activity	vacuole,cytoplasmic membrane-bounded vesicle
LOC_Os01g11850
LOC_Os01g11860	biological_process,response to cadmium ion		vacuole,plasma membrane,chloroplast,plastid
LOC_Os01g11870
LOC_Os01g11880	biological_process,response to cadmium ion		vacuole,plasma membrane,chloroplast,plastid,mitochondrion
LOC_Os01g11900	metabolic process,reproduction,embryo development,nucleobase-containing compound metabolic process,post-embryonic development,regulation of gene expression, epigenetic,DNA metabolic process,DNA repair	catalytic activity,hydrolase activity,endonuclease activity,DNA binding	nucleus
LOC_Os01g11910	nucleobase-containing compound metabolic process,biosynthetic process	protein dimerization activity,sequence-specific DNA binding transcription factor activity,DNA binding	nucleus
LOC_Os01g11920
LOC_Os01g11940	cellular process,reproduction,post-embryonic development,flower development,response to abiotic stimulus	protein binding,lipid binding	cytoplasm,nucleus
LOC_Os01g11946	cellular process,catabolic process,transport,transmembrane transport,nucleobase-containing compound metabolic process,ATP catabolic process,maltose metabolic process,glucosinolate biosynthetic process,starch biosynthetic process	ATP binding,nucleotide binding,hydrolase activity,transporter activity,ATPase activity, coupled to transmembrane movement of substances,ATPase activity,nucleoside-triphosphatase activity	integral component of membrane,membrane,chloroplast,plastid
LOC_Os01g11952	biological_process,nucleobase-containing compound metabolic process,biosynthetic process,methylation	metal ion binding,binding,protein binding,DNA binding,zinc ion binding,transferase activity,methyltransferase activity	nucleus,cellular_component
LOC_Os01g11960	nucleobase-containing compound metabolic process,biosynthetic process	metal ion binding,binding,protein binding,DNA binding,zinc ion binding	plastid
LOC_Os01g11980	cellular process,transport,vesicle-mediated transport	molecular_function	integral component of membrane,membrane
LOC_Os01g11990	multicellular organismal development,flower development	molecular_function	nucleus
LOC_Os01g12000
LOC_Os01g12010
LOC_Os01g12030	metabolic process,carbohydrate metabolic process	catalytic activity,hydrolase activity,carbohydrate binding	cell,extracellular region
LOC_Os01g12060			plastid
LOC_Os01g12070	metabolic process,polysaccharide catabolic process,cellulose catabolic process,carbohydrate metabolic process	catalytic activity,hydrolase activity,hydrolase activity, acting on glycosyl bonds,carbohydrate binding,cellulase activity,hydrolase activity, hydrolyzing O-glycosyl compounds	cell,extracellular region,cytoplasmic membrane-bounded vesicle
LOC_Os01g12080	biological_process	molecular_function	cellular_component
LOC_Os01g12090	translation	structural molecule activity,RNA binding	ribosome
LOC_Os01g12100			plastid
LOC_Os01g12110	negative regulation of catalytic activity	serine-type endopeptidase activity
LOC_Os01g12130	cellular process,biological_process,transport,carbohydrate transport	transporter activity,sugar transmembrane transporter activity	integral component of membrane,membrane,plasma membrane,integral component of plasma membrane
LOC_Os01g12150	cellular process,biological_process,response to stress,biosynthetic process,secondary metabolic process,response to abiotic stimulus,response to biotic stimulus	molecular_function,protein binding	vacuole,extracellular region,cell wall
LOC_Os01g12160	metabolic process,cellular protein modification process,cellular process,biological_process,signal transduction,lipid metabolic process,response to stress,regulation of stomatal movement,post-embryonic development,response to jasmonic acid,systemic acquired resistance,response to wounding,response to abiotic stimulus,response to biotic stimulus,response to auxin,response to light stimulus,respons…	catalytic activity,nucleotide binding,protein binding,transferase activity,ligase activity	vacuole,cytoplasm,chloroplast
LOC_Os01g12170
LOC_Os01g12180	biological_process,fatty acid beta-oxidation,protein import into peroxisome matrix	molecular_function	cellular_component
LOC_Os01g12190	biological_process	molecular_function	cellular_component
LOC_Os01g12200	biological_process,systemic acquired resistance	molecular_function
LOC_Os01g12210	cellular process,transport	transporter activity	vacuole,membrane
LOC_Os01g12220	cellular response to water deprivation		integral component of membrane,membrane,chloroplast membrane,chloroplast,plastid
LOC_Os01g12230
LOC_Os01g12240
LOC_Os01g12250	biological_process	molecular_function	cellular_component
LOC_Os01g12260	cellular process,catabolic process,reproduction,transport,embryo development,Golgi organization,response to stress,nucleobase-containing compound metabolic process,ATP synthesis coupled proton transport,post-embryonic development,biosynthetic process,ATP hydrolysis coupled proton transport,response to abiotic stimulus,response to biotic stimulus,response to salt stress,cellular component organiza…	hydrolase activity,transporter activity	vacuole,membrane,plasma membrane,plant-type vacuole,plant-type vacuole membrane,proton-transporting two-sector ATPase complex, catalytic domain,vacuolar membrane,cytosol,cytosolic ribosome,ribosome,mitochondrion
LOC_Os01g12270
LOC_Os01g12280	biological_process	protein dimerization activity,protein binding,DNA binding,nucleic acid binding	cellular_component
LOC_Os01g12304	metabolic process,lipid metabolic process	hydrolase activity,hydrolase activity, acting on ester bonds	cell
LOC_Os01g12330
LOC_Os01g12340
LOC_Os01g12360
LOC_Os01g12374
LOC_Os01g12381	metabolic process,lipid metabolic process	hydrolase activity	vacuole,cytoplasmic membrane-bounded vesicle
LOC_Os01g12390	cellular protein modification process,protein phosphorylation,signal transduction	protein serine/threonine kinase activity,protein tyrosine kinase activity,protein kinase activity,kinase activity,transferase activity, transferring phosphorus-containing groups,ATP binding,nucleotide binding,protein binding	plasma membrane,cytoplasmic membrane-bounded vesicle
LOC_Os01g12400	cellular protein modification process,protein phosphorylation,pollen-pistil interaction,ion transport	protein serine/threonine kinase activity,protein tyrosine kinase activity,protein kinase activity,kinase activity,transferase activity, transferring phosphorus-containing groups,ATP binding,nucleotide binding,carbohydrate binding	cell,membrane
LOC_Os01g12410	cellular protein modification process,protein phosphorylation,pollen-pistil interaction	protein serine/threonine kinase activity,kinase activity,ATP binding,nucleotide binding,carbohydrate binding	cell,cytoplasmic membrane-bounded vesicle
LOC_Os01g12420	cellular protein modification process,protein phosphorylation,phosphorylation,pollen-pistil interaction,recognition of pollen	protein serine/threonine kinase activity,protein tyrosine kinase activity,protein kinase activity,kinase activity,transferase activity, transferring phosphorus-containing groups,ATP binding,nucleotide binding,receptor activity,carbohydrate binding,transferase activity	cell
LOC_Os01g12430	cellular protein modification process,protein phosphorylation,phosphorylation,pollen-pistil interaction,recognition of pollen	protein serine/threonine kinase activity,protein tyrosine kinase activity,protein kinase activity,kinase activity,transferase activity, transferring phosphorus-containing groups,ATP binding,nucleotide binding,receptor activity,carbohydrate binding,transferase activity	cell,membrane
LOC_Os01g12460	cellular process,cellular component organization	molecular_function	membrane,plastid
LOC_Os01g12470	cellular process,transport	transporter activity,binding	integral component of membrane,membrane,mitochondrial inner membrane,mitochondrion
LOC_Os01g12480	biological_process	molecular_function	cellular_component,plastid
LOC_Os01g12490	metabolic process,cellular process,oxidation-reduction process,biosynthetic process,G-protein coupled receptor signaling pathway	catalytic activity,nucleotide binding,binding,monooxygenase activity,N,N-dimethylaniline monooxygenase activity,flavin adenine dinucleotide binding,NADP binding,signal transducer activity
LOC_Os01g12520	cellular process,transport,transmembrane transport,response to stress,biosynthetic process,hyperosmotic response,mitochondrial transport,response to abiotic stimulus	transporter activity,binding	integral component of membrane,membrane,mitochondrial inner membrane,mitochondrion
LOC_Os01g12530	response to stress,homoiothermy,response to freezing,DNA metabolic process	ATP binding,nucleotide binding,ice binding,DNA binding
LOC_Os01g12540	small GTPase mediated signal transduction	nucleotide binding,nucleoside-triphosphatase activity,GTP binding,GTPase activity	intracellular
LOC_Os01g12550	biological_process	molecular_function	cellular_component,plastid
LOC_Os01g12560	cellular process,biosynthetic process,methylation	catalytic activity,cobalt ion binding,zinc ion binding,transferase activity,methyltransferase activity	mitochondrion
LOC_Os01g12570	cellular process,biosynthetic process,methylation	catalytic activity,binding,cobalt ion binding,zinc ion binding,transferase activity,methyltransferase activity	mitochondrion
LOC_Os01g12590
LOC_Os01g12640	biological_process	gamma-glutamyltransferase activity,molecular_function,GTP binding	plasma membrane
LOC_Os01g12650	biological_process		integral component of membrane,endoplasmic reticulum,membrane,plasma membrane,cytoplasmic membrane-bounded vesicle
LOC_Os01g12660	metabolic process,catabolic process,reproduction,cell differentiation,multicellular organismal development,nucleobase-containing compound metabolic process	ATP binding,nucleotide binding,hydrolase activity,ATPase activity,nucleoside-triphosphatase activity
LOC_Os01g12670	biological_process	molecular_function	cellular_component
LOC_Os01g12680	cellular ion homeostasis,transport,transmembrane transport,cellular homeostasis	transporter activity	integral component of membrane,membrane,plasma membrane
LOC_Os01g12690	biological_process,homoiothermy,response to freezing,G-protein coupled receptor signaling pathway	ice binding,dopamine neurotransmitter receptor activity	integral component of membrane,plasma membrane
LOC_Os01g12700	signal transduction,nucleobase-containing compound metabolic process,biosynthetic process,response to endogenous stimulus,cell death	sequence-specific DNA binding transcription factor activity,DNA binding	nucleus
LOC_Os01g12710	metabolic process,cellular process,catabolic process,oxidation-reduction process,protein metabolic process	catalytic activity,nucleotide binding,oxidoreductase activity,binding	integral component of membrane,membrane,chloroplast thylakoid membrane,chloroplast,thylakoid,plastid
LOC_Os01g12720	cellular protein modification process,protein phosphorylation,phosphorylation,response to stress,response to biotic stimulus,regulation of transcription, DNA-templated	protein serine/threonine kinase activity,protein tyrosine kinase activity,protein kinase activity,kinase activity,transferase activity, transferring phosphorus-containing groups,ATP binding,nucleotide binding,receptor activity,ligand-activated sequence-specific DNA binding RNA polymerase II transcription factor activity,DNA binding	plasma membrane,nucleus,plastid
LOC_Os01g12730	signal transduction,transport,intracellular protein transport,protein transport,small GTPase mediated signal transduction,regulation of transcription, DNA-templated,nucleocytoplasmic transport	ATP binding,nucleotide binding,GTP binding,protein binding,GTPase activity	vacuole,membrane,plasma membrane,nucleus,intracellular
LOC_Os01g12740	metabolic process,oxidation-reduction process	catalytic activity,oxidoreductase activity,oxidoreductase activity, acting on paired donors, with incorporation or reduction of molecular oxygen,iron ion binding,heme binding,metal ion binding,binding,electron carrier activity,monooxygenase activity,oxygen binding,molecular_function	cytoplasmic membrane-bounded vesicle
LOC_Os01g12750	metabolic process,oxidation-reduction process	catalytic activity,oxidoreductase activity,oxidoreductase activity, acting on paired donors, with incorporation or reduction of molecular oxygen,iron ion binding,heme binding,metal ion binding,binding,electron carrier activity,monooxygenase activity,oxygen binding,molecular_function	cytoplasmic membrane-bounded vesicle
LOC_Os01g12760	metabolic process,oxidation-reduction process	catalytic activity,oxidoreductase activity,oxidoreductase activity, acting on paired donors, with incorporation or reduction of molecular oxygen,iron ion binding,heme binding,metal ion binding,binding,electron carrier activity,monooxygenase activity,oxygen binding,molecular_function	cell,cytoplasmic membrane-bounded vesicle
LOC_Os01g12770	metabolic process,oxidation-reduction process	catalytic activity,oxidoreductase activity,oxidoreductase activity, acting on paired donors, with incorporation or reduction of molecular oxygen,iron ion binding,heme binding,metal ion binding,binding,electron carrier activity,monooxygenase activity,oxygen binding,molecular_function	cytoplasmic membrane-bounded vesicle
LOC_Os01g12790	cellular protein modification process,protein phosphorylation,signal transduction,defense response	protein serine/threonine kinase activity,protein tyrosine kinase activity,protein kinase activity,kinase activity,transferase activity, transferring phosphorus-containing groups,ATP binding,nucleotide binding,protein binding	cell,integral component of membrane,membrane
LOC_Os01g12800	biological_process	molecular_function	integral component of membrane,membrane,peroxisome,mitochondrion
LOC_Os01g12810
LOC_Os01g12820
LOC_Os01g12830	metabolic process,oxidation-reduction process	catalytic activity,nucleotide binding,oxidoreductase activity,binding,oxidoreductase activity, acting on the CH-OH group of donors, NAD or NADP as acceptor,NAD binding	cytosol
LOC_Os01g12840	biological_process
LOC_Os01g12860	nucleobase-containing compound metabolic process,ATP synthesis coupled proton transport,biosynthetic process	chromatin binding,molecular_function,sequence-specific DNA binding transcription factor activity,hydrolase activity, acting on acid anhydrides, catalyzing transmembrane movement of substances,DNA binding	proton-transporting two-sector ATPase complex, catalytic domain,nucleus
LOC_Os01g12870	biological_process,translational initiation,translation	molecular_function,translation initiation factor activity	membrane,plasma membrane,cytoplasm,cellular_component,cytosol
LOC_Os01g12880	cellular process,transport,intracellular protein transport	transporter activity	plasma membrane,Golgi apparatus,intracellular
LOC_Os01g12890	cellular protein modification process,multicellular organismal development,nucleobase-containing compound metabolic process,biosynthetic process,flower development,cellular component organization	protein binding,DNA binding,RNA binding	nucleus
LOC_Os01g12900	catabolic process,signal transduction,transport,nucleobase-containing compound metabolic process,intracellular protein transport,cellular carbohydrate metabolic process,protein transport,glycolytic process,small GTPase mediated signal transduction,apoptotic process,response to endogenous stimulus,defense response,nucleocytoplasmic transport	nucleotide binding,hydrolase activity,GTP binding,protein binding,GTPase activity,oxidoreductase activity, acting on the CH-OH group of donors, NAD or NADP as acceptor	membrane,plasma membrane,cytoplasm,intracellular
LOC_Os01g12910	metabolic process,biological_process	hydrolase activity	plastid
LOC_Os01g12920	metabolic process,biological_process	hydrolase activity
LOC_Os01g12930	protein ubiquitination	nucleotide binding,binding,ubiquitin-protein ligase activity,protein binding	cellular_component
LOC_Os01g12950	cellular protein modification process,post-translational protein modification,regulation of protein metabolic process,protein metabolic process	catalytic activity,acid-amino acid ligase activity,small conjugating protein ligase activity	cellular_component
LOC_Os01g13000	nucleobase-containing compound metabolic process,biosynthetic process	protein dimerization activity,sequence-specific DNA binding transcription factor activity	nucleus,plastid
LOC_Os01g13020
LOC_Os01g13050	cellular protein modification process,cellular process,transport,biosynthetic process	binding	membrane,plasma membrane,Golgi apparatus
LOC_Os01g13060	metabolic process,cellular protein modification process,protein phosphorylation,cellular process	protein serine/threonine kinase activity,protein tyrosine kinase activity,protein kinase activity,kinase activity,ATP binding,nucleotide binding	cytoplasm,nucleus,cellular_component
LOC_Os01g13070	signal transduction,homoiothermy,response to freezing,translation,type I hypersensitivity	ice binding,protein binding,structural constituent of ribosome,lipid binding	cellular_component,intracellular,ribosome
LOC_Os01g13090	nucleobase-containing compound metabolic process,biosynthetic process	catalytic activity,molecular_function,RNA binding	cytoplasm,intracellular,mitochondrion
LOC_Os01g13100	nucleobase-containing compound metabolic process,biosynthetic process,regulation of transcription, DNA-templated	catalytic activity,RNA binding	cytoplasm,intracellular,mitochondrion
LOC_Os01g13120	cellular process,transport	transporter activity	integral component of membrane,vacuole,membrane,plant-type vacuole membrane,vacuolar membrane
LOC_Os01g13130	cellular process,transport,homoiothermy,response to freezing,type I hypersensitivity	transporter activity,ice binding	integral component of membrane,vacuole,membrane,plant-type vacuole membrane,vacuolar membrane
LOC_Os01g13140	biological_process	nucleotide binding	plasma membrane,intracellular,plastid
LOC_Os01g13150	metabolic process,nucleobase-containing compound metabolic process,tRNA processing	catalytic activity,hydrolase activity,GTP binding,nuclease activity	cytoplasm,plastid
LOC_Os01g13170	cellular protein modification process,post-translational protein modification,regulation of protein metabolic process,protein metabolic process	catalytic activity,acid-amino acid ligase activity,small conjugating protein ligase activity	plastid
LOC_Os01g13190	metabolic process,oxidation-reduction process,multicellular organismal development,response to abiotic stimulus,pollen development,cellular amino acid biosynthetic process	catalytic activity,oxidoreductase activity,metal ion binding,zinc ion binding,NAD binding	chloroplast,chloroplast stroma,plastid,mitochondrion
LOC_Os01g13200	cellular process,biological_process,biosynthetic process,carbohydrate metabolic process,anatomical structure morphogenesis,response to endogenous stimulus,cellular component organization,cell growth	molecular_function	plasma membrane,cytoplasm,thylakoid,plastid
LOC_Os01g13210	cellular protein modification process,response to stress,biosynthetic process,homoiothermy,response to freezing,response to abiotic stimulus,response to biotic stimulus	binding,ice binding,protein binding,lipid binding	vacuole,plasma membrane,plastid
LOC_Os01g13229	metabolic process,cellular process,biological_process,cell cycle	enzyme regulator activity	cytoplasm,nucleus
LOC_Os01g13260	metabolic process,cellular process,biological_process,regulation of cell cycle,homoiothermy,mitosis,response to freezing,cell division,cell cycle	ice binding,enzyme regulator activity	cytoplasm,nucleus
LOC_Os01g13270	metabolic process,protein phosphorylation,cellular process,cell differentiation,multicellular organismal development,anatomical structure morphogenesis,cellular component organization,pollen tube growth,pollination,cell growth	protein serine/threonine kinase activity,protein tyrosine kinase activity,protein kinase activity,kinase activity,transferase activity, transferring phosphorus-containing groups,ATP binding	plasma membrane
LOC_Os01g13280	cellular protein modification process,post-translational protein modification,regulation of protein metabolic process,protein metabolic process	catalytic activity,acid-amino acid ligase activity,small conjugating protein ligase activity	cellular_component
LOC_Os01g13285
LOC_Os01g13310	cellular process,catabolic process,nucleobase-containing compound metabolic process,biosynthetic process,DNA metabolic process,DNA topological change,cellular component organization,cell cycle	ATP binding,catalytic activity,nucleotide binding,hydrolase activity,isomerase activity,DNA topoisomerase type II (ATP-hydrolyzing) activity,DNA binding	nucleus,intracellular,chromosome,mitochondrion
LOC_Os01g13330
LOC_Os01g13340
LOC_Os01g13350	cellular process,transport,vesicle-mediated transport	transporter activity	integral component of membrane,endoplasmic reticulum,membrane,plasma membrane,Golgi apparatus
LOC_Os01g13370	cellular protein modification process,cellular process,catabolic process,multicellular organismal development,ubiquitin-dependent protein catabolic process,protein metabolic process,protein ubiquitination	catalytic activity,metal ion binding,binding,ubiquitin-protein ligase activity,protein binding,zinc ion binding,ligase activity	membrane,nucleus,mitochondrion
LOC_Os01g13380			cytoplasmic membrane-bounded vesicle
LOC_Os01g13390	biological_process,cell differentiation,positive regulation of transcription, DNA-templated,leaf morphogenesis	molecular_function	membrane,chloroplast thylakoid membrane,chloroplast,thylakoid,plastid
LOC_Os01g13404	metabolic process,cellular process,DNA methylation,regulation of DNA replication,gene silencing by RNA,regulation of cell cycle,double-strand break repair via homologous recombination,histone H3-K9 methylation,somatic cell DNA recombination,regulation of gene expression, epigenetic,virus induced gene silencing,production of ta-siRNAs involved in RNA interference,DNA metabolic process,chromatin si…	molecular_function,protein binding	cellular_component
LOC_Os01g13420	biological_process	binding	vacuole,membrane
LOC_Os01g13430	cellular process,biological_process,transport,cell proliferation,intracellular protein transport,response to jasmonic acid,response to wounding,jasmonic acid biosynthetic process,cellular component organization	transporter activity,binding,protein transporter activity,protein binding	membrane,nuclear envelope,cytoplasm,nuclear pore,nucleus,cellular_component,plasmodesma,cytosol
LOC_Os01g13450
LOC_Os01g13500			plastid
LOC_Os01g13520	nucleobase-containing compound metabolic process,biosynthetic process,response to endogenous stimulus,regulation of transcription, DNA-templated,auxin-activated signaling pathway,transcription, DNA-templated	protein dimerization activity,sequence-specific DNA binding transcription factor activity,DNA binding	nucleus,cellular_component
LOC_Os01g13530	biological_process	molecular_function	cytoplasm,cellular_component,cytoskeleton
LOC_Os01g13550	metabolic process,cellular process,catabolic process,response to stress,polysaccharide catabolic process,carbohydrate metabolic process,response to abiotic stimulus	catalytic activity,hydrolase activity,cation binding	nucleus,cytosol,plastid
LOC_Os01g13600	metabolic process	catalytic activity	cellular_component
LOC_Os01g13610	metabolic process,response to oxidative stress,regulation of nitrogen utilization,response to cadmium ion,cellular metabolic process	catalytic activity,binding,coenzyme binding	plasma membrane,cellular_component
LOC_Os01g13680	metabolic process,lipid metabolic process	hydrolase activity,hydrolase activity, acting on ester bonds	cell
LOC_Os01g13700	biological_process	molecular_function,nucleic acid binding	plastid
LOC_Os01g13710
LOC_Os01g13730	biological_process	nucleotide binding,protein binding	plasma membrane,intracellular,Cul4-RING ubiquitin ligase complex
LOC_Os01g13740	cellular process,signal transduction,nucleobase-containing compound metabolic process,biosynthetic process,homoiothermy,flower development,response to freezing,G-protein coupled receptor signaling pathway,regulation of transcription, DNA-templated,cellular component organization,transcription, DNA-templated	chromatin binding,histamine receptor activity,ice binding,sequence-specific DNA binding transcription factor activity,DNA binding	integral component of membrane,nucleus
LOC_Os01g13770	cellular process,transport,carbohydrate transport,response to abiotic stimulus	transporter activity	integral component of membrane,membrane,chloroplast membrane,chloroplast,chloroplast envelope,plastid
LOC_Os01g13800	cellular protein modification process,protein phosphorylation,phosphorylation,signal transduction,protein autophosphorylation	protein serine/threonine kinase activity,protein tyrosine kinase activity,protein kinase activity,kinase activity,transferase activity, transferring phosphorus-containing groups,ATP binding,nucleotide binding,protein binding	integral component of membrane,membrane,cytoplasmic membrane-bounded vesicle
LOC_Os01g13810
LOC_Os01g13820
LOC_Os01g13830
LOC_Os01g13860
LOC_Os01g13870
LOC_Os01g13890
LOC_Os01g13940	biological_process	molecular_function
LOC_Os01g14000
LOC_Os01g14030	biological_process		plastid
LOC_Os01g14040	cellular process,catabolic process	hydrolase activity,hydrolase activity, acting on ester bonds,aminoacyl-tRNA ligase activity	cytoplasm
LOC_Os01g14080	lipid metabolic process	hydrolase activity,triglyceride lipase activity	cellular_component
LOC_Os01g14090	metabolic process,cellular process,microtubule-based movement	ATP binding,nucleotide binding,microtubule motor activity,motor activity,microtubule binding	kinesin complex,microtubule,plastid
LOC_Os01g14100	transport,systemic acquired resistance	transporter activity	membrane,plastid
LOC_Os01g14110	signal transduction,nucleobase-containing compound metabolic process,biosynthetic process,response to endogenous stimulus	sequence-specific DNA binding transcription factor activity	nucleus
LOC_Os01g14130
LOC_Os01g14170
LOC_Os01g14180	homoiothermy,response to freezing	ice binding	plastid,mitochondrion
LOC_Os01g14200
LOC_Os01g14210
LOC_Os01g14220
LOC_Os01g14230			membrane
LOC_Os01g14270
LOC_Os01g14280
LOC_Os01g14290
LOC_Os01g14300
LOC_Os01g14310
LOC_Os01g14320
LOC_Os01g14340
LOC_Os01g14360
LOC_Os01g14370	cellular protein modification process,biological_process,reproduction,nucleobase-containing compound metabolic process,post-embryonic development,biosynthetic process,flower development,response to abiotic stimulus,chromatin modification,regulation of transcription, DNA-templated,cellular component organization,transcription, DNA-templated	metal ion binding,transcription cofactor activity,molecular_function,transferase activity, transferring acyl groups,protein binding,DNA binding,zinc ion binding,transferase activity	nucleus
LOC_Os01g14400	regulation of transcription, DNA-templated	metal ion binding,transcription cofactor activity,protein binding,DNA binding,zinc ion binding	nucleus,mitochondrion
LOC_Os01g14420	biological_process,regulation of transcription, DNA-templated	molecular_function,ligand-activated sequence-specific DNA binding RNA polymerase II transcription factor activity,DNA binding	nucleus,cellular_component
LOC_Os01g14430	nucleobase-containing compound metabolic process,biosynthetic process,flower development	DNA binding	nucleoplasm,plastid
LOC_Os01g14440	nucleobase-containing compound metabolic process,biosynthetic process,homoiothermy,response to freezing,regulation of transcription, DNA-templated	ice binding,sequence-specific DNA binding,sequence-specific DNA binding transcription factor activity,DNA binding	nucleus
LOC_Os01g14510	metabolic process,cellular protein modification process,protein phosphorylation,cellular process	protein serine/threonine kinase activity,protein tyrosine kinase activity,protein kinase activity,kinase activity,transferase activity, transferring phosphorus-containing groups,ATP binding,nucleotide binding,receptor activity	cell,cytoplasmic membrane-bounded vesicle
LOC_Os01g14514
LOC_Os01g14520	cellular ion homeostasis,transport,transmembrane transport,cellular homeostasis	transporter activity	integral component of membrane,membrane,plasma membrane
LOC_Os01g14530	biological_process	molecular_function	cell,membrane,cytoplasmic membrane-bounded vesicle
LOC_Os01g14590	biological_process	molecular_function
LOC_Os01g14650	cellular process,anatomical structure morphogenesis,response to abiotic stimulus,response to endogenous stimulus,cellular component organization,cell growth		membrane,extracellular region,cytoplasmic membrane-bounded vesicle,cell wall
LOC_Os01g14670	biological_process	metal ion binding,binding,molecular_function,manganese ion binding	extracellular region,cytoplasmic membrane-bounded vesicle,cell wall,apoplast
LOC_Os01g14690	biological_process	molecular_function	plasma membrane
LOC_Os01g14700	transport,metal ion transport	metal ion binding,binding	cellular_component
LOC_Os01g14720	nucleobase-containing compound metabolic process,biosynthetic process		plastid
LOC_Os01g14750	nucleobase-containing compound metabolic process,biosynthetic process
LOC_Os01g14770
LOC_Os01g14790	biological_process,RNA splicing, via endonucleolytic cleavage and ligation,methionine biosynthetic process	molecular_function	cellular_component
LOC_Os01g14800			mitochondrion
LOC_Os01g14810	metabolic process,cellular process,biological_process	hydrolase activity	chloroplast,chloroplast stroma,plastid
LOC_Os01g14820	transport,protein import into peroxisome matrix	molecular_function	endoplasmic reticulum,membrane,chloroplast,chloroplast envelope,plastid
LOC_Os01g14830	translation	structural molecule activity,structural constituent of ribosome	intracellular,ribonucleoprotein complex,ribosome,mitochondrion
LOC_Os01g14840		binding,protein binding,zinc ion binding	intracellular
LOC_Os01g14860	metabolic process,cellular protein modification process,protein phosphorylation,cellular process,phosphorylation,multicellular organismal development,anatomical structure morphogenesis,meristem structural organization	protein serine/threonine kinase activity,protein tyrosine kinase activity,protein kinase activity,kinase activity,transferase activity, transferring phosphorus-containing groups,ATP binding,nucleotide binding	cytosol
LOC_Os01g14870	biological_process	metal ion binding,binding,DNA binding,zinc ion binding,nucleic acid binding	cellular_component
LOC_Os01g14900	metabolic process,reproduction,cell differentiation,multicellular organismal development,response to abiotic stimulus	transferase activity, transferring acyl groups,transferase activity	membrane,mitochondrion
LOC_Os01g14920	biological_process	binding,zinc ion binding,nucleic acid binding	cellular_component
LOC_Os01g14926	metabolic process,cellular protein modification process,protein phosphorylation,cellular process,cell differentiation,multicellular organismal development,anatomical structure morphogenesis,cellular component organization,pollination,cell growth	protein serine/threonine kinase activity,protein tyrosine kinase activity,protein kinase activity,kinase activity,transferase activity, transferring phosphorus-containing groups,ATP binding,nucleotide binding	cell,plasma membrane,plastid
LOC_Os01g14932	metabolic process,cellular protein modification process,protein phosphorylation,cellular process	protein serine/threonine kinase activity,protein tyrosine kinase activity,protein kinase activity,kinase activity,transferase activity, transferring phosphorus-containing groups,ATP binding,nucleotide binding	plasma membrane,mitochondrion
LOC_Os01g14950	cellular process,transport,intracellular protein transport,protein transport	transporter activity,binding,protein transporter activity	nuclear envelope,cytoplasm,nuclear pore,nucleus,cellular_component,cell wall,nucleolus,cytosol
LOC_Os01g15000	lipid metabolic process	catalytic activity,hydrolase activity,triglyceride lipase activity	membrane
LOC_Os01g15010	cellular process,transport,vesicle-mediated transport,intracellular protein transport,ER to Golgi vesicle-mediated transport,protein transport,small GTPase mediated signal transduction	nucleotide binding,transporter activity,GTP binding	endoplasmic reticulum,plasma membrane,chloroplast,cytoplasmic membrane-bounded vesicle,Golgi apparatus,intracellular,cytosol
LOC_Os01g15020	reproduction,embryo development,post-embryonic development,primary shoot apical meristem specification,anatomical structure morphogenesis	protein binding	cell
LOC_Os01g15029	cellular protein modification process,cellular process,protein metabolic process	catalytic activity
LOC_Os01g15039	metabolic process,biological_process,cell wall modification	hydrolase activity,aspartyl esterase activity,pectinesterase activity,enzyme inhibitor activity,enzyme regulator activity	cytoplasmic membrane-bounded vesicle,cell wall
LOC_Os01g15090
LOC_Os01g15100
LOC_Os01g15110	cellular process,transport,vesicle-mediated transport,intracellular protein transport,anatomical structure morphogenesis,response to abiotic stimulus,tropism,cellular component organization	protein binding	integral component of membrane,vacuole,membrane,Golgi apparatus,endosome
LOC_Os01g15120	metabolic process	catalytic activity,hydrolase activity	peroxisome
LOC_Os01g15130	metabolic process,proteolysis	catalytic activity,hydrolase activity	peroxisome
LOC_Os01g15180
LOC_Os01g15260	metabolic process,cellular process,RNA splicing, via endonucleolytic cleavage and ligation,methionine biosynthetic process,microtubule-based process	microtubule motor activity,motor activity	microtubule associated complex,cytoskeleton
LOC_Os01g15290	cellular process,translation	structural molecule activity,structural constituent of ribosome	intracellular,ribosome,mitochondrion
LOC_Os01g15300
LOC_Os01g15310	reproduction,embryo development,post-embryonic development,RNA splicing,embryo development ending in seed dormancy,mRNA processing	molecular_function,RNA binding	nucleus,intracellular,ribonucleoprotein complex
LOC_Os01g15330
LOC_Os01g15390			plastid
LOC_Os01g15399
LOC_Os01g15460	biological_process	metal ion binding,binding,DNA binding,zinc ion binding,nucleic acid binding,RNA binding	nucleus
LOC_Os01g15470	metabolic process,cellular protein modification process,protein phosphorylation,cellular process	protein serine/threonine kinase activity,protein tyrosine kinase activity,protein kinase activity,kinase activity,transferase activity, transferring phosphorus-containing groups,ATP binding,nucleotide binding	plasma membrane
LOC_Os01g15480	metabolic process,protein phosphorylation,cellular process,phosphorylation,reproduction,multicellular organismal development,embryo development,post-embryonic development,anatomical structure morphogenesis,embryo development ending in seed dormancy,cellular component organization,cell cycle	protein serine/threonine kinase activity,protein tyrosine kinase activity,protein kinase activity,kinase activity,transferase activity, transferring phosphorus-containing groups,ATP binding,nucleotide binding,binding,microtubule binding,protein binding	cellular_component,cytoskeleton,plasmodesma
LOC_Os01g15490	metabolic process,cellular process,protein metabolic process,biosynthetic process,glucosinolate biosynthetic process	catalytic activity,transferase activity	cellular_component
LOC_Os01g15520	biological_process	molecular_function	nucleolus
LOC_Os01g15530	biological_process	molecular_function	cellular_component
LOC_Os01g15540	metabolic process,cellular process	nucleotide binding,motor activity	mitochondrion
LOC_Os01g15550	homoiothermy,response to freezing	ice binding
LOC_Os01g15560
LOC_Os01g15580	response to stress,apoptotic process,defense response	ATP binding,nucleotide binding,protein binding,ADP binding
LOC_Os01g15600	biological_process,Golgi organization,calcium ion transport,response to cadmium ion,response to osmotic stress,water transport,response to salt stress	nucleic acid binding	cytoplasm
LOC_Os01g15610			cytoplasmic membrane-bounded vesicle
LOC_Os01g15640	multicellular organismal development,nucleobase-containing compound metabolic process,biosynthetic process,regulation of transcription, DNA-templated,transcription, DNA-templated	sequence-specific DNA binding transcription factor activity,DNA binding	nucleus
LOC_Os01g15660	metabolic process,cellular process,cellular metabolic process	catalytic activity,binding,coenzyme binding	chloroplast,plastid
LOC_Os01g15700
LOC_Os01g15740		transferase activity, transferring acyl groups other than amino-acyl groups
LOC_Os01g15790	biological_process	binding,molecular_function
LOC_Os01g15810	metabolic process,oxidation-reduction process,response to oxidative stress,response to stress	catalytic activity,oxidoreductase activity,peroxidase activity,heme binding,metal ion binding,binding,electron carrier activity	cell,cytoplasmic membrane-bounded vesicle
LOC_Os01g15830	metabolic process,oxidation-reduction process,response to oxidative stress,response to other organism,response to stress	catalytic activity,oxidoreductase activity,iron ion binding,peroxidase activity,heme binding,metal ion binding,binding,electron carrier activity,calcium ion binding	cell,cytoplasmic membrane-bounded vesicle,cell wall
LOC_Os01g15850	biological_process,homoiothermy,response to freezing	molecular_function,ice binding
LOC_Os01g15860	response to stress,nucleobase-containing compound metabolic process,response to abiotic stimulus,response to cold,RNA processing	binding	nucleus,intracellular,plastid
LOC_Os01g15900	nucleobase-containing compound metabolic process,biosynthetic process,regulation of transcription, DNA-templated	protein binding,sequence-specific DNA binding transcription factor activity,DNA binding,zinc ion binding
LOC_Os01g15910	metabolic process,cellular process,biological_process,multicellular organismal development,response to stress,response to abiotic stimulus	transferase activity,nucleotidyltransferase activity	plasma membrane,cytosol
LOC_Os01g15950
LOC_Os01g15960
LOC_Os01g15970			mitochondrion
LOC_Os01g15979	biological_process	molecular_function	mitochondrion
LOC_Os01g16040	cellular process,transport,transmembrane transport,generation of precursor metabolites and energy,response to nematode,protein metabolic process,mitochondrial transport,response to abiotic stimulus,photosynthesis	transporter activity,binding	integral component of membrane,membrane,chloroplast,mitochondrial inner membrane,cytoplasmic membrane-bounded vesicle,chloroplast envelope,thylakoid,plastid,mitochondrion
LOC_Os01g16080	biological_process,fatty acid beta-oxidation	molecular_function	cellular_component,mitochondrion
LOC_Os01g16100	biological_process	sequence-specific DNA binding,DNA binding
LOC_Os01g16140
LOC_Os01g16146	biosynthetic process	catalytic activity	cytosol
LOC_Os01g16152	metabolic process,biological_process,oxidation-reduction process,response to oxidative stress,response to stress,response to cadmium ion,biosynthetic process,cell redox homeostasis,glycolytic process	catalytic activity,oxidoreductase activity,peroxidase activity,molecular_function	mitochondrial matrix,mitochondrion
LOC_Os01g16170	biological_process	molecular_function	cell,membrane
LOC_Os01g16190	cellular process,catabolic process,response to stress,protein metabolic process,response to abiotic stimulus,response to salt stress		nucleus,intracellular,cytosol,protein complex
LOC_Os01g16220	biological_process,homoiothermy,response to freezing	ice binding,protein binding	endoplasmic reticulum,nuclear envelope,plastid
LOC_Os01g16240	biological_process,signal transduction,post-embryonic development,calcium-mediated signaling,response to abiotic stimulus,cilium or flagellum-dependent cell motility,pollen germination	metal ion binding,binding,calcium ion binding,protein binding	vacuole,plasma membrane,cytoplasm,bacterial-type flagellum
LOC_Os01g16260	cellular process,transport,transmembrane transport,response to nematode,response to biotic stimulus,tetracycline transport,response to zinc ion,response to antibiotic,response to karrikin	transporter activity,tetracycline:hydrogen antiporter activity	integral component of membrane,membrane,plant-type vacuole membrane
LOC_Os01g16290	metabolic process,cellular process,catabolic process,phosphorylation,nucleobase-containing compound metabolic process,biosynthetic process,DNA metabolic process,DNA topological change	transferase activity, transferring phosphorus-containing groups,ATP binding,catalytic activity,nucleotide binding,hydrolase activity,isomerase activity,DNA topoisomerase type II (ATP-hydrolyzing) activity,DNA binding	cytoplasm,chloroplast,intracellular,chromosome,plastid,mitochondrion
LOC_Os01g16310	metabolic process,carbohydrate metabolic process	catalytic activity,hydrolase activity,carbohydrate binding,hydrolase activity, hydrolyzing O-glycosyl compounds	vacuole,extracellular region,cell wall,plastid
LOC_Os01g16320	biological_process	molecular_function	plastid
LOC_Os01g16330	biological_process	molecular_function,serine-type endopeptidase activity	cell,integral component of membrane,membrane
LOC_Os01g16340	biological_process,homoiothermy,response to freezing	molecular_function,ice binding	plastid
LOC_Os01g16350	metabolic process,cellular process	catalytic activity,lyase activity	mitochondrion
LOC_Os01g16360
LOC_Os01g16370	response to stress,proteolysis,apoptotic process,defense response,cell death	ATP binding,nucleotide binding,ATP-dependent peptidase activity,serine-type endopeptidase activity,protein binding,ADP binding	plasma membrane
LOC_Os01g16380
LOC_Os01g16390	response to stress,apoptotic process,defense response,translation,cell death	ATP binding,nucleotide binding,protein binding,ADP binding,structural constituent of ribosome	plasma membrane,intracellular,ribosome
LOC_Os01g16400	response to stress,apoptotic process,defense response,translation,cell death	ATP binding,nucleotide binding,protein binding,ADP binding,structural constituent of ribosome	plasma membrane,intracellular,ribosome
LOC_Os01g16430	metabolic process,negative regulation of peptidase activity,response to abiotic stimulus,defense response	peptidase inhibitor activity,binding,cobalt ion binding,enzyme regulator activity	extracellular region,cytosol
LOC_Os01g16450	metabolic process,oxidation-reduction process,response to oxidative stress,response to stress	catalytic activity,oxidoreductase activity,iron ion binding,peroxidase activity,heme binding,metal ion binding,binding,electron carrier activity,calcium ion binding	cell,cytoplasmic membrane-bounded vesicle
LOC_Os01g16460			membrane
LOC_Os01g16480
LOC_Os01g16510	transport,homoiothermy,response to freezing,G-protein coupled receptor signaling pathway	transporter activity,histamine receptor activity,ice binding	integral component of membrane,membrane,mitochondrion
LOC_Os01g16530	regulation of protein localization,protein metabolic process,systemic acquired resistance,proteolysis,isopentenyl diphosphate biosynthetic process, methylerythritol 4-phosphate pathway	hydrolase activity,serine-type endopeptidase activity	chloroplast,chloroplast stroma,chloroplast envelope,plastid
LOC_Os01g16540	metabolic process,cellular protein modification process	ATP binding,catalytic activity,nucleotide binding,acid-amino acid ligase activity,protein heterodimerization activity,protein binding	cellular_component
LOC_Os01g16550	biological_process	molecular_function
LOC_Os01g16600	biological_process	molecular_function	cell,cytoplasmic membrane-bounded vesicle
LOC_Os01g16650	cellular protein modification process,biological_process,post-translational protein modification,cell proliferation,regulation of protein metabolic process,ubiquitin-dependent protein catabolic process,modification-dependent protein catabolic process,protein ubiquitination	ATP binding,catalytic activity,acid-amino acid ligase activity,small conjugating protein ligase activity,ubiquitin-protein ligase activity,ligase activity	cytoplasm,nucleus
LOC_Os01g16660
LOC_Os01g16700
LOC_Os01g16714	metabolic process,oxidation-reduction process,anatomical structure morphogenesis	catalytic activity,nucleotide binding,oxidoreductase activity,binding,monooxygenase activity,N,N-dimethylaniline monooxygenase activity,flavin adenine dinucleotide binding,NADP binding	cytoplasmic membrane-bounded vesicle,cellular_component
LOC_Os01g16740
LOC_Os01g16750	metabolic process,anatomical structure morphogenesis	catalytic activity,nucleotide binding,binding	membrane
LOC_Os01g16810	multicellular organismal development,nucleobase-containing compound metabolic process,biosynthetic process,homoiothermy,response to freezing,anatomical structure morphogenesis	chromatin binding,ice binding,sequence-specific DNA binding transcription factor activity,DNA binding	nucleus,plastid
LOC_Os01g16850
LOC_Os01g16860	cellular protein modification process,response to stress,nucleobase-containing compound metabolic process,regulation of gene expression, epigenetic,biosynthetic process,DNA metabolic process,response to biotic stimulus,cellular component organization	protein binding,RNA binding	nucleus,nucleolus,nucleoplasm
LOC_Os01g16870	cellular protein modification process,DNA methylation,gene silencing by RNA,response to stress,nucleobase-containing compound metabolic process,histone H3-K9 methylation,ovule development,regulation of gene expression, epigenetic,biosynthetic process,DNA metabolic process,response to biotic stimulus,chromatin silencing,cellular component organization	protein binding,nucleic acid binding,RNA binding	cytoplasm,nucleus,nucleolus,nucleoplasm
LOC_Os01g16890	translation	structural molecule activity,structural constituent of ribosome	intracellular,cytosol,ribonucleoprotein complex,cytosolic ribosome,ribosome
LOC_Os01g16900	metabolic process,cellular process,catabolic process,oxidation-reduction process,generation of precursor metabolites and energy,tricarboxylic acid cycle	ATP binding,catalytic activity,nucleotide binding,oxidoreductase activity,binding,magnesium ion binding,oxidoreductase activity, acting on the CH-OH group of donors, NAD or NADP as acceptor,zinc ion binding,NAD binding	chloroplast,plastid,mitochondrion
LOC_Os01g16910	cellular process,transport,transmembrane transport,anion transport,cellular component organization	transporter activity,receptor activity,protein binding	vacuole,membrane,plasma membrane,mitochondrial inner membrane,mitochondrial outer membrane,mitochondrion
LOC_Os01g16960	metabolic process,cellular process,catabolic process,phosphorylation,generation of precursor metabolites and energy,carbohydrate metabolic process,glycolytic process	kinase activity,catalytic activity,binding,magnesium ion binding,potassium ion binding,transferase activity	cytosol,mitochondrion
LOC_Os01g16970	phosphorylation,RNA splicing, via endonucleolytic cleavage and ligation,response to stress,methionine biosynthetic process,response to biotic stimulus,Golgi vesicle transport,defense response to bacterium	kinase activity,protein binding,calmodulin binding	cell,endoplasmic reticulum,cytoplasmic membrane-bounded vesicle
LOC_Os01g17000	nucleobase-containing compound metabolic process,biosynthetic process,regulation of transcription, DNA-templated	protein binding,sequence-specific DNA binding transcription factor activity,DNA binding,zinc ion binding
LOC_Os01g17010	metabolic process,cellular process,catabolic process,transport,nucleobase-containing compound metabolic process,biosynthetic process,cation transport	ATP binding,catalytic activity,nucleotide binding,hydrolase activity,transporter activity,metal ion binding,magnesium ion binding,protein binding,hydrolase activity, acting on acid anhydrides, catalyzing transmembrane movement of substances	integral component of membrane,membrane,plasma membrane
LOC_Os01g17020	biological_process	molecular_function	membrane,cellular_component
LOC_Os01g17040	cellular process,protein metabolic process	heat shock protein binding,protein binding
LOC_Os01g17060	cellular process,transport,cellular component organization	transporter activity,binding	membrane,nuclear envelope,cytoplasm,nucleus,plastid
LOC_Os01g17065
LOC_Os01g17070	metabolic process,protein metabolic process	catalytic activity,hydrolase activity,protein binding
LOC_Os01g17100			cytoplasmic membrane-bounded vesicle
LOC_Os01g17110
LOC_Os01g17130
LOC_Os01g17150			chloroplast thylakoid membrane,chloroplast envelope,thylakoid,ribosome,plastid
LOC_Os01g17160	biological_process,proteolysis,negative regulation of catalytic activity	hydrolase activity,metal ion binding,binding,serine-type endopeptidase activity,zinc ion binding,serine-type peptidase activity,peptidase activity	membrane,plasma membrane,cytoplasmic membrane-bounded vesicle
LOC_Os01g17170	metabolic process,cellular process,oxidation-reduction process,chlorophyll biosynthetic process,biosynthetic process,photosynthesis	catalytic activity,oxidoreductase activity,iron ion binding,metal ion binding,DNA binding	membrane,chloroplast thylakoid membrane,chloroplast,chloroplast envelope,thylakoid,plastid
LOC_Os01g17180	cellular protein modification process,catabolic process,post-embryonic development,protein metabolic process,response to abiotic stimulus,photomorphogenesis	protein binding	nucleus,cytosol
LOC_Os01g17190	biological_process,signal transduction,post-embryonic development,calcium-mediated signaling,response to abiotic stimulus,cilium or flagellum-dependent cell motility,pollen germination	binding,calcium ion binding,protein binding	vacuole,plasma membrane,cytoplasm,bacterial-type flagellum
LOC_Os01g17214	cellular process,transport,transmembrane transport,response to nematode,response to biotic stimulus,tetracycline transport,response to zinc ion,response to antibiotic,response to karrikin	transporter activity,tetracycline:hydrogen antiporter activity	integral component of membrane,membrane,plant-type vacuole membrane
LOC_Os01g17240	cellular process,transport,transmembrane transport,carbohydrate transport,ion transport,cellular response to water deprivation,response to abiotic stimulus,response to biotic stimulus,MAPK cascade,response to chitin,defense response to bacterium	transporter activity,sugar:hydrogen symporter activity	integral component of membrane,membrane,chloroplast thylakoid membrane,chloroplast membrane,chloroplast,thylakoid,plastid
LOC_Os01g17250	signal transduction	protein binding	cell,cytoplasmic membrane-bounded vesicle
LOC_Os01g17260	biological_process,response to stress,nucleobase-containing compound metabolic process,biosynthetic process,response to biotic stimulus,regulation of transcription, DNA-templated,transcription, DNA-templated	protein dimerization activity,protein binding,sequence-specific DNA binding,sequence-specific DNA binding transcription factor activity,DNA binding	nucleus,plastid
LOC_Os01g17300
LOC_Os01g17320	biological_process	DNA binding	plastid,mitochondrion
LOC_Os01g17330	cellular process,reproduction,embryo development,post-embryonic development,response to endogenous stimulus,translational initiation,translation	binding,translation factor activity, nucleic acid binding,translation initiation factor activity	cytoplasm,nucleus,nucleolus,cytosol
LOC_Os01g17390	biological_process,protein folding	ATP binding,molecular_function,unfolded protein binding	cytoplasm,cytoplasmic membrane-bounded vesicle
LOC_Os01g17396
LOC_Os01g17402	metabolic process,cellular process,regulation of cell cycle,response to stress,response to abiotic stimulus,cell division,cell cycle	enzyme regulator activity	cytoplasm,nucleus
LOC_Os01g17420
LOC_Os01g17430	cellular process,transport,vesicle-mediated transport,intracellular protein transport,protein transport	binding,protein binding,structural molecule activity	membrane,cytoplasm,Golgi apparatus,cellular_component,cytosol
LOC_Os01g17440
LOC_Os01g17470	electron transport chain	binding,electron carrier activity,molecular_function,copper ion binding	membrane
LOC_Os01g17980
LOC_Os01g18050	cellular process,response to stress,microtubule-based movement,response to abiotic stimulus,microtubule-based process,GTP catabolic process	nucleotide binding,GTP binding,GTPase activity,structural molecule activity	plasma membrane,cytoplasm,cytoskeleton,microtubule,protein complex
LOC_Os01g18060	biological_process,synapsis,reciprocal meiotic recombination,meiotic DNA double-strand break formation	molecular_function	cytoplasmic membrane-bounded vesicle,Golgi apparatus,cellular_component,endosome,trans-Golgi network
LOC_Os01g18070	metabolic process,cellular process,biosynthetic process	catalytic activity,transferase activity	membrane,mitochondrion
LOC_Os01g18080
LOC_Os01g18090			plastid
LOC_Os01g18100	biological_process	binding,zinc ion binding	integral component of membrane,membrane,plasma membrane,intracellular
LOC_Os01g18110	metabolic process,cellular process,response to stress,biosynthetic process,secondary metabolic process,response to abiotic stimulus,steroid biosynthetic process,cellular metabolic process	catalytic activity,nucleotide binding,binding,coenzyme binding,3-beta-hydroxy-delta5-steroid dehydrogenase activity	cytosol
LOC_Os01g18120	metabolic process,cellular process,response to stress,regulation of nitrogen utilization,biosynthetic process,secondary metabolic process,response to abiotic stimulus,steroid biosynthetic process,cellular metabolic process	catalytic activity,binding,coenzyme binding,3-beta-hydroxy-delta5-steroid dehydrogenase activity	cytosol
LOC_Os01g18130
LOC_Os01g18150	metabolic process,cellular protein modification process,protein phosphorylation,cellular process,signal transduction,transport,response to stress,response to biotic stimulus	protein serine/threonine kinase activity,protein tyrosine kinase activity,protein kinase activity,kinase activity,transferase activity, transferring phosphorus-containing groups,ATP binding,protein binding
LOC_Os01g18200
LOC_Os01g18210	cellular protein modification process,cellular process,biological_process,signal transduction,response to oxidative stress,response to stress,protein metabolic process,biosynthetic process,protein peptidyl-prolyl isomerization,response to abiotic stimulus,response to biotic stimulus,response to salt stress,response to endogenous stimulus,protein folding,response to abscisic acid,defense response …	catalytic activity,isomerase activity,peptidyl-prolyl cis-trans isomerase activity,protein binding	membrane,chloroplast thylakoid membrane,extracellular region,chloroplast,thylakoid lumen,chloroplast stroma,chloroplast envelope,thylakoid,cytosol,apoplast,cytosolic ribosome,ribosome,plastid
LOC_Os01g18220	biological_process	molecular_function	cellular_component
LOC_Os01g18240	cellular process,reproduction,nucleobase-containing compound metabolic process,post-embryonic development,biosynthetic process,response to endogenous stimulus	chromatin binding,sequence-specific DNA binding transcription factor activity,DNA binding	nucleus
LOC_Os01g18260
LOC_Os01g18270
LOC_Os01g18280	transport,protein transport	molecular_function	cellular_component
LOC_Os01g18310
LOC_Os01g18320	metabolic process,cellular process,oxidation-reduction process,chlorophyll biosynthetic process,porphyrin-containing compound biosynthetic process,biosynthetic process,homoiothermy,response to freezing	catalytic activity,oxidoreductase activity,electron carrier activity,N,N-dimethylaniline monooxygenase activity,flavin adenine dinucleotide binding,ice binding,NADP binding	chloroplast,chloroplast envelope,chloroplast thylakoid,plastid
LOC_Os01g18330
LOC_Os01g18360	biological_process,reproduction,multicellular organismal development,embryo development,nucleobase-containing compound metabolic process,post-embryonic development,biosynthetic process,homoiothermy,response to freezing,response to abiotic stimulus,tropism,response to auxin,response to endogenous stimulus,regulation of transcription, DNA-templated,auxin-activated signaling pathway,transcription, D…	protein dimerization activity,ice binding,sequence-specific DNA binding transcription factor activity	nucleus,plastid,mitochondrion
LOC_Os01g18370
LOC_Os01g18390
LOC_Os01g18400	metabolic process,response to stress,polysaccharide catabolic process,carbohydrate metabolic process,response to biotic stimulus,chitin catabolic process	hydrolase activity,hydrolase activity, acting on glycosyl bonds,chitinase activity	cell,cell wall
LOC_Os01g18410
LOC_Os01g18420	nucleobase-containing compound metabolic process,biosynthetic process,regulation of transcription, DNA-templated,transcription, DNA-templated	protein dimerization activity,protein binding,sequence-specific DNA binding,sequence-specific DNA binding transcription factor activity,DNA binding	nucleus
LOC_Os01g18490
LOC_Os01g18530
LOC_Os01g18584	nucleobase-containing compound metabolic process,biosynthetic process	sequence-specific DNA binding transcription factor activity,DNA binding
LOC_Os01g18610
LOC_Os01g18620	metabolic process,biological_process	transferase activity, transferring acyl groups other than amino-acyl groups,transferase activity	cellular_component
LOC_Os01g18630
LOC_Os01g18640	metabolic process	catalytic activity,binding,pyridoxal phosphate binding	plastid
LOC_Os01g18660	metabolic process,fatty acid metabolic process	catalytic activity,oxidoreductase activity,binding,pyridoxal phosphate binding	plastid
LOC_Os01g18670	cellular process,catabolic process,transport,nucleobase-containing compound metabolic process	ATP binding,hydrolase activity,transporter activity,ATPase activity, coupled to transmembrane movement of substances	vacuole,membrane,ATP-binding cassette (ABC) transporter complex,plasma membrane,cytoplasmic membrane-bounded vesicle
LOC_Os01g18680
LOC_Os01g18710	cellular protein modification process,signal transduction	kinase activity,nucleotide binding	cell
LOC_Os01g18744	metabolic process,biological_process	transferase activity, transferring acyl groups other than amino-acyl groups,transferase activity	cellular_component
LOC_Os01g18780			plastid
LOC_Os01g18800	metabolic process,protein phosphorylation,cellular process,phosphorylation,signal transduction,response to stress,response to abiotic stimulus,response to osmotic stress,response to salt stress,response to endogenous stimulus,response to abscisic acid	protein serine/threonine kinase activity,protein tyrosine kinase activity,protein kinase activity,kinase activity,transferase activity, transferring phosphorus-containing groups,ATP binding,nucleotide binding,protein binding,manganese ion binding,transferase activity	plasma membrane
LOC_Os01g18830	homoiothermy,response to freezing	ice binding	mitochondrion
LOC_Os01g18840		molecular_function
LOC_Os01g18860	metabolic process,cellular process,biological_process,response to stress,nucleobase-containing compound metabolic process,biosynthetic process,response to abiotic stimulus,response to cold	ATP binding,nucleotide binding,metal ion binding,transferase activity	membrane,plasma membrane,cytoplasm,cell wall,nucleolus,cytosol
LOC_Os01g18870	nucleobase-containing compound metabolic process,biosynthetic process,homoiothermy,response to freezing	protein dimerization activity,ice binding,sequence-specific DNA binding transcription factor activity,DNA binding	nucleus
LOC_Os01g18890	metabolic process,oxidation-reduction process,response to oxidative stress,response to stress,calcium ion transport	catalytic activity,peroxidase activity,heme binding,binding,electron carrier activity	vacuole,membrane,cellular_component,cell wall
LOC_Os01g18930	metabolic process,oxidation-reduction process,response to oxidative stress,response to biotic stimulus	catalytic activity,oxidoreductase activity,iron ion binding,peroxidase activity,heme binding,metal ion binding,binding,electron carrier activity,calcium ion binding	cytoplasmic membrane-bounded vesicle,cell wall
LOC_Os01g18950	metabolic process,oxidation-reduction process,response to oxidative stress,response to stress	catalytic activity,peroxidase activity,heme binding,electron carrier activity,protein binding	extracellular region,cytoplasmic membrane-bounded vesicle,cell wall,cytosol
LOC_Os01g18970	metabolic process,oxidation-reduction process,response to oxidative stress,response to stress	catalytic activity,oxidoreductase activity,peroxidase activity,heme binding,metal ion binding,binding,electron carrier activity	cytoplasmic membrane-bounded vesicle
LOC_Os01g19020	metabolic process,oxidation-reduction process,response to oxidative stress,response to stress	catalytic activity,oxidoreductase activity,iron ion binding,peroxidase activity,heme binding,metal ion binding,binding,electron carrier activity,calcium ion binding	cytoplasmic membrane-bounded vesicle
LOC_Os01g19110
LOC_Os01g19120	biological_process	molecular_function	cell,membrane
LOC_Os01g19130	metabolic process,cellular protein modification process,cellular process,protein dephosphorylation	catalytic activity,hydrolase activity,metal ion binding,phosphoprotein phosphatase activity,protein serine/threonine phosphatase activity	cell,protein serine/threonine phosphatase complex
LOC_Os01g19150	metabolic process,cellular protein modification process,protein phosphorylation,cellular process,phosphorylation,multicellular organismal development,anatomical structure morphogenesis,meristem structural organization	protein serine/threonine kinase activity,protein tyrosine kinase activity,protein kinase activity,kinase activity,transferase activity, transferring phosphorus-containing groups,ATP binding,nucleotide binding	cytosol
LOC_Os01g19170	metabolic process,carbohydrate metabolic process	hydrolase activity,polygalacturonase activity,hydrolase activity, acting on glycosyl bonds	extracellular region
LOC_Os01g19220	metabolic process,carbohydrate metabolic process	hydrolase activity,hydrolase activity, hydrolyzing O-glycosyl compounds	extracellular region,cytoplasmic membrane-bounded vesicle,cell wall
LOC_Os01g19270
LOC_Os01g19280
LOC_Os01g19290			cell,membrane
LOC_Os01g19310
LOC_Os01g19320
LOC_Os01g19330	biological_process,response to stress,nucleobase-containing compound metabolic process,biosynthetic process,response to abiotic stimulus,response to endogenous stimulus	chromatin binding,sequence-specific DNA binding transcription factor activity,DNA binding	nucleus
LOC_Os01g19370
LOC_Os01g19390	metabolic process	transferase activity, transferring acyl groups,transferase activity	cytoplasmic membrane-bounded vesicle
LOC_Os01g19400	biological_process,nucleosome assembly	molecular_function,DNA binding	nucleosome,mitochondrion
LOC_Os01g19410	biological_process	molecular_function	cellular_component
LOC_Os01g19420
LOC_Os01g19440	metabolic process,biological_process,cell wall modification	hydrolase activity,aspartyl esterase activity,pectinesterase activity	cell,cytoplasmic membrane-bounded vesicle,cell wall
LOC_Os01g19450	metabolic process,cellular process,lipid metabolic process,cellular carbohydrate metabolic process,biosynthetic process	ATP binding,catalytic activity,nucleotide binding,metal ion binding,binding,lyase activity,transferase activity, transferring acyl groups,transferase activity	membrane,plasma membrane,cytoplasm,cytosol
LOC_Os01g19470		carbohydrate binding	endoplasmic reticulum,vacuole,membrane,plasma membrane,cytoplasmic membrane-bounded vesicle,cell wall,plant-type cell wall
LOC_Os01g19480	biological_process		cellular_component,mitochondrion
LOC_Os01g19490	biological_process	binding,DNA binding	cellular_component
LOC_Os01g19500
LOC_Os01g19529		DNA binding
LOC_Os01g19548		binding,DNA binding	mitochondrion
LOC_Os01g19590
LOC_Os01g19610	biological_process	molecular_function	plasma membrane
LOC_Os01g19630
LOC_Os01g19660
LOC_Os01g19670
LOC_Os01g19680
LOC_Os01g19694	multicellular organismal development,nucleobase-containing compound metabolic process,biosynthetic process,regulation of transcription, DNA-templated	protein binding,sequence-specific DNA binding,sequence-specific DNA binding transcription factor activity,DNA binding	nucleus
LOC_Os01g19740	biosynthetic process,carbohydrate metabolic process,photosynthesis,response to light stimulus	molecular_function,protein binding	chloroplast,plastid
LOC_Os01g19750	metabolic process,response to stress,carbohydrate metabolic process,response to abiotic stimulus,chitin catabolic process,cell communication,response to extracellular stimulus	catalytic activity,hydrolase activity,binding,hydrolase activity, acting on glycosyl bonds,chitinase activity,hydrolase activity, hydrolyzing O-glycosyl compounds,cation binding	cell,cytoplasmic membrane-bounded vesicle
LOC_Os01g19760	biological_process	molecular_function	integral component of membrane,cellular_component
LOC_Os01g19770	cellular process,transport,protein transport	transporter activity,protein transporter activity	integral component of membrane,membrane,mitochondrial inner membrane,plastid,mitochondrion
LOC_Os01g19800		binding,zinc ion binding
LOC_Os01g19820	response to stress,homoiothermy,response to freezing	molecular_function,ice binding	vacuole
LOC_Os01g19850	cellular process,transport,transmembrane transport,ion transport,tetracycline transport,response to antibiotic,potassium ion transport	transporter activity,tetracycline:hydrogen antiporter activity	integral component of membrane,membrane,plasma membrane
LOC_Os01g19870	biological_process	molecular_function
LOC_Os01g19920
LOC_Os01g19940	biological_process	molecular_function
LOC_Os01g19970	cellular process,nucleobase-containing compound metabolic process,biosynthetic process,secondary metabolic process,response to endogenous stimulus	chromatin binding,sequence-specific DNA binding transcription factor activity,DNA binding	nucleus
LOC_Os01g20030	biological_process	molecular_function,protein binding	cell
LOC_Os01g20110	biological_process	molecular_function	membrane,chloroplast thylakoid membrane,chloroplast,chloroplast envelope,thylakoid,plastid
LOC_Os01g20120	biological_process	molecular_function	cellular_component
LOC_Os01g20150
LOC_Os01g20160	cellular process,transport,transmembrane transport,response to stress,ion transport,response to abiotic stimulus,cation transport	transporter activity,cation transmembrane transporter activity	integral component of membrane,membrane,plasma membrane
LOC_Os01g20200
LOC_Os01g20700
LOC_Os01g20740
LOC_Os01g20770	biological_process		cellular_component
LOC_Os01g20780	G-protein coupled receptor signaling pathway		integral component of membrane,cytoplasmic membrane-bounded vesicle
LOC_Os01g20830	transport,metal ion transport,cell adhesion	metal ion binding,binding,structural molecule activity	cellular_component,actin cytoskeleton
LOC_Os01g20840	catabolic process,lipid metabolic process,lipid catabolic process	catalytic activity,hydrolase activity,triglyceride lipase activity
LOC_Os01g20860	metabolic process,multicellular organismal development	hydrolase activity	cytoplasmic membrane-bounded vesicle
LOC_Os01g20880	metabolic process,cellular protein modification process,protein phosphorylation,cellular process,pollen-pistil interaction	protein serine/threonine kinase activity,protein tyrosine kinase activity,protein kinase activity,kinase activity,transferase activity, transferring phosphorus-containing groups,ATP binding,nucleotide binding,carbohydrate binding	cell
LOC_Os01g20900	metabolic process,cellular protein modification process,protein phosphorylation,cellular process,phosphorylation,biosynthetic process	protein serine/threonine kinase activity,protein tyrosine kinase activity,protein kinase activity,kinase activity,transferase activity, transferring phosphorus-containing groups,ATP binding,nucleotide binding,metal ion binding,protein binding,zinc ion binding	plasma membrane,cellular_component
LOC_Os01g20920
LOC_Os01g20930		metal ion binding,binding,protein binding,zinc ion binding
LOC_Os01g20940	metabolic process,cellular protein modification process,cellular process,signal transduction,dephosphorylation,regulation of stomatal movement,protein dephosphorylation,response to endogenous stimulus,cellular component organization,response to abscisic acid	transferase activity, transferring phosphorus-containing groups,hydrolase activity,phosphatase activity,phosphoprotein phosphatase activity,protein tyrosine/serine/threonine phosphatase activity,protein tyrosine phosphatase activity,protein binding,DNA binding,phosphotransferase activity, alcohol group as acceptor	cytoplasm
LOC_Os01g20980	metabolic process,cell wall modification,negative regulation of catalytic activity	hydrolase activity,aspartyl esterase activity,pectinesterase activity,enzyme inhibitor activity	cell,cell wall
LOC_Os01g20990
LOC_Os01g21034	metabolic process,biological_process,response to nematode,cell wall modification,response to biotic stimulus,negative regulation of catalytic activity	hydrolase activity,aspartyl esterase activity,pectinesterase activity,enzyme inhibitor activity	plasma membrane,cytoplasm,extracellular region,cell wall,plant-type cell wall,apoplast
LOC_Os01g21050	cellular process,nucleobase-containing compound metabolic process,generation of precursor metabolites and energy,biosynthetic process,photosynthesis,cellular component organization		plastid
LOC_Os01g21060
LOC_Os01g21070	metabolic process,polysaccharide catabolic process,response to nematode,cellulose catabolic process,carbohydrate metabolic process	catalytic activity,hydrolase activity,hydrolase activity, acting on glycosyl bonds,cellulase activity,hydrolase activity, hydrolyzing O-glycosyl compounds	cell,extracellular region
LOC_Os01g21110			plastid
LOC_Os01g21120	response to stress,nucleobase-containing compound metabolic process,biosynthetic process,homoiothermy,response to freezing,regulation of transcription, DNA-templated	ice binding,sequence-specific DNA binding transcription factor activity,DNA binding	nucleus
LOC_Os01g21144			mitochondrion
LOC_Os01g21170
LOC_Os01g21180	biological_process	RNA binding	cytosol
LOC_Os01g21220
LOC_Os01g21240	response to stress,DNA metabolic process,proteolysis,apoptotic process,defense response	ATP binding,nucleotide binding,ATP-dependent peptidase activity,DNA-dependent ATPase activity,serine-type endopeptidase activity,nucleoside-triphosphatase activity,ADP binding,DNA binding	cell
LOC_Os01g21250	embryo development,response to stress,response to abiotic stimulus,cell communication,response to extracellular stimulus	molecular_function	mitochondrion
LOC_Os01g21260
LOC_Os01g21300	metabolic process	catalytic activity	plasma membrane
LOC_Os01g21310	metabolic process	catalytic activity	plasma membrane
LOC_Os01g21380	metabolic process,cellular process,oxidation-reduction process,homoiothermy,response to freezing	catalytic activity,oxidoreductase activity,ice binding	cellular_component
LOC_Os01g21420	nucleobase-containing compound metabolic process	nucleotide binding,nucleic acid binding,RNA binding	nucleolus,cytosol
LOC_Os01g21440
LOC_Os01g21450			cellular_component
LOC_Os01g21560	metabolic process,proteolysis	catalytic activity,hydrolase activity
LOC_Os01g21585
LOC_Os01g21620	metabolic process,cellular process,multicellular organismal development,lipid metabolic process	catalytic activity,transferase activity
LOC_Os01g21630	metabolic process,type I hypersensitivity	hydrolase activity	cell,cytoplasmic membrane-bounded vesicle
LOC_Os01g21640
LOC_Os01g21650	biological_process		mitochondrion
LOC_Os01g21670	biological_process	molecular_function	mitochondrion
LOC_Os01g21700
LOC_Os01g21710	biological_process		mitochondrion
LOC_Os01g21720
LOC_Os01g21740
LOC_Os01g21760
LOC_Os01g21820	cellular process,catabolic process,cell differentiation,transport,multicellular organismal development,nucleobase-containing compound metabolic process,intracellular protein transport,thylakoid membrane organization,protein transport,anatomical structure morphogenesis,response to abiotic stimulus,photosynthesis,cellular component organization,chloroplast organization	ATP binding,nucleotide binding,hydrolase activity,transporter activity,protein binding,nucleic acid binding	membrane,chloroplast,chloroplast stroma,chloroplast envelope,plastid
LOC_Os01g21860	biological_process	molecular_function	cellular_component
LOC_Os01g21900	metabolic process,cellular process	hydrolase activity,magnesium ion binding,inorganic diphosphatase activity	membrane,cytoplasm
LOC_Os01g21940	nucleobase-containing compound metabolic process,RNA splicing	nucleotide binding	nucleus,intracellular
LOC_Os01g21970	metabolic process,cellular protein modification process,protein phosphorylation,cellular process,phosphorylation,biosynthetic process	protein serine/threonine kinase activity,protein tyrosine kinase activity,protein kinase activity,kinase activity,transferase activity, transferring phosphorus-containing groups,ATP binding,nucleotide binding	plasma membrane
LOC_Os01g21990	nucleobase-containing compound metabolic process,RNA splicing,mRNA processing	RNA binding	chloroplast,chloroplast stroma,ribonucleoprotein complex,plastid
LOC_Os01g22010	metabolic process,cellular process,biological_process,response to stress,nucleobase-containing compound metabolic process,biosynthetic process,response to abiotic stimulus,response to salt stress,response to cold	ATP binding,nucleotide binding,metal ion binding,cobalt ion binding,magnesium ion binding,potassium ion binding,transferase activity	membrane,plasma membrane,cytoplasm,cell wall,nucleolus,cytosol
LOC_Os01g22039
LOC_Os01g22070
LOC_Os01g22080
LOC_Os01g22100
LOC_Os01g22150
LOC_Os01g22190
LOC_Os01g22209
LOC_Os01g22220
LOC_Os01g22230	metabolic process,oxidation-reduction process,response to oxidative stress,response to stress,response to abiotic stimulus	catalytic activity,oxidoreductase activity,iron ion binding,peroxidase activity,heme binding,metal ion binding,electron carrier activity,calcium ion binding,protein binding	endoplasmic reticulum
LOC_Os01g22249	metabolic process,oxidation-reduction process,response to oxidative stress,response to stress,response to abiotic stimulus	catalytic activity,oxidoreductase activity,iron ion binding,peroxidase activity,heme binding,metal ion binding,electron carrier activity,calcium ion binding,protein binding	endoplasmic reticulum,cytoplasmic membrane-bounded vesicle
LOC_Os01g22336	metabolic process,response to stress,response to abiotic stimulus	catalytic activity,protein binding	endoplasmic reticulum,cytoplasmic membrane-bounded vesicle
LOC_Os01g22352	metabolic process,oxidation-reduction process,response to oxidative stress,response to stress	catalytic activity,oxidoreductase activity,iron ion binding,peroxidase activity,heme binding,metal ion binding,binding,electron carrier activity,calcium ion binding	cell,cytoplasmic membrane-bounded vesicle
LOC_Os01g22370	metabolic process,oxidation-reduction process,response to oxidative stress,response to stress,response to abiotic stimulus	catalytic activity,oxidoreductase activity,iron ion binding,peroxidase activity,heme binding,metal ion binding,electron carrier activity,calcium ion binding,protein binding	endoplasmic reticulum,cytoplasmic membrane-bounded vesicle
LOC_Os01g22390	cellular protein modification process,protein phosphorylation	protein serine/threonine kinase activity,protein tyrosine kinase activity,protein kinase activity,kinase activity,transferase activity, transferring phosphorus-containing groups,ATP binding,nucleotide binding,binding	intracellular,Cul4-RING ubiquitin ligase complex
LOC_Os01g22450
LOC_Os01g22480	biological_process,oxidation-reduction process	oxidoreductase activity,dihydrolipoyl dehydrogenase activity,oxidoreductase activity, acting on a sulfur group of donors, NAD(P) as acceptor,flavin adenine dinucleotide binding,molecular_function	cellular_component
LOC_Os01g22510	biological_process	molecular_function	chloroplast,plastid
LOC_Os01g22520	metabolic process,biological_process,oxidation-reduction process,electron transport chain,glycerol-3-phosphate metabolic process,response to cadmium ion,cell redox homeostasis,response to abiotic stimulus,tRNA processing,response to light stimulus,potassium ion transport	ATP binding,catalytic activity,nucleotide binding,oxidoreductase activity,binding,dihydrolipoyl dehydrogenase activity,electron carrier activity,oxidoreductase activity, acting on a sulfur group of donors, NAD(P) as acceptor,glycerol-3-phosphate dehydrogenase activity,cobalt ion binding,flavin adenine dinucleotide binding,cation transmembrane transporter activity,protein binding,copper ion bindin…	membrane,cytoplasm,extracellular region,glycerol-3-phosphate dehydrogenase complex,chloroplast,apoplast,mitochondrion
LOC_Os01g22550	metabolic process,cellular protein modification process,biosynthetic process,carbohydrate metabolic process,protein glycosylation	carbohydrate binding,transferase activity,transferase activity, transferring glycosyl groups,transferase activity, transferring hexosyl groups	integral component of membrane,membrane,Golgi apparatus
LOC_Os01g22600	cellular process,transport	transporter activity,binding	integral component of membrane,membrane,mitochondrial inner membrane,mitochondrion
LOC_Os01g22640	metabolic process,lipid metabolic process,generation of precursor metabolites and energy,biosynthetic process,carbohydrate metabolic process	hydrolase activity,hydrolase activity, acting on ester bonds	chloroplast stroma,plastid,mitochondrion
LOC_Os01g22650
LOC_Os01g22660	metabolic process,lipid metabolic process,generation of precursor metabolites and energy,biosynthetic process,carbohydrate metabolic process	hydrolase activity,hydrolase activity, acting on ester bonds	cell,chloroplast stroma,plastid
LOC_Os01g22680	biological_process,multicellular organismal development,response to stress,protein metabolic process,response to biotic stimulus,proteolysis,response to endogenous stimulus	hydrolase activity,cysteine-type endopeptidase activity,cysteine-type peptidase activity	vacuole,cytoplasmic membrane-bounded vesicle
LOC_Os01g22730
LOC_Os01g22770
LOC_Os01g22794
LOC_Os01g22870	cellular process,transport,anatomical structure morphogenesis,cellular component organization,cell growth	molecular_function	integral component of membrane,membrane,Golgi apparatus
LOC_Os01g22900	metabolic process,biological_process,multicellular organismal development,response to stress,homoiothermy,response to freezing	catalytic activity,hydrolase activity,ice binding	mitochondrion
LOC_Os01g22910
LOC_Os01g22954	protein metabolic process,proteolysis	hydrolase activity,serine-type carboxypeptidase activity,carboxypeptidase activity	cell
LOC_Os01g22980	protein metabolic process,proteolysis	hydrolase activity,serine-type carboxypeptidase activity	cell,cytoplasmic membrane-bounded vesicle
LOC_Os01g22990	biological_process	molecular_function	chloroplast envelope,cytosol
LOC_Os01g23020
LOC_Os01g23040
LOC_Os01g23070	biological_process	molecular_function	membrane,cellular_component
LOC_Os01g23080	biological_process,oxidation-reduction process	molecular_function,coenzyme binding	mitochondrion
LOC_Os01g23100
LOC_Os01g23120
LOC_Os01g23210
LOC_Os01g23270
LOC_Os01g23380	response to stress,proteolysis,apoptotic process,defense response,cell death	ATP binding,nucleotide binding,ATP-dependent peptidase activity,serine-type endopeptidase activity,nucleoside-triphosphatase activity,protein binding,ADP binding	plasma membrane
LOC_Os01g23510
LOC_Os01g23520
LOC_Os01g23530	metabolic process	catalytic activity,metal ion binding,binding,lyase activity,magnesium ion binding	plastid
LOC_Os01g23580	metabolic process,cellular process,transport,multicellular organismal development,response to stress,response to abiotic stimulus,proton transport	hydrolase activity,transporter activity,inorganic diphosphatase activity	vacuole,membrane,plasma membrane,cytoplasmic membrane-bounded vesicle,endosome,plastid,mitochondrion
LOC_Os01g23590	biological_process	binding	cellular_component
LOC_Os01g23600
LOC_Os01g23610	metabolic process,cellular process,oxidation-reduction process,electron transport chain,glycerol-3-phosphate metabolic process,biosynthetic process,cell redox homeostasis,tRNA processing	catalytic activity,oxidoreductase activity,dihydrolipoyl dehydrogenase activity,electron carrier activity,oxidoreductase activity, acting on a sulfur group of donors, NAD(P) as acceptor,glycerol-3-phosphate dehydrogenase activity,flavin adenine dinucleotide binding	cytoplasm,glycerol-3-phosphate dehydrogenase complex,nucleolus,plastid
LOC_Os01g23620	cellular process,transport,vesicle-mediated transport,intracellular protein transport,ER to Golgi vesicle-mediated transport,protein transport,small GTPase mediated signal transduction	nucleotide binding,transporter activity,GTP binding	endoplasmic reticulum,plasma membrane,chloroplast,cytoplasmic membrane-bounded vesicle,Golgi apparatus,intracellular,cytosol
LOC_Os01g23630	RNA splicing, via endonucleolytic cleavage and ligation,nucleobase-containing compound metabolic process,biosynthetic process	protein heterodimerization activity,DNA binding	nucleoplasm,plastid
LOC_Os01g23640	cellular protein modification process,cellular process,transport,cellular component organization	protein binding	membrane
LOC_Os01g23670
LOC_Os01g23680			chloroplast,plastid
LOC_Os01g23705
LOC_Os01g23710			plastid,mitochondrion
LOC_Os01g23730
LOC_Os01g23740	metabolic process,cellular process,biological_process,reproduction,electron transport chain,multicellular organismal development,embryo development,response to stress,post-embryonic development,response to cadmium ion,cell redox homeostasis,embryo development ending in seed dormancy,protein folding,pollination	catalytic activity,electron carrier activity,isomerase activity,protein disulfide oxidoreductase activity	endoplasmic reticulum,vacuole,membrane,plasma membrane,extracellular region,cytoplasmic membrane-bounded vesicle,cell wall,plant-type cell wall
LOC_Os01g23750	regulation of transcription, DNA-templated,transcription, DNA-templated	protein dimerization activity,sequence-specific DNA binding,sequence-specific DNA binding transcription factor activity,DNA binding	nucleus,cytoplasmic membrane-bounded vesicle
LOC_Os01g23760	nucleobase-containing compound metabolic process,biosynthetic process,regulation of transcription, DNA-templated,transcription, DNA-templated	protein dimerization activity,sequence-specific DNA binding,sequence-specific DNA binding transcription factor activity,DNA binding	nucleus,mitochondrion
LOC_Os01g23770	regulation of transcription, DNA-templated	sequence-specific DNA binding,sequence-specific DNA binding transcription factor activity	nucleus
LOC_Os01g23780
LOC_Os01g23790
LOC_Os01g23800
LOC_Os01g23810			membrane
LOC_Os01g23850
LOC_Os01g23960
LOC_Os01g23970	metabolic process,cellular protein modification process,protein phosphorylation,cellular process,phosphorylation	protein serine/threonine kinase activity,protein tyrosine kinase activity,protein kinase activity,kinase activity,transferase activity, transferring phosphorus-containing groups,ATP binding,nucleotide binding,receptor activity	cell
LOC_Os01g23980
LOC_Os01g24010	cellular process,catabolic process,transport,nucleobase-containing compound metabolic process,ATP catabolic process,proteolysis	ATP binding,nucleotide binding,hydrolase activity,transporter activity,ATP-dependent peptidase activity,ATPase activity,serine-type endopeptidase activity,nucleoside-triphosphatase activity	membrane
LOC_Os01g24020			mitochondrion
LOC_Os01g24030	metabolic process	catalytic activity,nucleotide binding	peroxisome
LOC_Os01g24050	biological_process	molecular_function	membrane,cytoplasmic membrane-bounded vesicle,cellular_component
LOC_Os01g24060	cellular process,transport,intracellular protein transport,protein transport	transporter activity,binding,protein transporter activity,protein binding	nuclear envelope,cytoplasm,nuclear pore,nucleus,cell wall,nucleolus,cytosol
LOC_Os01g24070	nucleobase-containing compound metabolic process,biosynthetic process,regulation of transcription, DNA-templated	metal ion binding,sequence-specific DNA binding,sequence-specific DNA binding transcription factor activity,zinc ion binding	nucleus
LOC_Os01g24080			membrane
LOC_Os01g24090	biological_process	binding	chloroplast,chloroplast stroma,plastid
LOC_Os01g24120
LOC_Os01g24130
LOC_Os01g24160
LOC_Os01g24240	biological_process	molecular_function	membrane,plasma membrane
LOC_Os01g24270
LOC_Os01g24294
LOC_Os01g24330
LOC_Os01g24340			membrane
LOC_Os01g24410
LOC_Os01g24420			membrane
LOC_Os01g24470	metabolic process,cellular protein modification process,cellular process,signal transduction,dephosphorylation,protein dephosphorylation,response to endogenous stimulus,cellular component organization	transferase activity, transferring phosphorus-containing groups,hydrolase activity,phosphatase activity,protein tyrosine/serine/threonine phosphatase activity,protein tyrosine phosphatase activity,protein binding,DNA binding,zinc ion binding,phosphotransferase activity, alcohol group as acceptor	cytoplasm,intracellular
LOC_Os01g24480	biological_process	molecular_function	plasma membrane
LOC_Os01g24490			membrane
LOC_Os01g24500			membrane
LOC_Os01g24550	biological_process,multicellular organismal development,response to stress,protein metabolic process,response to biotic stimulus,proteolysis,response to endogenous stimulus	hydrolase activity,cysteine-type endopeptidase activity,cysteine-type peptidase activity	vacuole,membrane,cytoplasmic membrane-bounded vesicle
LOC_Os01g24560	metabolic process,protein metabolic process,proteolysis	hydrolase activity,cysteine-type endopeptidase activity,cysteine-type peptidase activity,protein binding	cell,cytoplasmic membrane-bounded vesicle
LOC_Os01g24680	metabolic process,cellular process,catabolic process,oxidation-reduction process,lipid metabolic process,fatty acid beta-oxidation,fatty acid metabolic process	catalytic activity,oxidoreductase activity,binding,coenzyme binding,oxidoreductase activity, acting on the CH-OH group of donors, NAD or NADP as acceptor	cellular_component,cell wall,nucleolus,peroxisome
LOC_Os01g24690	cellular process,response to oxidative stress,response to stress,response to high light intensity,response to abiotic stimulus,response to cold,translation	nucleotide binding,structural molecule activity,structural constituent of ribosome,RNA binding	membrane,cell wall,nucleolus,intracellular,cytosol,ribonucleoprotein complex,cytosolic ribosome,ribosome,plastid
LOC_Os01g24700
LOC_Os01g24710	biological_process	molecular_function	cellular_component
LOC_Os01g24750	metabolic process,cellular process,biological_process	hydrolase activity,iron ion binding,phosphoprotein phosphatase activity
LOC_Os01g24780	metabolic process,oxidation-reduction process	catalytic activity,oxidoreductase activity,oxidoreductase activity, acting on paired donors, with incorporation or reduction of molecular oxygen,iron ion binding,heme binding,metal ion binding,binding,electron carrier activity,monooxygenase activity,oxygen binding,molecular_function	cell,cytoplasmic membrane-bounded vesicle
LOC_Os01g24800
LOC_Os01g24820	response to stress,response to abiotic stimulus,response to biotic stimulus,apoptotic process,defense response,cell death	ATP binding,nucleotide binding,nucleoside-triphosphatase activity,ADP binding	plasma membrane
LOC_Os01g24840
LOC_Os01g24860
LOC_Os01g24880	cellular protein modification process	catalytic activity,metal ion binding,protein binding,DNA binding,zinc ion binding
LOC_Os01g24920	cellular protein modification process	transferase activity,transferase activity, transferring glycosyl groups,nucleic acid binding	nucleus,mitochondrion
LOC_Os01g24940	cellular protein modification process	DNA binding,transferase activity,transferase activity, transferring glycosyl groups,nucleic acid binding	nuclear envelope,nucleus
LOC_Os01g24960	response to stress	molecular_function	cell
LOC_Os01g24980	metabolic process,cellular process,oxidation-reduction process,biosynthetic process,secondary metabolic process	catalytic activity,oxidoreductase activity,iron ion binding,binding,oxidoreductase activity, acting on paired donors, with incorporation or reduction of molecular oxygen, 2-oxoglutarate as one donor, and incorporation of one atom each of oxygen into both donors	cellular_component
LOC_Os01g25010	metabolic process,cellular process,oxidation-reduction process,multicellular organismal development,biosynthetic process,secondary metabolic process	catalytic activity,oxidoreductase activity,iron ion binding,oxidoreductase activity, acting on paired donors, with incorporation or reduction of molecular oxygen, 2-oxoglutarate as one donor, and incorporation of one atom each of oxygen into both donors	cellular_component
LOC_Os01g25030	response to stress	molecular_function	cell,cytoplasmic membrane-bounded vesicle
LOC_Os01g25040
LOC_Os01g25065	transport,response to stress,nucleobase-containing compound metabolic process,ATP synthesis coupled proton transport,ion transport,biosynthetic process,ATP hydrolysis coupled proton transport,response to abiotic stimulus,response to biotic stimulus,proton transport,proteolysis,response to cold	ATP binding,nucleotide binding,hydrolase activity,transporter activity,ATP-dependent peptidase activity,binding,serine-type endopeptidase activity,nucleoside-triphosphatase activity,hydrogen ion transmembrane transporter activity,hydrolase activity, acting on acid anhydrides, catalyzing transmembrane movement of substances,zinc ion binding	membrane,plastoglobule,chloroplast thylakoid membrane,chloroplast,proton-transporting two-sector ATPase complex, catalytic domain,thylakoid lumen,chloroplast stroma,cell wall,thylakoid,plastid,mitochondrion
LOC_Os01g25090
LOC_Os01g25100	metabolic process,protein phosphorylation,cellular process,catabolic process,secondary metabolic process	protein kinase activity,ATP binding,protein binding,transferase activity	cytoplasm
LOC_Os01g25110	cellular process,transport	transporter activity	membrane,cytoplasm,mitochondrion
LOC_Os01g25150
LOC_Os01g25189	metabolic process,oxidation-reduction process,reproduction,lipid metabolic process,embryo development,post-embryonic development,biosynthetic process,embryo development ending in seed dormancy	catalytic activity	cell,membrane,cytoplasmic membrane-bounded vesicle
LOC_Os01g25250
LOC_Os01g25270	biological_process	molecular_function	cellular_component
LOC_Os01g25280	biological_process	molecular_function	cellular_component
LOC_Os01g25290			mitochondrion
LOC_Os01g25300
LOC_Os01g25320	biological_process,DNA topological change	ATP binding,heat shock protein binding,protein binding,DNA topoisomerase type II (ATP-hydrolyzing) activity,DNA binding	plasma membrane,chromosome,cytosol
LOC_Os01g25330	metabolic process,cellular process,signal transduction,lipid metabolic process,response to stress,response to high light intensity,response to abiotic stimulus,response to osmotic stress,response to cold,protein glycosylation	hydrolase activity,protein binding
LOC_Os01g25360	metabolic process	hydrolase activity	cellular_component
LOC_Os01g25370	metabolic process,cellular protein modification process,protein metabolic process,flower development,proteolysis	hydrolase activity,cysteine-type peptidase activity,peptidase activity	nucleus
LOC_Os01g25386	cellular process,catabolic process,transport,transmembrane transport,response to stress,nucleobase-containing compound metabolic process,response to nematode,ATP catabolic process,response to wounding,response to abiotic stimulus,response to biotic stimulus,response to water deprivation	ATP binding,nucleotide binding,hydrolase activity,transporter activity,ATPase activity, coupled to transmembrane movement of substances,ATPase activity,nucleoside-triphosphatase activity	integral component of membrane,vacuole,membrane,plasma membrane,plant-type vacuole,cytoplasmic membrane-bounded vesicle,cellular_component,vacuolar membrane,plastid
LOC_Os01g25450	metabolic process,cellular process,catabolic process,signal transduction,transport,nucleobase-containing compound metabolic process	hydrolase activity,oxidoreductase activity,receptor activity,GTP binding,protein binding,zinc ion binding,signal transducer activity	membrane,intracellular,cytosol,plastid
LOC_Os01g25470	metabolic process,cellular process,biosynthetic process	catalytic activity	cellular_component
LOC_Os01g25510	metabolic process,catabolic process,generation of precursor metabolites and energy,carbohydrate metabolic process,G-protein coupled receptor signaling pathway	catalytic activity,hydrolase activity,metal ion binding,binding,hydrolase activity, acting on glycosyl bonds	integral component of membrane,extracellular region
LOC_Os01g25530	biological_process	molecular_function	cellular_component
LOC_Os01g25600	generation of precursor metabolites and energy,thylakoid membrane organization,photosynthesis,cellular component organization	binding	chloroplast,plastid
LOC_Os01g25630	response to stress,apoptotic process,defense response	ATP binding,nucleotide binding,ADP binding
LOC_Os01g25720	response to stress,apoptotic process,defense response	ATP binding,nucleotide binding,nucleoside-triphosphatase activity,ADP binding
LOC_Os01g25740	response to stress,apoptotic process,defense response	ATP binding,nucleotide binding,protein binding,ADP binding
LOC_Os01g25760	response to stress,apoptotic process,defense response	ATP binding,nucleotide binding,protein binding,ADP binding,structural molecule activity
LOC_Os01g25770
LOC_Os01g25810	response to stress,apoptotic process,defense response	ATP binding,nucleotide binding
LOC_Os01g25820	metabolic process,cellular process,oxidation-reduction process,response to stress,response to heat,response to abiotic stimulus,response to biotic stimulus,seed germination,cell death	catalytic activity,oxidoreductase activity,iron ion binding,peroxidase activity,metal ion binding,electron carrier activity,flavin adenine dinucleotide binding,calcium ion binding,protein binding	integral component of membrane,membrane,plasma membrane
LOC_Os01g25839
LOC_Os01g25860
LOC_Os01g25910
LOC_Os01g25920			mitochondrion
LOC_Os01g25990	metabolic process	catalytic activity,transferase activity, transferring acyl groups other than amino-acyl groups,transferase activity, transferring acyl groups,transferase activity	plastoglobule,chloroplast,plastid
LOC_Os01g26000	metabolic process	catalytic activity,transferase activity, transferring acyl groups other than amino-acyl groups,transferase activity, transferring acyl groups,transferase activity	plastoglobule,chloroplast,plastid,mitochondrion
LOC_Os01g26020	biological_process	molecular_function	cellular_component,mitochondrion
LOC_Os01g26039	metabolic process	catalytic activity,transferase activity, transferring acyl groups other than amino-acyl groups,transferase activity	plastoglobule,chloroplast,plastid
LOC_Os01g26060	homoiothermy,response to freezing	ice binding
LOC_Os01g26070
LOC_Os01g26080
LOC_Os01g26120	biological_process	molecular_function	integral component of membrane,membrane,plasma membrane,cellular_component
LOC_Os01g26160	cellular process,transport,multicellular organismal development,regulation of gene expression, epigenetic,flower development,anatomical structure morphogenesis,leaf morphogenesis	transporter activity,binding,protein binding	nuclear envelope,nucleus
LOC_Os01g26270	cellular protein modification process	kinase activity,calcium ion binding,protein binding	plasma membrane
LOC_Os01g26300	cellular protein modification process,protein phosphorylation	protein serine/threonine kinase activity,protein tyrosine kinase activity,protein kinase activity,kinase activity,ATP binding,protein binding	plasma membrane
LOC_Os01g26320	cellular protein modification process,biosynthetic process		mitochondrion
LOC_Os01g26370
LOC_Os01g26390	metabolic process,cellular protein modification process,protein phosphorylation,cellular process,phosphorylation	protein serine/threonine kinase activity,protein tyrosine kinase activity,protein kinase activity,kinase activity,transferase activity, transferring phosphorus-containing groups,ATP binding,nucleotide binding,receptor activity,protein binding	plasma membrane
LOC_Os01g26980
LOC_Os01g27000
LOC_Os01g27010
LOC_Os01g27040
LOC_Os01g27120	biological_process	molecular_function	vacuole,membrane
LOC_Os01g27130
LOC_Os01g27160	cellular process,biological_process,signal transduction,reproduction,embryo development,ubiquitin-dependent protein catabolic process,post-embryonic development,response to jasmonic acid,embryo development ending in seed dormancy,response to auxin,response to endogenous stimulus,cellular component organization,cell cycle	protein binding	cytoplasm,nucleus,chloroplast envelope,cytoskeleton,intracellular,cytosol
LOC_Os01g27170	cellular process,transport,ion transport,response to external stimulus,potassium ion transport	transporter activity,potassium ion binding	integral component of membrane,membrane
LOC_Os01g27180	potassium ion transport	voltage-gated potassium channel activity	integral component of membrane
LOC_Os01g27190	biological_process	molecular_function	membrane,cellular_component,mitochondrion
LOC_Os01g27210	metabolic process,cellular process,catabolic process,secondary metabolic process	transferase activity	cytoplasm,cytoplasmic membrane-bounded vesicle
LOC_Os01g27240	metabolic process,oxidation-reduction process,lipid metabolic process,response to stress,oxylipin biosynthetic process,fatty acid metabolic process,fatty acid biosynthetic process	catalytic activity,oxidoreductase activity
LOC_Os01g27340	metabolic process,cellular process,catabolic process,secondary metabolic process	transferase activity	cytoplasm,cytoplasmic membrane-bounded vesicle
LOC_Os01g27360	metabolic process,cellular process,catabolic process,secondary metabolic process	transferase activity	cytoplasm
LOC_Os01g27370
LOC_Os01g27380	metabolic process,cellular process,catabolic process,biological_process,response to stress,secondary metabolic process,response to abiotic stimulus,response to biotic stimulus	binding,transferase activity	cell,vacuole,membrane,plasma membrane,extracellular region,cellular_component,cytosol,plastid
LOC_Os01g27449
LOC_Os01g27480	metabolic process,cellular process,catabolic process,secondary metabolic process	transferase activity	cytoplasm,cytoplasmic membrane-bounded vesicle
LOC_Os01g27490	metabolic process,cellular process,oxidation-reduction process,response to stress,response to jasmonic acid,biosynthetic process,secondary metabolic process,response to wounding,proteolysis,response to endogenous stimulus,cellular component organization	catalytic activity,oxidoreductase activity,iron ion binding,oxidoreductase activity, acting on paired donors, with incorporation or reduction of molecular oxygen, 2-oxoglutarate as one donor, and incorporation of one atom each of oxygen into both donors,metallopeptidase activity	cellular_component
LOC_Os01g27520	tRNA aminoacylation for protein translation,nucleobase-containing compound metabolic process,response to cadmium ion,translation	ATP binding,catalytic activity,nucleotide binding,aminoacyl-tRNA ligase activity,ligase activity,nucleic acid binding	cytoplasm,chloroplast,cytosol,mitochondrion
LOC_Os01g27600	biological_process	molecular_function	cell,membrane
LOC_Os01g27630	metabolic process,cellular process,catabolic process,secondary metabolic process	transferase activity	cytoplasm
LOC_Os01g27640
LOC_Os01g27680
LOC_Os01g27690
LOC_Os01g27700	metabolic process,cellular process,biological_process,oxidation-reduction process,biosynthetic process,secondary metabolic process	oxidoreductase activity,metal ion binding,binding,copper ion binding	cell,extracellular region,apoplast
LOC_Os01g27720	cellular protein modification process,biosynthetic process	metal ion binding,binding,protein binding,zinc ion binding	plasma membrane
LOC_Os01g27730	biological_process,negative regulation of transcription, DNA-templated,RNA methylation	nucleotide binding,GTP binding	cellular_component,nucleolus,intracellular,plasmodesma
LOC_Os01g27740	cellular process,response to stress,protein metabolic process,protein folding	heat shock protein binding,protein binding,unfolded protein binding	cellular_component
LOC_Os01g27750	metabolic process,cellular process,oxidation-reduction process,reproduction,embryo development,post-embryonic development	catalytic activity,nucleotide binding,3-dehydroquinate dehydratase activity,binding,NADP binding	cytoplasm,chloroplast,chloroplast stroma,cytoplasmic membrane-bounded vesicle,plastid
LOC_Os01g27760	metabolic process	catalytic activity,3-dehydroquinate dehydratase activity
LOC_Os01g27770	metabolic process,cellular process,reproduction,embryo development,post-embryonic development	catalytic activity,3-dehydroquinate dehydratase activity	plastid
LOC_Os01g27880	metabolic process,cellular process,biological_process,dephosphorylation,response to cadmium ion,biosynthetic process,carbohydrate metabolic process	catalytic activity,hydrolase activity,binding,phosphatase activity,magnesium ion binding	plasma membrane,cytoplasm,nucleus,cellular_component,cytosol
LOC_Os01g27890	metabolic process,oxidation-reduction process,electron transport chain	catalytic activity,oxidoreductase activity,oxidoreductase activity, acting on paired donors, with incorporation or reduction of molecular oxygen,iron ion binding,heme binding,metal ion binding,binding,electron carrier activity,monooxygenase activity,oxygen binding,molecular_function	cell
LOC_Os01g27990	biological_process,modification-dependent protein catabolic process,proteasome-mediated ubiquitin-dependent protein catabolic process	molecular_function	endoplasmic reticulum,cytosol
LOC_Os01g28000
LOC_Os01g28030	metabolic process,oxidation-reduction process,response to oxidative stress,response to stress	catalytic activity,oxidoreductase activity,iron ion binding,peroxidase activity,heme binding,metal ion binding,binding,electron carrier activity,calcium ion binding	cell
LOC_Os01g28130
LOC_Os01g28230		zinc ion binding	intracellular
LOC_Os01g28290	metabolic process,cellular protein modification process,cellular process	kinase activity,nucleotide binding	plasma membrane
LOC_Os01g28400
LOC_Os01g28450	response to stress,response to biotic stimulus,response to endogenous stimulus,response to extracellular stimulus	molecular_function	extracellular region,cytoplasmic membrane-bounded vesicle,cell wall
LOC_Os01g28474	metabolic process,biological_process	transferase activity, transferring acyl groups other than amino-acyl groups,transferase activity
LOC_Os01g28540	divalent metal ion transport,cellular cation homeostasis,proteolysis	peptidase activity	chloroplast,plastid,mitochondrion
LOC_Os01g28550
LOC_Os01g28580
LOC_Os01g28600	cellular process,transport		cytoplasm,extracellular region,cytosol
LOC_Os01g28660
LOC_Os01g28680	biological_process	nucleotide binding,protein binding	intracellular
LOC_Os01g28690	transport	transporter activity,protein binding	nuclear envelope,nuclear pore,plastid
LOC_Os01g28710
LOC_Os01g28720			membrane
LOC_Os01g28740
LOC_Os01g28810
LOC_Os01g28830
LOC_Os01g28840	cellular ion homeostasis,transport,transmembrane transport,cellular homeostasis	transporter activity	integral component of membrane,membrane,plasma membrane
LOC_Os01g29050
LOC_Os01g29060
LOC_Os01g29150	metabolic process,biological_process,brassinosteroid metabolic process,oxidation-reduction process,lipid metabolic process,response to abiotic stimulus,response to light stimulus,response to endogenous stimulus	catalytic activity,oxidoreductase activity,oxidoreductase activity, acting on paired donors, with incorporation or reduction of molecular oxygen,iron ion binding,heme binding,metal ion binding,electron carrier activity,monooxygenase activity,oxygen binding	cell,integral component of membrane,membrane
LOC_Os01g29180			plastid
LOC_Os01g29190
LOC_Os01g29210			mitochondrion
LOC_Os01g29230	biological_process	molecular_function	cell,integral component of membrane
LOC_Os01g29250
LOC_Os01g29340
LOC_Os01g29350
LOC_Os01g29409	biological_process,tRNA processing,methylation	transferase activity,methyltransferase activity	cytoplasm,mitochondrial matrix,nucleus,plastid,mitochondrion
LOC_Os01g29430	nucleobase-containing compound metabolic process,embryo sac egg cell differentiation	molecular_function	mitochondrion
LOC_Os01g29450
LOC_Os01g29469	metabolic process,cellular protein modification process,cellular process,signal transduction,dephosphorylation,protein dephosphorylation	hydrolase activity,phosphatase activity,protein tyrosine/serine/threonine phosphatase activity,protein tyrosine phosphatase activity,protein binding
LOC_Os01g29507
LOC_Os01g29600
LOC_Os01g29610
LOC_Os01g29640
LOC_Os01g29670
LOC_Os01g29690			cell,mitochondrion
LOC_Os01g29710
LOC_Os01g29740	biological_process	molecular_function	plastid
LOC_Os01g29750
LOC_Os01g29820	G-protein coupled receptor signaling pathway		integral component of membrane
LOC_Os01g29840	multicellular organismal development,nucleobase-containing compound metabolic process,biosynthetic process,regulation of transcription, DNA-templated,cell adhesion	sequence-specific DNA binding transcription factor activity,DNA binding,structural molecule activity	cytoplasm,nucleus,actin cytoskeleton
LOC_Os01g29860	biological_process	molecular_function
LOC_Os01g29870	cellular process,catabolic process,transport,nucleobase-containing compound metabolic process	ATP binding,hydrolase activity,transporter activity,ATPase activity	membrane,mitochondrion
LOC_Os01g29890
LOC_Os01g29900
LOC_Os01g29910
LOC_Os01g30956
LOC_Os01g31120
LOC_Os01g31210
LOC_Os01g31220	biological_process,RNA splicing, via endonucleolytic cleavage and ligation,methionine biosynthetic process	molecular_function	Golgi apparatus,endosome,trans-Golgi network,plastid
LOC_Os01g31260
LOC_Os01g31270	response to stress,response to abiotic stimulus,G-protein coupled receptor signaling pathway	binding,calcium ion binding,lipid binding	cell,integral component of membrane,vacuole
LOC_Os01g31350
LOC_Os01g31360	biological_process	molecular_function	cellular_component
LOC_Os01g31370	metabolic process,biological_process	transferase activity,transferase activity, transferring glycosyl groups
LOC_Os01g31450
LOC_Os01g31470	cellular protein modification process,cellular process,transport,cellular component organization	protein binding	membrane
LOC_Os01g31480	regulation of transcription, DNA-templated	ligand-activated sequence-specific DNA binding RNA polymerase II transcription factor activity,DNA binding	nucleus
LOC_Os01g31494
LOC_Os01g31570			mitochondrion
LOC_Os01g31580	cellular protein modification process,oxidation-reduction process,biosynthetic process	N,N-dimethylaniline monooxygenase activity,molecular_function	plasma membrane
LOC_Os01g31629	biological_process,G-protein coupled receptor signaling pathway	molecular_function,histamine receptor activity	integral component of membrane
LOC_Os01g31680	cellular process,reproduction,transport,positive regulation of transcription, DNA-templated,thylakoid membrane organization,regulation of protein dephosphorylation,protein transport,photosystem II assembly,maltose metabolic process,transcription from plastid promoter,cellular component organization,ncRNA metabolic process,chloroplast relocation,starch biosynthetic process,rRNA processing	transporter activity,protein transporter activity	integral component of membrane,membrane,chloroplast thylakoid membrane,chloroplast,cellular_component,thylakoid,plastid
LOC_Os01g31690	metabolic process,cellular protein modification process,generation of precursor metabolites and energy,regulation of protein dephosphorylation,response to abiotic stimulus,photosynthesis,photosystem II assembly,cellular component organization,defense response to bacterium	catalytic activity,calcium ion binding,protein binding,RNA binding	integral component of membrane,membrane,plastoglobule,chloroplast thylakoid membrane,chloroplast,thylakoid lumen,chloroplast stroma,thylakoid,photosystem II,chloroplast thylakoid lumen,apoplast,plastid
LOC_Os01g31730
LOC_Os01g31760	metabolic process,cellular process,transport,lipid metabolic process,biosynthetic process,fatty acid biosynthetic process	hydrolase activity,transporter activity,transferase activity	plastid
LOC_Os01g31770	metabolic process,oxidation-reduction process	catalytic activity,oxidoreductase activity,oxidoreductase activity, acting on paired donors, with incorporation or reduction of molecular oxygen,iron ion binding,binding,oxidoreductase activity, acting on paired donors, with incorporation or reduction of molecular oxygen, 2-oxoglutarate as one donor, and incorporation of one atom each of oxygen into both donors,L-ascorbic acid binding	cellular_component
LOC_Os01g31830
LOC_Os01g31870	cellular process,biological_process,transport,ion transport,cellular homeostasis	transporter activity	integral component of membrane,membrane,plasma membrane,cytoplasmic membrane-bounded vesicle
LOC_Os01g31930
LOC_Os01g31940	cellular process,transport	transporter activity	integral component of membrane,membrane
LOC_Os01g31980	cellular process,transport,transmembrane transport,response to wounding	transporter activity	membrane,plasma membrane,chloroplast,plastid
LOC_Os01g32000
LOC_Os01g32010
LOC_Os01g32120	transport,cilium or flagellum-dependent cell motility	metal ion binding,binding,calcium ion binding,protein binding	vacuole,plant-type vacuole,bacterial-type flagellum
LOC_Os01g32130	biological_process	molecular_function,zinc ion binding,nucleic acid binding	cellular_component,intracellular
LOC_Os01g32160
LOC_Os01g32170	biological_process	molecular_function	cellular_component
LOC_Os01g32184		binding,protein binding	plastid
LOC_Os01g32259			plastid
LOC_Os01g32280			integral component of membrane,membrane
LOC_Os01g32300	biological_process,regulation of transcription, DNA-templated	molecular_function	cellular_component
LOC_Os01g32350	protein metabolic process,proteolysis	hydrolase activity,serine-type endopeptidase activity,serine-type peptidase activity,peptidase activity	chloroplast,chloroplast stroma,cytoplasmic membrane-bounded vesicle,chloroplast envelope,chloroplast thylakoid,thylakoid,plastid
LOC_Os01g32364	metabolic process,carbohydrate metabolic process	catalytic activity,hydrolase activity,hydrolase activity, acting on glycosyl bonds,hydrolase activity, hydrolyzing O-glycosyl compounds,cation binding	cytoplasmic membrane-bounded vesicle,cell wall,plant-type cell wall,cytosol,cytosolic ribosome,ribosome
LOC_Os01g32470
LOC_Os01g32490
LOC_Os01g32574
LOC_Os01g32630
LOC_Os01g32640		protein binding
LOC_Os01g32660	metabolic process,cellular protein modification process,protein phosphorylation,cellular process,phosphorylation,regulation of DNA replication,regulation of G2/M transition of mitotic cell cycle,MAPK cascade	protein serine/threonine kinase activity,protein tyrosine kinase activity,protein kinase activity,kinase activity,transferase activity, transferring phosphorus-containing groups,ATP binding,nucleotide binding,protein binding,transferase activity
LOC_Os01g32670
LOC_Os01g32710	signal transduction,reproduction,response to stress,nucleobase-containing compound metabolic process,post-embryonic development,biosynthetic process,flower development,response to biotic stimulus	sequence-specific DNA binding transcription factor activity	nucleus
LOC_Os01g32720	signal transduction,reproduction,response to stress,nucleobase-containing compound metabolic process,post-embryonic development,biosynthetic process,flower development,response to biotic stimulus	sequence-specific DNA binding transcription factor activity	nucleus
LOC_Os01g32730	cellular process,lipid metabolic process,chlorophyll biosynthetic process,response to stress,biosynthetic process,oxylipin biosynthetic process	binding,protein binding	membrane,chloroplast thylakoid membrane,chloroplast,chloroplast envelope,thylakoid,plastid
LOC_Os01g32740
LOC_Os01g32750	cell differentiation,multicellular organismal development,nucleobase-containing compound metabolic process,biosynthetic process,anatomical structure morphogenesis,cellular component organization,pollen tube growth,pollination,cell growth	binding,protein heterodimerization activity,DNA binding	nucleus
LOC_Os01g32780	response to stress	molecular_function	cellular_component
LOC_Os01g32800	cellular process,catabolic process,protein metabolic process	molecular_function	nucleus,intracellular,cytosol,protein complex
LOC_Os01g32830			membrane,chloroplast,chloroplast envelope,plastid
LOC_Os01g32840
LOC_Os01g32849
LOC_Os01g32860
LOC_Os01g32870	cellular process,protein metabolic process,response to abiotic stimulus,tropism,protein folding	heat shock protein binding,protein binding,unfolded protein binding
LOC_Os01g32880	cellular process,transport,vesicle-mediated transport,intracellular protein transport,cellular component organization	transporter activity,binding,protein binding	membrane,cytoplasm,Golgi apparatus
LOC_Os01g32890	nucleobase-containing compound metabolic process,biosynthetic process		nucleolus
LOC_Os01g32900
LOC_Os01g32920	nucleobase-containing compound metabolic process,biosynthetic process,homoiothermy,response to freezing	metal ion binding,ice binding,sequence-specific DNA binding transcription factor activity,zinc ion binding	intracellular
LOC_Os01g32964	metabolic process,cellular process,biological_process	catalytic activity,hydrolase activity,metal ion binding,phosphoprotein phosphatase activity,magnesium ion binding,protein serine/threonine phosphatase activity,manganese ion binding	cellular_component
LOC_Os01g33000	biological_process	molecular_function
LOC_Os01g33030	biological_process	molecular_function	nucleus,nucleolus
LOC_Os01g33040	metabolic process,cellular process,multicellular organismal development,cell proliferation,microtubule-based movement,histone phosphorylation,anatomical structure morphogenesis,cytokinesis by cell plate formation,pollen development,cellular component organization,cell cycle	ATP binding,nucleotide binding,microtubule motor activity,motor activity,microtubule binding	microtubule associated complex,kinesin complex,cellular_component,microtubule
LOC_Os01g33050	cellular process,translation	structural molecule activity,structural constituent of ribosome	nucleolus,intracellular,cytosol,ribosome
LOC_Os01g33060	biological_process	binding
LOC_Os01g33080	biological_process	protein binding,actin binding
LOC_Os01g33090	cellular protein modification process,protein phosphorylation,phosphorylation,signal transduction	protein serine/threonine kinase activity,protein tyrosine kinase activity,protein kinase activity,kinase activity,transferase activity, transferring phosphorus-containing groups,ATP binding,nucleotide binding,receptor activity,protein binding	integral component of membrane,membrane,plasma membrane,chloroplast,chloroplast stroma,cytoplasmic membrane-bounded vesicle,cell wall,plant-type cell wall,plastid
LOC_Os01g33110	metabolic process,cellular protein modification process,protein phosphorylation,cellular process,phosphorylation	protein serine/threonine kinase activity,protein tyrosine kinase activity,protein kinase activity,kinase activity,transferase activity, transferring phosphorus-containing groups,ATP binding,nucleotide binding,protein binding,transferase activity	integral component of membrane,membrane,plasma membrane,cellular_component
LOC_Os01g33160	chlorophyll biosynthetic process,Golgi organization,response to stress,response to cadmium ion,hyperosmotic response,response to biotic stimulus,water transport,glycolytic process,response to salt stress,isopentenyl diphosphate biosynthetic process, methylerythritol 4-phosphate pathway,defense response to bacterium		plasma membrane,cytosol
LOC_Os01g33190
LOC_Os01g33220
LOC_Os01g33260
LOC_Os01g33300	metabolic process,carbohydrate metabolic process	hydrolase activity,polygalacturonase activity,hydrolase activity, acting on glycosyl bonds	cell,extracellular region,cytoplasmic membrane-bounded vesicle
LOC_Os01g33324
LOC_Os01g33350	biological_process	binding,zinc ion binding	cellular_component,intracellular
LOC_Os01g33400
LOC_Os01g33410
LOC_Os01g33420	metabolic process,cellular protein modification process,cellular process,catabolic process,lipid metabolic process,biosynthetic process,carbohydrate metabolic process	catalytic activity,hydrolase activity,hydrolase activity, hydrolyzing O-glycosyl compounds	cytoplasm,cell wall,plant-type cell wall,mitochondrion
LOC_Os01g33450			plastid
LOC_Os01g33460
LOC_Os01g33470
LOC_Os01g33490		protein binding
LOC_Os01g33514
LOC_Os01g33520	proteolysis	cysteine-type peptidase activity
LOC_Os01g33530
LOC_Os01g33540
LOC_Os01g33550			cytoplasmic membrane-bounded vesicle
LOC_Os01g33650	biological_process	molecular_function	cellular_component
LOC_Os01g33670
LOC_Os01g33684	response to stress,apoptotic process,defense response	ATP binding,calcium ion binding,protein binding,ADP binding	membrane
LOC_Os01g33710			plastid
LOC_Os01g33750
LOC_Os01g33762
LOC_Os01g33764			plastid
LOC_Os01g33784	metabolic process,lipid metabolic process,generation of precursor metabolites and energy,biosynthetic process,carbohydrate metabolic process	hydrolase activity
LOC_Os01g33800	cellular process,response to stress,protein metabolic process,apoptotic process,defense response,protein folding	ATP binding,nucleotide binding,heat shock protein binding,protein binding,ADP binding,unfolded protein binding	plastid
LOC_Os01g33840	cellular process,protein metabolic process	protein binding
LOC_Os01g33869	biological_process	binding	cellular_component
LOC_Os01g33930	biological_process	binding	cellular_component
LOC_Os01g33940
LOC_Os01g33950	cellular protein modification process,protein phosphorylation,signal transduction	protein serine/threonine kinase activity,protein tyrosine kinase activity,protein kinase activity,kinase activity,transferase activity, transferring phosphorus-containing groups,ATP binding,nucleotide binding,phosphopantetheine binding,protein binding	integral component of membrane,membrane,plasma membrane
LOC_Os01g33990
LOC_Os01g34010	biological_process	binding	cellular_component
LOC_Os01g34050
LOC_Os01g34060	nucleobase-containing compound metabolic process,response to cadmium ion,response to jasmonic acid,biosynthetic process,homoiothermy,response to freezing,response to auxin,response to salt stress,regulation of transcription, DNA-templated	chromatin binding,ice binding,sequence-specific DNA binding transcription factor activity,DNA binding	nucleus
LOC_Os01g34080	biological_process,protein folding	binding	chloroplast,chloroplast stroma,plastid
LOC_Os01g34100
LOC_Os01g34140
LOC_Os01g34190	response to ionizing radiation,post-translational protein modification,double-strand break repair via homologous recombination,response to stress,positive regulation of transcription, DNA-templated,DNA metabolic process,embryo sac egg cell differentiation,regulation of transcription, DNA-templated,DNA repair	nucleotide binding,nucleic acid binding	cytoplasm,chloroplast,nucleus,intracellular,plastid
LOC_Os01g34200	biological_process	molecular_function	nucleus
LOC_Os01g34330	nucleobase-containing compound metabolic process,biosynthetic process,transcription, DNA-templated	DNA binding,zinc ion binding	nucleus
LOC_Os01g34350	metabolic process,cellular process,multicellular organismal development,gene silencing by RNA,response to stress,nucleobase-containing compound metabolic process,pollen-pistil interaction,regulation of gene expression, epigenetic,virus induced gene silencing,production of ta-siRNAs involved in RNA interference,flower development,response to biotic stimulus,recognition of pollen,leaf development	transferase activity,nucleotidyltransferase activity,nucleic acid binding,RNA binding	nucleus,mitochondrion
LOC_Os01g34374
LOC_Os01g34390	metabolic process,cellular process,biosynthetic process,translation	transferase activity,structural constituent of ribosome	integral component of membrane,membrane,intracellular,ribosome,mitochondrion
LOC_Os01g34410
LOC_Os01g34430	biological_process	molecular_function	cellular_component
LOC_Os01g34450	metabolic process,cellular process,biosynthetic process	catalytic activity	plastid
LOC_Os01g34460
LOC_Os01g34470
LOC_Os01g34480	metabolic process,steroid biosynthetic process,cellular metabolic process	catalytic activity,nucleotide binding,oxidoreductase activity,binding,coenzyme binding,3-beta-hydroxy-delta5-steroid dehydrogenase activity	plasma membrane,cellular_component,cytosol
LOC_Os01g34490
LOC_Os01g34570
LOC_Os01g34580
LOC_Os01g34610
LOC_Os01g34670
LOC_Os01g34680	response to stress,response to abiotic stimulus,response to endogenous stimulus	nucleotide binding,microtubule binding	plasma membrane,cytoplasmic membrane-bounded vesicle,intracellular
LOC_Os01g34690	biological_process		membrane,plasma membrane,cytoplasmic membrane-bounded vesicle
LOC_Os01g34700	metabolic process,biological_process,response to zinc ion	hydrolase activity,transferase activity, transferring acyl groups other than amino-acyl groups,transferase activity	chloroplast,cytosol,plastid,mitochondrion
LOC_Os01g34710
LOC_Os01g34780	nucleobase-containing compound metabolic process,calcium ion transport,RNA splicing	protein binding	integral component of membrane,cytosol
LOC_Os01g34790	homoiothermy,response to freezing	ice binding	membrane
LOC_Os01g34830
LOC_Os01g34840
LOC_Os01g34850	cellular process,transport,transmembrane transport,response to stress,ion transport,response to abiotic stimulus,translational elongation,cation transport	transporter activity,cation transmembrane transporter activity,structural constituent of ribosome	integral component of membrane,membrane,plasma membrane,cytoplasmic membrane-bounded vesicle,intracellular,ribosome
LOC_Os01g34860
LOC_Os01g34870	DNA methylation,regulation of DNA replication,gene silencing by RNA,regulation of cell cycle,cell proliferation,histone H3-K9 methylation,calcium-mediated signaling,DNA replication initiation,histone lysine methylation,mitosis,regulation of G2/M transition of mitotic cell cycle,cytokinesis by cell plate formation,chromatin silencing,DNA replication,regulation of flower development,methylation-dep…		cytoplasm,nucleus,plastid
LOC_Os01g34880	metabolic process,cellular process,biological_process,transport,(1->3)-beta-D-glucan biosynthetic process,biosynthetic process,carbohydrate metabolic process	1,3-beta-D-glucan synthase activity,transferase activity	membrane,plasma membrane,1,3-beta-D-glucan synthase complex
LOC_Os01g34890	metabolic process,cellular process,biological_process,transport,(1->3)-beta-D-glucan biosynthetic process,biosynthetic process,carbohydrate metabolic process	1,3-beta-D-glucan synthase activity,transferase activity	membrane,plasma membrane,1,3-beta-D-glucan synthase complex
LOC_Os01g34920	metabolic process,carbohydrate metabolic process	catalytic activity,hydrolase activity,hydrolase activity, acting on glycosyl bonds,carbohydrate binding,hydrolase activity, hydrolyzing O-glycosyl compounds	cell,extracellular region,cytoplasmic membrane-bounded vesicle,apoplast
LOC_Os01g34930	metabolic process,cellular process,biological_process,transport,(1->3)-beta-D-glucan biosynthetic process,biosynthetic process,carbohydrate metabolic process	1,3-beta-D-glucan synthase activity,transferase activity	membrane,plasma membrane,1,3-beta-D-glucan synthase complex,cytoplasmic membrane-bounded vesicle
LOC_Os01g34970	cellular process,catabolic process,transport,transmembrane transport,nucleobase-containing compound metabolic process,ATP catabolic process	ATP binding,nucleotide binding,hydrolase activity,transporter activity,ATPase activity, coupled to transmembrane movement of substances,ATPase activity,nucleoside-triphosphatase activity	integral component of membrane,membrane,plasma membrane,cytoplasmic membrane-bounded vesicle,cellular_component
LOC_Os01g35040	cellular process,catabolic process,ubiquitin-dependent protein catabolic process,protein metabolic process	hydrolase activity,binding,zinc ion binding	intracellular
LOC_Os01g35050			membrane,plasma membrane,cytoplasmic membrane-bounded vesicle
LOC_Os01g35090
LOC_Os01g35100		metal ion binding,binding,protein binding,zinc ion binding
LOC_Os01g35170	nucleobase-containing compound metabolic process,methylation	transferase activity,methyltransferase activity	plastid,mitochondrion
LOC_Os01g35184	metabolic process,cellular protein modification process,protein phosphorylation,cellular process,biological_process,phosphorylation,signal transduction,multicellular organismal development,protein autophosphorylation	protein serine/threonine kinase activity,protein tyrosine kinase activity,protein kinase activity,kinase activity,transferase activity, transferring phosphorus-containing groups,ATP binding,nucleotide binding,manganese ion binding,transferase activity	plasma membrane
LOC_Os01g35230	metabolic process,biological_process,oxidation-reduction process	oxidoreductase activity,iron ion binding,oxidoreductase activity, acting on paired donors, with incorporation or reduction of molecular oxygen, 2-oxoglutarate as one donor, and incorporation of one atom each of oxygen into both donors	cellular_component
LOC_Os01g35300
LOC_Os01g35380
LOC_Os01g35560
LOC_Os01g35590
LOC_Os01g35610
LOC_Os01g35650
LOC_Os01g35700
LOC_Os01g35720
LOC_Os01g35740
LOC_Os01g35820
LOC_Os01g35830
LOC_Os01g35840
LOC_Os01g35950
LOC_Os01g35990	biological_process	molecular_function	cellular_component
LOC_Os01g36040
LOC_Os01g36070	cellular process,biological_process,transport,carbohydrate transport	transporter activity,sugar transmembrane transporter activity,molecular_function	cell,integral component of membrane,membrane,plasma membrane,integral component of plasma membrane
LOC_Os01g36080	metabolic process,cellular protein modification process,protein phosphorylation,cellular process,phosphorylation	protein serine/threonine kinase activity,protein tyrosine kinase activity,protein kinase activity,kinase activity,transferase activity, transferring phosphorus-containing groups,ATP binding,catalytic activity,nucleotide binding,hydrolase activity,metal ion binding,phosphoprotein phosphatase activity,protein serine/threonine phosphatase activity,transferase activity	cellular_component
LOC_Os01g36090	response to stress,response to abiotic stimulus,DNA metabolic process		cytoplasm,nucleus,cytosol
LOC_Os01g36100
LOC_Os01g36200
LOC_Os01g36229	nucleobase-containing compound metabolic process,biosynthetic process,flower development	sequence-specific DNA binding transcription factor activity,DNA binding	nucleus,cell wall
LOC_Os01g36240	metabolic process,oxidation-reduction process,response to oxidative stress,response to other organism,response to stress	catalytic activity,oxidoreductase activity,iron ion binding,peroxidase activity,heme binding,metal ion binding,binding,electron carrier activity,calcium ion binding	cell,cytoplasmic membrane-bounded vesicle,cell wall
LOC_Os01g36250
LOC_Os01g36260
LOC_Os01g36270
LOC_Os01g36370
LOC_Os01g36390	metabolic process,catabolic process,biological_process,DNA methylation,regulation of DNA replication,regulation of cell cycle,cell proliferation,nucleobase-containing compound metabolic process,histone H3-K9 methylation,DNA replication initiation,biosynthetic process,histone lysine methylation,cytokinesis by cell plate formation,DNA metabolic process,chromatin silencing,DNA replication,DNA-depend…	ATP binding,nucleotide binding,hydrolase activity,ATPase activity,DNA-dependent ATPase activity,nucleoside-triphosphatase activity,DNA binding	nucleus,cytosol,plastid
LOC_Os01g36420
LOC_Os01g36460	nucleobase-containing compound metabolic process,biosynthetic process	chromatin binding,DNA binding	nucleus
LOC_Os01g36480
LOC_Os01g36550	metabolic process,cellular protein modification process,protein phosphorylation,cellular process,catabolic process	protein serine/threonine kinase activity,protein tyrosine kinase activity,protein kinase activity,kinase activity,transferase activity, transferring phosphorus-containing groups,ATP binding,nucleotide binding	cell
LOC_Os01g36560		molecular_function	membrane
LOC_Os01g36580		molecular_function	membrane
LOC_Os01g36590		molecular_function	membrane
LOC_Os01g36640	response to stress,apoptotic process,defense response,cell death	ATP binding,nucleotide binding,protein binding,ADP binding	plasma membrane,cytoplasmic membrane-bounded vesicle
LOC_Os01g36660	biological_process		cell
LOC_Os01g36670	biological_process	metal ion binding,protein binding,DNA binding,zinc ion binding	cytoplasmic membrane-bounded vesicle,cellular_component
LOC_Os01g36710
LOC_Os01g36720	cellular process,transport,transmembrane transport	transporter activity	integral component of membrane,membrane,plasma membrane,plant-type vacuole membrane
LOC_Os01g36760
LOC_Os01g36766
LOC_Os01g36790	metabolic process,cellular protein modification process,protein phosphorylation,cellular process,phosphorylation,homoiothermy,response to freezing,methylation	protein serine/threonine kinase activity,protein tyrosine kinase activity,protein kinase activity,kinase activity,transferase activity, transferring phosphorus-containing groups,ATP binding,ice binding,methyltransferase activity,nucleic acid binding	cell
LOC_Os01g36830	metabolic process,carbohydrate metabolic process	hydrolase activity,polygalacturonase activity,hydrolase activity, acting on glycosyl bonds	cell,extracellular region
LOC_Os01g36840	biological_process,homoiothermy,response to freezing	ATP binding,nucleotide binding,ice binding	cellular_component,chloroplast envelope,plastid
LOC_Os01g36860
LOC_Os01g36870	signal transduction,cell communication	protein binding,lipid binding
LOC_Os01g36920
LOC_Os01g36930	metabolic process,cellular protein modification process,ubiquitin-dependent protein catabolic process,modification-dependent protein catabolic process,proteolysis	hydrolase activity,cysteine-type peptidase activity,protein binding,ubiquitin thiolesterase activity,peptidase activity,calmodulin binding	cellular_component
LOC_Os01g36940	biological_process	molecular_function,protein binding
LOC_Os01g36950		molecular_function
LOC_Os01g36970	biological_process
LOC_Os01g36984
LOC_Os01g37020	biological_process		cell
LOC_Os01g37040
LOC_Os01g37050	metabolic process,nucleobase-containing compound metabolic process,nucleic acid phosphodiester bond hydrolysis,RNA processing	hydrolase activity,metal ion binding,endonuclease activity,nuclease activity,RNA binding	cytoplasm,nucleus
LOC_Os01g37060
LOC_Os01g37090	biological_process	molecular_function	plastid
LOC_Os01g37100	embryo development,nucleobase-containing compound metabolic process,biosynthetic process,homoiothermy,response to freezing,regulation of transcription, DNA-templated	ice binding,copper ion binding,sequence-specific DNA binding transcription factor activity,ligand-activated sequence-specific DNA binding RNA polymerase II transcription factor activity,DNA binding	cell,nucleus
LOC_Os01g37110	biological_process	molecular_function	cytoplasm,cellular_component,cytoskeleton
LOC_Os01g37130	metabolic process,cellular process,dephosphorylation,generation of precursor metabolites and energy,protein dephosphorylation,photosynthesis	catalytic activity,hydrolase activity,metal ion binding,phosphatase activity,phosphoprotein phosphatase activity,magnesium ion binding,protein serine/threonine phosphatase activity,manganese ion binding	cell,integral component of membrane,membrane,cytoplasm,chloroplast,chloroplast stroma,nucleus,thylakoid,nucleolus,protein serine/threonine phosphatase complex,plastid,mitochondrion
LOC_Os01g37260	biological_process	molecular_function
LOC_Os01g37280
LOC_Os01g37340
LOC_Os01g37350
LOC_Os01g37470	metabolic process,cellular process,cellular amino acid metabolic process,G-protein coupled receptor signaling pathway	catalytic activity	integral component of membrane,chloroplast,plastid
LOC_Os01g37480	biological_process,cell adhesion	molecular_function,structural molecule activity	cellular_component,actin cytoskeleton,plastid
LOC_Os01g37490	metabolic process,cellular process,microtubule-based process	microtubule motor activity,motor activity	microtubule associated complex,cytoskeleton
LOC_Os01g37500
LOC_Os01g37530
LOC_Os01g37580
LOC_Os01g37590	transport,response to stress,response to jasmonic acid,response to wounding,response to endogenous stimulus,oligopeptide transport	transporter activity	membrane
LOC_Os01g37600	biological_process	RNA binding	nucleus
LOC_Os01g37630	metabolic process	catalytic activity,hydrolase activity	cellular_component
LOC_Os01g37690	metabolic process,cellular process,biological_process,transport,transmembrane transport,calcium ion transport,ion transport,cellular homeostasis,response to biotic stimulus,cation transport	transporter activity,calcium ion binding,cation transmembrane transporter activity,protein binding	integral component of membrane,vacuole,membrane,vacuolar membrane
LOC_Os01g37700
LOC_Os01g37750	metabolic process,cellular process,catabolic process,secondary metabolic process	transferase activity	cytoplasm
LOC_Os01g37760	metabolic process,cellular process,oxidation-reduction process,cellular amino acid metabolic process	catalytic activity,nucleotide binding,oxidoreductase activity,binding	cellular_component
LOC_Os01g37770	biological_process		cellular_component
LOC_Os01g37780
LOC_Os01g37800	cellular process,biological_process,transport	nucleotide binding	vacuole,membrane,plasma membrane,cytoplasmic membrane-bounded vesicle,Golgi apparatus
LOC_Os01g37810
LOC_Os01g37820	biological_process		plastid
LOC_Os01g37825	protein metabolic process,proteolysis	catalytic activity,hydrolase activity,metal ion binding,binding,metalloendopeptidase activity,zinc ion binding	chloroplast,plastid,mitochondrion
LOC_Os01g37832	biological_process	molecular_function	cellular_component
LOC_Os01g37837	metabolic process,biological_process,tRNA aminoacylation for protein translation,nucleobase-containing compound metabolic process,response to cadmium ion,translation	ATP binding,catalytic activity,nucleotide binding,aminoacyl-tRNA ligase activity	cytoplasm,cytosol
LOC_Os01g37842	biological_process,tRNA aminoacylation for protein translation	ATP binding,nucleotide binding,aminoacyl-tRNA ligase activity,molecular_function	cytoplasm,cellular_component
LOC_Os01g37850	biological_process	molecular_function	membrane
LOC_Os01g37860
LOC_Os01g37920
LOC_Os01g37960	metabolic process,response to stress,protein metabolic process,response to wounding,proteolysis	hydrolase activity,protein dimerization activity,GTP binding,metallopeptidase activity	endoplasmic reticulum,plasma membrane,cytoplasm,cytoplasmic membrane-bounded vesicle
LOC_Os01g37980	cellular process,signal transduction,transport,vesicle-mediated transport,intracellular protein transport,protein targeting to vacuole,response to abiotic stimulus,tropism	receptor activity,protein binding	vacuole,membrane,plasma membrane,Golgi apparatus,endosome
LOC_Os01g38058
LOC_Os01g38090			mitochondrion
LOC_Os01g38110	metabolic process,oxidation-reduction process	catalytic activity,oxidoreductase activity,oxidoreductase activity, acting on paired donors, with incorporation or reduction of molecular oxygen,iron ion binding,heme binding,metal ion binding,binding,electron carrier activity,monooxygenase activity,oxygen binding,molecular_function
LOC_Os01g38120	biological_process	molecular_function	cellular_component
LOC_Os01g38130
LOC_Os01g38140
LOC_Os01g38170
LOC_Os01g38180	cellular protein modification process,protein peptidyl-prolyl isomerization,protein folding	catalytic activity,binding,isomerase activity,peptidyl-prolyl cis-trans isomerase activity,protein binding	vacuole,membrane,mitochondrion
LOC_Os01g38229	cellular protein modification process,biological_process,response to stress,protein peptidyl-prolyl isomerization,response to abiotic stimulus,protein folding	catalytic activity,binding,isomerase activity,peptidyl-prolyl cis-trans isomerase activity,protein binding	membrane,cytoplasm,nucleus,cytoplasmic membrane-bounded vesicle,cytosol
LOC_Os01g38244			mitochondrion
LOC_Os01g38359	cellular protein modification process,protein peptidyl-prolyl isomerization,protein folding	catalytic activity,binding,isomerase activity,peptidyl-prolyl cis-trans isomerase activity,protein binding	vacuole,membrane
LOC_Os01g38380	biological_process	molecular_function	cellular_component
LOC_Os01g38420
LOC_Os01g38480	biological_process	molecular_function	cellular_component
LOC_Os01g38500	biological_process		cellular_component
LOC_Os01g38520		nucleic acid binding	mitochondrion
LOC_Os01g38530	cellular process,biological_process,signal transduction,reproduction,response to stress,nucleobase-containing compound metabolic process,post-embryonic development,biosynthetic process,flower development,anatomical structure morphogenesis,response to abiotic stimulus,response to endogenous stimulus,cellular component organization,response to external stimulus,rRNA processing,cell growth	protein binding,sequence-specific DNA binding transcription factor activity	nucleus
LOC_Os01g38580	metabolic process,cellular process,catabolic process,oxidation-reduction process,transport,multicellular organismal development,lipid metabolic process,anatomical structure morphogenesis,response to endogenous stimulus	catalytic activity,oxidoreductase activity,metal ion binding	chloroplast,plastid
LOC_Os01g38610	nucleobase-containing compound metabolic process,biosynthetic process	protein dimerization activity,sequence-specific DNA binding transcription factor activity,DNA binding	nucleus,cytoskeleton
LOC_Os01g38620	metabolic process,nucleobase-containing compound metabolic process,vesicle-mediated transport,protein targeting to vacuole	nuclease activity,nucleic acid binding,RNA binding	intracellular
LOC_Os01g38660	biological_process	molecular_function	plasma membrane
LOC_Os01g38670	cellular process,transport,transmembrane transport,carbohydrate transport,response to nematode	transporter activity,sugar:hydrogen symporter activity,substrate-specific transmembrane transporter activity,transmembrane transporter activity	integral component of membrane,vacuole,membrane,plasma membrane,nucleus,cytoplasmic membrane-bounded vesicle,cellular_component
LOC_Os01g38680	cellular process,transport,transmembrane transport,carbohydrate transport,response to nematode	transporter activity,sugar:hydrogen symporter activity,substrate-specific transmembrane transporter activity,transmembrane transporter activity	integral component of membrane,vacuole,membrane,plasma membrane,nucleus,cellular_component
LOC_Os01g38690		metal ion binding,binding,protein binding,zinc ion binding
LOC_Os01g38700		binding,protein binding,zinc ion binding,nucleic acid binding	intracellular
LOC_Os01g38710		metal ion binding,binding,protein binding,zinc ion binding
LOC_Os01g38720		metal ion binding,binding,protein binding,zinc ion binding
LOC_Os01g38730
LOC_Os01g38740
LOC_Os01g38760		metal ion binding,binding,protein binding,zinc ion binding,nucleic acid binding	intracellular
LOC_Os01g38780		binding,protein binding,zinc ion binding,nucleic acid binding	intracellular
LOC_Os01g38840	cellular protein modification process,protein phosphorylation,response to endogenous stimulus	protein serine/threonine kinase activity,protein tyrosine kinase activity,kinase activity,ATP binding,nucleotide binding	cell
LOC_Os01g38850	metabolic process,cellular protein modification process,cellular process	kinase activity,transferase activity, transferring phosphorus-containing groups	cell,cytoplasmic membrane-bounded vesicle
LOC_Os01g38880
LOC_Os01g38890
LOC_Os01g38900	metabolic process,cellular protein modification process,protein phosphorylation,cellular process	protein serine/threonine kinase activity,protein tyrosine kinase activity,protein kinase activity,kinase activity,transferase activity, transferring phosphorus-containing groups,ATP binding,nucleotide binding,protein binding	plasma membrane,mitochondrion
LOC_Os01g38910	metabolic process,cellular protein modification process,protein phosphorylation,cellular process,phosphorylation	protein serine/threonine kinase activity,protein kinase activity,kinase activity,transferase activity, transferring phosphorus-containing groups,ATP binding,nucleotide binding,protein binding	plasma membrane,cytoplasmic membrane-bounded vesicle
LOC_Os01g38930
LOC_Os01g38980	cellular protein modification process,biosynthetic process,cell adhesion	N,N-dimethylaniline monooxygenase activity,flavin adenine dinucleotide binding,NADP binding,protein binding	plastid
LOC_Os01g38990	cellular process,transport,transmembrane transport,homoiothermy,response to freezing	transporter activity,binding,ice binding	integral component of membrane,membrane,mitochondrial inner membrane,mitochondrion
LOC_Os01g39000
LOC_Os01g39010	translation	structural molecule activity,structural constituent of ribosome	intracellular,ribonucleoprotein complex,ribosome
LOC_Os01g39020	cellular process,biological_process,response to stress,nucleobase-containing compound metabolic process,biosynthetic process,response to heat,response to abiotic stimulus,regulation of transcription, DNA-templated,transcription, DNA-templated	protein binding,sequence-specific DNA binding,sequence-specific DNA binding transcription factor activity,DNA binding	cell,nucleus,mitochondrion
LOC_Os01g39070	biological_process		plastid
LOC_Os01g39080
LOC_Os01g39100	reproduction,embryo development,post-embryonic development	metal ion binding,binding,DNA binding,zinc ion binding,nucleic acid binding	plastid
LOC_Os01g39134	biological_process,signal transduction,histone lysine methylation,regulation of flower development	binding,calcium ion binding	endoplasmic reticulum,plasma membrane,Golgi apparatus,mitochondrion
LOC_Os01g39170
LOC_Os01g39260	metabolic process,catabolic process,nucleobase-containing compound metabolic process,protein metabolic process,homoiothermy,response to freezing,proteolysis	ATP binding,nucleotide binding,hydrolase activity,metal ion binding,ATPase activity,metalloendopeptidase activity,nucleoside-triphosphatase activity,ice binding,metallopeptidase activity,peptidase activity	membrane,plastid,mitochondrion
LOC_Os01g39270	metabolic process,catabolic process,oxidation-reduction process,nucleobase-containing compound metabolic process,carbohydrate metabolic process,pentose-phosphate shunt	catalytic activity,nucleotide binding,oxidoreductase activity,binding,coenzyme binding,oxidoreductase activity, acting on the CH-OH group of donors, NAD or NADP as acceptor	chloroplast,chloroplast stroma,plastid
LOC_Os01g39310	cellular process,cell differentiation,transport,multicellular organismal development,ER to Golgi vesicle-mediated transport,anatomical structure morphogenesis,cellular component organization,GTP catabolic process,cell growth	nucleotide binding,hydrolase activity,GTP binding,GTPase activity	integral component of membrane,endoplasmic reticulum,vacuole,membrane,plasma membrane,cytoplasm,endoplasmic reticulum membrane
LOC_Os01g39330	biological_process,nucleobase-containing compound metabolic process,biosynthetic process	protein dimerization activity,sequence-specific DNA binding transcription factor activity,DNA binding	nucleus
LOC_Os01g39350	metabolic process,cellular protein modification process,protein phosphorylation,cellular process	protein serine/threonine kinase activity,protein tyrosine kinase activity,protein kinase activity,kinase activity,ATP binding,nucleotide binding	cytosol,mitochondrion
LOC_Os01g39370
LOC_Os01g39380	transport,post-embryonic development,cytokinesis by cell plate formation,cell cycle,cell growth	transporter activity,binding	intracellular
LOC_Os01g39385
LOC_Os01g39430	cell differentiation,multicellular organismal development,nucleobase-containing compound metabolic process,biosynthetic process,anatomical structure morphogenesis,cellular component organization	protein dimerization activity,protein binding,sequence-specific DNA binding transcription factor activity	nucleus
LOC_Os01g39480	cell differentiation,multicellular organismal development,nucleobase-containing compound metabolic process,biosynthetic process	protein binding,sequence-specific DNA binding transcription factor activity,DNA binding	nucleus
LOC_Os01g39490
LOC_Os01g39560
LOC_Os01g39580	cell differentiation,multicellular organismal development,nucleobase-containing compound metabolic process,biosynthetic process	protein binding,sequence-specific DNA binding transcription factor activity,DNA binding	nucleus
LOC_Os01g39590	translation	structural constituent of ribosome	intracellular,ribosome
LOC_Os01g39600	cellular protein modification process,protein phosphorylation,signal transduction	protein serine/threonine kinase activity,protein tyrosine kinase activity,protein kinase activity,kinase activity,transferase activity, transferring phosphorus-containing groups,ATP binding,nucleotide binding,protein binding	cell,membrane,extracellular region,cytoplasmic membrane-bounded vesicle
LOC_Os01g39630	DNA methylation,response to ionizing radiation,regulation of DNA replication,post-translational protein modification,gene silencing by RNA,regulation of cell cycle,double-strand break repair via homologous recombination,response to stress,positive regulation of transcription, DNA-templated,synapsis,somatic cell DNA recombination,meiotic nuclear division,DNA metabolic process,DNA-dependent DNA rep…	ATP binding,catalytic activity,nucleotide binding,DNA-dependent ATPase activity,nucleoside-triphosphatase activity,protein binding,DNA binding	cellular_component
LOC_Os01g39640
LOC_Os01g39650		metal ion binding,binding,zinc ion binding	cytoplasm
LOC_Os01g39670	biological_process	ATP binding,lyase activity,molecular_function,protein binding
LOC_Os01g39680			plastid
LOC_Os01g39730
LOC_Os01g39780	biological_process,homoiothermy,response to freezing	molecular_function,ice binding	plastid,mitochondrion
LOC_Os01g39800	metabolic process,biological_process,G-protein coupled receptor signaling pathway	catalytic activity	integral component of membrane,cellular_component,peroxisome,cytosol,plastid
LOC_Os01g39810	cellular protein modification process,cellular process,lipid metabolic process,biosynthetic process	transferase activity,transferase activity, transferring glycosyl groups	endoplasmic reticulum,membrane
LOC_Os01g39830	metabolic process,carbohydrate metabolic process	catalytic activity,hydrolase activity,hydrolase activity, acting on glycosyl bonds,carbohydrate binding,protein binding,hydrolase activity, hydrolyzing O-glycosyl compounds,cation binding	extracellular region,cytoplasmic membrane-bounded vesicle,cellular_component,cell wall,plant-type cell wall,apoplast
LOC_Os01g39840
LOC_Os01g39860	metabolic process,cellular process,oxidation-reduction process,biosynthetic process	catalytic activity,oxidoreductase activity,iron ion binding,oxidoreductase activity, acting on paired donors, with incorporation or reduction of molecular oxygen, 2-oxoglutarate as one donor, and incorporation of one atom each of oxygen into both donors	cellular_component
LOC_Os01g39890
LOC_Os01g39930
LOC_Os01g39960	cellular process,lipid metabolic process,generation of precursor metabolites and energy,glycerol-3-phosphate metabolic process,biosynthetic process,photosynthesis,carotenoid biosynthetic process	catalytic activity,oxidoreductase activity,oxidoreductase activity, acting on paired donors, with incorporation or reduction of molecular oxygen,glycerol-3-phosphate dehydrogenase activity	glycerol-3-phosphate dehydrogenase complex,plastid
LOC_Os01g39970	metabolic process,cellular protein modification process,protein phosphorylation,cellular process,phosphorylation,response to stress	protein serine/threonine kinase activity,protein tyrosine kinase activity,protein kinase activity,kinase activity,transferase activity, transferring phosphorus-containing groups,ATP binding,nucleotide binding
LOC_Os01g39980
LOC_Os01g39990		ADP binding
LOC_Os01g40020
LOC_Os01g40030
LOC_Os01g40050	cellular protein modification process,cellular process,response to high light intensity,protein metabolic process,protein targeting to vacuole,protein peptidyl-prolyl isomerization,response to heat,response to hydrogen peroxide,protein folding	catalytic activity,isomerase activity,peptidyl-prolyl cis-trans isomerase activity	cellular_component,plasmodesma
LOC_Os01g40070	homoiothermy,response to freezing,lipid catabolic process	ice binding	vacuole,membrane,plasma membrane,chloroplast,plastid
LOC_Os01g40080
LOC_Os01g40094	metabolic process,cellular protein modification process,cellular process,regulation of stomatal movement,protein dephosphorylation,response to heat,response to osmotic stress,response to cold,response to abscisic acid,response to water deprivation,type I hypersensitivity	catalytic activity,hydrolase activity,metal ion binding,phosphoprotein phosphatase activity,magnesium ion binding,protein serine/threonine phosphatase activity,manganese ion binding	nucleus,protein serine/threonine phosphatase complex
LOC_Os01g40120	biological_process	binding,protein binding	intracellular
LOC_Os01g40130
LOC_Os01g40140	metabolic process,catabolic process,nucleobase-containing compound metabolic process	kinase activity,ATP binding,nucleotide binding,hydrolase activity	mitochondrion
LOC_Os01g40170	catabolic process,nucleobase-containing compound metabolic process,GTP catabolic process,translation	nucleotide binding,hydrolase activity,GTP binding,GTPase activity,translation factor activity, nucleic acid binding	plasma membrane
LOC_Os01g40190
LOC_Os01g40200	metabolic process,cellular process,reproduction,cell differentiation,multicellular organismal development,post-embryonic development,anatomical structure morphogenesis,cellular component organization,cell growth	motor activity,protein binding	cellular_component,cytoskeleton
LOC_Os01g40210
LOC_Os01g40220			cell,cytoplasmic membrane-bounded vesicle
LOC_Os01g40230
LOC_Os01g40240			mitochondrion
LOC_Os01g40250	biological_process	binding	Golgi apparatus
LOC_Os01g40280	biological_process	molecular_function	membrane
LOC_Os01g40290			membrane
LOC_Os01g40310	biological_process,divalent metal ion transport,cellular cation homeostasis	molecular_function	membrane,chloroplast thylakoid membrane,chloroplast,chloroplast thylakoid,thylakoid,plastid
LOC_Os01g40330	cellular protein modification process,biosynthetic process	actin binding
LOC_Os01g40340	biological_process	binding,molecular_function	vacuole,membrane,plasma membrane
LOC_Os01g40370	biological_process	molecular_function	vacuole,membrane
LOC_Os01g40390	biological_process	molecular_function	integral component of membrane,vacuole,membrane
LOC_Os01g40400	cellular protein modification process,biological_process,multicellular organismal development,response to stress,nucleobase-containing compound metabolic process,biosynthetic process,response to biotic stimulus,cellular component organization	hydrolase activity,protein binding	nucleus
LOC_Os01g40430	nucleobase-containing compound metabolic process,biosynthetic process,regulation of transcription, DNA-templated	sequence-specific DNA binding,sequence-specific DNA binding transcription factor activity,DNA binding	nucleus
LOC_Os01g40450	metabolic process,oxidation-reduction process,generation of precursor metabolites and energy	catalytic activity	cellular_component
LOC_Os01g40460
LOC_Os01g40499	cellular protein modification process,protein phosphorylation,phosphorylation,pollen-pistil interaction,recognition of pollen	protein serine/threonine kinase activity,protein tyrosine kinase activity,protein kinase activity,kinase activity,transferase activity, transferring phosphorus-containing groups,ATP binding,nucleotide binding,receptor activity,carbohydrate binding,transferase activity	cell
LOC_Os01g40550	response to biotic stimulus	molecular_function
LOC_Os01g40570	cellular process,transport,transmembrane transport,ion transport,anion transport,response to biotic stimulus,defense response to bacterium	transporter activity,protein binding	integral component of membrane,vacuole,membrane,plasma membrane,chloroplast,mitochondrial outer membrane,chloroplast envelope,cell wall,nucleolus,plastid,mitochondrion
LOC_Os01g40590	metabolic process,cellular protein modification process,protein phosphorylation,cellular process,phosphorylation,biosynthetic process	protein serine/threonine kinase activity,protein tyrosine kinase activity,protein kinase activity,kinase activity,transferase activity, transferring phosphorus-containing groups,ATP binding,nucleotide binding	plasma membrane
LOC_Os01g40600	biological_process	molecular_function
LOC_Os01g40610	biological_process	molecular_function
LOC_Os01g40620	biological_process,photosynthesis	binding,zinc ion binding	cellular_component,mitochondrion
LOC_Os01g40630	metabolic process,biological_process,homoiothermy,response to freezing	catalytic activity,hydrolase activity,molecular_function,ice binding	cytoplasm,nucleus,cytosol,plastid
LOC_Os01g40640		RNA binding	ribosome,plastid
LOC_Os01g40650	biological_process	molecular_function
LOC_Os01g40660	metabolic process,cellular process,methylation	transferase activity,methyltransferase activity	cellular_component,mitochondrion
LOC_Os01g40670	biological_process,response to stress,nucleobase-containing compound metabolic process,biosynthetic process,homoiothermy,response to freezing,response to abiotic stimulus,response to endogenous stimulus,nucleosome assembly	chromatin binding,ice binding,protein binding,sequence-specific DNA binding transcription factor activity,DNA binding	nucleus,nucleosome
LOC_Os01g40680	biological_process,lipid catabolic process	binding	cellular_component
LOC_Os01g40710	response to high light intensity,response to abiotic stimulus,response to far red light,response to red light,response to blue light	molecular_function	membrane,chloroplast thylakoid membrane,chloroplast,chloroplast thylakoid,thylakoid,plastid
LOC_Os01g40720			plastid
LOC_Os01g40740
LOC_Os01g40760			plastid
LOC_Os01g40770
LOC_Os01g40810
LOC_Os01g40820	metabolic process,cellular process,catabolic process,response to stress,nucleobase-containing compound metabolic process,protein metabolic process,response to abiotic stimulus,proteolysis	ATP binding,hydrolase activity,metalloendopeptidase activity	plastid,mitochondrion
LOC_Os01g40830
LOC_Os01g40840	metabolic process,cellular protein modification process,protein phosphorylation,cellular process	protein serine/threonine kinase activity,protein tyrosine kinase activity,protein kinase activity,kinase activity,transferase activity, transferring phosphorus-containing groups,ATP binding	plastid
LOC_Os01g40860	metabolic process,cellular process,oxidation-reduction process,biosynthetic process,secondary metabolic process	catalytic activity,oxidoreductase activity
LOC_Os01g40870	metabolic process,cellular process,oxidation-reduction process,biosynthetic process,secondary metabolic process	catalytic activity,oxidoreductase activity
LOC_Os01g40890
LOC_Os01g40920
LOC_Os01g40930
LOC_Os01g40940
LOC_Os01g40950			cytoplasmic membrane-bounded vesicle
LOC_Os01g40970	biological_process,negative regulation of transcription, DNA-templated
LOC_Os01g40980
LOC_Os01g40990			cellular_component
LOC_Os01g41000	biological_process	molecular_function	cellular_component,plastid
LOC_Os01g41020
LOC_Os01g41040	cellular process,transport	structural molecule activity	membrane,Golgi apparatus,cytosol
LOC_Os01g41050	cellular process,transport,transmembrane transport	transporter activity	integral component of membrane,membrane
LOC_Os01g41080
LOC_Os01g41110	metabolic process,cellular protein modification process,cellular process,biosynthetic process	kinase activity,nucleotide binding	plasma membrane
LOC_Os01g41120
LOC_Os01g41160	metabolic process,biological_process,oxidation-reduction process	catalytic activity,oxidoreductase activity	cellular_component
LOC_Os01g41170	regulation of transcription, DNA-templated	ligand-activated sequence-specific DNA binding RNA polymerase II transcription factor activity,DNA binding,structural constituent of cell wall	nucleus,cytoplasmic membrane-bounded vesicle,chromatin
LOC_Os01g41200	transport,metal ion transport	ATP binding,metal ion binding,binding	cell,membrane
LOC_Os01g41210
LOC_Os01g41220	biological_process,fatty acid beta-oxidation,protein import into peroxisome matrix	molecular_function	cell,cytoplasmic membrane-bounded vesicle
LOC_Os01g41230			plastid
LOC_Os01g41240	metabolic process,biological_process	catalytic activity,hydrolase activity	cell
LOC_Os01g41250		lyase activity,protein binding	cellular_component
LOC_Os01g41260	biological_process	lyase activity,molecular_function,protein binding
LOC_Os01g41270	cellular protein modification process,cellular process,catabolic process,protein metabolic process	catalytic activity,lyase activity
LOC_Os01g41280	biological_process	lyase activity,molecular_function,protein binding	cellular_component
LOC_Os01g41290	biological_process	lyase activity,molecular_function,protein binding
LOC_Os01g41310	biological_process	lyase activity,molecular_function
LOC_Os01g41350
LOC_Os01g41360
LOC_Os01g41410
LOC_Os01g41420	cellular process,transport	transporter activity	integral component of membrane,vacuole,membrane
LOC_Os01g41430	metabolic process,response to biotic stimulus	quercetin 7-O-glucosyltransferase activity,quercetin 3-O-glucosyltransferase activity,transferase activity,transferase activity, transferring glycosyl groups,transferase activity, transferring hexosyl groups	cytoplasmic membrane-bounded vesicle
LOC_Os01g41460
LOC_Os01g41510	metabolic process,cellular protein modification process,cellular process,biological_process,response to stress,biosynthetic process,cellular homeostasis,response to abiotic stimulus,response to osmotic stress,response to salt stress,response to water deprivation	hydrolase activity,metal ion binding,binding,calcium ion binding,protein binding	membrane,cytoplasm,intracellular
LOC_Os01g41522
LOC_Os01g41530	biological_process	molecular_function
LOC_Os01g41560
LOC_Os01g41565	cellular process,response to stress	nucleotide binding
LOC_Os01g41580
LOC_Os01g41600	biological_process	molecular_function	plasma membrane,cytoplasmic membrane-bounded vesicle
LOC_Os01g41610	transport,nucleobase-containing compound metabolic process,ATP synthesis coupled proton transport,biosynthetic process	transporter activity,hydrogen ion transmembrane transporter activity	mitochondrion
LOC_Os01g41630	metabolic process,cellular protein modification process,signal transduction	nucleotide binding,protein phosphatase type 2A regulator activity,enzyme regulator activity	protein phosphatase type 2A complex,intracellular,cytosol
LOC_Os01g41640	biological_process,regulation of flower development	molecular_function	cellular_component
LOC_Os01g41660	metabolic process,cellular process,dephosphorylation	catalytic activity,hydrolase activity,phosphatase activity	cellular_component
LOC_Os01g41710	generation of precursor metabolites and energy,photosynthesis,response to far red light,response to red light,response to blue light	metal ion binding,binding,magnesium ion binding	integral component of membrane,membrane,plastoglobule,chloroplast thylakoid membrane,chloroplast,chloroplast envelope,thylakoid,photosystem II,intracellular,apoplast,plastid,mitochondrion
LOC_Os01g41720	cellular process,transport,transmembrane transport,metal ion transport	transporter activity	membrane
LOC_Os01g41730	metabolic process,cellular protein modification process,protein phosphorylation,cellular process,phosphorylation	protein serine/threonine kinase activity,protein tyrosine kinase activity,protein kinase activity,kinase activity,transferase activity, transferring phosphorus-containing groups,ATP binding,nucleotide binding	cellular_component
LOC_Os01g41750	signal transduction,response to stress,response to biotic stimulus	protein binding	cytoplasmic membrane-bounded vesicle,cell wall
LOC_Os01g41770	signal transduction,response to stress,response to biotic stimulus	protein binding	cytoplasmic membrane-bounded vesicle,cell wall
LOC_Os01g41790
LOC_Os01g41810	metabolic process,oxidation-reduction process,electron transport chain	catalytic activity,oxidoreductase activity,oxidoreductase activity, acting on paired donors, with incorporation or reduction of molecular oxygen,iron ion binding,heme binding,metal ion binding,binding,electron carrier activity,monooxygenase activity,oxygen binding,molecular_function	cell,endoplasmic reticulum
LOC_Os01g41860
LOC_Os01g41870	metabolic process,cellular protein modification process,protein phosphorylation,cellular process	protein serine/threonine kinase activity,protein tyrosine kinase activity,protein kinase activity,kinase activity,transferase activity, transferring phosphorus-containing groups,ATP binding	plasma membrane,cellular_component
LOC_Os01g41880	biological_process	RNA binding	plasma membrane,cytoplasm,nucleus,peroxisome
LOC_Os01g41890	response to stress,apoptotic process,defense response	ATP binding,nucleotide binding,ADP binding	cell
LOC_Os01g41900	biological_process,response to stress,nucleobase-containing compound metabolic process,biosynthetic process,response to abiotic stimulus,response to endogenous stimulus	chromatin binding,sequence-specific DNA binding transcription factor activity,DNA binding,zinc ion binding,nucleic acid binding	nucleus
LOC_Os01g41910	cellular protein modification process,cellular process,signal transduction,reproduction,transport,multicellular organismal development,response to stress,post-embryonic development,anatomical structure morphogenesis,response to biotic stimulus,cellular component organization,cell growth	kinase activity,receptor activity,protein binding,signal transducer activity	mitochondrion
LOC_Os01g41920			mitochondrion
LOC_Os01g41930	signal transduction,response to stress,response to biotic stimulus,defense response	protein binding	cell wall
LOC_Os01g41950	response to stress		mitochondrion
LOC_Os01g41960
LOC_Os01g41970		protein binding
LOC_Os01g41980
LOC_Os01g42010	biological_process	molecular_function	integral component of membrane,membrane,cellular_component
LOC_Os01g42020
LOC_Os01g42024
LOC_Os01g42030	metabolic process,catabolic process,nucleobase-containing compound metabolic process	ATP binding,nucleotide binding,hydrolase activity,nucleoside-triphosphatase activity	plasma membrane,mitochondrion
LOC_Os01g42040	cellular protein modification process,post-translational protein modification,regulation of protein metabolic process,protein metabolic process,modification-dependent protein catabolic process,protein ubiquitination	catalytic activity,acid-amino acid ligase activity,small conjugating protein ligase activity,ubiquitin-protein ligase activity,ligase activity
LOC_Os01g42060	multicellular organismal development,embryo development,response to external stimulus,pollination	molecular_function	plasma membrane
LOC_Os01g42070	metabolic process,cellular process,microtubule-based movement,cell adhesion	ATP binding,nucleotide binding,microtubule motor activity,motor activity,microtubule binding,structural molecule activity	microtubule associated complex,kinesin complex,actin cytoskeleton,microtubule
LOC_Os01g42080	biological_process	binding,zinc ion binding	nucleus
LOC_Os01g42090	cellular process,transport,carbohydrate transport	transporter activity,sugar transmembrane transporter activity	cell,integral component of membrane,membrane,plasma membrane,integral component of plasma membrane
LOC_Os01g42110	cellular process,transport	transporter activity	cell,membrane,plasma membrane
LOC_Os01g42130	biological_process	molecular_function	plastid
LOC_Os01g42140	biological_process	catalytic activity,molecular_function	vacuole,membrane,plasma membrane,cytoplasmic membrane-bounded vesicle
LOC_Os01g42150			cytoplasmic membrane-bounded vesicle
LOC_Os01g42160			cytoplasmic membrane-bounded vesicle
LOC_Os01g42190	cellular process,response to stress,protein metabolic process	heat shock protein binding,protein binding	cytoplasm,nucleus,mitochondrion
LOC_Os01g42220			cytoplasmic membrane-bounded vesicle
LOC_Os01g42234	cellular process,transport,transmembrane transport,amino acid transport	ATP binding,transporter activity,ATPase activity	integral component of membrane,membrane,mitochondrion
LOC_Os01g42260	signal transduction,reproduction,nucleobase-containing compound metabolic process,post-embryonic development,biosynthetic process,flower development	protein heterodimerization activity,protein phosphatase type 2A regulator activity,protein binding,DNA binding	protein phosphatase type 2A complex,nucleus,plastid
LOC_Os01g42270	reproduction,nucleobase-containing compound metabolic process,post-embryonic development,biosynthetic process,flower development	protein heterodimerization activity,protein binding,DNA binding	nucleus
LOC_Os01g42280	cell differentiation,nucleobase-containing compound metabolic process,positive regulation of transcription, DNA-templated,leaf morphogenesis		plastid
LOC_Os01g42294	cellular protein modification process,protein phosphorylation,phosphorylation,signal transduction,homoiothermy,response to freezing	protein serine/threonine kinase activity,protein tyrosine kinase activity,protein kinase activity,kinase activity,transferase activity, transferring phosphorus-containing groups,ATP binding,nucleotide binding,receptor activity,ice binding,protein binding	integral component of membrane,membrane,plasma membrane,cytoplasmic membrane-bounded vesicle
LOC_Os01g42310
LOC_Os01g42330
LOC_Os01g42340	biological_process	metal ion binding,molecular_function,protein binding,zinc ion binding	membrane,cellular_component
LOC_Os01g42350	cellular process,catabolic process,transport,response to stress,nucleobase-containing compound metabolic process,secondary metabolic process,ATP catabolic process,carbohydrate metabolic process,response to biotic stimulus,response to endogenous stimulus	ATP binding,nucleotide binding,hydrolase activity,transporter activity,ATPase activity,nucleoside-triphosphatase activity	integral component of membrane,vacuole,membrane,plasma membrane,plastid,mitochondrion
LOC_Os01g42370	cellular process,catabolic process,transport,nucleobase-containing compound metabolic process	hydrolase activity,transporter activity	membrane,plasma membrane
LOC_Os01g42380	cellular process,catabolic process,transport,response to stress,nucleobase-containing compound metabolic process,secondary metabolic process,ATP catabolic process,carbohydrate metabolic process,DNA metabolic process,response to biotic stimulus,proteolysis,response to endogenous stimulus	ATP binding,nucleotide binding,hydrolase activity,transporter activity,ATP-dependent peptidase activity,ATPase activity,DNA-dependent ATPase activity,serine-type endopeptidase activity,nucleoside-triphosphatase activity,DNA binding	integral component of membrane,vacuole,membrane,plasma membrane,plastid,mitochondrion
LOC_Os01g42410	cellular process,catabolic process,transport,nucleobase-containing compound metabolic process,ATP catabolic process,proteolysis	ATP binding,nucleotide binding,hydrolase activity,transporter activity,ATP-dependent peptidase activity,ATPase activity,serine-type endopeptidase activity,nucleoside-triphosphatase activity	integral component of membrane,membrane,plasma membrane
LOC_Os01g42420
LOC_Os01g42430	catabolic process,transport,nucleobase-containing compound metabolic process,ATP synthesis coupled proton transport,ion transport,biosynthetic process,ATP hydrolysis coupled proton transport,proton transport	hydrolase activity,hydrogen ion transmembrane transporter activity	integral component of membrane,vacuole,membrane
LOC_Os01g42470	metabolic process	transferase activity
LOC_Os01g42490	metabolic process,biological_process	catalytic activity,endonuclease activity,exonuclease activity	cellular_component,mitochondrion
LOC_Os01g42500		binding,zinc ion binding,nucleic acid binding	membrane
LOC_Os01g42520	biological_process	molecular_function	cytoplasmic membrane-bounded vesicle,cell wall,mitochondrion
LOC_Os01g42540	biological_process,regulation of transcription, DNA-templated	sequence-specific DNA binding transcription factor activity,RNA binding	nucleus,cellular_component
LOC_Os01g42550
LOC_Os01g42560
LOC_Os01g42610	metabolic process	catalytic activity,metal ion binding,binding,lyase activity,magnesium ion binding
LOC_Os01g42630	DNA methylation,regulation of gene expression, epigenetic,DNA metabolic process	DNA binding,methyltransferase activity	cellular_component
LOC_Os01g42650	metabolic process,cellular process,electron transport chain,transport,homoiothermy,response to freezing	catalytic activity,transporter activity,metal ion binding,binding,cobalt ion binding,ice binding,zinc ion binding	membrane,chloroplast thylakoid membrane,thylakoid,plastid,mitochondrion
LOC_Os01g42670
LOC_Os01g42690	metabolic process,biological_process	hydrolase activity
LOC_Os01g42710
LOC_Os01g42720	generation of precursor metabolites and energy,protein metabolic process,photosynthesis,protein folding	catalytic activity,heat shock protein binding,unfolded protein binding	membrane,thylakoid,plastid,mitochondrion
LOC_Os01g42730	metabolic process,lipid metabolic process,generation of precursor metabolites and energy,biosynthetic process,carbohydrate metabolic process	hydrolase activity,hydrolase activity, acting on ester bonds	cell,cytoplasmic membrane-bounded vesicle
LOC_Os01g42760	biological_process,homoiothermy,response to freezing	ice binding	integral component of membrane,membrane
LOC_Os01g42790	protein metabolic process,proteolysis	hydrolase activity,cysteine-type endopeptidase activity,cysteine-type peptidase activity	cell,cytoplasmic membrane-bounded vesicle
LOC_Os01g42800	reproduction,multicellular organismal development,embryo development,post-embryonic development,embryo development ending in seed dormancy,pollination	molecular_function	cytoplasmic membrane-bounded vesicle,cellular_component
LOC_Os01g42810	cellular process,biosynthetic process,carbohydrate metabolic process
LOC_Os01g42830	cellular process,transport,cellular component organization	molecular_function	membrane
LOC_Os01g42840			membrane
LOC_Os01g42850	metabolic process,cellular protein modification process,cellular process,catabolic process,biological_process,multicellular organismal development,response to stress,cellular response to phosphate starvation,biosynthetic process,autophagy,cellular response to water deprivation,response to biotic stimulus	catalytic activity,nucleotide binding,binding,magnesium ion binding,inorganic diphosphatase activity	cytoplasm,cytosol
LOC_Os01g42860	metabolic process,response to stress,response to wounding,proteolysis	serine-type endopeptidase inhibitor activity,enzyme regulator activity,peptidase activity	cellular_component
LOC_Os01g42880	metabolic process,biological_process	transferase activity, transferring acyl groups other than amino-acyl groups,transferase activity	cellular_component,plastid
LOC_Os01g42900	cellular process,catabolic process,transport,nucleobase-containing compound metabolic process,ATP catabolic process	ATP binding,nucleotide binding,hydrolase activity,transporter activity,ATPase activity, coupled to transmembrane movement of substances,ATPase activity,nucleoside-triphosphatase activity	membrane,ATP-binding cassette (ABC) transporter complex,plastid
LOC_Os01g42909
LOC_Os01g42950	metabolic process,cellular protein modification process,protein phosphorylation,cellular process,phosphorylation	protein serine/threonine kinase activity,protein kinase activity,kinase activity,transferase activity, transferring phosphorus-containing groups,ATP binding,nucleotide binding,binding	membrane,cytosol,plastid
LOC_Os01g42960	signal transduction,response to stress,cell redox homeostasis,cellular homeostasis,response to abiotic stimulus,response to endogenous stimulus	binding,protein binding	plastid
LOC_Os01g42970	cell differentiation,regulation of transcription, DNA-templated	metal ion binding,DNA binding,zinc ion binding,nucleic acid binding,RNA binding	nucleus
LOC_Os01g42990	biological_process	catalytic activity,oxidoreductase activity,electron carrier activity,flavin adenine dinucleotide binding	plastid,mitochondrion
LOC_Os01g43010
LOC_Os01g43020	metabolic process,biological_process,reproduction,embryo development,post-embryonic development	catalytic activity,oxidoreductase activity,electron carrier activity	cytosol
LOC_Os01g43030	reproduction,embryo development,post-embryonic development	binding,transferase activity	membrane,cellular_component,cytosol
LOC_Os01g43040	cellular process,ubiquitin-dependent protein catabolic process,post-embryonic development,anatomical structure morphogenesis	ubiquitin thiolesterase activity	integral component of membrane,membrane,cytoplasmic membrane-bounded vesicle,intracellular
LOC_Os01g43060	biological_process	molecular_function	cellular_component
LOC_Os01g43070	positive regulation of transcription, DNA-templated,thylakoid membrane organization,photosynthesis,isopentenyl diphosphate biosynthetic process, methylerythritol 4-phosphate pathway,maltose metabolic process,starch biosynthetic process	binding,calcium ion binding	membrane,chloroplast thylakoid membrane,chloroplast,thylakoid lumen,thylakoid,photosystem II,chloroplast thylakoid lumen,plastid
LOC_Os01g43080	metabolic process	exonuclease activity,nuclease activity,nucleic acid binding	intracellular,plastid
LOC_Os01g43090	metabolic process,oxidation-reduction process	catalytic activity,oxidoreductase activity	plasma membrane,plastid
LOC_Os01g43100	metabolic process,cellular protein modification process,cellular process,transport,protein dephosphorylation,homoiothermy,response to freezing	catalytic activity,hydrolase activity,metal ion binding,phosphoprotein phosphatase activity,protein serine/threonine phosphatase activity,ice binding	cell,protein serine/threonine phosphatase complex,extracellular space
LOC_Os01g43110	biological_process	binding	cellular_component
LOC_Os01g43120
LOC_Os01g43130
LOC_Os01g43140	lipid metabolic process	catalytic activity,hydrolase activity,triglyceride lipase activity	plastid,mitochondrion
LOC_Os01g43160	metabolic process,carbohydrate metabolic process	hydrolase activity,polygalacturonase activity,hydrolase activity, acting on glycosyl bonds	cell,extracellular region
LOC_Os01g43170	nucleobase-containing compound metabolic process,pollen germination,seed germination,pollination,translation	nucleotide binding,nucleic acid binding,RNA binding	cytoplasm,nucleus,mitochondrion
LOC_Os01g43180	biological_process,reproduction,cell differentiation,multicellular organismal development,response to stress,nucleobase-containing compound metabolic process,post-embryonic development,biosynthetic process,anatomical structure morphogenesis,response to abiotic stimulus,response to endogenous stimulus	chromatin binding,sequence-specific DNA binding transcription factor activity,DNA binding	nucleus
LOC_Os01g43210
LOC_Os01g43220	metabolic process,carbohydrate metabolic process,chitin catabolic process	catalytic activity,hydrolase activity,binding,chitinase activity,hydrolase activity, hydrolyzing O-glycosyl compounds,cation binding	endoplasmic reticulum
LOC_Os01g43230	nucleobase-containing compound metabolic process,biosynthetic process	DNA binding	cellular_component
LOC_Os01g43250	fatty acid beta-oxidation,proteasome-mediated ubiquitin-dependent protein catabolic process,protein targeting to mitochondrion	nucleotide binding,protein binding	nuclear envelope,plasma membrane,intracellular
LOC_Os01g43320	cellular process,transport	transporter activity	membrane,plasma membrane
LOC_Os01g43330
LOC_Os01g43340
LOC_Os01g43350	metabolic process,cellular protein modification process,protein phosphorylation,cellular process,phosphorylation	protein serine/threonine kinase activity,protein tyrosine kinase activity,protein kinase activity,kinase activity,transferase activity, transferring phosphorus-containing groups,ATP binding
LOC_Os01g43360	metabolic process,biological_process,vesicle-mediated transport,protein targeting to vacuole,response to chitin,Golgi vesicle transport	motor activity	plasma membrane
LOC_Os01g43370	biological_process	molecular_function
LOC_Os01g43372	biological_process	molecular_function
LOC_Os01g43380	biosynthetic process,regulation of transcription, DNA-templated	sequence-specific DNA binding,sequence-specific DNA binding transcription factor activity,transferase activity	cellular_component
LOC_Os01g43390	metabolic process,biological_process,chlorophyll biosynthetic process,indoleacetic acid biosynthetic process,tryptophan catabolic process,porphyrin-containing compound biosynthetic process,response to cadmium ion,homoiothermy,response to freezing	catalytic activity,lyase activity,ice binding,carboxy-lyase activity	chloroplast,chloroplast stroma,plastid
LOC_Os01g43400
LOC_Os01g43410	cellular protein modification process,protein phosphorylation,cellular process,signal transduction,transport,response to stress,regulation of stomatal movement,biosynthetic process,response to abiotic stimulus,response to salt stress,response to endogenous stimulus	protein serine/threonine kinase activity,protein tyrosine kinase activity,protein kinase activity,kinase activity,transferase activity, transferring phosphorus-containing groups,ATP binding,nucleotide binding,calcium ion binding,protein binding	vacuole,membrane,plasma membrane,cytosol
LOC_Os01g43420	cellular process,cell differentiation,multicellular organismal development,anatomical structure morphogenesis,cellular component organization	molecular_function,protein binding	cytoplasm,cytoskeleton
LOC_Os01g43430
LOC_Os01g43460	cellular process,cellular ion homeostasis,transport,transmembrane transport	transporter activity	integral component of membrane,membrane,plasma membrane,mitochondrion
LOC_Os01g43480	metabolic process,catabolic process,biological_process,reproduction,cell differentiation,multicellular organismal development,nucleobase-containing compound metabolic process,cell division	ATP binding,nucleotide binding,hydrolase activity,nucleoside-triphosphatase activity	cell
LOC_Os01g43490	metabolic process,carbohydrate metabolic process	hydrolase activity,polygalacturonase activity,hydrolase activity, acting on glycosyl bonds	cell,extracellular region,cytoplasmic membrane-bounded vesicle
LOC_Os01g43500			mitochondrion
LOC_Os01g43510	type I hypersensitivity		mitochondrion
LOC_Os01g43520	metabolic process	hydrolase activity	endoplasmic reticulum,plasma membrane,extracellular region,Golgi apparatus,cellular_component
LOC_Os01g43550	biological_process,signal transduction,multicellular organismal development,response to stress,nucleobase-containing compound metabolic process,biosynthetic process,response to biotic stimulus,response to endogenous stimulus,regulation of transcription, DNA-templated	protein binding,sequence-specific DNA binding,sequence-specific DNA binding transcription factor activity,DNA binding	nucleus
LOC_Os01g43560
LOC_Os01g43570
LOC_Os01g43580	metabolic process,cellular process,microtubule-based movement	ATP binding,nucleotide binding,microtubule motor activity,motor activity,microtubule binding	plasma membrane,microtubule associated complex,nucleus,kinesin complex,microtubule,plastid
LOC_Os01g43590	response to stress,nucleobase-containing compound metabolic process,biosynthetic process,response to heat,regulation of transcription, DNA-templated,transcription, DNA-templated	sequence-specific DNA binding,sequence-specific DNA binding transcription factor activity,DNA binding	nucleus
LOC_Os01g43610	biological_process		plasma membrane
LOC_Os01g43620	translation	structural constituent of ribosome	intracellular,ribosome
LOC_Os01g43650	nucleobase-containing compound metabolic process,biosynthetic process,regulation of transcription, DNA-templated	sequence-specific DNA binding,sequence-specific DNA binding transcription factor activity,DNA binding	nucleus
LOC_Os01g43690
LOC_Os01g43700	metabolic process,oxidation-reduction process	catalytic activity,oxidoreductase activity,oxidoreductase activity, acting on paired donors, with incorporation or reduction of molecular oxygen,iron ion binding,heme binding,metal ion binding,binding,electron carrier activity,monooxygenase activity,oxygen binding,molecular_function	cell,endoplasmic reticulum
LOC_Os01g43710	metabolic process,brassinosteroid metabolic process,oxidation-reduction process,electron transport chain,response to light stimulus	catalytic activity,oxidoreductase activity,oxidoreductase activity, acting on paired donors, with incorporation or reduction of molecular oxygen,iron ion binding,heme binding,metal ion binding,binding,electron carrier activity,monooxygenase activity,oxygen binding,molecular_function	cell,endoplasmic reticulum,cytoplasmic membrane-bounded vesicle
LOC_Os01g43720	metabolic process,oxidation-reduction process	catalytic activity,oxidoreductase activity,oxidoreductase activity, acting on paired donors, with incorporation or reduction of molecular oxygen,iron ion binding,heme binding,metal ion binding,binding,electron carrier activity,monooxygenase activity,oxygen binding,molecular_function	cell
LOC_Os01g43740	metabolic process,oxidation-reduction process	catalytic activity,oxidoreductase activity,oxidoreductase activity, acting on paired donors, with incorporation or reduction of molecular oxygen,iron ion binding,heme binding,metal ion binding,binding,electron carrier activity,monooxygenase activity,oxygen binding,molecular_function	cell,endoplasmic reticulum
LOC_Os01g43750	metabolic process,oxidation-reduction process,electron transport chain	catalytic activity,oxidoreductase activity,oxidoreductase activity, acting on paired donors, with incorporation or reduction of molecular oxygen,iron ion binding,heme binding,metal ion binding,binding,electron carrier activity,monooxygenase activity,oxygen binding,molecular_function	cell,endoplasmic reticulum
LOC_Os01g43760	metabolic process,oxidation-reduction process	catalytic activity,oxidoreductase activity,oxidoreductase activity, acting on paired donors, with incorporation or reduction of molecular oxygen,iron ion binding,heme binding,metal ion binding,binding,electron carrier activity,monooxygenase activity,oxygen binding,molecular_function	cell,endoplasmic reticulum
LOC_Os01g43774	metabolic process,oxidation-reduction process	catalytic activity,oxidoreductase activity,oxidoreductase activity, acting on paired donors, with incorporation or reduction of molecular oxygen,iron ion binding,heme binding,metal ion binding,binding,electron carrier activity,monooxygenase activity,oxygen binding,molecular_function	cell
LOC_Os01g43820
LOC_Os01g43844	metabolic process,oxidation-reduction process	catalytic activity,oxidoreductase activity,oxidoreductase activity, acting on paired donors, with incorporation or reduction of molecular oxygen,iron ion binding,heme binding,metal ion binding,binding,electron carrier activity,monooxygenase activity,oxygen binding,molecular_function	cell,endoplasmic reticulum
LOC_Os01g43851	metabolic process,oxidation-reduction process	catalytic activity,oxidoreductase activity,oxidoreductase activity, acting on paired donors, with incorporation or reduction of molecular oxygen,iron ion binding,heme binding,metal ion binding,binding,electron carrier activity,monooxygenase activity,oxygen binding,molecular_function	cell,endoplasmic reticulum
LOC_Os01g43860
LOC_Os01g43870	cellular protein modification process,dephosphorylation	hydrolase activity,phosphatase activity,protein binding	nucleus,plastid
LOC_Os01g43890	protein metabolic process,proteolysis	hydrolase activity,serine-type carboxypeptidase activity,carboxypeptidase activity	vacuole,cytoplasmic membrane-bounded vesicle
LOC_Os01g43910	cellular protein modification process,protein phosphorylation,phosphorylation,signal transduction,MAPK cascade	protein serine/threonine kinase activity,protein tyrosine kinase activity,protein kinase activity,kinase activity,transferase activity, transferring phosphorus-containing groups,ATP binding,nucleotide binding,protein binding,transferase activity,signal transducer activity
LOC_Os01g43940	transport,transmembrane transport,response to abiotic stimulus	transporter activity	membrane
LOC_Os01g43970
LOC_Os01g43980
LOC_Os01g43990
LOC_Os01g44040	metabolic process,biological_process	transferase activity	cell,membrane,cytoplasmic membrane-bounded vesicle
LOC_Os01g44050	metabolic process,cellular process,oxidation-reduction process,porphyrin-containing compound biosynthetic process,biosynthetic process,homoiothermy,response to freezing,methylation	ice binding,transferase activity,methyltransferase activity	chloroplast,plastid
LOC_Os01g44069	metabolic process,reproduction,cell differentiation,multicellular organismal development,response to abiotic stimulus,response to karrikin	transferase activity, transferring acyl groups,transferase activity	membrane,mitochondrion
LOC_Os01g44090	biological_process,regulation of transcription, DNA-templated	molecular_function,ligand-activated sequence-specific DNA binding RNA polymerase II transcription factor activity,DNA binding	cell,nucleus
LOC_Os01g44110	metabolic process,cellular protein modification process,protein phosphorylation,cellular process	protein serine/threonine kinase activity,protein tyrosine kinase activity,protein kinase activity,kinase activity,transferase activity, transferring phosphorus-containing groups,ATP binding,nucleotide binding	cellular_component
LOC_Os01g44120
[truncated: 27,626 more rows]
