# Supplementary material for: Functional classification of rice flanking sequence tagged genes using MapMan terms and global understanding on metabolic and regulatory pathways affected by dxr mutant having defects in light response
Source: Rice (N Y). 2016 Apr 14;9:17. doi: 10.1186/s12284-016-0089-2 (PMC4830809; doi:10.1186/s12284-016-0089-2)
Supplement: Additional file 7: Table S6. — List of downregulated genes in the dxr mutant and their MapMan classification. (XLSX 45 kb) [file 12284_2016_89_MOESM7_ESM.xlsx]

## Sheet: Sheet1
Table S6. List of downregulated genes in the dxr mutant and their mapman classification.
BinCode	BinName (category name)	Down-regulated genes in dxr mutant	Putative Function
1	PS	LOC_Os08g27010	APE1, putative, expressed
1.1.1.1	PS.lightreaction.photosystem II.LHC-II	LOC_Os02g52650	chlorophyll A-B binding protein, putative, expressed
1.1.1.1	PS.lightreaction.photosystem II.LHC-II	LOC_Os09g17740	chlorophyll A-B binding protein, putative, expressed
1.1.1.1	PS.lightreaction.photosystem II.LHC-II	LOC_Os09g26810	chlorophyll A-B binding protein, putative, expressed
1.1.1.1	PS.lightreaction.photosystem II.LHC-II	LOC_Os06g21590	chlorophyll A-B binding protein, putative, expressed
1.1.1.1	PS.lightreaction.photosystem II.LHC-II	LOC_Os07g37240	chlorophyll A-B binding protein, putative, expressed
1.1.1.1	PS.lightreaction.photosystem II.LHC-II	LOC_Os08g33820	chlorophyll A-B binding protein, putative, expressed
1.1.1.1	PS.lightreaction.photosystem II.LHC-II	LOC_Os01g52240	chlorophyll A-B binding protein, putative, expressed
1.1.1.1	PS.lightreaction.photosystem II.LHC-II	LOC_Os11g13890	chlorophyll A-B binding protein, putative, expressed
1.1.1.1	PS.lightreaction.photosystem II.LHC-II	LOC_Os01g41710	chlorophyll A-B binding protein, putative, expressed
1.1.1.1	PS.lightreaction.photosystem II.LHC-II	LOC_Os07g38960	chlorophyll A-B binding protein, putative, expressed
1.1.1.2	PS.lightreaction.photosystem II.PSII polypeptide subunits	LOC_Os07g36080	oxygen evolving enhancer protein 3 domain containing protein, expressed
1.1.1.2	PS.lightreaction.photosystem II.PSII polypeptide subunits	LOC_Os01g64960	chlorophyll A-B binding protein, putative, expressed
1.1.1.2	PS.lightreaction.photosystem II.PSII polypeptide subunits	LOC_Os07g04840	PsbP, putative, expressed
1.1.1.2	PS.lightreaction.photosystem II.PSII polypeptide subunits	LOC_Os12g08830	thylakoid lumenal 29.8 kDa protein, putative, expressed
1.1.1.2	PS.lightreaction.photosystem II.PSII polypeptide subunits	LOC_Os01g59090	thylakoid lumenal 20 kDa protein, putative, expressed
1.1.1.2	PS.lightreaction.photosystem II.PSII polypeptide subunits	LOC_Os08g40160	thylakoid lumen protein, chloroplast precursor, putative, expressed
1.1.1.2	PS.lightreaction.photosystem II.PSII polypeptide subunits	LOC_Os01g70820	lumenal PsbP, putative, expressed
1.1.1.2	PS.lightreaction.photosystem II.PSII polypeptide subunits	LOC_Os05g22730	expressed protein
1.1.2.2	PS.lightreaction.photosystem I.PSI polypeptide subunits	LOC_Os03g56670	photosystem I reaction center subunit III, chloroplast precursor, putative, expressed
1.1.2.2	PS.lightreaction.photosystem I.PSI polypeptide subunits	LOC_Os08g44680	photosystem I reaction center subunit II, chloroplast precursor, putative, expressed
1.1.2.2	PS.lightreaction.photosystem I.PSI polypeptide subunits	LOC_Os04g33830	membrane protein, putative, expressed
1.1.2.2	PS.lightreaction.photosystem I.PSI polypeptide subunits	LOC_Os07g05480	photosystem I reaction center subunit, chloroplast precursor, putative, expressed
1.1.2.2	PS.lightreaction.photosystem I.PSI polypeptide subunits	LOC_Os12g23200	photosystem I reaction center subunit XI, chloroplast precursor, putative, expressed
1.1.2.2	PS.lightreaction.photosystem I.PSI polypeptide subunits	LOC_Os09g30340	photosystem I reaction center subunit, chloroplast precursor, putative, expressed
1.1.2.2	PS.lightreaction.photosystem I.PSI polypeptide subunits	LOC_Os10g39150	expressed protein
1.1.2.2	PS.lightreaction.photosystem I.PSI polypeptide subunits	LOC_Os07g28610	expressed protein
1.1.2.2	PS.lightreaction.photosystem I.PSI polypeptide subunits	LOC_Os12g08770	photosystem I reaction center subunit N, chloroplast precursor, putative, expressed
1.1.3.1	PS.lightreaction.cytochrome b6/f.iron sulfur subunit	LOC_Os07g37030	cytochrome b6-f complex iron-sulfur subunit, chloroplast precursor, putative, expressed
1.1.4.4	PS.lightreaction.ATP synthase.gamma chain	LOC_Os07g32880	ATP synthase gamma chain, putative, expressed
1.1.4.7	PS.lightreaction.ATP synthase.delta chain	LOC_Os02g51470	ATP synthase F1, delta subunit family protein, putative, expressed
1.1.4.9	PS.lightreaction.ATP synthase.subunit B_ (ATPX)	LOC_Os03g17070	ATP synthase B chain, chloroplast precursor, putative, expressed
1.1.5.2	PS.lightreaction.other electron carrier (ox/red).ferredoxin	LOC_Os08g01380	2Fe-2S iron-sulfur cluster binding domain containing protein, expressed
1.1.5.3	PS.lightreaction.other electron carrier (ox/red).ferredoxin reductase	LOC_Os06g01850	ferredoxin--NADP reductase, chloroplast precursor, putative, expressed
1.1.5.3	PS.lightreaction.other electron carrier (ox/red).ferredoxin reductase	LOC_Os02g01340	ferredoxin--NADP reductase, chloroplast precursor, putative, expressed
1.1.6	PS.lightreaction.NADH DH	LOC_Os04g45600	NDH-M H PLASTOQUINONE DEHY, putative, expressed
1.1.40	PS.lightreaction.cyclic electron flow-chlororespiration	LOC_Os08g41460	expressed protein
1.2.2	PS.photorespiration.glycolate oxydase	LOC_Os07g05820	hydroxyacid oxidase 1, putative, expressed
1.2.2	PS.photorespiration.glycolate oxydase	LOC_Os03g57220	hydroxyacid oxidase 1, putative, expressed
1.2.3	PS.photorespiration.aminotransferases peroxisomal	LOC_Os08g39300	aminotransferase, putative, expressed
1.2.4.1	PS.photorespiration.glycine cleavage.P subunit	LOC_Os06g40940	glycine dehydrogenase, putative, expressed
1.2.4.4	PS.photorespiration.glycine cleavage.H protein	LOC_Os10g37180	glycine cleavage system H protein, putative, expressed
1.2.5	PS.photorespiration.serine hydroxymethyltransferase	LOC_Os03g52840	serine hydroxymethyltransferase, mitochondrial precursor, putative, expressed
1.2.6	PS.photorespiration.hydroxypyruvate reductase	LOC_Os01g12830	erythronate-4-phosphate dehydrogenase domain containing protein, expressed
1.2.6	PS.photorespiration.hydroxypyruvate reductase	LOC_Os02g01150	erythronate-4-phosphate dehydrogenase domain containing protein, expressed
1.3	PS.calvin cycle	LOC_Os01g19740	calvin cycle protein CP12, putative, expressed
1.3.2	PS.calvin cycle.rubisco small subunit	LOC_Os12g19381	ribulose bisphosphate carboxylase small chain, chloroplast precursor, putative, expressed
1.3.2	PS.calvin cycle.rubisco small subunit	LOC_Os12g19470	ribulose bisphosphate carboxylase small chain, chloroplast precursor, putative, expressed
1.3.3	PS.calvin cycle.phosphoglycerate kinase	LOC_Os05g41640	phosphoglycerate kinase protein, putative, expressed
1.3.4	PS.calvin cycle.GAP	LOC_Os03g03720	glyceraldehyde-3-phosphate dehydrogenase, putative, expressed
1.3.4	PS.calvin cycle.GAP	LOC_Os04g38600	glyceraldehyde-3-phosphate dehydrogenase, putative, expressed
1.3.5	PS.calvin cycle.TPI	LOC_Os09g36450	triosephosphate isomerase, chloroplast precursor, putative, expressed
1.3.6	PS.calvin cycle.aldolase	LOC_Os11g07020	fructose-bisphospate aldolase isozyme, putative, expressed
1.3.6	PS.calvin cycle.aldolase	LOC_Os06g40640	fructose-bisphospate aldolase isozyme, putative, expressed
1.3.7	PS.calvin cycle.FBPase	LOC_Os01g64660	fructose-1,6-bisphosphatase, putative, expressed
1.3.8	PS.calvin cycle.transketolase	LOC_Os06g04270	transketolase, chloroplast precursor, putative, expressed
1.3.9	PS.calvin cycle.seduheptulose bisphosphatase	LOC_Os04g16680	fructose-1,6-bisphosphatase, putative, expressed
1.3.11	PS.calvin cycle.RPE	LOC_Os03g07300	ribulose-phosphate 3-epimerase, chloroplast precursor, putative, expressed
1.3.12	PS.calvin cycle.PRK	LOC_Os02g47020	phosphoribulokinase/Uridine kinase family protein, expressed
1.3.13	PS.calvin cycle.rubisco interacting	LOC_Os04g56320	AAA-type ATPase family protein, putative, expressed
1.3.13	PS.calvin cycle.rubisco interacting	LOC_Os11g47970	AAA-type ATPase family protein, putative, expressed
2.1.2.1	major CHO metabolism.synthesis.starch.AGPase	LOC_Os08g25734	glucose-1-phosphate adenylyltransferase large subunit, chloroplast precursor, putative, expressed
2.1.2.1	major CHO metabolism.synthesis.starch.AGPase	LOC_Os03g52460	glucose-1-phosphate adenylyltransferase large subunit, putative, expressed
2.1.2.2	major CHO metabolism.synthesis.starch.starch synthase	LOC_Os02g51070	starch synthase, putative, expressed
2.1.2.2	major CHO metabolism.synthesis.starch.starch synthase	LOC_Os07g22930	starch synthase, putative, expressed
2.1.2.2	major CHO metabolism.synthesis.starch.starch synthase	LOC_Os06g12450	soluble starch synthase 2-3, chloroplast precursor, putative, expressed
2.1.2.2	major CHO metabolism.synthesis.starch.starch synthase	LOC_Os04g53310	soluble starch synthase 3, chloroplast precursor, putative, expressed
2.2.1.3.1	major CHO metabolism.degradation.sucrose.invertases.neutral	LOC_Os01g22900	neutral/alkaline invertase, putative, expressed
2.2.1.3.2	major CHO metabolism.degradation.sucrose.invertases.cell wall	LOC_Os01g73580	glycosyl hydrolases, putative, expressed
2.2.1.3.3	major CHO metabolism.degradation.sucrose.invertases.vacuolar	LOC_Os02g01590	glycosyl hydrolases, putative, expressed
2.2.2.1.2	major CHO metabolism.degradation.starch.starch cleavage.beta amylase	LOC_Os03g04770	beta-amylase, putative, expressed
2.2.2.4	major CHO metabolism.degradation.starch.D enzyme	LOC_Os01g63810	starch binding domain containing protein, putative, expressed
3.1.1.2	minor CHO metabolism.raffinose family.galactinol synthases.putative	LOC_Os03g20120	glycosyl transferase 8 domain containing protein, putative, expressed
3.1.1.2	minor CHO metabolism.raffinose family.galactinol synthases.putative	LOC_Os07g48830	glycosyl transferase 8 domain containing protein, putative, expressed
3.2.2	minor CHO metabolism.trehalose.TPP	LOC_Os02g44230	CPuORF22 - conserved peptide uORF-containing transcript, expressed
3.5	minor CHO metabolism.others	LOC_Os10g02380	oxidoreductase, aldo/keto reductase family protein, putative, expressed
3.5	minor CHO metabolism.others	LOC_Os01g01120	enolase-phosphatase E1, putative, expressed
3.5	minor CHO metabolism.others	LOC_Os08g45180	kinase, pfkB family, putative, expressed
3.99	minor CHO metabolism.misc	LOC_Os04g41340	4-nitrophenylphosphatase, putative, expressed
4.2.2	glycolysis.plastid branch.phosphoglucomutase (PGM)	LOC_Os06g28194	expressed protein
4.3.12	glycolysis.unclear/dually targeted.phosphoglycerate mutase	LOC_Os11g05260	phosphoglycerate mutase, putative, expressed
6.3	gluconeogenesis.Malate DH	LOC_Os03g56280	lactate/malate dehydrogenase, putative, expressed
6.3	gluconeogenesis.Malate DH	LOC_Os07g43700	lactate/malate dehydrogenase, putative, expressed
6.5	gluconeogenese/ glyoxylate cycle.pyruvate dikinase	LOC_Os05g33570	pyruvate, phosphate dikinase, chloroplast precursor, putative, expressed
7.2.4	OPP.non-reductive PP.ribose 5-phosphate isomerase	LOC_Os07g08030	ribose-5-phosphate isomerase A, putative, expressed
8.1.9	TCA / org. transformation.TCA.malate DH	LOC_Os07g43700	lactate/malate dehydrogenase, putative, expressed
8.3	TCA / org. transformation.carbonic anhydrases	LOC_Os01g45274	carbonic anhydrase, chloroplast precursor, putative, expressed
9.2.1	mitochondrial electron transport / ATP synthesis.NADH-DH.type II.internal matrix	LOC_Os01g61410	NADH-ubiquinone oxidoreductase, mitochondrial precursor, putative, expressed
10.1.1.1	cell wall.precursor synthesis.NDP sugar pyrophosphorylase.GDP mannose	LOC_Os01g62840	mannose-1-phosphate guanyltransferase, putative, expressed
10.1.2	cell wall.precursor synthesis.UGE	LOC_Os09g35800	UDP-glucose 4-epimerase, putative, expressed
10.3	cell wall.hemicellulose synthesis	LOC_Os02g17534	xyloglucan fucosyltransferase, putative, expressed
10.3.2	cell wall.hemicellulose synthesis.glucuronoxylan	LOC_Os01g65780	glycosyl transferase, putative, expressed
10.5.1.1	cell wall.cell wall proteins.AGPs.AGP	LOC_Os02g20560	fasciclin domain containing protein, expressed
10.6	cell wall.degradation	LOC_Os10g38040	lysM domain containing protein, putative, expressed
10.6.1	cell wall.degradation.cellulases and beta -1,4-glucanases	LOC_Os05g37700	periplasmic beta-glucosidase precursor, putative, expressed
10.6.2	cell wall.degradation.mannan-xylose-arabinose-fucose	LOC_Os11g18730	glycosyl hydrolase family 3 protein, putative, expressed
10.7	cell wall.modification	LOC_Os04g15840	expansin precursor, putative, expressed
10.7	cell wall.modification	LOC_Os10g42670	glycosyl hydrolases family 16, putative, expressed
10.8.1	cell wall.pectin*esterases.PME	LOC_Os02g18650	pectinesterase, putative, expressed
10.8.2	cell wall.pectin*esterases.acetyl esterase	LOC_Os01g66850	pectinacetylesterase domain containing protein, expressed
11.1.9	lipid metabolism.FA synthesis and FA elongation.long chain fatty acid CoA ligase	LOC_Os12g07110	acyl-CoA synthetase protein, putative, expressed
11.1.10	lipid metabolism.FA synthesis and FA elongation.beta ketoacyl CoA synthase	LOC_Os02g11070	3-ketoacyl-CoA synthase, putative, expressed
11.1.15	lipid metabolism.FA synthesis and FA elongation.ACP desaturase	LOC_Os08g09950	acyl-desaturase, chloroplast precursor, putative, expressed
11.2.3	lipid metabolism.FA desaturation.omega 3 desaturase	LOC_Os03g18070	omega-3 fatty acid desaturase, chloroplast precursor, putative, expressed
11.2.3	lipid metabolism.FA desaturation.omega 3 desaturase	LOC_Os07g49310	omega-3 fatty acid desaturase, chloroplast precursor, putative, expressed
11.2.3	lipid metabolism.FA desaturation.omega 3 desaturase	LOC_Os02g48560	fatty acid desaturase, putative, expressed
11.2.4	lipid metabolism.FA desaturation.omega 6 desaturase	LOC_Os02g48560	fatty acid desaturase, putative, expressed
11.3.2	lipid metabolism.Phospholipid synthesis.choline kinase	LOC_Os01g51920	phosphotransferase, putative, expressed
11.3.5	lipid metabolism.Phospholipid synthesis.diacylglycerol kinase	LOC_Os12g12260	diacylglycerol kinase 1, putative, expressed
11.3.5	lipid metabolism.Phospholipid synthesis.diacylglycerol kinase	LOC_Os03g31180	diacylglycerol kinase 1, putative, expressed
11.7	lipid metabolism.unassigned	LOC_Os01g26039	expressed protein
11.7	lipid metabolism.unassigned	LOC_Os01g25990	expressed protein
11.8	lipid metabolism.''exotics'' (steroids, squalene etc)	LOC_Os10g11270	sulfotransferase domain containing protein, expressed
11.8	lipid metabolism.''exotics'' (steroids, squalene etc)	LOC_Os08g14190	flavonol sulfotransferase, putative, expressed
11.8.1	lipid metabolism.''exotics'' (steroids, squalene etc).sphingolipids	LOC_Os08g05650	diacylglycerol kinase, putative, expressed
11.9.2.1	lipid metabolism.lipid degradation.lipases.triacylglycerol lipase	LOC_Os02g43700	triacylglycerol lipase like protein, putative, expressed
11.9.2.1	lipid metabolism.lipid degradation.lipases.triacylglycerol lipase	LOC_Os04g56240	lipase, putative, expressed
11.9.4.3	lipid metabolism.lipid degradation.beta-oxidation.enoyl CoA hydratase	LOC_Os05g45300	enoyl-CoA hydratase/isomerase family protein, putative, expressed
11.9.4.5	lipid metabolism.lipid degradation.beta-oxidation.acyl-CoA thioesterase	LOC_Os01g12920	thioesterase family protein, putative, expressed
12.1.1	N-metabolism.nitrate metabolism.NR	LOC_Os02g53130	nitrate reductase, putative, expressed
12.1.1	N-metabolism.nitrate metabolism.NR	LOC_Os08g36480	nitrate reductase, putative, expressed
12.2.1	N-metabolism.ammonia metabolism.glutamate synthase	LOC_Os07g46460	ferredoxin-dependent glutamate synthase, chloroplast precursor, putative, expressed
12.2.2	N-metabolism.ammonia metabolism.glutamine synthase	LOC_Os04g56400	glutamine synthetase, catalytic domain containing protein, expressed
13.1.1.3.1	amino acid metabolism.synthesis.central amino acid metabolism.alanine.alanine aminotransferase	LOC_Os07g01760	aminotransferase, classes I and II, domain containing protein, expressed
13.1.1.3.11	amino acid metabolism.synthesis.central amino acid metabolism.alanine.alanine-glyoxylate aminotransferase	LOC_Os08g39300	aminotransferase, putative, expressed
13.1.5.2.3	amino acid metabolism.synthesis.serine-glycine-cysteine group.glycine.serine glyoxylate aminotransferase	LOC_Os08g39300	aminotransferase, putative, expressed
13.1.5.3.1	amino acid metabolism.synthesis.serine-glycine-cysteine group.cysteine.OASTL	LOC_Os04g08350	cysteine synthase, chloroplast/chromoplast precursor, putative, expressed
13.1.6.5	amino acid metabolism.synthesis.aromatic aa.tryptophan	LOC_Os03g44890	anthranilate phosphoribosyltransferase, putative, expressed
13.2.1.2	amino acid metabolism.degradation.central amino acid metabolism.aspartate	LOC_Os02g04170	L-aspartate oxidase 1, putative, expressed
13.2.3.1.1	amino acid metabolism.degradation.aspartate family.asparagine.L-asparaginase	LOC_Os04g55710	transposon protein, putative, unclassified, expressed
13.2.3.4.1	amino acid metabolism.degradation.aspartate family.methionine.methionine gamma-lyase	LOC_Os10g37340	cystathionine gamma-synthase, putative, expressed
13.2.3.5	amino acid metabolism.degradation.aspartate family.lysine	LOC_Os03g64070	uncharacterized protein PA4923, putative, expressed
13.2.3.5	amino acid metabolism.degradation.aspartate family.lysine	LOC_Os01g40630	uncharacterized protein PA4923, putative, expressed
13.2.5.2	amino acid metabolism.degradation.serine-glycine-cysteine group.glycine	LOC_Os01g51410	glycine dehydrogenase, putative, expressed
13.2.5.2	amino acid metabolism.degradation.serine-glycine-cysteine group.glycine	LOC_Os04g53230	aminomethyltransferase, putative, expressed
13.2.6.3	amino acid metabolism.degradation.aromatic aa.tryptophan	LOC_Os05g45300	enoyl-CoA hydratase/isomerase family protein, putative, expressed
13.99	amino acid metabolism.misc	LOC_Os04g32110	ACT domain containing protein, expressed
13.99	amino acid metabolism.misc	LOC_Os03g40100	ACT domain containing protein, expressed
14.1	S-assimilation.ATPS	LOC_Os04g02050	bifunctional 3-phosphoadenosine 5-phosphosulfate synthetase, putative, expressed
15.1	metal handling.acquisition	LOC_Os04g36720	ferric-chelate reductase, putative, expressed
15.3	metal handling.regulation	LOC_Os10g28360	1,2-dihydroxy-3-keto-5-methylthiopentene dioxygenase protein, putative, expressed
16.1.1.1	secondary metabolism.isoprenoids.non-mevalonate pathway.DXS	LOC_Os05g33840	transketolase, putative, expressed
16.1.1.2	secondary metabolism.isoprenoids.non-mevalonate pathway.DXR	LOC_Os01g01710	1-deoxy-D-xylulose 5-phosphate reductoisomerase, chloroplast precursor, putative, expressed
16.1.1.10	secondary metabolism.isoprenoids.non-mevalonate pathway.geranylgeranyl pyrophosphate synthase	LOC_Os12g17320	polyprenyl synthetase, putative, expressed
16.1.3	secondary metabolism.isoprenoids.tocopherol biosynthesis	LOC_Os07g38850	prenyltransferase, putative, expressed
16.1.4.1	secondary metabolism.isoprenoids.carotenoids.phytoene synthase	LOC_Os06g51290	phytoene synthase, chloroplast precursor, putative, expressed
16.1.4.6	secondary metabolism.isoprenoids.carotenoids.carotenoid beta ring hydroxylase	LOC_Os04g48880	fatty acid hydroxylase, putative, expressed
16.2	secondary metabolism.phenylpropanoids	LOC_Os01g63480	transferase family protein, putative, expressed
16.2	secondary metabolism.phenylpropanoids	LOC_Os09g31502	dehydrogenase, putative, expressed
16.2	secondary metabolism.phenylpropanoids	LOC_Os12g27254	transferase family protein, putative, expressed
16.8.1.21	secondary metabolism.flavonoids.anthocyanins.anthocyanin 5-aromatic acyltransferase	LOC_Os04g51660	transferase family protein, putative, expressed
16.8.1.21	secondary metabolism.flavonoids.anthocyanins.anthocyanin 5-aromatic acyltransferase	LOC_Os07g23150	transferase family protein, putative, expressed
16.8.3	secondary metabolism.flavonoids.dihydroflavonols	LOC_Os07g41060	dihydroflavonol-4-reductase, putative, expressed
16.8.3	secondary metabolism.flavonoids.dihydroflavonols	LOC_Os07g40974	NAD dependent epimerase/dehydratase family protein, putative, expressed
16.8.4	secondary metabolism.flavonoids.flavonols	LOC_Os01g25010	flavonol synthase/flavanone 3-hydroxylase, putative, expressed
16.8.4	secondary metabolism.flavonoids.flavonols	LOC_Os09g07440	retrotransposon protein, putative, unclassified, expressed
16.10	secondary metabolism.simple phenols	LOC_Os01g63190	laccase precursor protein, putative, expressed
17.1.1.1.10	hormone metabolism.abscisic acid.synthesis-degradation.synthesis.9-cis-epoxycarotenoid dioxygenase	LOC_Os02g47510	9-cis-epoxycarotenoid dioxygenase 1, chloroplast precursor, putative, expressed
17.2.1	hormone metabolism.auxin.synthesis-degradation	LOC_Os07g14600	hydrolase, putative, expressed
17.2.3	hormone metabolism.auxin.induced-regulated-responsive-activated	LOC_Os10g36703	CPuORF40 - conserved peptide uORF-containing transcript, expressed
17.2.3	hormone metabolism.auxin.induced-regulated-responsive-activated	LOC_Os08g41280	membrane protein, putative, expressed
17.2.3	hormone metabolism.auxin.induced-regulated-responsive-activated	LOC_Os06g45970	OsSAUR26 - Auxin-responsive SAUR gene family member, expressed
17.2.3	hormone metabolism.auxin.induced-regulated-responsive-activated	LOC_Os01g55940	OsGH3.2 - Probable indole-3-acetic acid-amido synthetase, expressed
17.2.3	hormone metabolism.auxin.induced-regulated-responsive-activated	LOC_Os04g26870	oxidoreductase, aldo/keto reductase family protein, putative, expressed
17.2.3	hormone metabolism.auxin.induced-regulated-responsive-activated	LOC_Os12g07540	growth regulator related protein, putative, expressed
17.2.3	hormone metabolism.auxin.induced-regulated-responsive-activated	LOC_Os01g63230	growth regulator related protein, putative, expressed
17.5.1	hormone metabolism.ethylene.synthesis-degradation	LOC_Os09g02710	CBS domain containing membrane protein, putative, expressed
17.5.1	hormone metabolism.ethylene.synthesis-degradation	LOC_Os01g61610	flavonol synthase/flavanone 3-hydroxylase, putative, expressed
17.5.1	hormone metabolism.ethylene.synthesis-degradation	LOC_Os01g25010	flavonol synthase/flavanone 3-hydroxylase, putative, expressed
17.5.1	hormone metabolism.ethylene.synthesis-degradation	LOC_Os09g27750	1-aminocyclopropane-1-carboxylate oxidase 1, putative, expressed
17.5.1	hormone metabolism.ethylene.synthesis-degradation	LOC_Os09g07440	retrotransposon protein, putative, unclassified, expressed
17.5.1.1	hormone metabolism.ethylene.synthesis-degradation.1-aminocyclopropane-1-carboxylate synthase	LOC_Os03g51740	aminotransferase, classes I and II, domain containing protein, expressed
17.5.1.1	hormone metabolism.ethylene.synthesis-degradation.1-aminocyclopropane-1-carboxylate synthase	LOC_Os04g48850	aminotransferase, classes I and II, domain containing protein, expressed
17.5.2	hormone metabolism.ethylene.signal transduction	LOC_Os03g06730	plant protein of unknown function domain containing protein, expressed
17.5.2	hormone metabolism.ethylene.signal transduction	LOC_Os03g64260	AP2 domain containing protein, expressed
17.5.2	hormone metabolism.ethylene.signal transduction	LOC_Os08g36920	AP2 domain containing protein, expressed
17.5.3	hormone metabolism.ethylene.induced-regulated-responsive-activated	LOC_Os04g53990	ethylene-responsive protein related, putative, expressed
17.6.1.13	hormone metabolism.gibberelin.synthesis-degradation.GA2 oxidase	LOC_Os01g11150	gibberellin 2-beta-dioxygenase, putative, expressed
17.7.1	hormone metabolism.jasmonate.synthesis-degradation	LOC_Os09g02710	CBS domain containing membrane protein, putative, expressed
17.7.1.2	hormone metabolism.jasmonate.synthesis-degradation.lipoxygenase	LOC_Os08g39850	lipoxygenase, chloroplast precursor, putative, expressed
17.7.1.2	hormone metabolism.jasmonate.synthesis-degradation.lipoxygenase	LOC_Os12g37260	lipoxygenase 2.1, chloroplast precursor, putative, expressed
17.7.1.3	hormone metabolism.jasmonate.synthesis-degradation.allene oxidase synthase	LOC_Os02g02000	cytochrome P450, putative, expressed
17.7.2	hormone metabolism.jasmonate.signal transduction	LOC_Os03g28940	ZIM domain containing protein, putative, expressed
18.2	Co-factor and vitamine metabolism.thiamine	LOC_Os03g47610	thiamine biosynthesis protein thiC, putative, expressed
18.3.1	Co-factor and vitamine metabolism.riboflavin.GTP cyclohydrolase II	LOC_Os02g36340	riboflavin biosynthesis protein ribAB, chloroplast precursor, putative, expressed
19.2	tetrapyrrole synthesis.glu-tRNA reductase	LOC_Os10g35840	shikimate/quinate 5-dehydrogenase, putative, expressed
19.10	tetrapyrrole synthesis.magnesium chelatase	LOC_Os03g20700	magnesium-chelatase, putative, expressed
19.14	tetrapyrrole synthesis.protochlorophyllide reductase	LOC_Os04g58200	protochlorophyllide reductase A, chloroplast precursor, putative, expressed
19.20	tetrapyrrole synthesis.ferrochelatase	LOC_Os05g29760	ferrochelatase-2, chloroplast precursor, putative, expressed
19.40	tetrapyrrole synthesis.regulation	LOC_Os11g16550	uncharacterized protein ycf53, putative, expressed
20	stress	LOC_Os04g54630	expressed protein
20.1	stress.biotic	LOC_Os11g29030	disease resistance protein RPM1, putative, expressed
20.1	stress.biotic	LOC_Os11g10800	dirigent, putative, expressed
20.1	stress.biotic	LOC_Os04g49500	U-box domain-containing protein, putative, expressed
20.1	stress.biotic	LOC_Os01g64100	glycosyl hydrolase, putative, expressed
20.1	stress.biotic	LOC_Os06g17970	NBS-LRR disease resistance protein, putative, expressed
20.1	stress.biotic	LOC_Os12g27254	transferase family protein, putative, expressed
20.1	stress.biotic	LOC_Os12g14440	Jacalin-like lectin domain containing protein, putative, expressed
20.1	stress.biotic	LOC_Os01g64110	glycosyl hydrolase, putative, expressed
20.1	stress.biotic	LOC_Os11g39190	NB-ARC domain containing protein, putative, expressed
20.1.3	stress.biotic.signalling	LOC_Os03g28940	ZIM domain containing protein, putative, expressed
20.1.3.1	stress.biotic.signalling.MLO-like	LOC_Os02g10350	MLO domain containing protein, putative, expressed
20.1.7	stress.biotic.PR-proteins	LOC_Os11g39320	LZ-NBS-LRR class, putative, expressed
20.1.7	stress.biotic.PR-proteins	LOC_Os11g39310	NB-ARC domain containing protein, expressed
20.1.7	stress.biotic.PR-proteins	LOC_Os05g30220	disease resistance RPP13-like protein 1, putative, expressed
20.1.7	stress.biotic.PR-proteins	LOC_Os12g10870	verticillium wilt disease resistance protein, putative, expressed
20.1.7	stress.biotic.PR-proteins	LOC_Os01g06876	Cf-2, putative, expressed
20.1.7	stress.biotic.PR-proteins	LOC_Os12g10710	NB-ARC domain containing protein, expressed
20.1.7	stress.biotic.PR-proteins	LOC_Os11g45750	WRKY125, expressed
20.1.7	stress.biotic.PR-proteins	LOC_Os11g42500	dirigent, putative, expressed
20.2	stress.abiotic	LOC_Os02g36570	ABC1 family domain containing protein, putative, expressed
20.2	stress.abiotic	LOC_Os12g38170	osmotin, putative, expressed
20.2.1	stress.abiotic.heat	LOC_Os01g53020	heat shock protein DnaJ, putative, expressed
20.2.1	stress.abiotic.heat	LOC_Os08g35160	heat shock protein DnaJ, putative, expressed
20.2.1	stress.abiotic.heat	LOC_Os01g50700	dehydrin family protein, expressed
20.2.1	stress.abiotic.heat	LOC_Os02g54130	heat shock protein DnaJ, putative, expressed
20.2.2	stress.abiotic.cold	LOC_Os09g39770	C2 domain containing protein, putative, expressed
20.2.5	stress.abiotic.light	LOC_Os11g08670	NAD kinase, putative, expressed
21.1	redox.thioredoxin	LOC_Os09g07570	ferredoxin-thioredoxin reductase catalytic chain, chloroplast precursor, putative, expressed
21.1	redox.thioredoxin	LOC_Os01g68480	thioredoxin, putative, expressed
21.1	redox.thioredoxin	LOC_Os02g42570	ferredoxin-thioredoxin reductase, variable chain, putative, expressed
21.1	redox.thioredoxin	LOC_Os07g29410	thioredoxin, putative, expressed
21.1	redox.thioredoxin	LOC_Os12g08730	thioredoxin, putative, expressed
21.1	redox.thioredoxin	LOC_Os07g46410	bifunctional thioredoxin reductase/thioredoxin, putative, expressed
21.2	redox.ascorbate and glutathione	LOC_Os08g01140	cytochrome b561, putative, expressed
21.2.1	redox.ascorbate and glutathione.ascorbate	LOC_Os06g12630	glutathione S-transferase, N-terminal domain containing protein, expressed
21.2.1	redox.ascorbate and glutathione.ascorbate	LOC_Os04g51300	peroxidase precursor, putative, expressed
21.2.1	redox.ascorbate and glutathione.ascorbate	LOC_Os02g34810	OsAPx8 - Thylakoid-bound Ascorbate Peroxidase encoding gene 5,8, expressed
21.2.2	redox.ascorbate and glutathione.glutathione	LOC_Os12g16200	glutathione synthetase, chloroplast precursor, putative, expressed
21.3	redox.heme	LOC_Os06g39140	hemoglobin-like protein HbO, putative, expressed
21.5	redox.peroxiredoxin	LOC_Os02g09940	peroxiredoxin, putative, expressed
21.6	redox.dismutases and catalases	LOC_Os03g03910	catalase domain containing protein, expressed
23.1.2.1	nucleotide metabolism.synthesis.purine.amidophosphoribosyltransferase	LOC_Os01g65260	amidophosphoribosyltransferase, chloroplast precursor, putative, expressed
23.1.3	nucleotide metabolism.synthesis.PRS-PP	LOC_Os03g01018	phosphoribosyl transferase, putative, expressed
23.1.99	nucleotide metabolism.synthesis.unspecified	LOC_Os09g25610	class I glutamine amidotransferase, putative, expressed
23.2	nucleotide metabolism.degradation	LOC_Os04g58390	allantoinase, putative, expressed
23.2	nucleotide metabolism.degradation	LOC_Os05g33630	inosine-uridine preferring nucleoside hydrolase family protein, putative, expressed
23.4.1	nucleotide metabolism.phosphotransfer and pyrophosphatases.adenylate kinase	LOC_Os08g19140	adenylate kinase family protein, putative, expressed
23.4.1	nucleotide metabolism.phosphotransfer and pyrophosphatases.adenylate kinase	LOC_Os08g01770	adenylate kinase, putative, expressed
23.4.99	nucleotide metabolism.phosphotransfer and pyrophosphatases.misc	LOC_Os02g47600	soluble inorganic pyrophosphatase, putative, expressed
24	Biodegradation of Xenobiotics	LOC_Os09g28650	gibberellin receptor, putative, expressed
24	Biodegradation of Xenobiotics	LOC_Os07g44890	gibberellin receptor GID1L2, putative, expressed
24	Biodegradation of Xenobiotics	LOC_Os09g28620	gibberellin receptor GID1L2, putative, expressed
24.2	Biodegradation of Xenobiotics.lactoylglutathione lyase	LOC_Os02g17920	glyoxalase family protein, putative, expressed
25	C1-metabolism	LOC_Os06g40940	glycine dehydrogenase, putative, expressed
25.7	C1-metabolism.GTP cyclohydrolase I	LOC_Os04g56710	GTP cyclohydrolase I 1, putative, expressed
26.1	misc.misc2	LOC_Os05g35470	dienelactone hydrolase family protein, expressed
26.2	misc.UDP glucosyl and glucoronyl transferases	LOC_Os01g53330	anthocyanidin 5,3-O-glucosyltransferase, putative, expressed
26.2	misc.UDP glucosyl and glucoronyl transferases	LOC_Os01g49230	limonoid UDP-glucosyltransferase, putative, expressed
26.2	misc.UDP glucosyl and glucoronyl transferases	LOC_Os04g25440	cytokinin-O-glucosyltransferase 2, putative, expressed
26.2	misc.UDP glucosyl and glucoronyl transferases	LOC_Os01g64540	anthocyanidin 3-O-glucosyltransferase, putative, expressed
26.3	misc.gluco-, galacto- and mannosidases	LOC_Os05g30250	Os5bglu19 - beta-glucosidase homologue, similar to G. max isohydroxyurate hydrolase, expressed
26.3	misc.gluco-, galacto- and mannosidases	LOC_Os04g39880	Os4bglu12 - beta-glucosidase, exo-beta-glucanase, expressed
26.4.1	misc.beta 1,3 glucan hydrolases.glucan endo-1,3-beta-glucosidase	LOC_Os04g33640	glycosyl hydrolases family 17, putative, expressed
26.7	misc.oxidases - copper, flavone etc.	LOC_Os03g36530	FAD-binding and arabino-lactone oxidase domains containing protein, putative, expressed
26.7	misc.oxidases - copper, flavone etc.	LOC_Os12g12560	NADP-dependent oxidoreductase, putative, expressed
26.7	misc.oxidases - copper, flavone etc.	LOC_Os04g41960	NADP-dependent oxidoreductase, putative, expressed
26.7	misc.oxidases - copper, flavone etc.	LOC_Os04g30420	dehydrogenase, putative, expressed
26.7	misc.oxidases - copper, flavone etc.	LOC_Os08g29170	dehydrogenase, putative, expressed
26.7	misc.oxidases - copper, flavone etc.	LOC_Os04g20164	amine oxidase precursor, putative, expressed
26.9	misc.glutathione S transferases	LOC_Os10g22310	glutathione S-transferase GST 26, putative, expressed
26.9	misc.glutathione S transferases	LOC_Os11g17954	transposon protein, putative, Pong sub-class, expressed
26.10	misc.cytochrome P450	LOC_Os08g43440	cytochrome P450, putative, expressed
26.10	misc.cytochrome P450	LOC_Os11g41710	cytochrome P450, putative, expressed
26.10	misc.cytochrome P450	LOC_Os11g05380	cytochrome P450, putative, expressed
26.10	misc.cytochrome P450	LOC_Os12g05440	cytochrome P450, putative, expressed
26.10	misc.cytochrome P450	LOC_Os05g43910	cytochrome P450, putative, expressed
26.10	misc.cytochrome P450	LOC_Os10g08474	cytochrome P450, putative, expressed
26.10	misc.cytochrome P450	LOC_Os01g59020	cytochrome P450, putative, expressed
26.10	misc.cytochrome P450	LOC_Os03g04650	cytochrome P450 protein, putative, expressed
26.10	misc.cytochrome P450	LOC_Os01g12740	cytochrome P450, putative, expressed
26.10	misc.cytochrome P450	LOC_Os03g39760	cytochrome P450, putative, expressed
26.11.1	misc.alcohol dehydrogenases	LOC_Os07g41060	dihydroflavonol-4-reductase, putative, expressed
26.11.1	misc.alcohol dehydrogenases	LOC_Os09g31502	dehydrogenase, putative, expressed
26.12	misc.peroxidases	LOC_Os03g13210	peroxidase precursor, putative, expressed
26.12	misc.peroxidases	LOC_Os02g14440	peroxidase precursor, putative, expressed
26.12	misc.peroxidases	LOC_Os02g14430	peroxidase precursor, putative, expressed
26.12	misc.peroxidases	LOC_Os07g31610	peroxidase precursor, putative, expressed
26.13	misc.acid and other phosphatases	LOC_Os06g40500	expressed protein
26.13	misc.acid and other phosphatases	LOC_Os05g10310	acid phosphatase, putative, expressed
26.13	misc.acid and other phosphatases	LOC_Os11g05400	Ser/Thr protein phosphatase family protein, putative, expressed
26.18	misc.invertase/pectin methylesterase inhibitor family protein	LOC_Os10g36500	invertase/pectin methylesterase inhibitor family protein, putative, expressed
26.18	misc.invertase/pectin methylesterase inhibitor family protein	LOC_Os12g18560	invertase/pectin methylesterase inhibitor family protein, putative, expressed
26.19	misc.plastocyanin-like	LOC_Os09g39940	plastocyanin-like domain containing protein, putative, expressed
26.22	misc.short chain dehydrogenase/reductase (SDR)	LOC_Os02g42810	oxidoreductase, short chain dehydrogenase/reductase family domain containing protein, expressed
26.22	misc.short chain dehydrogenase/reductase (SDR)	LOC_Os10g40030	short chain dehydrogenase/reductase protein, putative, expressed
26.22	misc.short chain dehydrogenase/reductase (SDR)	LOC_Os04g33240	sex determination protein tasselseed-2, putative, expressed
26.22	misc.short chain dehydrogenase/reductase (SDR)	LOC_Os11g07930	oxidoreductase, short chain dehydrogenase/reductase family domain containing family, expressed
26.23	misc.rhodanese	LOC_Os02g49680	arsenate reductase, putative, expressed
26.23	misc.rhodanese	LOC_Os09g10750	rhodanese-like, putative, expressed
26.23	misc.rhodanese	LOC_Os01g67120	rhodanese-like domain containing protein, putative, expressed
26.23	misc.rhodanese	LOC_Os02g15750	expressed protein
26.23	misc.rhodanese	LOC_Os09g36040	rhodanese-like domain containing protein, putative, expressed
26.24	misc.GCN5-related N-acetyltransferase	LOC_Os08g01170	acetyltransferase, GNAT family, putative, expressed
26.24	misc.GCN5-related N-acetyltransferase	LOC_Os03g07990	acetyltransferase, GNAT family, putative, expressed
26.27	misc.calcineurin-like phosphoesterase family protein	LOC_Os10g25430	Ser/Thr protein phosphatase family protein, putative, expressed
26.30	misc. other Ferredoxins and Rieske domain	LOC_Os03g45710	2Fe-2S iron-sulfur cluster binding domain containing protein, expressed
26.30	misc. other Ferredoxins and Rieske domain	LOC_Os11g13850	rieske domain containing protein, expressed
27.1.1	RNA.processing.splicing	LOC_Os01g21420	pre-mRNA-splicing factor SF2, putative, expressed
27.2	RNA.transcription	LOC_Os08g14450	RNA polymerase sigma factor, putative, expressed
27.2	RNA.transcription	LOC_Os05g50930	RNA polymerase sigma factor, putative, expressed
27.3.3	RNA.regulation of transcription.AP2/EREBP, APETALA2/Ethylene-responsive element binding protein family	LOC_Os02g29550	AP2 domain containing protein, expressed
27.3.3	RNA.regulation of transcription.AP2/EREBP, APETALA2/Ethylene-responsive element binding protein family	LOC_Os01g10370	AP2 domain containing protein, expressed
27.3.6	RNA.regulation of transcription.bHLH,Basic Helix-Loop-Helix family	LOC_Os03g53020	helix-loop-helix DNA-binding domain containing protein, expressed
27.3.6	RNA.regulation of transcription.bHLH,Basic Helix-Loop-Helix family	LOC_Os01g72370	helix-loop-helix DNA-binding domain containing protein, expressed
27.3.7	RNA.regulation of transcription.C2C2(Zn) CO-like, Constans-like zinc finger family	LOC_Os02g43170	B-box zinc finger family protein, putative, expressed
27.3.7	RNA.regulation of transcription.C2C2(Zn) CO-like, Constans-like zinc finger family	LOC_Os06g49880	B-box zinc finger family protein, putative, expressed
27.3.7	RNA.regulation of transcription.C2C2(Zn) CO-like, Constans-like zinc finger family	LOC_Os03g08330	ZIM domain containing protein, putative, expressed
27.3.7	RNA.regulation of transcription.C2C2(Zn) CO-like, Constans-like zinc finger family	LOC_Os04g45690	B-box zinc finger family protein, putative, expressed
27.3.7	RNA.regulation of transcription.C2C2(Zn) CO-like, Constans-like zinc finger family	LOC_Os10g25290	ZIM domain containing protein, putative, expressed
27.3.7	RNA.regulation of transcription.C2C2(Zn) CO-like, Constans-like zinc finger family	LOC_Os02g49880	CCT/B-box zinc finger protein, putative, expressed
27.3.11	RNA.regulation of transcription.C2H2 zinc finger family	LOC_Os05g37190	ZOS5-08 - C2H2 zinc finger protein, expressed
27.3.11	RNA.regulation of transcription.C2H2 zinc finger family	LOC_Os03g55540	ZOS3-18 - C2H2 zinc finger protein, expressed
27.3.12	RNA.regulation of transcription.C3H zinc finger family	LOC_Os05g03760	zinc finger family protein, putative, expressed
27.3.15	RNA.regulation of transcription.CCAAT box binding factor family, HAP3	LOC_Os03g29970	histone-like transcription factor and archaeal histone, putative, expressed
27.3.20	RNA.regulation of transcription.G2-like transcription factor family, GARP	LOC_Os06g45890	MYB family transcription factor, putative, expressed
27.3.20	RNA.regulation of transcription.G2-like transcription factor family, GARP	LOC_Os06g24070	myb-like DNA-binding domain containing protein, expressed
27.3.21	RNA.regulation of transcription.GRAS transcription factor family	LOC_Os05g42130	MONOCULM 1, putative, expressed
27.3.22	RNA.regulation of transcription.HB,Homeobox transcription factor family	LOC_Os04g45810	homeobox associated leucine zipper, putative, expressed
27.3.22	RNA.regulation of transcription.HB,Homeobox transcription factor family	LOC_Os06g01934	homeobox domain containing protein, expressed
27.3.23	RNA.regulation of transcription.HSF,Heat-shock transcription factor family	LOC_Os03g06630	heat stress transcription factor, putative, expressed
27.3.23	RNA.regulation of transcription.HSF,Heat-shock transcription factor family	LOC_Os03g62780	S1 RNA binding domain containing protein, expressed
27.3.24	RNA.regulation of transcription.MADS box transcription factor family	LOC_Os10g39130	OsMADS56 - MADS-box family gene with MIKCc type-box, expressed
27.3.25	RNA.regulation of transcription.MYB domain transcription factor family	LOC_Os04g43680	MYB family transcription factor, putative, expressed
27.3.25	RNA.regulation of transcription.MYB domain transcription factor family	LOC_Os02g46980	pentatricopeptide, putative, expressed
27.3.25	RNA.regulation of transcription.MYB domain transcription factor family	LOC_Os02g40530	MYB family transcription factor, putative, expressed
27.3.25	RNA.regulation of transcription.MYB domain transcription factor family	LOC_Os11g45740	MYB family transcription factor, putative, expressed
27.3.25	RNA.regulation of transcription.MYB domain transcription factor family	LOC_Os11g17954	transposon protein, putative, Pong sub-class, expressed
27.3.25	RNA.regulation of transcription.MYB domain transcription factor family	LOC_Os02g41510	MYB family transcription factor, putative, expressed
27.3.26	RNA.regulation of transcription.MYB-related transcription factor family	LOC_Os06g51260	MYB family transcription factor, putative, expressed
27.3.26	RNA.regulation of transcription.MYB-related transcription factor family	LOC_Os08g06110	MYB family transcription factor, putative, expressed
27.3.26	RNA.regulation of transcription.MYB-related transcription factor family	LOC_Os08g04840	MYB family transcription factor, putative, expressed
27.3.26	RNA.regulation of transcription.MYB-related transcription factor family	LOC_Os01g64360	MYB family transcription factor, putative, expressed
27.3.26	RNA.regulation of transcription.MYB-related transcription factor family	LOC_Os02g46030	MYB family transcription factor, putative, expressed
27.3.32	RNA.regulation of transcription.WRKY domain transcription factor family	LOC_Os09g16510	WRKY74, expressed
27.3.32	RNA.regulation of transcription.WRKY domain transcription factor family	LOC_Os01g51690	WRKY26, expressed
27.3.32	RNA.regulation of transcription.WRKY domain transcription factor family	LOC_Os02g26430	WRKY42, expressed
27.3.32	RNA.regulation of transcription.WRKY domain transcription factor family	LOC_Os06g44010	WRKY28, expressed
27.3.32	RNA.regulation of transcription.WRKY domain transcription factor family	LOC_Os01g43650	WRKY11, expressed
27.3.32	RNA.regulation of transcription.WRKY domain transcription factor family	LOC_Os02g08440	WRKY71, expressed
27.3.32	RNA.regulation of transcription.WRKY domain transcription factor family	LOC_Os01g60640	WRKY21, expressed
27.3.32	RNA.regulation of transcription.WRKY domain transcription factor family	LOC_Os08g29660	WRKY69, expressed
27.3.37	RNA.regulation of transcription.AS2,Lateral Organ Boundaries Gene Family	LOC_Os03g17810	DUF260 domain containing protein, putative, expressed
27.3.40	RNA.regulation of transcription.Aux/IAA family	LOC_Os01g09450	OsIAA2 - Auxin-responsive Aux/IAA gene family member, expressed
27.3.60	RNA.regulation of transcription.NIN-like bZIP-related family	LOC_Os03g03900	NIN, putative, expressed
27.3.64	RNA.regulation of transcription.PHOR1	LOC_Os02g33590	U-box domain-containing protein, putative, expressed
27.3.67	RNA.regulation of transcription.putative transcription regulator	LOC_Os03g45730	DNA-binding protein-like, putative, expressed
27.3.67	RNA.regulation of transcription.putative transcription regulator	LOC_Os05g33510	peptide methionine sulfoxide reductase msrB, putative, expressed
27.3.67	RNA.regulation of transcription.putative transcription regulator	LOC_Os04g58730	AT hook motif domain containing protein, expressed
27.3.99	RNA.regulation of transcription.unclassified	LOC_Os06g50870	DNL zinc finger domain containing protein, putative, expressed
27.3.99	RNA.regulation of transcription.unclassified	LOC_Os06g40818	aspartic proteinase, putative, expressed
27.3.99	RNA.regulation of transcription.unclassified	LOC_Os12g08760	carboxyvinyl-carboxyphosphonate phosphorylmutase, putative, expressed
27.3.99	RNA.regulation of transcription.unclassified	LOC_Os12g23180	3-beta hydroxysteroid dehydrogenase/isomerase family protein, putative, expressed
27.3.99	RNA.regulation of transcription.unclassified	LOC_Os07g43330	heat shock protein DnaJ, putative, expressed
27.3.99	RNA.regulation of transcription.unclassified	LOC_Os07g11110	NAD dependent epimerase/dehydratase family protein, putative, expressed
27.4	RNA.RNA binding	LOC_Os08g44290	RNA recognition motif containing protein, putative, expressed
28.2	DNA.repair	LOC_Os09g36240	deoxyribodipyrimidine photolyase family protein, expressed
28.2	DNA.repair	LOC_Os03g10220	methyladenine glycosylase, putative, expressed
28.2	DNA.repair	LOC_Os05g34630	hydrolase, alpha/beta fold family domain containing protein, expressed
28.99	DNA.unspecified	LOC_Os09g04440	DNA-binding protein, putative, expressed
29.2.1.99.99	protein.synthesis.ribosomal protein.unknown.unknown	LOC_Os01g65240	transposon protein, putative, Pong sub-class, expressed
29.2.4	protein.synthesis.elongation	LOC_Os02g18450	GTP-binding protein typA/bipA, putative, expressed
29.3.1	protein.targeting.nucleus	LOC_Os11g34120	exportin 1, putative, expressed
29.3.3	protein.targeting.chloroplast	LOC_Os01g05800	inner membrane protein, putative, expressed
29.3.3	protein.targeting.chloroplast	LOC_Os10g41780	chlorophyllide a oxygenase, chloroplast precursor, putative, expressed
29.4	protein.postranslational modification	LOC_Os03g17700	CGMC_MAPKCGMC_2_ERK.2 - CGMC includes CDA, MAPK, GSK3, and CLKC kinases, expressed
29.4	protein.postranslational modification	LOC_Os01g50410	STE_MEKK_ste11_MAP3K.6 - STE kinases include homologs to sterile 7, sterile 11 and sterile 20 from yeast, expressed
29.4	protein.postranslational modification	LOC_Os03g61310	receptor-like protein kinase, putative, expressed
29.4	protein.postranslational modification	LOC_Os01g46760	protein phosphatase 2C, putative, expressed
29.4	protein.postranslational modification	LOC_Os01g02700	protein kinase domain containing protein, expressed
29.4	protein.postranslational modification	LOC_Os08g01270	protein kinase family protein, putative, expressed
29.4	protein.postranslational modification	LOC_Os01g50420	STE_MEKK_ste11_MAP3K.7 - STE kinases include homologs to sterile 7, sterile 11 and sterile 20 from yeast, expressed
29.4	protein.postranslational modification	LOC_Os04g25570	protein phosphatase 2C, putative, expressed
29.4	protein.postranslational modification	LOC_Os07g02330	protein phosphatase 2C, putative, expressed
29.4	protein.postranslational modification	LOC_Os01g37130	protein phosphatase 2C, putative, expressed
29.4	protein.postranslational modification	LOC_Os09g25090	CAMK_KIN1/SNF1/Nim1_like.34 - CAMK includes calcium/calmodulin depedent protein kinases, expressed
29.4	protein.postranslational modification	LOC_Os07g05620	CAMK_KIN1/SNF1/Nim1_like.28 - CAMK includes calcium/calmodulin depedent protein kinases, expressed
29.4	protein.postranslational modification	LOC_Os01g12810	retrotransposon protein, putative, unclassified, expressed
29.4	protein.postranslational modification	LOC_Os02g03410	CAMK_CAMK_like.12 - CAMK includes calcium/calmodulin depedent protein kinases, expressed
29.4	protein.postranslational modification	LOC_Os09g15670	protein phosphatase 2C, putative, expressed
29.4	protein.postranslational modification	LOC_Os03g16170	protein phosphatase 2C, putative, expressed
29.4.1.57	protein.postranslational modification.kinase.receptor like cytoplasmatic kinase VII	LOC_Os02g06930	protein kinase, putative, expressed
29.4.1.57	protein.postranslational modification.kinase.receptor like cytoplasmatic kinase VII	LOC_Os11g06780	serine/threonine-protein kinase BRI1-like 1 precursor, putative, expressed
29.4.1.57	protein.postranslational modification.kinase.receptor like cytoplasmatic kinase VII	LOC_Os03g61310	receptor-like protein kinase, putative, expressed
29.4.1.57	protein.postranslational modification.kinase.receptor like cytoplasmatic kinase VII	LOC_Os01g12420	receptor-like protein kinase, putative, expressed
29.4.1.57	protein.postranslational modification.kinase.receptor like cytoplasmatic kinase VII	LOC_Os03g06330	tyrosine protein kinase domain containing protein, putative, expressed
29.4.1.57	protein.postranslational modification.kinase.receptor like cytoplasmatic kinase VII	LOC_Os09g29520	OsWAK81 - OsWAK receptor-like cytoplasmic kinase OsWAK-RLCK, expressed
29.4.1.57	protein.postranslational modification.kinase.receptor like cytoplasmatic kinase VII	LOC_Os08g10300	SHR5-receptor-like kinase, putative, expressed
29.4.1.57	protein.postranslational modification.kinase.receptor like cytoplasmatic kinase VII	LOC_Os08g35600	tyrosine protein kinase domain containing protein, putative, expressed
29.4.1.57	protein.postranslational modification.kinase.receptor like cytoplasmatic kinase VII	LOC_Os01g06280	TKL_IRAK_CrRLK1L-1.4 - The CrRLK1L-1 subfamily has homology to the CrRLK1L homolog, expressed
29.4.1.57	protein.postranslational modification.kinase.receptor like cytoplasmatic kinase VII	LOC_Os03g56250	LRR receptor-like protein kinase, putative, expressed
29.4.1.57	protein.postranslational modification.kinase.receptor like cytoplasmatic kinase VII	LOC_Os09g17630	receptor-like protein kinase 2, putative, expressed
29.5	protein.degradation	LOC_Os06g45480	hydrolase, putative, expressed
29.5	protein.degradation	LOC_Os03g57660	peptidase, putative, expressed
29.5	protein.degradation	LOC_Os03g27190	ICE-like protease p20 domain containing protein, putative, expressed
29.5	protein.degradation	LOC_Os06g21380	OsCttP3 - Putative C-terminal processing peptidase homologue, expressed
29.5.3	protein.degradation.cysteine protease	LOC_Os01g42790	xylem cysteine proteinase 2 precursor, putative, expressed
29.5.3	protein.degradation.cysteine protease	LOC_Os01g42780	cysteine proteinase EP-B 2 precursor, putative, expressed
29.5.3	protein.degradation.cysteine protease	LOC_Os03g54130	cysteine protease 1 precursor, putative, expressed
29.5.3	protein.degradation.cysteine protease	LOC_Os06g38450	vignain precursor, putative, expressed
29.5.4	protein.degradation.aspartate protease	LOC_Os06g40818	aspartic proteinase, putative, expressed
29.5.4	protein.degradation.aspartate protease	LOC_Os01g50170	eukaryotic aspartyl protease domain containing protein, expressed
29.5.5	protein.degradation.serine protease	LOC_Os03g27480	OsSCP14 - Putative Serine Carboxypeptidase homologue, expressed
29.5.5	protein.degradation.serine protease	LOC_Os01g22980	OsSCP3 - Putative Serine Carboxypeptidase homologue, expressed
29.5.5	protein.degradation.serine protease	LOC_Os10g37760	OsRhmbd17 - Putative Rhomboid homologue, expressed
29.5.5	protein.degradation.serine protease	LOC_Os02g22100	OsRhmbd6 - Putative Rhomboid homologue, expressed
29.5.5	protein.degradation.serine protease	LOC_Os02g57060	OsCttP2 - Putative C-terminal processing peptidase homologue, expressed
29.5.5	protein.degradation.serine protease	LOC_Os05g49380	OsDegp9 - Putative Deg protease homologue, expressed
29.5.7	protein.degradation.metalloprotease	LOC_Os01g43150	OsFtsH9 FtsH protease, homologue of AtFtsH11, expressed
29.5.9	protein.degradation.AAA type	LOC_Os12g28590	ATPase 2, putative, expressed
29.5.11.1	protein.degradation.ubiquitin.ubiquitin	LOC_Os01g67950	ubiquitin family protein, putative, expressed
29.5.11.4.2	protein.degradation.ubiquitin.E3.RING	LOC_Os04g51400	zinc finger, C3HC4 type domain containing protein, expressed
29.5.11.4.2	protein.degradation.ubiquitin.E3.RING	LOC_Os07g42610	RING finger protein, putative, expressed
29.5.11.4.2	protein.degradation.ubiquitin.E3.RING	LOC_Os02g52210	zinc finger, C3HC4 type domain containing protein, expressed
29.5.11.4.3.2	protein.degradation.ubiquitin.E3.SCF.FBOX	LOC_Os01g17390	OsFBX5 - F-box domain containing protein, expressed
29.5.11.4.5.2	protein.degradation.ubiquitin.E3.BTB/POZ Cullin3.BTB/POZ	LOC_Os01g66890	BTBZ1 - Bric-a-Brac, Tramtrack, and Broad Complex BTB domain with TAZ zinc finger and Calmodulin-binding domains, expressed
29.5.11.5	protein.degradation.ubiquitin.ubiquitin protease	LOC_Os11g34270	ubiquitin carboxyl-terminal hydrolase domain containing protein, expressed
29.6	protein.folding	LOC_Os02g02550	peptidyl-prolyl cis-trans isomerase, FKBP-type, putative, expressed
29.6	protein.folding	LOC_Os08g29370	peptidyl-prolyl cis-trans isomerase, chloroplast precursor, putative, expressed
29.6	protein.folding	LOC_Os02g51570	peptidyl-prolyl cis-trans isomerase, FKBP-type, putative, expressed
29.6	protein.folding	LOC_Os03g14040	expressed protein
29.7	protein.glycosylation	LOC_Os04g42760	sialyltransferase family domain containing protein, expressed
29.7	protein.glycosylation	LOC_Os09g27950	galactosyltransferase, putative, expressed
29.8	protein.assembly and cofactor ligation	LOC_Os08g06530	rubredoxin family protein, putative, expressed
30.1.2	signalling.in sugar and nutrient physiology.pyruvate dehydrogenase kinase	LOC_Os07g44330	kinase, putative, expressed
30.2.8.2	signalling.receptor kinases.leucine rich repeat VIII-2	LOC_Os08g10300	SHR5-receptor-like kinase, putative, expressed
30.2.8.2	signalling.receptor kinases.leucine rich repeat VIII-2	LOC_Os05g17604	SHR5-receptor-like kinase, putative, expressed
30.2.11	signalling.receptor kinases.leucine rich repeat XI	LOC_Os05g44770	receptor-like protein kinase 5 precursor, putative, expressed
30.2.11	signalling.receptor kinases.leucine rich repeat XI	LOC_Os02g40240	receptor kinase, putative, expressed
30.2.11	signalling.receptor kinases.leucine rich repeat XI	LOC_Os06g18000	protein kinase domain containing protein, expressed
30.2.24	signalling.receptor kinases.S-locus glycoprotein like	LOC_Os04g34270	serine/threonine-protein kinase receptor precursor, putative, expressed
30.2.24	signalling.receptor kinases.S-locus glycoprotein like	LOC_Os03g61310	receptor-like protein kinase, putative, expressed
30.2.24	signalling.receptor kinases.S-locus glycoprotein like	LOC_Os07g43560	TKL_IRAK_DUF26-lc.24 - DUF26 kinases have homology to DUF26 containing loci, expressed
30.2.24	signalling.receptor kinases.S-locus glycoprotein like	LOC_Os01g12420	receptor-like protein kinase, putative, expressed
30.2.24	signalling.receptor kinases.S-locus glycoprotein like	LOC_Os07g35310	TKL_IRAK_DUF26-lc.12 - DUF26 kinases have homology to DUF26 containing loci, expressed
30.2.24	signalling.receptor kinases.S-locus glycoprotein like	LOC_Os01g02700	protein kinase domain containing protein, expressed
30.2.24	signalling.receptor kinases.S-locus glycoprotein like	LOC_Os05g17604	SHR5-receptor-like kinase, putative, expressed
30.2.24	signalling.receptor kinases.S-locus glycoprotein like	LOC_Os07g43570	TKL_IRAK_DUF26-lc.25 - DUF26 kinases have homology to DUF26 containing loci, expressed
30.2.24	signalling.receptor kinases.S-locus glycoprotein like	LOC_Os04g52606	SHR5-receptor-like kinase, putative, expressed
30.2.24	signalling.receptor kinases.S-locus glycoprotein like	LOC_Os12g14699	protein kinase domain containing protein, expressed
30.2.24	signalling.receptor kinases.S-locus glycoprotein like	LOC_Os07g36570	KI domain interacting kinase 1, putative, expressed
30.2.99	signalling.receptor kinases.misc	LOC_Os03g61310	receptor-like protein kinase, putative, expressed
30.2.99	signalling.receptor kinases.misc	LOC_Os02g40240	receptor kinase, putative, expressed
30.2.99	signalling.receptor kinases.misc	LOC_Os09g30454	OsWAK87 - OsWAK receptor-like protein kinase, expressed
30.3	signalling.calcium	LOC_Os03g14590	calcium-binding EF hand family protein, putative, expressed
30.3	signalling.calcium	LOC_Os01g72530	OsCML31 - Calmodulin-related calcium sensor protein, expressed
30.3	signalling.calcium	LOC_Os01g04330	OsCML16 - Calmodulin-related calcium sensor protein, expressed
30.3	signalling.calcium	LOC_Os06g46950	EF hand family protein, putative, expressed
30.3	signalling.calcium	LOC_Os05g06920	relA-SpoT like protein RSH4, putative, expressed
30.3	signalling.calcium	LOC_Os07g48340	OsCML24 - Calmodulin-related calcium sensor protein, expressed
30.3	signalling.calcium	LOC_Os01g59530	OsCML1 - Calmodulin-related calcium sensor protein, expressed
30.3	signalling.calcium	LOC_Os03g21380	OsCML27 - Calmodulin-related calcium sensor protein, expressed
30.3	signalling.calcium	LOC_Os10g13550	endonuclease/exonuclease/phosphatase family domain containing protein, expressed
30.3	signalling.calcium	LOC_Os12g12730	OsCML28 - Calmodulin-related calcium sensor protein, expressed
30.4.1	signalling.phosphinositides.phosphatidylinositol-4-phosphate 5-kinase	LOC_Os04g59540	phosphatidylinositol-4-phosphate 5-Kinase, putative, expressed
30.4.5	signalling.phosphinositides.inositol-1,3,4-trisphosphate 5/6-kinase	LOC_Os03g51610	Inositol 1, 3, 4-trisphosphate 5/6-kinase, putative, expressed
30.5	signalling.G-proteins	LOC_Os01g37460	zinc finger family protein, putative, expressed
30.5	signalling.G-proteins	LOC_Os07g30300	small G protein family protein, putative, expressed
30.6	signalling.MAP kinases	LOC_Os03g17700	CGMC_MAPKCGMC_2_ERK.2 - CGMC includes CDA, MAPK, GSK3, and CLKC kinases, expressed
30.9	signalling.lipids	LOC_Os02g03230	membrane related protein CP5, putative, expressed
30.9	signalling.lipids	LOC_Os04g02910	membrane related protein CP5, putative, expressed
30.11	signalling.light	LOC_Os10g01044	isoflavone reductase, putative, expressed
30.11	signalling.light	LOC_Os04g40100	BTBN11 - Bric-a-Brac, Tramtrack, Broad Complex BTB domain with non-phototropic hypocotyl 3 NPH3 domain, expressed
30.11	signalling.light	LOC_Os02g13970	Complex I intermediate-associated protein 30 domain containing protein, putative, expressed
31.1	cell.organisation	LOC_Os09g38090	expressed protein
31.1	cell.organisation	LOC_Os01g74320	ubiquitin ligase, putative, expressed
31.1	cell.organisation	LOC_Os04g34460	PAP fibrillin family domain containing protein, expressed
31.1	cell.organisation	LOC_Os03g49720	PAP fibrillin family domain containing protein, expressed
31.1	cell.organisation	LOC_Os12g01449	chloroplast unusual positioning protein, putative, expressed
31.1	cell.organisation	LOC_Os07g34830	ankyrin repeat family protein, putative, expressed
31.1	cell.organisation	LOC_Os08g05480	OsFBX261 - F-box domain containing protein, expressed
31.3.1	cell.cycle.peptidylprolyl isomerase	LOC_Os01g02080	peptidyl-prolyl cis-trans isomerase, putative, expressed
31.4	cell.vesicle transport	LOC_Os02g17350	VHS and GAT domain containing protein, expressed
31.4	cell.vesicle transport	LOC_Os03g10180	expressed protein
33.99	development.unspecified	LOC_Os06g01972	auxin-induced protein 5NG4, putative, expressed
33.99	development.unspecified	LOC_Os02g43030	integral membrane protein, putative, expressed
33.99	development.unspecified	LOC_Os01g50460	nodulin MtN3 family protein, putative, expressed
33.99	development.unspecified	LOC_Os01g08460	TMS membrane protein/tumour differentially expressed protein, putative, expressed
33.99	development.unspecified	LOC_Os03g58580	nodulin, putative, expressed
33.99	development.unspecified	LOC_Os09g26570	CAAX amino terminal protease family protein, putative, expressed
33.99	development.unspecified	LOC_Os01g61120	expressed protein
33.99	development.unspecified	LOC_Os06g14350	caleosin related protein, putative, expressed
33.99	development.unspecified	LOC_Os03g26870	WD-40 repeat family protein, putative, expressed
33.99	development.unspecified	LOC_Os07g13590	expressed protein
33.99	development.unspecified	LOC_Os03g58570	WD domain, G-beta repeat domain containing protein, expressed
33.99	development.unspecified	LOC_Os06g14324	caleosin related protein, putative, expressed
33.99	development.unspecified	LOC_Os08g10080	no apical meristem protein, putative, expressed
33.99	development.unspecified	LOC_Os04g17660	rhodanese-like domain containing protein, putative, expressed
33.99	development.unspecified	LOC_Os05g05600	ATA15 protein, putative, expressed
33.99	development.unspecified	LOC_Os01g64310	no apical meristem protein, putative, expressed
33.99	development.unspecified	LOC_Os04g42020	CCT/B-box zinc finger protein, putative, expressed
33.99	development.unspecified	LOC_Os01g12810	retrotransposon protein, putative, unclassified, expressed
33.99	development.unspecified	LOC_Os11g01590	nodulin, putative, expressed
33.99	development.unspecified	LOC_Os01g60020	NAC domain transcription factor, putative, expressed
33.99	development.unspecified	LOC_Os05g43040	tetratricopeptide repeat domain containing protein, expressed
33.99	development.unspecified	LOC_Os05g32230	expressed protein
34.2	transport.sugars	LOC_Os05g49260	transporter family protein, putative, expressed
34.2	transport.sugars	LOC_Os09g09520	transporter family protein, putative, expressed
34.2	transport.sugars	LOC_Os02g36450	transporter family protein, putative, expressed
34.2	transport.sugars	LOC_Os03g24860	transporter family protein, putative, expressed
34.3	transport.amino acids	LOC_Os01g42234	amino acid permease family protein, putative, expressed
34.3	transport.amino acids	LOC_Os02g49510	amino acid transporter, putative, expressed
34.3	transport.amino acids	LOC_Os01g71720	amino acid permease family protein, putative, expressed
34.3	transport.amino acids	LOC_Os01g61044	transmembrane amino acid transporter protein, putative, expressed
34.3	transport.amino acids	LOC_Os01g11160	amino acid permease family protein, putative, expressed
34.3	transport.amino acids	LOC_Os07g46780	tyrosine-specific transport protein, putative, expressed
34.3	transport.amino acids	LOC_Os03g45170	amino acid permease, putative, expressed
34.3	transport.amino acids	LOC_Os12g08130	amino acid transporter, putative, expressed
34.5	transport.ammonium	LOC_Os04g43070	ammonium transporter protein, putative, expressed
34.6	transport.sulphate	LOC_Os03g09930	sulfate transporter, putative, expressed
34.7	transport.phosphate	LOC_Os04g10750	inorganic phosphate transporter, putative, expressed
34.7	transport.phosphate	LOC_Os02g38020	inorganic phosphate transporter 2-1, chloroplast precursor, putative, expressed
34.7	transport.phosphate	LOC_Os01g17240	transporter, major facilitator family, putative, expressed
34.8	transport.metabolite transporters at the envelope membrane	LOC_Os07g33910	transporter family protein, putative, expressed
34.8	transport.metabolite transporters at the envelope membrane	LOC_Os01g13770	DUF250 domain containing protein, putative, expressed
34.9	transport.metabolite transporters at the mitochondrial membrane	LOC_Os11g24450	mitochondrial carrier protein, putative, expressed
34.9	transport.metabolite transporters at the mitochondrial membrane	LOC_Os09g29430	citrate transporter, putative, expressed
34.9	transport.metabolite transporters at the mitochondrial membrane	LOC_Os09g33470	mitochondrial carrier protein, putative, expressed
34.9	transport.metabolite transporters at the mitochondrial membrane	LOC_Os11g01270	mitochondrial substrate carrier family protein, putative, expressed
34.9	transport.metabolite transporters at the mitochondrial membrane	LOC_Os10g42299	mitochondrial carrier protein, putative, expressed
34.9	transport.metabolite transporters at the mitochondrial membrane	LOC_Os12g33080	2-oxoglutarate/malate translocator, chloroplast precursor, putative, expressed
34.10	transport.nucleotides	LOC_Os04g49748	purine permease, putative, expressed
34.11	transport.NDP-sugars at the ER	LOC_Os03g02670	transporter family protein, putative, expressed
34.12	transport.metal	LOC_Os01g20830	heavy metal-associated domain containing protein, expressed
34.12	transport.metal	LOC_Os01g62070	cation efflux family protein, putative, expressed
34.12	transport.metal	LOC_Os02g43110	sodium/calcium exchanger 1 precursor, putative, expressed
34.13	transport.peptides and oligopeptides	LOC_Os04g45900	transposon protein, putative, unclassified, expressed
34.13	transport.peptides and oligopeptides	LOC_Os01g65210	proton-dependent oligopeptide transport, putative, expressed
34.13	transport.peptides and oligopeptides	LOC_Os10g40600	peptide transporter PTR2, putative, expressed
34.14	transport.unspecified cations	LOC_Os10g42960	urea active transporter, putative, expressed
34.14	transport.unspecified cations	LOC_Os03g48000	CorA-like magnesium transporter protein, putative, expressed
34.15	transport.potassium	LOC_Os02g14840	potassium channel KAT1, putative, expressed
34.15	transport.potassium	LOC_Os03g37830	potassium transporter, putative, expressed
34.15	transport.potassium	LOC_Os03g54100	potassium channel protein, putative, expressed
34.15	transport.potassium	LOC_Os03g37840	potassium transporter, putative, expressed
34.15	transport.potassium	LOC_Os09g27580	potassium transporter, putative, expressed
34.16	transport.ABC transporters and multidrug resistance systems	LOC_Os11g39020	ABC transporter, ATP-binding protein, putative, expressed
34.16	transport.ABC transporters and multidrug resistance systems	LOC_Os08g29570	pleiotropic drug resistance protein 3, putative, expressed
34.16	transport.ABC transporters and multidrug resistance systems	LOC_Os04g54790	ELMO/CED-12 family protein, putative, expressed
34.16	transport.ABC transporters and multidrug resistance systems	LOC_Os11g22350	white-brown complex homolog protein, putative, expressed
34.16	transport.ABC transporters and multidrug resistance systems	LOC_Os02g11760	pleiotropic drug resistance protein, putative, expressed
34.16	transport.ABC transporters and multidrug resistance systems	LOC_Os01g68330	antigen peptide transporter-like 1, chloroplast precursor, putative, expressed
34.19.1	transport.Major Intrinsic Proteins.PIP	LOC_Os09g36930	aquaporin protein, putative, expressed
34.19.2	transport.Major Intrinsic Proteins.TIP	LOC_Os01g74450	aquaporin protein, putative, expressed
34.99	transport.misc	LOC_Os01g63870	nucleobase-ascorbate transporter, putative, expressed
35.2	not assigned.unknown	LOC_Os03g08840	zinc finger protein, putative, expressed
35.2	not assigned.unknown	LOC_Os10g35150	expressed protein
35.2	not assigned.unknown	LOC_Os01g58140	expressed protein
35.2	not assigned.unknown	LOC_Os02g40340	expressed protein
35.2	not assigned.unknown	LOC_Os03g28260	retrotransposon protein, putative, unclassified, expressed
35.2	not assigned.unknown	LOC_Os08g41040	expressed protein
35.2	not assigned.unknown	LOC_Os07g29240	expressed protein
35.2	not assigned.unknown	LOC_Os03g05800	expressed protein
35.2	not assigned.unknown	LOC_Os05g24650	DUF567 domain containing protein, putative, expressed
35.2	not assigned.unknown	LOC_Os11g03390	FHA domain containing protein, putative, expressed
35.2	not assigned.unknown	LOC_Os06g43140	GA16396-PA, putative, expressed
35.2	not assigned.unknown	LOC_Os08g37940	HAD-superfamily hydrolase subfamily IA, variant 3, putative, expressed
35.2	not assigned.unknown	LOC_Os10g40520	LTPL145 - Protease inhibitor/seed storage/LTP family protein precursor, expressed
35.2	not assigned.unknown	LOC_Os11g03580	expressed protein
35.2	not assigned.unknown	LOC_Os08g02210	expressed protein
35.2	not assigned.unknown	LOC_Os06g16050	transposon protein, putative, CACTA, En/Spm sub-class, expressed
35.2	not assigned.unknown	LOC_Os01g61680	expressed protein
35.2	not assigned.unknown	LOC_Os06g49190	LTPL154 - Protease inhibitor/seed storage/LTP family protein precursor, expressed
35.2	not assigned.unknown	LOC_Os07g46420	expressed protein
35.2	not assigned.unknown	LOC_Os03g16600	expressed protein
35.2	not assigned.unknown	LOC_Os03g60210	DUF567 domain containing protein, putative, expressed
35.2	not assigned.unknown	LOC_Os01g50910	late embryogenesis abundant protein, group 3, putative, expressed
35.2	not assigned.unknown	LOC_Os05g41150	expressed protein
35.2	not assigned.unknown	LOC_Os01g13690	ligA, putative, expressed
35.2	not assigned.unknown	LOC_Os04g54564	expressed protein
35.2	not assigned.unknown	LOC_Os07g41694	acidic leucine-rich nuclear phosphoprotein 32-related protein 1, putative, expressed
35.2	not assigned.unknown	LOC_Os11g40480	expressed protein
35.2	not assigned.unknown	LOC_Os12g28090	expressed protein
35.2	not assigned.unknown	LOC_Os02g22160	DNA binding protein, putative, expressed
35.2	not assigned.unknown	LOC_Os03g03520	expressed protein
35.2	not assigned.unknown	LOC_Os09g36130	expressed protein
35.2	not assigned.unknown	LOC_Os04g40530	methyltransferase domain containing protein, expressed
35.2	not assigned.unknown	LOC_Os10g36000	remorin C-terminal domain containing protein, putative, expressed
35.2	not assigned.unknown	LOC_Os05g40890	expressed protein
35.2	not assigned.unknown	LOC_Os03g01014	expressed protein
35.2	not assigned.unknown	LOC_Os01g03310	BBTI1 - Bowman-Birk type bran trypsin inhibitor precursor, expressed
35.2	not assigned.unknown	LOC_Os01g09220	transposon protein, putative, CACTA, En/Spm sub-class, expressed
35.2	not assigned.unknown	LOC_Os08g39990	expressed protein
35.2	not assigned.unknown	LOC_Os05g48630	expressed protein
35.2	not assigned.unknown	LOC_Os06g39900	agenet domain containing protein, putative, expressed
35.2	not assigned.unknown	LOC_Os05g35340	expressed protein
35.2	not assigned.unknown	LOC_Os10g41749	crcB-like protein, expressed
35.2	not assigned.unknown	LOC_Os08g24390	expressed protein
35.2	not assigned.unknown	LOC_Os01g70400	expressed protein
35.2	not assigned.unknown	LOC_Os04g41150	DUF565 domain containing protein, putative, expressed
35.2	not assigned.unknown	LOC_Os01g07970	expressed protein
35.2	not assigned.unknown	LOC_Os12g34880	expressed protein
35.2	not assigned.unknown	LOC_Os12g13640	glycosyltransferase, putative, expressed
35.2	not assigned.unknown	LOC_Os06g06770	OsPOP11 - Putative Prolyl Oligopeptidase homologue, expressed
35.2	not assigned.unknown	LOC_Os12g14540	expressed protein
35.2	not assigned.unknown	LOC_Os06g19970	expressed protein
35.2	not assigned.unknown	LOC_Os07g49114	wound-induced protein WI12, putative, expressed
35.2	not assigned.unknown	LOC_Os03g08520	DUF581 domain containing protein, expressed
35.2	not assigned.unknown	LOC_Os05g34650	DUF647 domain containing protein, putative, expressed
35.2	not assigned.unknown	LOC_Os01g06882	expressed protein
35.2	not assigned.unknown	LOC_Os04g54640	peptidase, cysteine peptidase active site, putative, expressed
35.2	not assigned.unknown	LOC_Os07g49110	D-alanine--D-alanine ligase family, putative, expressed
35.2	not assigned.unknown	LOC_Os03g51960	expressed protein
35.2	not assigned.unknown	LOC_Os03g32490	DUF1230 domain containing protein, expressed
35.2	not assigned.unknown	LOC_Os01g62060	plant-specific domain TIGR01589 family protein, expressed
35.2	not assigned.unknown	LOC_Os01g03320	BBTI2 - Bowman-Birk type bran trypsin inhibitor precursor, expressed
35.2	not assigned.unknown	LOC_Os03g53540	expressed protein
35.2	not assigned.unknown	LOC_Os02g37600	expressed protein
35.2	not assigned.unknown	LOC_Os12g03070	FHA domain containing protein, putative, expressed
35.2	not assigned.unknown	LOC_Os05g50390	expressed protein
35.2	not assigned.unknown	LOC_Os07g28470	coiled-coil domain-containing protein 111, putative, expressed
35.2	not assigned.unknown	LOC_Os01g58310	expressed protein
35.2	not assigned.unknown	LOC_Os11g04920	expressed protein
35.2	not assigned.unknown	LOC_Os05g46460	hydrolase, alpha/beta fold family domain containing protein, expressed
35.2	not assigned.unknown	LOC_Os07g33270	DUF584 domain containing protein, putative, expressed
35.2	not assigned.unknown	LOC_Os04g02880	expressed protein
35.2	not assigned.unknown	LOC_Os03g02020	stress responsive A/B Barrel domain containing protein, expressed
35.2	not assigned.unknown	LOC_Os06g43810	expressed protein
35.2	not assigned.unknown	LOC_Os02g09990	expressed protein
35.2	not assigned.unknown	LOC_Os07g46670	early response to dehydration 15, putative, expressed
35.2	not assigned.unknown	LOC_Os05g37520	expressed protein
35.2	not assigned.unknown	LOC_Os04g45210	peroxisomal biogenesis factor 11, putative, expressed
35.2	not assigned.unknown	LOC_Os07g17560	expressed protein
35.2	not assigned.unknown	LOC_Os05g30700	expressed protein
35.2	not assigned.unknown	LOC_Os12g38730	expressed protein
35.2	not assigned.unknown	LOC_Os01g40310	expressed protein
35.2	not assigned.unknown	LOC_Os01g01340	light-induced protein 1-like, putative, expressed
35.2	not assigned.unknown	LOC_Os04g14204	expressed protein
35.2	not assigned.unknown	LOC_Os12g21784	expressed protein
35.2	not assigned.unknown	LOC_Os08g44300	retrotransposon protein, putative, Ty3-gypsy subclass, expressed
35.2	not assigned.unknown	LOC_Os04g53370	acyltransferase, putative, expressed
35.2	not assigned.unknown	LOC_Os02g38740	expressed protein
35.2	not assigned.unknown	LOC_Os02g31860	expressed protein
35.2	not assigned.unknown	LOC_Os01g11054	phosphoenolpyruvate carboxylase, putative, expressed
35.2	not assigned.unknown	LOC_Os12g15222	expressed protein
35.2	not assigned.unknown	LOC_Os11g29780	plant-specific domain TIGR01627 family protein, expressed
35.2	not assigned.unknown	LOC_Os02g51020	expressed protein
35.2	not assigned.unknown	LOC_Os09g34140	expressed protein
35.2	not assigned.unknown	LOC_Os04g54300	wound induced protein, putative, expressed
35.2	not assigned.unknown	LOC_Os04g46079	ELMO/CED-12 family protein, putative, expressed
35.2	not assigned.unknown	LOC_Os02g14500	expressed protein
35.2	not assigned.unknown	LOC_Os05g22614	PTAC16, putative, expressed
35.2	not assigned.unknown	LOC_Os05g33520	expressed protein
35.2	not assigned.unknown	LOC_Os02g35090	expressed protein
35.2	not assigned.unknown	LOC_Os07g07540	SHOOT1 protein, putative, expressed
35.2	not assigned.unknown	LOC_Os01g01870	helix-loop-helix DNA-binding domain containing protein, expressed
35.2	not assigned.unknown	LOC_Os03g48030	integral membrane HPP family protein, putative, expressed
35.2	not assigned.unknown	LOC_Os03g49630	expressed protein
35.2	not assigned.unknown	LOC_Os03g38540	folic acid binding protein, putative, expressed
35.2	not assigned.unknown	LOC_Os04g36062	expressed protein
35.2	not assigned.unknown	LOC_Os05g14270	expressed protein
35.2	not assigned.unknown	LOC_Os03g36750	cbbY, putative, expressed
35.2	not assigned.unknown	LOC_Os08g04430	expressed protein
35.2	not assigned.unknown	LOC_Os10g42780	lrgB-like family protein, expressed
35.2	not assigned.unknown	LOC_Os01g59900	expressed protein
35.2	not assigned.unknown	LOC_Os03g02470	expressed protein
35.2	not assigned.unknown	LOC_Os12g23754	expressed protein
35.2	not assigned.unknown	LOC_Os07g09800	expressed protein
35.2	not assigned.unknown	LOC_Os08g02630	photosystem II core complex proteins psbY, chloroplast precursor, putative, expressed
35.2	not assigned.unknown	LOC_Os03g03670	expressed protein
35.2	not assigned.unknown	LOC_Os05g33280	thylakoid lumen protein, putative, expressed
35.2	not assigned.unknown	LOC_Os07g38230	expressed protein
35.2	not assigned.unknown	LOC_Os01g41240	hydrolase, alpha/beta fold family domain containing protein, expressed
35.2	not assigned.unknown	LOC_Os03g01930	retrotransposon protein, putative, unclassified, expressed
35.2	not assigned.unknown	LOC_Os01g32610	expressed protein
35.2	not assigned.unknown	LOC_Os11g34110	heparan-alpha-glucosaminide N-acetyltransferase, putative, expressed
35.2	not assigned.unknown	LOC_Os04g39350	heavy metal associated domain containing protein, expressed
35.2	not assigned.unknown	LOC_Os12g13120	histidine triad family protein, putative, expressed
35.2	not assigned.unknown	LOC_Os02g26210	flowering promoting factor-like 1, putative, expressed
35.2	not assigned.unknown	LOC_Os09g02770	translation initiation factor IF-2, putative, expressed
35.2	not assigned.unknown	LOC_Os02g57020	YCF37, putative, expressed
35.2	not assigned.unknown	LOC_Os01g01280	expressed protein
35.2	not assigned.unknown	LOC_Os10g41838	F-box protein interaction domain containing protein, expressed
35.2	not assigned.unknown	LOC_Os12g23780	expressed protein
35.2	not assigned.unknown	LOC_Os06g28950	expressed protein
35.2	not assigned.unknown	LOC_Os11g26760	dehydrin, putative, expressed
35.2	not assigned.unknown	LOC_Os07g23120	expressed protein
35.2	not assigned.unknown	LOC_Os04g54230	wound induced protein, putative, expressed
35.2	not assigned.unknown	LOC_Os01g23680	rossmann fold nucleotide-binding protein involved in DNA uptake, putative, expressed
35.2	not assigned.unknown	LOC_Os02g49870	expressed protein
35.2	not assigned.unknown	LOC_Os01g64330	retrotransposon protein, putative, unclassified, expressed
35.2	not assigned.unknown	LOC_Os12g25494	transposon protein, putative, unclassified, expressed
35.2	not assigned.unknown	LOC_Os02g03710	UP-9A, putative, expressed
35.2	not assigned.unknown	LOC_Os03g39830	expressed protein
35.2	not assigned.unknown	LOC_Os02g03670	expressed protein
35.2	not assigned.unknown	LOC_Os10g10180	methyltransferase domain containing protein, putative, expressed
35.2	not assigned.unknown	LOC_Os04g23040	expressed protein
35.2	not assigned.unknown	LOC_Os05g01950	expressed protein
35.2	not assigned.unknown	LOC_Os05g51240	hydrolase, alpha/beta fold family domain containing protein, expressed
35.2	not assigned.unknown	LOC_Os05g11428	expressed protein
35.2	not assigned.unknown	LOC_Os10g13850	POEI17 - Pollen Ole e I allergen and extensin family protein precursor, expressed
35.2	not assigned.unknown	LOC_Os02g58270	metallo-beta-lactamase family protein, putative, expressed
35.2	not assigned.unknown	LOC_Os01g68450	expressed protein
35.2	not assigned.unknown	LOC_Os11g26890	expressed protein
35.2	not assigned.unknown	LOC_Os03g08390	expressed protein
35.2	not assigned.unknown	LOC_Os01g72380	expressed protein
35.2	not assigned.unknown	LOC_Os07g12390	expressed protein
35.2	not assigned.unknown	LOC_Os12g18410	expressed protein
35.2	not assigned.unknown	LOC_Os02g11859	expressed protein
35.2	not assigned.unknown	LOC_Os05g30730	expressed protein
35.2	not assigned.unknown	LOC_Os12g18729	expressed protein
35.2	not assigned.unknown	LOC_Os12g38640	expressed protein
35.2	not assigned.unknown	LOC_Os11g10990	heat shock protein DnaJ, putative, expressed
35.2	not assigned.unknown	LOC_Os06g47930	expressed protein
35.2	not assigned.unknown	LOC_Os03g11180	cysteine proteinase inhibitor 6 precursor, putative, expressed
35.2	not assigned.unknown	LOC_Os06g04480	expressed protein
35.2	not assigned.unknown	LOC_Os02g39600	outer envelope protein, putative, expressed
35.2	not assigned.unknown	LOC_Os04g38790	expressed protein
35.2	not assigned.unknown	LOC_Os03g47614	hypothetical protein
35.2	not assigned.unknown	LOC_Os01g19940	expressed protein
35.2	not assigned.unknown	LOC_Os05g38940	expressed protein
35.2	not assigned.unknown	LOC_Os05g05140	expressed protein
35.2	not assigned.unknown	LOC_Os02g12470	hypothetical protein
35.2	not assigned.unknown	LOC_Os03g22370	ultraviolet-B-repressible protein, putative, expressed
35.2	not assigned.unknown	LOC_Os11g32810	Leucine Rich Repeat family protein, expressed
35.2	not assigned.unknown	LOC_Os01g03180	retrotransposon protein, putative, unclassified, expressed
35.2	not assigned.unknown	LOC_Os03g13050	E2F-related protein, putative, expressed
35.2	not assigned.unknown	LOC_Os10g35810	thylakoid lumenal protein, putative, expressed
35.2	not assigned.unknown	LOC_Os12g21734	expressed protein
35.2	not assigned.unknown	LOC_Os04g36760	enzyme of the cupin superfamily protein, putative, expressed
35.2	not assigned.unknown	LOC_Os03g51930	expressed protein
35.2	not assigned.unknown	LOC_Os02g39730	expressed protein
35.2	not assigned.unknown	LOC_Os11g26340	RALFL24 - Rapid ALkalinization Factor RALF family protein precursor, expressed
35.2	not assigned.unknown	LOC_Os03g11250	expressed protein
35.2	not assigned.unknown	LOC_Os03g56930	app1, putative, expressed
35.2	not assigned.unknown	LOC_Os01g69060	hydrolase, alpha/beta fold family domain containing protein, expressed
35.2	not assigned.unknown	LOC_Os01g37040	retrotransposon protein, putative, Ty1-copia subclass, expressed
35.2	not assigned.unknown	LOC_Os05g33620	expressed protein
35.2	not assigned.unknown	LOC_Os06g19430	expressed protein
35.2	not assigned.unknown	LOC_Os03g03724	expressed protein
35.2	not assigned.unknown	LOC_Os03g02280	DUF584 domain containing protein, putative, expressed
35.2	not assigned.unknown	LOC_Os03g10080	expressed protein
35.2	not assigned.unknown	LOC_Os02g43540	retrotransposon protein, putative, unclassified, expressed
35.2	not assigned.unknown	LOC_Os01g32830	expressed protein
35.2	not assigned.unknown	LOC_Os06g15400	expressed protein
35.2	not assigned.unknown	LOC_Os02g32250	retrotransposon protein, putative, unclassified, expressed
35.2	not assigned.unknown	LOC_Os06g23600	expressed protein
35.2	not assigned.unknown	LOC_Os01g67370	expressed protein
35.2	not assigned.unknown	LOC_Os08g44400	glutathione S-transferase, N-terminal domain containing protein, expressed
35.2	not assigned.unknown	LOC_Os04g37710	serine hydrolase domain containing protein, expressed
35.2	not assigned.unknown	LOC_Os03g03640	expressed protein
35.2	not assigned.unknown	LOC_Os11g37560	expressed protein
35.2	not assigned.unknown	LOC_Os01g69020	retrotransposon protein, putative, unclassified, expressed
35.2	not assigned.unknown	LOC_Os03g59320	expressed protein
35.2	not assigned.unknown	LOC_Os05g46340	expressed protein
35.2	not assigned.unknown	LOC_Os12g38850	DUF1336 domain containing protein, expressed
35.2	not assigned.unknown	LOC_Os01g24440	glycine-rich protein, putative, expressed
35.2	not assigned.unknown	LOC_Os07g45080	expressed protein
35.2	not assigned.unknown	LOC_Os05g01530	expressed protein
35.2	not assigned.unknown	LOC_Os06g44250	haemolysin-III, putative, expressed
35.2	not assigned.unknown	LOC_Os07g34620	expressed protein
35.2	not assigned.unknown	LOC_Os12g17690	retrotransposon protein, putative, unclassified, expressed
35.2	not assigned.unknown	LOC_Os06g28124	glycosyltransferase, putative, expressed
35.2	not assigned.unknown	LOC_Os04g33200	heparan-alpha-glucosaminide N-acetyltransferase, putative, expressed
35.2	not assigned.unknown	LOC_Os11g02010	transposon protein, putative, CACTA, En/Spm sub-class, expressed
35.2	not assigned.unknown	LOC_Os02g57030	expressed protein
35.2	not assigned.unknown	LOC_Os04g56730	repressor of RNA polymerase III transcription MAF1, putative, expressed
35.2	not assigned.unknown	LOC_Os04g55180	hydrolase, alpha/beta fold family domain containing protein, expressed
35.2	not assigned.unknown	LOC_Os02g32580	expressed protein
35.2	not assigned.unknown	LOC_Os04g47140	expressed protein
35.2	not assigned.unknown	LOC_Os03g59180	expressed protein
35.2	not assigned.unknown	LOC_Os04g43090	expressed protein
35.2	not assigned.unknown	LOC_Os04g35840	T-complex protein 11, putative, expressed
35.2	not assigned.unknown	LOC_Os02g45460	expressed protein
35.2	not assigned.unknown	LOC_Os09g39560	genetic modifier, putative, expressed
35.2	not assigned.unknown	LOC_Os07g37250	THYLAKOID FORMATION1, chloroplast precursor, putative, expressed
35.2	not assigned.unknown	LOC_Os03g19760	HAD-superfamily hydrolase, subfamily IA, variant 3 containing protein, expressed
35.2	not assigned.unknown	LOC_Os03g52680	expressed protein
35.2	not assigned.unknown	LOC_Os06g49160	thylakoid lumenal 16.5 kDa protein, chloroplast precursor, putative, expressed
35.2	not assigned.unknown	LOC_Os03g06720	expressed protein
35.2	not assigned.unknown	LOC_Os01g29280	expressed protein
35.2	not assigned.unknown	LOC_Os01g60110	E2F-related protein, putative, expressed
35.2	not assigned.unknown	LOC_Os01g53060	peroxisomal membrane protein, putative, expressed
35.2	not assigned.unknown	LOC_Os02g44880	expressed protein
35.2	not assigned.unknown	LOC_Os01g49750	expressed protein
35.2	not assigned.unknown	LOC_Os08g30020	membrane protein, putative, expressed
35.2	not assigned.unknown	LOC_Os07g30280	csAtPR5, putative, expressed
35.2	not assigned.unknown	LOC_Os06g44870	expressed protein
35.2	not assigned.unknown	LOC_Os10g18370	transcriptional regulator, putative, expressed
35.2	not assigned.unknown	LOC_Os05g25920	expressed protein
35.2	not assigned.unknown	LOC_Os03g06230	galactose mutarotase-like, putative, expressed
